# Supplementary material for: Computational challenges in the analysis of ancient DNA
Source: Genome Biol. 2010 May 6;11(5):R47. doi: 10.1186/gb-2010-11-5-r47 (PMC2898072; doi:10.1186/gb-2010-11-5-r47)
Supplement: Additional file 2 — simulated datasets for 1 to 6 million years divergence from human in fasta format (also available from [47]). Each fasta record has a header that encodes the chromosome, start position and strand of the human location from which this fragment was sampled (that is, >N_chr15-75613688_-). [file gb-2010-11-5-r47-S2.tgz]

Archive with 6 entries (6 files):
- NSim1F.fna
- NSim2F.fna
- NSim3F.fna
- NSim4F.fna
- NSim5F.fna
- NSim6F.fna
