# Supplementary material for: Computational challenges in the analysis of ancient DNA
Source: Genome Biol. 2010 May 6;11(5):R47. doi: 10.1186/gb-2010-11-5-r47 (PMC2898072; doi:10.1186/gb-2010-11-5-r47)
Supplement: Additional file 2 — simulated datasets for 1 to 6 million years divergence from human in fasta format (also available from [47]). Each fasta record has a header that encodes the chromosome, start position and strand of the human location from which this fragment was sampled (that is, >N_chr15-75613688_-). [file gb-2010-11-5-r47-S2.tgz › NSim1F.fna]

>N_chr15-75613688_- (69 bp) 1
gtggggagagcagaTcaagtctgtggaccctggcagagacagccaagtagatgtccagagaaataggagGTCAGACACGCAACAGGGGATAGGCAAGGCACACAGGGGATAGG
>N_chr2-228959312_+ (77 bp) 0
ttgtttcctgactttttaatgatcgccattctaactggtgtgagatgttatctcattgtggttttgatttgcatttcGTCAGACACGCAACAGGGGATAGGCAAGGCACACAGGGGATAGG
>N_chr11-86858226_- (71 bp) 1
TcggagggcaatggtgtgattgtagctcacttcagcctcgaccttctggattTaaggaatcctcccatctcGTCAGACACGCAACAGGGGATAGGCAAGGCACACAGGGGATAGG
>N_chr11-26172312_- (82 bp) 0
attcctggggataactgtgtcagtttgagaagctcagtttgtactacataggattttgcaatttgcctcatataaattgtgaGTCAGACACGCAACAGGGGATAGGCAAGGCACACAGGGGATAGG
>N_chr2-216959159_- (41 bp) 0
aataaggagttatcctgcccaatagaactgcaaatcttctcGTCAGACACGCAACAGGGGATAGGCAAGGCACACAGGGGATAGG
>N_chr11-116706633_+ (56 bp) 1
TTtggtgctggatatgtcctttggagcaaggtagaataaacccttttaaataggtgGTCAGACACGCAACAGGGGATAGGCAAGGCACACAGGGGATAGG
>N_chr5-38054807_- (82 bp) 2
gTTaTatcaaccagcctgctgcctgtcaaggctcctagacactcgctcaagattccagaaactactccagcttcactcaatgGTCAGACACGCAACAGGGGATAGGCAAGGCACACAGGGGATAGG
>N_chr15-55588909_+ (69 bp) 1
TggcactaggacaagcaggaggcCcttggcctatgtggttacttgttgtccatcaggagcgagcTtgtcGTCAGACACGCAACAGGGGATAGGCAAGGCACACAGGGGATAGG
>N_chr22-28531066_- (150 bp) 2
acctgatggcccacagcctttgcagaatgccctcagctggttggacaggaagcccagtggcagtggccctaccacgccctcctcctggcagtcagtacaaaagaggagctgctggctcgtccatacctgtgccccaggacactctgatAgGTCAGACACGCAACAGGGGATAGGCAAGGCACACAGGGGATAGG
>N_chr12-38697083_- (57 bp) 2
tcctacttagtcatcatgagaccctggggaggtgtggttggtgaggagaagacataaGTCAGACACGCAACAGGGGATAGGCAAGGCACACAGGGGATAGG
>N_chr1-113661263_+ (58 bp) 0
ccaccatgcccagctaatttttggataaaaatccaatttaaaaatgggcaaaagatttGTCAGACACGCAACAGGGGATAGGCAAGGCACACAGGGGATAGG
>N_chr9-16112882_- (42 bp) 0
acctaccatgagttgaaccctgtgccaagggctcataagacaGTCAGACACGCAACAGGGGATAGGCAAGGCACACAGGGGATAGG
>N_chr1-36268993_- (63 bp) 2
actacaaaaatttttaaaggaagtctaactaatatgttaaaagagaatgaaaaatagaattatGTCAGACACGCAACAGGGGATAGGCAAGGCACACAGGGGATAGG
>N_chr4-119204293_+ (46 bp) 0
atttaattatcgtagaaatcctataaaacaaagattataagcagcaGTCAGACACGCAACAGGGGATAGGCAAGGCACACAGGGGATAGG
>N_chr2-235077861_+ (61 bp) 0
ttaatgttttgtgtttcctccagtaattaattattctttttcacagagccataccttagaaGTCAGACACGCAACAGGGGATAGGCAAGGCACACAGGGGATAGG
>N_chr4-189161935_+ (52 bp) 2
acatgcctcattgattattgtttctaggaaggaatttctaaatcaGtattgcGTCAGACACGCAACAGGGGATAGGCAAGGCACACAGGGGATAGG
>N_chr4-131744044_+ (42 bp) 0
ttattgtgcctagtcctgaatgacctttcaaataaattgctAGTCAGACACGCAACAGGGGATAGGCAAGGCACACAGGGGATAGG
>N_chr20-9095913_- (40 bp) 0
gtattcacagaaagtattatcaagggactgtttttttttaGTCAGACACGCAACAGGGGATAGGCAAGGCACACAGGGGATAGG
>N_chr5-155354121_+ (90 bp) 3
tactctgagtggaagaagttctcatcacaatgcttgggatcaagttctggtcttgctatttacTagctttggtatctctggaaaacaaccGTCAGACACGCAACAGGGGATAGGCAAGGCACACAGGGGATAGG
>N_chr2-27555974_- (43 bp) 0
tactatgtgtgtgaccttttatgctgtcactttcccttctaggGTCAGACACGCAACAGGGGATAGGCAAGGCACACAGGGGATAGG
>N_chr7-38949608_+ (31 bp) 0
caactaagcaacttgaacttatagcaAaataGTCAGACACGCAACAGGGGATAGGCAAGGCACACAGGGGATAGG
>N_chr12-936633_- (60 bp) 0
aggctagtctcgaactcctgacctcagatgatccacctgcctcggcctcccaaagtgctAGTCAGACACGCAACAGGGGATAGGCAAGGCACACAGGGGATAGG
>N_chr10-36443975_+ (56 bp) 0
atgcaTtgtggggccagtggtatgtgataagatacggaagcttgctttggaactctGTCAGACACGCAACAGGGGATAGGCAAGGCACACAGGGGATAGG
>N_chr8-75345732_- (43 bp) 0
agtcTaggagggcagaccctAcattcctcagtggctgcagcagGTCAGACACGCAACAGGGGATAGGCAAGGCACACAGGGGATAGG
>N_chr4-16397963_+ (58 bp) 1
aaccatcaagatgcaatcctgcctcaaaaagtctacagcctatggaggaatgccaataGTCAGACACGCAACAGGGGATAGGCAAGGCACACAGGGGATAGG
>N_chr12-120108953_+ (41 bp) 0
gctgaggcaggagaatctcttgaaTctggaaggtggaggttGTCAGACACGCAACAGGGGATAGGCAAGGCACACAGGGGATAGG
>N_chr5-78360130_- (52 bp) 1
aaaacataactgatgagcttggagttcttggagttgctgggTcacaAAcaaAGTCAGACACGCAACAGGGGATAGGCAAGGCACACAGGGGATAGG
>N_chr12-31154186_+ (57 bp) 2
acttttagaactggggctgaagcttcttccagttgcttgctcagatgAcagtgagacGTCAGACACGCAACAGGGGATAGGCAAGGCACACAGGGGATAGG
>N_chr12-73266916_- (51 bp) 0
gaatgtttggatacagttcagagggactttacagaggatgtgatcttggaAGTCAGACACGCAACAGGGGATAGGCAAGGCACACAGGGGATAGG
>N_chr4-126596348_- (94 bp) 2
tctgatcagtctcagacaatacactgtcttataggctttctgtgaggattaagtattaatagaatgatggacaaaacattcttaaataatatcaGTCAGACACGCAACAGGGGATAGGCAAGGCACACAGGGGATAGG
>N_chr9-96190080_- (56 bp) 0
aattacttaagtacttcaaagatctatgcacaaagaactactaatatataaaattcGTCAGACACGCAACAGGGGATAGGCAAGGCACACAGGGGATAGG
>N_chr6-83347730_+ (58 bp) 0
agagatttaaaataacacacatgtataattcagtgagactagcaaagaagatgggtgaGTCAGACACGCAACAGGGGATAGGCAAGGCACACAGGGGATAGG
>N_chr3-157162396_+ (59 bp) 1
atgctgcTttcaagcatctgtttaacaaagcacatcttgcactgcccttaatccatttaGTCAGACACGCAACAGGGGATAGGCAAGGCACACAGGGGATAGG
>N_chr7-142963150_+ (68 bp) 1
ataaaggaaaactttcttgaagatgtatctatggtgtttgttgggtagaatgttttgggtttgattctGTCAGACACGCAACAGGGGATAGGCAAGGCACACAGGGGATAGG
>N_chr9-112402246_+ (42 bp) 1
aTtttatttcactggagttaaaaacaggcgtgtacatcctctGTCAGACACGCAACAGGGGATAGGCAAGGCACACAGGGGATAGG
>N_chr3-45650678_- (58 bp) 0
aaaatataaacagtggtttctttatgttgtaaaactgtagctggccttatttctttacGTCAGACACGCAACAGGGGATAGGCAAGGCACACAGGGGATAGG
>N_chr10-83148601_- (52 bp) 0
aaaatatgaaccagtaattttttttcatcagaaaactttttcatttcatcttGTCAGACACGCAACAGGGGATAGGCAAGGCACACAGGGGATAGG
>N_chr4-36634016_- (51 bp) 0
actgccatgcatatctttttaaaaatatataacacaaattcctaagtactaGTCAGACACGCAACAGGGGATAGGCAAGGCACACAGGGGATAGG
>N_chr9-9272122_+ (50 bp) 0
tatagaggacttttaggtaagtgaaactaccctatatgagactgtaatAgGTCAGACACGCAACAGGGGATAGGCAAGGCACACAGGGGATAGG
>N_chr22-28771667_- (45 bp) 0
gaccctcagaccaacagacctcagaccctcagacctgccccagAgGTCAGACACGCAACAGGGGATAGGCAAGGCACACAGGGGATAGG
>N_chr1-118336338_+ (47 bp) 1
taTagtgacaaagatggagggcactatatagtaatcatttacaaaaaGTCAGACACGCAACAGGGGATAGGCAAGGCACACAGGGGATAGG
>N_chr1-206247967_+ (121 bp) 0
taaattccatgtttctgtgtgggttggaggatgtctagcTttggttggaaattggacgtgacattcttcatctattgtcgctaagAaaatattGtactaatagacgaaaatgcttggtgacGTCAGACACGCAACAGGGGATAGGCAAGGCACACAGGGGATAGG
>N_chr3-29834339_- (60 bp) 1
tatatttggtggttcaataatagattaactgtagaagggctactgaagtagactgttgaaGTCAGACACGCAACAGGGGATAGGCAAGGCACACAGGGGATAGG
>N_chr8-25232544_+ (57 bp) 0
gaaaagatgcagccctgagttgagtgaatatgctgtgccaataccctaagtccctaaGTCAGACACGCAACAGGGGATAGGCAAGGCACACAGGGGATAGG
>N_chr2-46535019_+ (46 bp) 0
tcagggacctggctccctcaggaacaagttctcttcaatgactgtcGTCAGACACGCAACAGGGGATAGGCAAGGCACACAGGGGATAGG
>N_chr20-61324860_- (96 bp) 0
cgtatgttatgcttgtccctatggtcaggacactcagctgcaggtgacagaaactcaaagctaaaaatgaaatgtattgcttcacccaaccaaaaAGTCAGACACGCAACAGGGGATAGGCAAGGCACACAGGGGATAGG
>N_chr19-43724142_- (85 bp) 1
tgcaatctatggtaggaaatccttttttttttgagatacagtcttgctctgtcacccaggctggagtgcagtggcatgatctcagGTCAGACACGCAACAGGGGATAGGCAAGGCACACAGGGGATAGG
>N_chr1-196510441_+ (71 bp) 0
ttggagttgtaatgtctagaatgcaggaaccaagttactcaatggagttcaaaaatgatacttagatattcGTCAGACACGCAACAGGGGATAGGCAAGGCACACAGGGGATAGG
>N_chr6-73945431_+ (70 bp) 1
tgagggctgcctcaggggaaattctgtgatcaaaaggctctgggtcacctgaaggatgagccttgggAtcGTCAGACACGCAACAGGGGATAGGCAAGGCACACAGGGGATAGG
>N_chr3-105568376_- (75 bp) 1
gacacaattcttatttgaagtatatatatattttTtatatgtttgattccctttgttggaaaatggtaataactaGTCAGACACGCAACAGGGGATAGGCAAGGCACACAGGGGATAGG
>N_chr4-135781256_- (95 bp) 1
gagctgagatgtgtgaggggcagtgcactgacagagatctgcatgctttgaacttcctcctactgtcaaaggatggagggaatgggctttttatcGTCAGACACGCAACAGGGGATAGGCAAGGCACACAGGGGATAGG
>N_chr1-47833419_- (65 bp) 1
gcgggggtgccaggctcttttaaacaaccagctctccagtgaactaacagtaatgcactcattacGTCAGACACGCAACAGGGGATAGGCAAGGCACACAGGGGATAGG
>N_chr12-121977764_+ (52 bp) 1
ggattcaagcaattctcctgcctcagcctcccgagtaActAAAactacagAcGTCAGACACGCAACAGGGGATAGGCAAGGCACACAGGGGATAGG
>N_chr4-19405538_- (50 bp) 1
ataagttatatcaaaagaatttctggctggggtgaatgcacacaggaatcGTCAGACACGCAACAGGGGATAGGCAAGGCACACAGGGGATAGG
>N_chr4-103545470_- (43 bp) 0
aactcaattataaaatatggaggttaaaaaagctcaatatActGTCAGACACGCAACAGGGGATAGGCAAGGCACACAGGGGATAGG
>N_chr1-44899401_+ (83 bp) 2
gatcaagcgactcacaaagcctaaaatattgactggccctttacagaaaaagtttgccagcccctgttctaattccatgagcaGTCAGACACGCAACAGGGGATAGGCAAGGCACACAGGGGATAGG
>N_chr6-137235141_- (65 bp) 0
aatgtaccTatctcagattattttcatgttagtaagagtaatcatattatctcttataaaaAttAGTCAGACACGCAACAGGGGATAGGCAAGGCACACAGGGGATAGG
>N_chr4-135264188_+ (65 bp) 2
gaataatTagaatagactgtagactatacaggaattcctgttatatgtttaaatacaaaaagccaGTCAGACACGCAACAGGGGATAGGCAAGGCACACAGGGGATAGG
>N_chr4-9516774_- (78 bp) 0
gtaccaatgaatatacattaagtgattccagcagtggctggcaaatggtatacacccagtaagtggtaactattcttgGTCAGACACGCAACAGGGGATAGGCAAGGCACACAGGGGATAGG
>N_chr7-113956882_- (87 bp) 0
acataattagactgtttgttttaaaagctaattattaaagaatatttttaaaatgatatttttacagtatatgttacataaagttaAGTCAGACACGCAACAGGGGATAGGCAAGGCACACAGGGGATAGG
>N_chr13-30556449_+ (55 bp) 0
caccaaggtttggggtgtgagctaaagactaagacaagcaatatggtgagtgacaGTCAGACACGCAACAGGGGATAGGCAAGGCACACAGGGGATAGG
>N_chr2-116726526_+ (79 bp) 2
taatcaacgagtcaggccaccagacaggggaaaaaagaaaactgctgagcctgaaatatctccaaaatgtaaaaaaggaGTCAGACACGCAACAGGGGATAGGCAAGGCACACAGGGGATAGG
>N_chr5-55073710_+ (38 bp) 0
cagcgaaagatgtgaagttaagaaagattttataatgtGTCAGACACGCAACAGGGGATAGGCAAGGCACACAGGGGATAGG
>N_chr5-143404914_+ (94 bp) 1
gactagctagatttcctaggctgactaagaatccctaagcctagctgggaaggtgaccgcttccacctttaaacacggtgcttgcaacttagctGTCAGACACGCAACAGGGGATAGGCAAGGCACACAGGGGATAGG
>N_chr16-18546224_+ (45 bp) 0
ttatttcattggtgcatcataattgccctataagttaggcactatGTCAGACACGCAACAGGGGATAGGCAAGGCACACAGGGGATAGG
>N_chr4-89133510_- (41 bp) 2
agaaTtgtttgaacctgggagAcggaggtttcagtgagttAGTCAGACACGCAACAGGGGATAGGCAAGGCACACAGGGGATAGG
>N_chr1-24604181_- (80 bp) 1
ggagttcgagaccagcctgaccaacatggtgaaaccctgtctctactaaaaatacaaaaaattagccaggtgtggtgggaGTCAGACACGCAACAGGGGATAGGCAAGGCACACAGGGGATAGG
>N_chr12-56512094_+ (40 bp) 0
gataagggactcagTtctgcctcaacagaaaggcagaAgaGTCAGACACGCAACAGGGGATAGGCAAGGCACACAGGGGATAGG
>N_chr12-34107515_+ (51 bp) 0
tgagataaggcgtggagactctagtgtAtattatgttaaAgagagagtgatGTCAGACACGCAACAGGGGATAGGCAAGGCACACAGGGGATAGG
>N_chr10-10086624_+ (60 bp) 0
caaaaccccatctttgaacccaagtttgtctgacactaaaatagatttgcttcattttttGTCAGACACGCAACAGGGGATAGGCAAGGCACACAGGGGATAGG
>N_chr4-5464220_- (56 bp) 1
gacaccacaggaatactataatctatggacagtcaagccttttatataaaatgtctGTCAGACACGCAACAGGGGATAGGCAAGGCACACAGGGGATAGG
>N_chr10-41970027_- (48 bp) 3
caagatgatttgatttgaatgtataagcactaattctcccctaagattGTCAGACACGCAACAGGGGATAGGCAAGGCACACAGGGGATAGG
>N_chr12-29785282_- (47 bp) 1
tgtattttgtcttcaataatcataatgtagtaaagttgcGcattggcGTCAGACACGCAACAGGGGATAGGCAAGGCACACAGGGGATAGG
>N_chr4-124282712_+ (43 bp) 0
tttagcaagagaggttggctgtttggcattaaatatctgtatcGTCAGACACGCAACAGGGGATAGGCAAGGCACACAGGGGATAGG
>N_chr11-40027146_+ (56 bp) 0
TagggcggaaagttgttcttaaaccacaaacaatagcatgagcgatctgtgccttaGTCAGACACGCAACAGGGGATAGGCAAGGCACACAGGGGATAGG
>N_chr3-107425509_+ (51 bp) 0
gtttaattctgctgaagctgtgcccacaccccaaacttttgcctttttaaAGTCAGACACGCAACAGGGGATAGGCAAGGCACACAGGGGATAGG
>N_chr15-92641664_- (77 bp) 1
aatttatattcacatacaggtgattagagcaaaaAacatttataaaaatgtgagttttgttcttattcagaagaaatGTCAGACACGCAACAGGGGATAGGCAAGGCACACAGGGGATAGG
>N_chr2-78798801_- (58 bp) 3
caGtggctatctacagccccattaaggcattgcaatctgttggctttgaaaaaatctgGTCAGACACGCAACAGGGGATAGGCAAGGCACACAGGGGATAGG
>N_chr5-92818882_- (47 bp) 2
ctgttaatctgtaaccctacccttaaccctgtgctcgcagaaacacgGTCAGACACGCAACAGGGGATAGGCAAGGCACACAGGGGATAGG
>N_chr7-129253564_- (77 bp) 0
gtctTtactaaaaatacaaaaattatgcgggcatggttgcacacatctgtaatcccagctaggctgagtcaggaAaaGTCAGACACGCAACAGGGGATAGGCAAGGCACACAGGGGATAGG
>N_chr10-69266955_+ (71 bp) 0
cccaaacaggtctttaaagaatatacatagaaagaatagtggagattaatatgccaaaatattaatactgtGTCAGACACGCAACAGGGGATAGGCAAGGCACACAGGGGATAGG
>N_chr5-77233481_+ (61 bp) 1
tTagggactggttttttgcatctttgtacagttcttaaaaccttatgactggagccgtgatGTCAGACACGCAACAGGGGATAGGCAAGGCACACAGGGGATAGG
>N_chr15-24804560_+ (60 bp) 2
atcggggtggatccaagggtgtgttgcctgctggttggccctctggtgttgtttacctAcGTCAGACACGCAACAGGGGATAGGCAAGGCACACAGGGGATAGG
>N_chr8-106951951_+ (36 bp) 0
ttgatgctcaaattatcccatctgtggccagtgggaGTCAGACACGCAACAGGGGATAGGCAAGGCACACAGGGGATAGG
>N_chr2-140331193_+ (102 bp) 3
caagtgaggaaaaattgggaaatgcaaaaatggtaaaataacaatatcttattaatttttctttcgccaaataagttcctatagtaagctagcaataatttgGTCAGACACGCAACAGGGGATAGGCAAGGCACACAGGGGATAGG
>N_chr9-119231292_- (52 bp) 1
tgtcagcgggttggttgggggtctgttgatcagggttgggctcatcaatgggGTCAGACACGCAACAGGGGATAGGCAAGGCACACAGGGGATAGG
>N_chr16-58678772_- (52 bp) 1
tctctttgcctgctgacatccatgtaggatgtgacttgctcctccttgccttGTCAGACACGCAACAGGGGATAGGCAAGGCACACAGGGGATAGG
>N_chr1-221153425_- (53 bp) 0
ataatatcttattgctaagcaaatagaagaatgattataagagaaatataattGTCAGACACGCAACAGGGGATAGGCAAGGCACACAGGGGATAGG
>N_chr22-25111753_- (45 bp) 1
gaaactgaagctgagtgtctggccatAatgggatggaggtcagacGTCAGACACGCAACAGGGGATAGGCAAGGCACACAGGGGATAGG
>N_chr2-178830879_+ (45 bp) 0
gTTtcatgagtagctgggatcacaggtgtgtgccactatgcccaAGTCAGACACGCAACAGGGGATAGGCAAGGCACACAGGGGATAGG
>N_chr2-111749451_+ (56 bp) 1
tgccTcatgctcctggctcggccaggaggcctTagggatTtaggaatccagtctctGTCAGACACGCAACAGGGGATAGGCAAGGCACACAGGGGATAGG
>N_chr4-117563138_+ (49 bp) 0
ttgaggaaatcacccagaTaaattattctagataattcattgctaaagaGTCAGACACGCAACAGGGGATAGGCAAGGCACACAGGGGATAGG
>N_chr12-27774469_- (44 bp) 0
aaggtcatcaaaaacaagtcaagtctgagaaacatcacacccaaGTCAGACACGCAACAGGGGATAGGCAAGGCACACAGGGGATAGG
>N_chr9-2191640_+ (70 bp) 0
actgggttatttataaagaaaaggggtttaattggctcatgattccacaggctgcacaggaagcatggctGTCAGACACGCAACAGGGGATAGGCAAGGCACACAGGGGATAGG
>N_chr7-4267130_+ (50 bp) 2
tgtgtattgtaccataagccaaacagtttatacttaatgttcggagaagtGTCAGACACGCAACAGGGGATAGGCAAGGCACACAGGGGATAGG
>N_chr7-104549480_+ (46 bp) 0
ctcttgaatcttaaagtggtttgtgaaggaaaatacattattttatGTCAGACACGCAACAGGGGATAGGCAAGGCACACAGGGGATAGG
>N_chr19-35581895_- (50 bp) 0
tgacaaacatatgaaaaaaagctcatcatcactggtcatcagagaaatAcGTCAGACACGCAACAGGGGATAGGCAAGGCACACAGGGGATAGG
>N_chr22-18533974_+ (44 bp) 1
attcaacttgacctgccatgttcctgagatctagcccagggctaGTCAGACACGCAACAGGGGATAGGCAAGGCACACAGGGGATAGG
>N_chr12-131897247_- (61 bp) 1
ggtggcTctgtctgggcataacagaaggctcgcacttgtcttctggtcacttctcactgtgGTCAGACACGCAACAGGGGATAGGCAAGGCACACAGGGGATAGG
>N_chr8-105480323_+ (70 bp) 0
ccctgcagagctgatgggcctcatgtcatctgatgagcaggccatgctttgaaggctgggagataatcttGTCAGACACGCAACAGGGGATAGGCAAGGCACACAGGGGATAGG
>N_chr12-81764225_+ (89 bp) 1
tgactgcactccagcctgggcaacagaacgagactctgtcttttttttaaaaaaaacgaaaaacaggaaagattgtctaggtaaacttcGTCAGACACGCAACAGGGGATAGGCAAGGCACACAGGGGATAGG
>N_chr3-44774934_+ (58 bp) 0
aatcctttattgacatttcaacaatgttcacagcatcttcaccagaagtagattccatGTCAGACACGCAACAGGGGATAGGCAAGGCACACAGGGGATAGG
>N_chr5-130504023_- (58 bp) 2
gccaaagatcagttagtccccacttatttctcatcccctcacaaggaagaacttcagtGTCAGACACGCAACAGGGGATAGGCAAGGCACACAGGGGATAGG
>N_chr12-128778196_+ (51 bp) 0
attttcttccgagAtgatttacagtcaaattaatgattcaaatgtggaatgGTCAGACACGCAACAGGGGATAGGCAAGGCACACAGGGGATAGG
>N_chr2-192577833_- (46 bp) 0
gcagtcctcagccttacaaatctttggctcacataaaatacttgtgGTCAGACACGCAACAGGGGATAGGCAAGGCACACAGGGGATAGG
>N_chr15-52013731_+ (44 bp) 0
caactccaacaatggatattaactctcaatatgagattAAAaAAGTCAGACACGCAACAGGGGATAGGCAAGGCACACAGGGGATAGG
>N_chr4-148988440_+ (53 bp) 1
aTaaggagcctgagatatatttagcaacttatttaaaatgtgcaatctgagctGTCAGACACGCAACAGGGGATAGGCAAGGCACACAGGGGATAGG
>N_chr18-46713956_+ (59 bp) 0
TatttTtatggcctaaaagacatgagggcaggaaaggaaatacttttctgctgattttaGTCAGACACGCAACAGGGGATAGGCAAGGCACACAGGGGATAGG
>N_chr14-37070779_+ (76 bp) 0
gtaggtgactatatggtacattgaggggagagaaggggacctatatgcctcctctgctctataagctgtcatcttgGTCAGACACGCAACAGGGGATAGGCAAGGCACACAGGGGATAGG
>N_chr10-82846999_+ (41 bp) 1
aattttatgcttttgcatatctctaaatgttatagagatttGTCAGACACGCAACAGGGGATAGGCAAGGCACACAGGGGATAGG
>N_chr14-21597351_- (77 bp) 1
cttcatttcttaaacctcaggaaacaacctcttgtagcttcaaacGttcctttggcagcttcctcacctctatcaggGTCAGACACGCAACAGGGGATAGGCAAGGCACACAGGGGATAGG
>N_chr5-90163042_+ (51 bp) 0
gagatattttgatacaggcatacaatgcataataatcacatcaggataaatGTCAGACACGCAACAGGGGATAGGCAAGGCACACAGGGGATAGG
>N_chr6-65097558_- (67 bp) 2
tTtTTggggggctttaacaccggtagcaatggagtgttccaagaagaggcacatctttctattatccGTCAGACACGCAACAGGGGATAGGCAAGGCACACAGGGGATAGG
>N_chr19-54139751_- (49 bp) 0
atggttcaggcagatggatgctgcaggggttcctgagagatatagttctGTCAGACACGCAACAGGGGATAGGCAAGGCACACAGGGGATAGG
>N_chr2-185753402_+ (59 bp) 1
tacagtaacttgaatttaaaatattctcttgaagtttgaatgaacaaatcacatgcttaGTCAGACACGCAACAGGGGATAGGCAAGGCACACAGGGGATAGG
>N_chr5-161376413_- (84 bp) 2
tcagctgaataactaataaaaaatgagcaggattaatcaccagagatacaaatcattaacagaatgccatacaactatgcgtcaGTCAGACACGCAACAGGGGATAGGCAAGGCACACAGGGGATAGG
>N_chr6-58842416_+ (32 bp) 0
gtccatgtgttctcattgttcaattcccacctGTCAGACACGCAACAGGGGATAGGCAAGGCACACAGGGGATAGG
>N_chr22-43838966_- (49 bp) 0
atgtggcaggaacgctttatgatatgccacttaaaacctgtcaaccccaGTCAGACACGCAACAGGGGATAGGCAAGGCACACAGGGGATAGG
>N_chr5-100585065_+ (37 bp) 0
ttattggttctttttcttattcagcatgcttAaAaatGTCAGACACGCAACAGGGGATAGGCAAGGCACACAGGGGATAGG
>N_chr13-94920487_- (53 bp) 0
aTaacaaaacaaaaacaatTtaatcttaggattagaaaggacaaggacaccaAGTCAGACACGCAACAGGGGATAGGCAAGGCACACAGGGGATAGG
>N_chr1-33492838_- (43 bp) 0
gactgctactcagacaagtgatcaaggccaaAatcaacagccaGTCAGACACGCAACAGGGGATAGGCAAGGCACACAGGGGATAGG
>N_chr10-28486324_+ (100 bp) 3
attttgagatgagctaggatctggttagggaatgtggagtgtattccaatgtgactgtatggaaaatgactattagacaggaatcagactttattcacaaGTCAGACACGCAACAGGGGATAGGCAAGGCACACAGGGGATAGG
>N_chr7-23079947_- (83 bp) 2
gcgtgatctctgctcactgcaagctccacctcccgggttcacgccattctcctgcctcagcctccccagtagctgggactagaGTCAGACACGCAACAGGGGATAGGCAAGGCACACAGGGGATAGG
>N_chr3-141670452_- (45 bp) 1
acctttaactgtgagaaaataaattcctattatCtaagccacttaGTCAGACACGCAACAGGGGATAGGCAAGGCACACAGGGGATAGG
>N_chr3-112072698_- (36 bp) 1
gtttTaatattttactcttttattaatatgttttacGTCAGACACGCAACAGGGGATAGGCAAGGCACACAGGGGATAGG
>N_chr8-122044679_- (45 bp) 0
ttttatatgtttctcaggtaaattgccttttaaaaatgtaaacaaGTCAGACACGCAACAGGGGATAGGCAAGGCACACAGGGGATAGG
>N_chr2-225190719_- (36 bp) 0
ctctgtcttaaaacaaaacaaaacaagtcacaggaaGTCAGACACGCAACAGGGGATAGGCAAGGCACACAGGGGATAGG
>N_chr2-31157041_- (51 bp) 1
aTtaaccctttcatgtaaaaatgaagtgacttgcacaggtcacaaagcctgGTCAGACACGCAACAGGGGATAGGCAAGGCACACAGGGGATAGG
>N_chr5-36877746_+ (31 bp) 0
acagataagaaaggcatttacagatgttttcGTCAGACACGCAACAGGGGATAGGCAAGGCACACAGGGGATAGG
>N_chr14-47162126_+ (52 bp) 1
TtctTacacatgcttttttgcccgtccacccttccaccatgggatgatgcaaGTCAGACACGCAACAGGGGATAGGCAAGGCACACAGGGGATAGG
>N_chr1-95187366_- (47 bp) 0
aaataaataaaataaaataaaataaaattatacactgtaatgtatagGTCAGACACGCAACAGGGGATAGGCAAGGCACACAGGGGATAGG
>N_chr15-83235170_+ (56 bp) 1
aaactggcagggtgtgggtttcgataaagttcgacgtctgcactgtaaggtctggaGTCAGACACGCAACAGGGGATAGGCAAGGCACACAGGGGATAGG
>N_chr2-101770870_- (60 bp) 1
tggtcaggagttcaagaccagcctgaccaacatggtgaaaccccgaatccactaaaaataGTCAGACACGCAACAGGGGATAGGCAAGGCACACAGGGGATAGG
>N_chr18-18527250_- (53 bp) 1
gaagtgtttccaggtgTcttgtcttctccaaatgactttttttgtgtgcctagGTCAGACACGCAACAGGGGATAGGCAAGGCACACAGGGGATAGG
>N_chr1-32041107_- (103 bp) 1
ttttctttgttttttttttttctgcctctttctcagtttacttttttgaaaggctgattcatttccatggttcaaaaaaacaaaaaaagtgaaactcatctttGTCAGACACGCAACAGGGGATAGGCAAGGCACACAGGGGATAGG
>N_chr10-113652478_+ (61 bp) 0
gctcactgcaacctctgcctcccaggttcaagcaattctcctgcctcagcttgccaagtagGTCAGACACGCAACAGGGGATAGGCAAGGCACACAGGGGATAGG
>N_chr1-241106315_+ (46 bp) 3
ctgaataggaagatgtcaacttaaataacaagcagagacaggctctGTCAGACACGCAACAGGGGATAGGCAAGGCACACAGGGGATAGG
>N_chr2-12028247_+ (72 bp) 1
gaagccccctccccagtttgagttgtcctgcctttgcttagagttgtcctgccttttctgactgaaccagtgGTCAGACACGCAACAGGGGATAGGCAAGGCACACAGGGGATAGG
>N_chr14-31748792_+ (65 bp) 0
ttactcttggtttaattgcctcttctttctctagtttctcatggtagaagtttagattgttaattGTCAGACACGCAACAGGGGATAGGCAAGGCACACAGGGGATAGG
>N_chr8-43131250_- (39 bp) 0
ttctgctgacatagaatagttgaaaggattaaaaaaaacGTCAGACACGCAACAGGGGATAGGCAAGGCACACAGGGGATAGG
>N_chr4-73903714_+ (38 bp) 0
tatcacaataacactatatcaaaattggaatgtaggtcGTCAGACACGCAACAGGGGATAGGCAAGGCACACAGGGGATAGG
>N_chr7-117892719_+ (36 bp) 0
atatttcaaatgctaactacttgtgcagttaaaattGTCAGACACGCAACAGGGGATAGGCAAGGCACACAGGGGATAGG
>N_chr14-74911236_- (75 bp) 0
ataagttccaaagtccaaaagctaaagaacttaAacatttgagggcagaaagtatccagcatgggagaaagatgaGTCAGACACGCAACAGGGGATAGGCAAGGCACACAGGGGATAGG
>N_chr2-149177432_- (70 bp) 1
ttcctttagaacaaaaaaaaaccaaacaggtgattctgatacaatataactaaaaacaggctttaaaGacGTCAGACACGCAACAGGGGATAGGCAAGGCACACAGGGGATAGG
>N_chr4-169525269_- (47 bp) 0
tttcagttatcttttcagcagcaccccactctactggtaccaatttaGTCAGACACGCAACAGGGGATAGGCAAGGCACACAGGGGATAGG
>N_chr5-123535364_- (39 bp) 0
ataattatattagtttcataggatggctgtaaattaagtGTCAGACACGCAACAGGGGATAGGCAAGGCACACAGGGGATAGG
>N_chr3-76830593_- (38 bp) 0
gatgtaaaatctgtagcatactgaaagataaataaataGTCAGACACGCAACAGGGGATAGGCAAGGCACACAGGGGATAGG
>N_chr2-115228062_- (55 bp) 1
tttagaaaaatgttaaactaagcaactactaatcactaagcattttacatatcatGTCAGACACGCAACAGGGGATAGGCAAGGCACACAGGGGATAGG
>N_chr16-14337246_- (43 bp) 1
attgtgaagaccctatgcaggaatataagcaaactgcctgcctGTCAGACACGCAACAGGGGATAGGCAAGGCACACAGGGGATAGG
>N_chr13-110721127_+ (72 bp) 2
aaagtttgattttcatgggactgcctgataaattctccaacacctagagaattgttggtaaaatataaattgGTCAGACACGCAACAGGGGATAGGCAAGGCACACAGGGGATAGG
>N_chr1-34074252_- (74 bp) 0
agggtctggagtggacctccggcaaacaccaacacacctgcagctgagggtcctgactgttagaaggaaaactaGTCAGACACGCAACAGGGGATAGGCAAGGCACACAGGGGATAGG
>N_chr10-107844209_+ (49 bp) 0
ataattattacaattgctctatttcattagttattgttgatatcttactGTCAGACACGCAACAGGGGATAGGCAAGGCACACAGGGGATAGG
>N_chr11-24600385_- (63 bp) 3
acaggaagcggaacatcacacactggggcctgttgtggggaggggggagaggggagggatagcGTCAGACACGCAACAGGGGATAGGCAAGGCACACAGGGGATAGG
>N_chr9-135778086_+ (83 bp) 0
tcagacctaggcagaggacggctattacTaaacaaacaaaaagacacgtgttggtgaagatgtggagaaatgggagccccgctGTCAGACACGCAACAGGGGATAGGCAAGGCACACAGGGGATAGG
>N_chr5-1191032_- (62 bp) 2
aaccaggagcccaggaaccagcccggcaagagagactgctccttctgccacagctcactggaGTCAGACACGCAACAGGGGATAGGCAAGGCACACAGGGGATAGG
>N_chr12-82198837_+ (51 bp) 0
gtctcacaaaatatttaggagcagattaaattgcaaaacacatgatatActGTCAGACACGCAACAGGGGATAGGCAAGGCACACAGGGGATAGG
>N_chr4-6340607_- (47 bp) 0
caggctggtcacgaactcctgaTctcaggtgatccacccgcctcaAcGTCAGACACGCAACAGGGGATAGGCAAGGCACACAGGGGATAGG
>N_chr2-234023432_- (42 bp) 1
tgtgggacagtggtgggcacactctgtggtccatcttctcctGTCAGACACGCAACAGGGGATAGGCAAGGCACACAGGGGATAGG
>N_chr1-176916387_- (49 bp) 0
TtccgcctcccgggttcaagcgattctcctgcctcagcctcccaagtagGTCAGACACGCAACAGGGGATAGGCAAGGCACACAGGGGATAGG
>N_chr2-240895802_+ (50 bp) 2
gctttccaagccagcagatagaactcagcccgtctgctgatcagaaagtcGTCAGACACGCAACAGGGGATAGGCAAGGCACACAGGGGATAGG
>N_chr11-74651408_- (90 bp) 2
agtgaaaggaactctgtcctggaagtccccaatgccgcctctcagtcctgcctgtcaccaaccacctggggggcttgggcaagctactcaGTCAGACACGCAACAGGGGATAGGCAAGGCACACAGGGGATAGG
>N_chr22-22966986_- (60 bp) 0
ttcaagcgattctcctgcctcagcctcctgagtagctgggattacaggcatgcgccaccaGTCAGACACGCAACAGGGGATAGGCAAGGCACACAGGGGATAGG
>N_chr1-54748696_- (51 bp) 0
atgcccagctaatttttgtattttttgtagacagggtttccccatgttgccGTCAGACACGCAACAGGGGATAGGCAAGGCACACAGGGGATAGG
>N_chr7-5868688_+ (35 bp) 1
cgtaaatcatccttTcacctaccctgaAataaatAGTCAGACACGCAACAGGGGATAGGCAAGGCACACAGGGGATAGG
>N_chr14-89052772_+ (70 bp) 1
ctcagcctcccgagtagctgagactataggcatgcaccaccacgcctggctaattttttttatttgttgtGTCAGACACGCAACAGGGGATAGGCAAGGCACACAGGGGATAGG
>N_chr7-132277004_- (51 bp) 2
aatggctccgtgcctccctgactgcactcctgcccTatcagatcactcaAcGTCAGACACGCAACAGGGGATAGGCAAGGCACACAGGGGATAGG
>N_chr22-40354299_- (38 bp) 0
cggggtttctccatgttaccaggttggtctcaaactccGTCAGACACGCAACAGGGGATAGGCAAGGCACACAGGGGATAGG
>N_chr3-77392884_+ (44 bp) 1
ggctcacggtttctaatcaatcagcctgtcacgtatctgaggagGTCAGACACGCAACAGGGGATAGGCAAGGCACACAGGGGATAGG
>N_chr6-69858776_- (50 bp) 0
aggacagatgaTtcaagcctgtgaagatcatgacaaaatttaaatagAttGTCAGACACGCAACAGGGGATAGGCAAGGCACACAGGGGATAGG
>N_chr1-149249104_- (106 bp) 2
aacaaatacaaaataaaaatagagaatatactactaacctgggggtcgggggaggctctggaggatatatgctggagagtagatgcatgcaaagaaatactatttgGTCAGACACGCAACAGGGGATAGGCAAGGCACACAGGGGATAGG
>N_chr3-10591796_- (65 bp) 0
ggaggggttggggaacctatccccacttccagctctttctttcagctttctcccccgggcggaaaGTCAGACACGCAACAGGGGATAGGCAAGGCACACAGGGGATAGG
>N_chr12-34214132_+ (70 bp) 2
gtcatttgttggactgggacTcttggatgactaaaacaacttttctatcttctagggatgttgatcagttGTCAGACACGCAACAGGGGATAGGCAAGGCACACAGGGGATAGG
>N_chr9-130889236_- (52 bp) 0
gcctcctaactcaatgtgcctcagtttacccaggcctaagaaagcatctggaGTCAGACACGCAACAGGGGATAGGCAAGGCACACAGGGGATAGG
>N_chr9-117702834_+ (39 bp) 0
atctccctcatccttctcctccttttcctgctcctcctcGTCAGACACGCAACAGGGGATAGGCAAGGCACACAGGGGATAGG
>N_chr12-118663113_- (64 bp) 0
ccaagaattactaggtcatgagatttgcctctgtttgactttagtagggaactgacagaccagtGTCAGACACGCAACAGGGGATAGGCAAGGCACACAGGGGATAGG
>N_chr9-37232681_+ (65 bp) 1
tctaattgttgctgagatactattggaaatctagagcttgctgcctcaagttattttaaattgtgGTCAGACACGCAACAGGGGATAGGCAAGGCACACAGGGGATAGG
>N_chr15-95655083_- (61 bp) 0
tactgaaatcaccccaaaacatgctccattaacctacagaattaatagtttctctaatataGTCAGACACGCAACAGGGGATAGGCAAGGCACACAGGGGATAGG
>N_chr1-27183571_+ (94 bp) 0
tgagTtcaagcTatcctcccacctcagcTtcctgagtagctggggctacagccatgtgcaaccatgcccagctaattcttaaatAtttttgtagGTCAGACACGCAACAGGGGATAGGCAAGGCACACAGGGGATAGG
>N_chr5-15258788_- (52 bp) 1
attcaatggtaattataaggaattagtttgagagcatgatgacaagattattGTCAGACACGCAACAGGGGATAGGCAAGGCACACAGGGGATAGG
>N_chr8-11475772_- (68 bp) 1
ggggcaggtaggagcctcccctgtttccttccttcctgcagagactgtcccataagtggacagccagAGTCAGACACGCAACAGGGGATAGGCAAGGCACACAGGGGATAGG
>N_chr13-34293442_- (76 bp) 2
atacagatgctggtcatttaatgccttcctacaaccccattttagaaatcttgcctcactcctagtctggaaAAAAGTCAGACACGCAACAGGGGATAGGCAAGGCACACAGGGGATAGG
>N_chr2-155159161_- (56 bp) 1
aattcaatgtttcttaaatcactcatataatccatcttagatgatAcatgattagtGTCAGACACGCAACAGGGGATAGGCAAGGCACACAGGGGATAGG
>N_chr1-229828712_- (49 bp) 0
tggggataactgatgaccctggaaagagatgagtgggagcagatgtttaGTCAGACACGCAACAGGGGATAGGCAAGGCACACAGGGGATAGG
>N_chr11-105978746_- (83 bp) 1
tttatataagtgaaatcatactgtatgtgttttgtgtatgtgtctggTtttttctgttccatattacgttttaaataatcatcGTCAGACACGCAACAGGGGATAGGCAAGGCACACAGGGGATAGG
>N_chr10-20826733_+ (37 bp) 2
cccatcgataactaatttattgagagtttttagcatgGTCAGACACGCAACAGGGGATAGGCAAGGCACACAGGGGATAGG
>N_chr3-60947018_- (59 bp) 1
aaggccaagatctattccagcctctgcaacctcttaatctagtgggaggcagacagactGTCAGACACGCAACAGGGGATAGGCAAGGCACACAGGGGATAGG
>N_chr18-14647240_+ (63 bp) 2
tatgaaattcactcatttagtaagaatttagtgaatatcttctgtgcacactgctttgtactAGTCAGACACGCAACAGGGGATAGGCAAGGCACACAGGGGATAGG
>N_chr6-127703065_- (105 bp) 0
aagaagggaaggacacagtgagtcaagtcttatctcaatacctactgggtaaattgcctctcattctgagaaagttatagaaaatgcatcaggttatccttaactGTCAGACACGCAACAGGGGATAGGCAAGGCACACAGGGGATAGG
>N_chr16-55548851_- (50 bp) 1
TctcctgtagggtggagaatctacagaattcatttgggattctcctgcacGTCAGACACGCAACAGGGGATAGGCAAGGCACACAGGGGATAGG
>N_chr7-148187366_+ (76 bp) 0
ctaaaaatacaaaaattagccaggagtggtggcacacacctgtagtcccggctactaaggaggctgaggcatgagaGTCAGACACGCAACAGGGGATAGGCAAGGCACACAGGGGATAGG
>N_chr4-62142534_+ (35 bp) 1
ttctttgtgtttcctcaaaacagctattttgaattGTCAGACACGCAACAGGGGATAGGCAAGGCACACAGGGGATAGG
>N_chr20-55663730_- (65 bp) 6
gatgggaggaggtgcctgacccgcctggggggctaacggagagctctggggttagcacacctgggGTCAGACACGCAACAGGGGATAGGCAAGGCACACAGGGGATAGG
>N_chr2-82380081_- (49 bp) 3
ggtataggaacagacagataactacattgtaaaagaaagtctagaaataGTCAGACACGCAACAGGGGATAGGCAAGGCACACAGGGGATAGG
>N_chr10-35774748_+ (57 bp) 0
taaagttggagtagacctgtaatcaccagtgttaacactgtgccacatttgctttatGTCAGACACGCAACAGGGGATAGGCAAGGCACACAGGGGATAGG
>N_chr17-2677318_+ (80 bp) 1
ctcattcccaaagcgtgttctgagtgtgagtcctacaaaagtggacaattcagaccctgttgggttttgtggcactttctGTCAGACACGCAACAGGGGATAGGCAAGGCACACAGGGGATAGG
>N_chr2-86782510_- (40 bp) 1
aaTtattgacctcaagtgatccacccgcctcagcctcccaGTCAGACACGCAACAGGGGATAGGCAAGGCACACAGGGGATAGG
>N_chr5-101765422_- (89 bp) 0
tctgtcctcTagattcattttttacctttctctaccctcctcaatataggatgaaagctcctttgccctctggctttggactgggttaaGTCAGACACGCAACAGGGGATAGGCAAGGCACACAGGGGATAGG
>N_chr8-128819626_- (42 bp) 2
ggggcacacaaagcgggaggcagtcttgagttaaaggggtctGTCAGACACGCAACAGGGGATAGGCAAGGCACACAGGGGATAGG
>N_chr4-150672341_+ (55 bp) 0
aTaaTtgagcccctcagaggagactgcatactagttaccattctgttttacttttGTCAGACACGCAACAGGGGATAGGCAAGGCACACAGGGGATAGG
>N_chr10-7446982_+ (73 bp) 2
aggttttaattcaaaggcagatctaacaatctccctcaggacctgtttaggctgggtctggggctgagtgaatGTCAGACACGCAACAGGGGATAGGCAAGGCACACAGGGGATAGG
>N_chr3-187398936_- (59 bp) 0
accttgaggacagggactgtgtcccatttctgctccatccctagagtctagcacagaatGTCAGACACGCAACAGGGGATAGGCAAGGCACACAGGGGATAGG
>N_chr9-9111727_- (51 bp) 2
taagttatttagtggagatttgtgagaacctgatgcacccatcacctgaAcGTCAGACACGCAACAGGGGATAGGCAAGGCACACAGGGGATAGG
>N_chr5-100593998_- (46 bp) 0
taaagagttttcaaccctaaaagcaccaagaaccaaactgagctatGTCAGACACGCAACAGGGGATAGGCAAGGCACACAGGGGATAGG
>N_chr6-31354985_+ (48 bp) 0
aactcagaggattgcatttttttctttgagcatattttgaAtaactAcGTCAGACACGCAACAGGGGATAGGCAAGGCACACAGGGGATAGG
>N_chr1-49353496_- (47 bp) 1
tgtattgatattttgtgtgaccctaaacaagttcccatctgtaaaatGTCAGACACGCAACAGGGGATAGGCAAGGCACACAGGGGATAGG
>N_chr9-134763708_+ (53 bp) 1
ggtaagcccaatgcttccttgttatagaacgcaactgattgaaactcagaactGTCAGACACGCAACAGGGGATAGGCAAGGCACACAGGGGATAGG
>N_chr2-209055940_+ (43 bp) 0
ttctggcagtccaacctggcattgtctttacataatcTtgcatGTCAGACACGCAACAGGGGATAGGCAAGGCACACAGGGGATAGG
>N_chr10-24269816_- (43 bp) 0
taagaaattgaaatgttatgacagtagtcagaaagagtttgtaGTCAGACACGCAACAGGGGATAGGCAAGGCACACAGGGGATAGG
>N_chr3-14978785_- (49 bp) 0
tactgtcttgtgtggattttgccctctatagcagacagacctagcaagcGTCAGACACGCAACAGGGGATAGGCAAGGCACACAGGGGATAGG
>N_chr6-159646062_- (37 bp) 2
TaccaaagcagtcctacaaacAgcactctacaaatagGTCAGACACGCAACAGGGGATAGGCAAGGCACACAGGGGATAGG
>N_chr13-73790147_+ (103 bp) 2
atgcaactcgacgctggtcaaggagacaggatttactcaggtctgttttgtgaaagctacatggtaatgccactcaatttaaatacaccagaagccactttaaGTCAGACACGCAACAGGGGATAGGCAAGGCACACAGGGGATAGG
>N_chr6-97255968_- (50 bp) 0
gattccagtctgtgtctaaaggcttgagaaccaggaacatggatggcaAAGTCAGACACGCAACAGGGGATAGGCAAGGCACACAGGGGATAGG
>N_chr14-90908714_- (42 bp) 0
tctcagttgtccttcatcgtgggactgtagccagagacacaaGTCAGACACGCAACAGGGGATAGGCAAGGCACACAGGGGATAGG
>N_chr1-234201527_+ (44 bp) 1
cggctggggatctcgtgtgacgaatgtctgcaaatgtttAagtaGTCAGACACGCAACAGGGGATAGGCAAGGCACACAGGGGATAGG
>N_chr6-123079208_+ (52 bp) 0
accaatagtctagtgctctttaTagtactctaagatatctatacattctccaGTCAGACACGCAACAGGGGATAGGCAAGGCACACAGGGGATAGG
>N_chr6-107572272_- (68 bp) 0
caattcagtggcattaactacattcacactgttgtgcaaccatcatcactatctttttctaaaactttGTCAGACACGCAACAGGGGATAGGCAAGGCACACAGGGGATAGG
>N_chr19-61401789_- (40 bp) 0
ccaaattgtaatctaatcctgcctagcacttaattatcatGTCAGACACGCAACAGGGGATAGGCAAGGCACACAGGGGATAGG
>N_chr8-22940029_+ (45 bp) 1
ttcagtgcttacgagcaatgaacaataaatgtatatacagatttcGTCAGACACGCAACAGGGGATAGGCAAGGCACACAGGGGATAGG
>N_chr4-10469009_+ (38 bp) 0
aagttttcattattatctaaattttccaataatggcatGTCAGACACGCAACAGGGGATAGGCAAGGCACACAGGGGATAGG
>N_chr13-103310069_+ (44 bp) 1
gttccctgctaattacctctggtttttagagaaccagattgtttGTCAGACACGCAACAGGGGATAGGCAAGGCACACAGGGGATAGG
>N_chr19-22093800_+ (64 bp) 2
tttttttttttttctttttgagacggaatcttgctctgtcccccatgctggagtgcagtgAcacGTCAGACACGCAACAGGGGATAGGCAAGGCACACAGGGGATAGG
>N_chr10-110895284_+ (105 bp) 3
aagctattctttccaaatttatgaacctcccactcttcgattgacatgtccaatttaaaaataggaatgagtgactgcaatccattgtacatgcaaattataaaaGTCAGACACGCAACAGGGGATAGGCAAGGCACACAGGGGATAGG
>N_chr9-112563818_- (62 bp) 3
acacggtgaaaccccatctctactaaaaatacaaaaaattagccgggcgaggtggcgggcgcGTCAGACACGCAACAGGGGATAGGCAAGGCACACAGGGGATAGG
>N_chr6-57057220_+ (41 bp) 0
TtgaaaaacaattctaaattaaagaataaagggacataacaGTCAGACACGCAACAGGGGATAGGCAAGGCACACAGGGGATAGG
>N_chr8-123217198_+ (86 bp) 0
aactctgtctccaaataacaaataaataaataaaaataaagtcttttattttgtcttttcttaaaaagggtaatagctgaactttaGTCAGACACGCAACAGGGGATAGGCAAGGCACACAGGGGATAGG
>N_chr17-56017099_- (55 bp) 0
ggctgatagggattgaggagtgagtgaggtgaagagaaaaagactctgtttacaAGTCAGACACGCAACAGGGGATAGGCAAGGCACACAGGGGATAGG
>N_chr6-23639653_- (40 bp) 0
aataattcttaaacttttccccctttcttgcttgcttaggGTCAGACACGCAACAGGGGATAGGCAAGGCACACAGGGGATAGG
>N_chr11-26394285_- (44 bp) 0
aataaatctgagggacaacaaaaaaactgcctaaaatgcatactGTCAGACACGCAACAGGGGATAGGCAAGGCACACAGGGGATAGG
>N_chr19-23705274_- (45 bp) 0
gttaaattcctgacttatgaaaagaaaatatttttataaagaaaaGTCAGACACGCAACAGGGGATAGGCAAGGCACACAGGGGATAGG
>N_chr5-9910028_- (52 bp) 0
gattttatcctttttatggctgaatagtattccattgtgtatatataccataGTCAGACACGCAACAGGGGATAGGCAAGGCACACAGGGGATAGG
>N_chr12-60484587_- (55 bp) 0
catgtcacccagaatcattgtaatacaaaatgaagttcctaactcaattgtctgcGTCAGACACGCAACAGGGGATAGGCAAGGCACACAGGGGATAGG
>N_chr14-93459470_+ (71 bp) 2
tgcatgccctgccagatgcctcttctcacttgcagctccagtctacacatgtgctggctgaatcctataagGTCAGACACGCAACAGGGGATAGGCAAGGCACACAGGGGATAGG
>N_chr19-50204660_- (152 bp) 0
gacccttccgtcttcctccgtcctgggaaaccctgggctctgacttgctggggcactaaaccccaaacctcatcttctcctctgggctaccatcctttcaacctctaatgttggggtcccagcatcagggtatcctccaactaagccaaatgGTCAGACACGCAACAGGGGATAGGCAAGGCACACAGGGGATAGG
>N_chr13-91557906_+ (63 bp) 1
gtatggattattttatagattaaaaaacagaaaatatatttcaggtcctacagtgtaccccatGTCAGACACGCAACAGGGGATAGGCAAGGCACACAGGGGATAGG
>N_chr2-73260771_- (47 bp) 0
TtatttcctcctcctctcctagtaagcccttctcttgtgtatttActGTCAGACACGCAACAGGGGATAGGCAAGGCACACAGGGGATAGG
>N_chr14-40538871_- (49 bp) 0
tgtTtcccagagtgaaatgttacttatttgtgttatttatagatacaatGTCAGACACGCAACAGGGGATAGGCAAGGCACACAGGGGATAGG
>N_chr1-152292415_- (54 bp) 2
atggtgagctacttctctcagaagtcaggatctgcatctgcagactatataaaAGTCAGACACGCAACAGGGGATAGGCAAGGCACACAGGGGATAGG
>N_chr7-130644249_+ (41 bp) 0
cttgtgggggatgataagacaactgggtcactagagctggtGTCAGACACGCAACAGGGGATAGGCAAGGCACACAGGGGATAGG
>N_chr19-56795974_- (67 bp) 3
ggggagacagagccatggagacccctgggacactgtgggtaaccaggacccagagagaAacggggaaGTCAGACACGCAACAGGGGATAGGCAAGGCACACAGGGGATAGG
>N_chr8-129446683_- (42 bp) 0
ttcgttccttctttccttccttccttccttcatttacttcctGTCAGACACGCAACAGGGGATAGGCAAGGCACACAGGGGATAGG
>N_chr5-26695083_+ (43 bp) 0
cacaggacctgcctaagattcaggtcaccctccaaagatgtccGTCAGACACGCAACAGGGGATAGGCAAGGCACACAGGGGATAGG
>N_chr2-35415799_+ (38 bp) 0
acactaaatctactctgtcggtgctttataaattgaacGTCAGACACGCAACAGGGGATAGGCAAGGCACACAGGGGATAGG
>N_chr14-104081366_+ (57 bp) 0
ggagccatgtgctctctgcactcttgccttgagcccagtcccagctctgggagAcatGTCAGACACGCAACAGGGGATAGGCAAGGCACACAGGGGATAGG
>N_chr11-21903933_- (72 bp) 0
ttgagtattctcagccaagtaataaacatgatgtagcaaacatctttggccataaattgacatttgttatttGTCAGACACGCAACAGGGGATAGGCAAGGCACACAGGGGATAGG
>N_chr3-19940056_+ (49 bp) 0
gaTgagtttttgacatgttgcacaggctggtcttgaacttctgagctcaGTCAGACACGCAACAGGGGATAGGCAAGGCACACAGGGGATAGG
>N_chr15-89648018_- (42 bp) 0
ccaagtgatattgttcttactgtagaaatcaaaacttggagaGTCAGACACGCAACAGGGGATAGGCAAGGCACACAGGGGATAGG
>N_chr18-22634533_+ (61 bp) 0
tTTctatcaaaatacaaatgacatacagaaatggaaaaaacagctctaaaatttatacggaGTCAGACACGCAACAGGGGATAGGCAAGGCACACAGGGGATAGG
>N_chr3-136300188_- (63 bp) 0
ttTttatcatttcctgggagagttatttgatgtgtattaagagcttcaaaatattgaaagcttGTCAGACACGCAACAGGGGATAGGCAAGGCACACAGGGGATAGG
>N_chr16-7450885_- (39 bp) 2
agaaccagccattttcatatcactagggaacttgtaaaaGTCAGACACGCAACAGGGGATAGGCAAGGCACACAGGGGATAGG
>N_chr4-177542875_+ (46 bp) 1
TtcagctctgcccctcgccatgagaagccccacatgcacaAAtAtAGTCAGACACGCAACAGGGGATAGGCAAGGCACACAGGGGATAGG
>N_chr7-124760205_+ (52 bp) 0
aTaaaaataagcaatggggataggatgcgctatttaataaatggtgctgggaGTCAGACACGCAACAGGGGATAGGCAAGGCACACAGGGGATAGG
>N_chr12-108452528_+ (52 bp) 0
agcagggccagctctcaaattccccacccttttagcttcTcagggagataAaGTCAGACACGCAACAGGGGATAGGCAAGGCACACAGGGGATAGG
>N_chr16-76713767_- (73 bp) 0
taatttttttaattatgggtttgacccactttgtcattaaacaatagtttgtatgactctcatttgttatgctGTCAGACACGCAACAGGGGATAGGCAAGGCACACAGGGGATAGG
>N_chr15-93850903_- (134 bp) 4
gaaatattgatagacagaagatagctgatagatgaatagatgatagataaatgttagatagatatagacagatatagatagatagatggatagatagatagggatagacagattgatagattgattgatagattGTCAGACACGCAACAGGGGATAGGCAAGGCACACAGGGGATAGG
>N_chr6-94747605_- (41 bp) 0
taattgtcacttattattctGaaattatttgaatttgcaagGTCAGACACGCAACAGGGGATAGGCAAGGCACACAGGGGATAGG
>N_chr1-207160064_- (71 bp) 0
tcatattctccatacaggttacactcaggacagctgccagagtaagtctttaaaaatgaaaatatcagtgcGTCAGACACGCAACAGGGGATAGGCAAGGCACACAGGGGATAGG
>N_chr5-51037111_- (54 bp) 0
catggaataccaaaaataacaatttataagattaatatcaaaaatgatccattaGTCAGACACGCAACAGGGGATAGGCAAGGCACACAGGGGATAGG
>N_chr9-129251494_+ (139 bp) 3
TtTTagtgaatactgccatgcacgctggctctcaaaaatcatggccacacactgtccaagtctttgccctaggtccgtactcttgacaaagcctccccaacaaggtgaaatcactctcggctcaccactggtggcagaaGTCAGACACGCAACAGGGGATAGGCAAGGCACACAGGGGATAGG
>N_chr9-1598620_+ (63 bp) 0
gggtgagaagatgatcatgcgtcatggaccaagaaggcctttctgggccaaagtttgtggatgGTCAGACACGCAACAGGGGATAGGCAAGGCACACAGGGGATAGG
>N_chr7-28411589_- (51 bp) 0
aaggctgcgatgagcagtgactgcgcTacagcactccagcatggatgatagGTCAGACACGCAACAGGGGATAGGCAAGGCACACAGGGGATAGG
>N_chr15-47130153_+ (44 bp) 1
agcatTtTTttttgcccatgggaggtgtgggtatgtataaggtaGTCAGACACGCAACAGGGGATAGGCAAGGCACACAGGGGATAGG
>N_chr2-164475585_- (87 bp) 2
caaatatgcctctgatactgtgtccagaattggtgggttcttggtctcactgacttcaagaatgaagccgcagacacttgcggtgagGTCAGACACGCAACAGGGGATAGGCAAGGCACACAGGGGATAGG
>N_chr21-15074466_+ (66 bp) 1
aagtggaagaaaaggtatcagtgattgaagatcaaGtgaatgaaatgaaatgaatgaaatgaagtgGTCAGACACGCAACAGGGGATAGGCAAGGCACACAGGGGATAGG
>N_chr6-116344436_+ (45 bp) 0
gcttcattttgccctctggtggaaaacgaagttctaaagttccatGTCAGACACGCAACAGGGGATAGGCAAGGCACACAGGGGATAGG
>N_chr5-30141905_- (45 bp) 0
ggcttttcagcttgagggtggggccctcaccagggacctgccctcGTCAGACACGCAACAGGGGATAGGCAAGGCACACAGGGGATAGG
>N_chr10-16088507_+ (70 bp) 1
tatttgtatcaatgacaaaatttacaaaagtggtattattcacagtagaatctaaaatatcaaataAAaaGTCAGACACGCAACAGGGGATAGGCAAGGCACACAGGGGATAGG
>N_chr4-178656626_+ (48 bp) 3
gctaataatagtaattattatgtagaatttttaaaatttattttatttGTCAGACACGCAACAGGGGATAGGCAAGGCACACAGGGGATAGG
>N_chr3-138576115_+ (48 bp) 0
tTagtttccatgtagttgtgcagttttgagtgagtttcttaatcctgaGTCAGACACGCAACAGGGGATAGGCAAGGCACACAGGGGATAGG
>N_chr8-122486573_- (64 bp) 0
atatgctgggttggttgaaatcagtgtggcaattgctacttgcatagtatctgcttataattatGTCAGACACGCAACAGGGGATAGGCAAGGCACACAGGGGATAGG
>N_chr2-207085135_+ (47 bp) 0
gTTacatgcttatttcatgagattatgggtttaaaaattagaattacGTCAGACACGCAACAGGGGATAGGCAAGGCACACAGGGGATAGG
>N_chr19-56597784_- (77 bp) 2
TataatctaagcccagggcataaaacccctcgtggcttggatggaatccagggctcagagcatggaacccctcatAAGTCAGACACGCAACAGGGGATAGGCAAGGCACACAGGGGATAGG
>N_chr2-48732666_- (79 bp) 0
taatttcaaaacagcaaaagagttatcattctcaacttttttcttcagaagcacttccaccaggcattgaaaaattcacGTCAGACACGCAACAGGGGATAGGCAAGGCACACAGGGGATAGG
>N_chr18-67166908_- (62 bp) 1
tcaaagcagaacctccatctgcttggagttattctactCaaggcagtaattcatctgactgtGTCAGACACGCAACAGGGGATAGGCAAGGCACACAGGGGATAGG
>N_chr13-52809955_+ (41 bp) 0
acttaaatggacaaaaagcaagtgcctgtagcaccctgactGTCAGACACGCAACAGGGGATAGGCAAGGCACACAGGGGATAGG
>N_chr17-66136705_- (50 bp) 0
ttggactagatgactctcaaagtctccagaacatggataagtgaaagaaaGTCAGACACGCAACAGGGGATAGGCAAGGCACACAGGGGATAGG
>N_chr16-48262778_+ (41 bp) 0
tgtagcccaccctaggaccaagcccggccttgatagttccaGTCAGACACGCAACAGGGGATAGGCAAGGCACACAGGGGATAGG
>N_chr4-168591577_+ (49 bp) 1
accatatgtccagagctatccatcacaaatcaggtaggtagaAAtAactGTCAGACACGCAACAGGGGATAGGCAAGGCACACAGGGGATAGG
>N_chr2-89280626_- (67 bp) 1
tattgatctgggtggtgccagctgatccatcaagtgcaagatctgcaaaatatctcaagcactgatcGTCAGACACGCAACAGGGGATAGGCAAGGCACACAGGGGATAGG
>N_chr4-55419071_+ (42 bp) 0
cagctgaaagccttaagagcgagcaagtacgcgcatgcacacGTCAGACACGCAACAGGGGATAGGCAAGGCACACAGGGGATAGG
>N_chr18-514816_- (53 bp) 3
gtctcaaactcttgggctcaagcaattctcctgcctcagccttccaaagtgctGTCAGACACGCAACAGGGGATAGGCAAGGCACACAGGGGATAGG
>N_chr7-21824425_- (44 bp) 0
ttgtgttcctgccaagtagtggatccaggactggatctatcgttGTCAGACACGCAACAGGGGATAGGCAAGGCACACAGGGGATAGG
>N_chr2-130449236_- (40 bp) 0
cttctctcccagcaagcagtccaaaccagtgtttactcttGTCAGACACGCAACAGGGGATAGGCAAGGCACACAGGGGATAGG
>N_chr20-15851245_- (43 bp) 2
tcaggggaggcactgccccagcggagacttttgtcactgaAtaGTCAGACACGCAACAGGGGATAGGCAAGGCACACAGGGGATAGG
>N_chr4-125541772_+ (92 bp) 2
atcactcaaataatataaattgtaaccattaagtaatttctcatcaccaatccccattctgcccccaTtattctgagtctccaatgtctatcGTCAGACACGCAACAGGGGATAGGCAAGGCACACAGGGGATAGG
>N_chr17-3864826_- (88 bp) 0
tagaccttcacagggctgttaccctgtctgaaatgcaccccatgcactcaggtccaccttgtctcccactcccgccttctcctaacagGTCAGACACGCAACAGGGGATAGGCAAGGCACACAGGGGATAGG
>N_chr22-37800327_+ (55 bp) 2
agtggctcatgtctgtaatcccagcactttgggagAccgaggcgggtggatcatcGTCAGACACGCAACAGGGGATAGGCAAGGCACACAGGGGATAGG
>N_chr15-57231864_- (46 bp) 1
tctcttcccctctctcaagcccacttccattttccactgtctcctgGTCAGACACGCAACAGGGGATAGGCAAGGCACACAGGGGATAGG
>N_chr7-98913506_- (43 bp) 0
ccattttttgtttgtttgggtttttgttttcgtttttgtttttGTCAGACACGCAACAGGGGATAGGCAAGGCACACAGGGGATAGG
>N_chr22-24047903_- (79 bp) 0
tatgtgggtgggtccaaggtggggtctttataagggaaaggaggaggcaggagggtTagagtgacagcaggtgtggggcGTCAGACACGCAACAGGGGATAGGCAAGGCACACAGGGGATAGG
>N_chr9-116945485_- (78 bp) 2
acttaatctctgagacccaatttcgttagctataaataaagataatatatataccccacagagttaaaatattaaataGTCAGACACGCAACAGGGGATAGGCAAGGCACACAGGGGATAGG
>N_chr8-85482887_+ (40 bp) 0
ttattttaattatatctgtaatgatacattttataaaattGTCAGACACGCAACAGGGGATAGGCAAGGCACACAGGGGATAGG
>N_chr9-125027833_- (60 bp) 0
acttatgaacagggtgttaggtggctcacagaatctcttggagggctggagaaatagActGTCAGACACGCAACAGGGGATAGGCAAGGCACACAGGGGATAGG
>N_chr18-9565335_+ (34 bp) 0
gcttaaaacaaatgccactgtgctatttaagggaGTCAGACACGCAACAGGGGATAGGCAAGGCACACAGGGGATAGG
>N_chr5-79515979_- (40 bp) 0
ggggatggtggctcagcctgctgctgttagcattctccttGTCAGACACGCAACAGGGGATAGGCAAGGCACACAGGGGATAGG
>N_chr9-29088008_- (50 bp) 1
attatgatccagcattgcattaagtctagaagtcaaacataaaataaaacGTCAGACACGCAACAGGGGATAGGCAAGGCACACAGGGGATAGG
>N_chr16-3862578_+ (45 bp) 1
caaggagtgtatccggagggatgcactgcaaggaaaagacctcaAGTCAGACACGCAACAGGGGATAGGCAAGGCACACAGGGGATAGG
>N_chr7-53470613_- (48 bp) 2
catggggttcttggaccacattcaTtttggttAactAtttctatatttGTCAGACACGCAACAGGGGATAGGCAAGGCACACAGGGGATAGG
>N_chr2-118941293_- (41 bp) 0
aagaccatttttcttgtcattattccctaaacaataAaAtaGTCAGACACGCAACAGGGGATAGGCAAGGCACACAGGGGATAGG
>N_chr6-115563763_+ (52 bp) 0
aaaattcttttttaaaaaacagaaaagtaatattatatattggtcacatgacGTCAGACACGCAACAGGGGATAGGCAAGGCACACAGGGGATAGG
>N_chr10-24450448_- (71 bp) 1
tgagagcaaaaaatttgacatctccTtcctcatttctgGcaatttgaaagacttcattctgtcttctaagtGTCAGACACGCAACAGGGGATAGGCAAGGCACACAGGGGATAGG
>N_chr15-35505675_- (44 bp) 0
tgaatggtggtactatttttagttttttgagaaatctccatacgGTCAGACACGCAACAGGGGATAGGCAAGGCACACAGGGGATAGG
>N_chr11-5135925_+ (70 bp) 1
tcttccagtagtttcataatttcaggtattggattcaagtctttaatccatcttgatttgatttttAtaCGTCAGACACGCAACAGGGGATAGGCAAGGCACACAGGGGATAGG
>N_chr17-67873909_- (56 bp) 1
tccaacagtgtgactgttgctaaaaatgctaaaatatatgCaggctgtcttcatagGTCAGACACGCAACAGGGGATAGGCAAGGCACACAGGGGATAGG
>N_chr5-76705587_- (47 bp) 2
acatggagaaacccagtctctactaaaaacacaaaattagctgggcaGTCAGACACGCAACAGGGGATAGGCAAGGCACACAGGGGATAGG
>N_chr5-178446695_- (82 bp) 1
taaagaactttttccgaggcttagttagagaagttcacaaagcttgcaaaagtttaaggtgtttaaaacctgtggttattctGTCAGACACGCAACAGGGGATAGGCAAGGCACACAGGGGATAGG
>N_chr19-44732131_+ (41 bp) 1
aaaTaggcagggcgcaggggctcatgcctgtaattctAgcaGTCAGACACGCAACAGGGGATAGGCAAGGCACACAGGGGATAGG
>N_chr18-8838433_- (50 bp) 0
attgaacatctgtttatcatcttgcttggctggcaggataggcgctagTAGTCAGACACGCAACAGGGGATAGGCAAGGCACACAGGGGATAGG
>N_chr4-174569774_+ (70 bp) 1
cccctcctgagcagcaagtaggcactgtgtctgtctcagcttccaccttggtcttcttatatcatgctgcGTCAGACACGCAACAGGGGATAGGCAAGGCACACAGGGGATAGG
>N_chr21-23795288_+ (60 bp) 0
gggtcagaaaaagacagaaagatgggggaaagtttggaacttcctagagacttgttaaatGTCAGACACGCAACAGGGGATAGGCAAGGCACACAGGGGATAGG
>N_chr12-95490852_- (59 bp) 0
TaaaatttgccttggtagttcctgattcagtgaaccaattgaacactagcaccttctAaGTCAGACACGCAACAGGGGATAGGCAAGGCACACAGGGGATAGG
>N_chr3-183442279_- (65 bp) 0
tttTTTccgtccTtcagcttttgattctttctgctctgaaacccttcTccctgcggtgtcagtatGTCAGACACGCAACAGGGGATAGGCAAGGCACACAGGGGATAGG
>N_chr17-41781070_- (48 bp) 1
ttttttgagacggagtctcgctttgtcgccagActggagtgcagtggcGTCAGACACGCAACAGGGGATAGGCAAGGCACACAGGGGATAGG
>N_chr1-191309989_+ (46 bp) 2
tttgggtatataccccgtaatgggattgcttggtcaaatggtatttGTCAGACACGCAACAGGGGATAGGCAAGGCACACAGGGGATAGG
>N_chr3-187710610_- (51 bp) 1
gaaagggtgtgcagggacctcgaatcagagctatgatgaggatgaatgagaGTCAGACACGCAACAGGGGATAGGCAAGGCACACAGGGGATAGG
>N_chr9-37535282_- (44 bp) 1
TggtgtgcgcctgtaatcccagctactcaggaggctgaggcaggGTCAGACACGCAACAGGGGATAGGCAAGGCACACAGGGGATAGG
>N_chr4-134170650_- (79 bp) 0
aacacatatgaactataacttggaaagattatcattttataaatggttcattttcttatagctgcattaatcctagaggGTCAGACACGCAACAGGGGATAGGCAAGGCACACAGGGGATAGG
>N_chr21-23880989_+ (44 bp) 0
tattcattatcaaatgctgttattttaataaatagccagttctcGTCAGACACGCAACAGGGGATAGGCAAGGCACACAGGGGATAGG
>N_chr3-139568335_- (78 bp) 2
gtcccctagcctctccatgcaccccactccacccagcatcacttccaaagcagtgtcctatgtactggccaggaaaaaGTCAGACACGCAACAGGGGATAGGCAAGGCACACAGGGGATAGG
>N_chr11-3158379_+ (87 bp) 1
acctgcattttcacttcttctgtgatctttgaaacacttgttgcaTttggagagtggttgtggtctacaaactgtgtctttgctgttGTCAGACACGCAACAGGGGATAGGCAAGGCACACAGGGGATAGG
>N_chr7-138993634_+ (38 bp) 0
ttgaTatatttgaTaaaTttcattgtatgtttaattaaGTCAGACACGCAACAGGGGATAGGCAAGGCACACAGGGGATAGG
>N_chr5-180622390_+ (49 bp) 0
gagtgtaggcagaactcctcaacatGggagatttggggaaattgtgtccGTCAGACACGCAACAGGGGATAGGCAAGGCACACAGGGGATAGG
>N_chr17-59619460_- (44 bp) 0
ttttgcctgcacacagcagacacaacagtccgtccgAgcacctgGTCAGACACGCAACAGGGGATAGGCAAGGCACACAGGGGATAGG
>N_chr6-120515268_+ (48 bp) 0
tatcactaatgctcagggcaatgcaaatcagaaccacagtgtgataccGTCAGACACGCAACAGGGGATAGGCAAGGCACACAGGGGATAGG
>N_chr16-25420878_+ (46 bp) 0
gaacaaGcccaggaacttggcagcctgaacatactcaatgaccttcGTCAGACACGCAACAGGGGATAGGCAAGGCACACAGGGGATAGG
>N_chr20-54499878_+ (40 bp) 0
aaagtcttgtcaatagcatgtttctgaattcattttaggaGTCAGACACGCAACAGGGGATAGGCAAGGCACACAGGGGATAGG
>N_chr3-49384161_- (56 bp) 0
tcttgtgctgcaaaccttggacatcactgaccctcgcaagatagggggaggttctcGTCAGACACGCAACAGGGGATAGGCAAGGCACACAGGGGATAGG
>N_chr20-23176282_+ (70 bp) 2
ttttaagttcaaGaccccaaaaagaatattgatgcttcaatggtggtttctgatctccaggaaggctgggGTCAGACACGCAACAGGGGATAGGCAAGGCACACAGGGGATAGG
>N_chr8-126434342_+ (50 bp) 0
ttctctttttagactcttggtctgtggtctcttactcactcgtgaTattcGTCAGACACGCAACAGGGGATAGGCAAGGCACACAGGGGATAGG
>N_chr11-29495273_+ (67 bp) 1
ttatttctatcgtgtgtatgattttctttaccattaaatcccctaactggttatcattttattaaggGTCAGACACGCAACAGGGGATAGGCAAGGCACACAGGGGATAGG
>N_chr7-24597253_+ (70 bp) 0
acctcaggagggagggaacataggcatgtgtgttcagtcttccactttaactggaagtgtgtctaatagtGTCAGACACGCAACAGGGGATAGGCAAGGCACACAGGGGATAGG
>N_chr11-64247690_- (36 bp) 3
tcctcgaagcccgggcccgcccctgggggtagccagGTCAGACACGCAACAGGGGATAGGCAAGGCACACAGGGGATAGG
>N_chr9-14893944_- (88 bp) 0
ttctcctgcctcagcctcccaagcagctgggactacaggcgcctgccaccacgcccagctaatttttttgtatttttagtagagacgcGTCAGACACGCAACAGGGGATAGGCAAGGCACACAGGGGATAGG
>N_chr3-78961009_+ (48 bp) 0
gtaattacattgtctaatttaattccctttaaaaaactagcaAtAtctGTCAGACACGCAACAGGGGATAGGCAAGGCACACAGGGGATAGG
>N_chr2-228399971_+ (74 bp) 1
gattTtaaatcgcttctgggtacccattacctatcaagtcctcagcttggggtgcagggTcttccatgatccagGTCAGACACGCAACAGGGGATAGGCAAGGCACACAGGGGATAGG
>N_chr7-70918022_- (49 bp) 0
aaaagttgattaactcaaggctggttgtgttgactcacgcctgtaatccGTCAGACACGCAACAGGGGATAGGCAAGGCACACAGGGGATAGG
>N_chr17-55450161_+ (47 bp) 2
cacttcaggaataacgcctgttgagcaggagggtgttcggtttAAAAGTCAGACACGCAACAGGGGATAGGCAAGGCACACAGGGGATAGG
>N_chr7-148957492_+ (53 bp) 0
tcagaagcacaattcatgatttttagtatcccttacactaatcaccttttatAGTCAGACACGCAACAGGGGATAGGCAAGGCACACAGGGGATAGG
>N_chr13-92325967_+ (64 bp) 0
taaatttaaaaacaaagaatagactcttgactttaaagggGaaatgaggctattgagagaggttGTCAGACACGCAACAGGGGATAGGCAAGGCACACAGGGGATAGG
>N_chr6-21172946_+ (66 bp) 0
agaagttagtaaTttattgTTtaaaaattagtaaatctagaaatggcagaattagcatctatttttGTCAGACACGCAACAGGGGATAGGCAAGGCACACAGGGGATAGG
>N_chr6-77826103_- (69 bp) 1
aTtataatttgcaaaatgaaaccatttgggaaactggggagatggggcaaaacaactctctgtactacaGTCAGACACGCAACAGGGGATAGGCAAGGCACACAGGGGATAGG
>N_chr15-67486530_+ (54 bp) 0
taaaaaaaatattttttgagacagggtcttgttctgttgcccaggctggagtgtGTCAGACACGCAACAGGGGATAGGCAAGGCACACAGGGGATAGG
>N_chr8-116735994_- (53 bp) 0
cttttccctttagcttaaagcagctttaacatttatctatatagagagtagtaGTCAGACACGCAACAGGGGATAGGCAAGGCACACAGGGGATAGG
>N_chr10-297025_- (62 bp) 3
accactcactgctttccggggtcttctgtcttcctgtgcagtctagagagtcacgggcagggGTCAGACACGCAACAGGGGATAGGCAAGGCACACAGGGGATAGG
>N_chr10-112193991_+ (65 bp) 0
gTaaTtgatgacaAgcccttctgtaacatttatttagaactggcagcccctcctccttccaaaaAGTCAGACACGCAACAGGGGATAGGCAAGGCACACAGGGGATAGG
>N_chr3-52153088_- (37 bp) 2
aagccacaaaagggttataacaTagggctaggtatgtGTCAGACACGCAACAGGGGATAGGCAAGGCACACAGGGGATAGG
>N_chr4-85217122_+ (76 bp) 4
attcaatgccatccccatcaagctaccaatgactttcttcacagaattggaaaaaactactttaaagttcatttggGTCAGACACGCAACAGGGGATAGGCAAGGCACACAGGGGATAGG
>N_chr16-14990784_+ (56 bp) 0
aggaactgatggtTtccgaccttctccagggtactggtgaaggccttgggggctAgGTCAGACACGCAACAGGGGATAGGCAAGGCACACAGGGGATAGG
>N_chr3-95618188_- (64 bp) 1
gcatgccaatcctgcacattgtcgtatctagagttcagttggtaAtcaataatatacatctataGTCAGACACGCAACAGGGGATAGGCAAGGCACACAGGGGATAGG
>N_chr1-53497250_+ (71 bp) 3
tggctgagtagtattccaaggtgtatatatgccacactttctttattcactcattagttgatggacacttaGTCAGACACGCAACAGGGGATAGGCAAGGCACACAGGGGATAGG
>N_chr6-108848445_- (83 bp) 1
cattctgttatgaagatggaaaaggactgtattttaaatccacatcacaaccattttcatcttagatatttattaattgcaacGTCAGACACGCAACAGGGGATAGGCAAGGCACACAGGGGATAGG
>N_chr13-52103188_+ (62 bp) 1
aagccagctaaaggggagtaaggggaagcaatggtgagatgccaagttgttcaccctgatatGTCAGACACGCAACAGGGGATAGGCAAGGCACACAGGGGATAGG
>N_chr2-61180964_+ (58 bp) 0
aactcctgacctcaaatgacctgcccatctgggcctcccaaagtgctggaatacaAAtGTCAGACACGCAACAGGGGATAGGCAAGGCACACAGGGGATAGG
>N_chr4-160530019_- (84 bp) 2
aTatcacacatatatctcagtgtgaatgttttgattgaatttaccatttgacagacatacttggccagtgGtcttctattcccaGTCAGACACGCAACAGGGGATAGGCAAGGCACACAGGGGATAGG
>N_chr3-81702023_- (39 bp) 0
attctgtttcttaggttaattagaagttatcactgtaaaGTCAGACACGCAACAGGGGATAGGCAAGGCACACAGGGGATAGG
>N_chr3-10047535_+ (55 bp) 0
atcacgccaTtgcccttTagccggggcaacagagcaagactcttatctcaaaaaaGTCAGACACGCAACAGGGGATAGGCAAGGCACACAGGGGATAGG
>N_chr10-103418273_+ (62 bp) 1
ttgataatgcccaggatccaatactattcacgtcaAcagggaatttaGcacctagtgtcaccGTCAGACACGCAACAGGGGATAGGCAAGGCACACAGGGGATAGG
>N_chr9-31738033_- (76 bp) 0
attttattctttttgttctagatagctttggcttttctgggtctttcttgggtttttatgaatgttaggataAtttGTCAGACACGCAACAGGGGATAGGCAAGGCACACAGGGGATAGG
>N_chr2-84467693_+ (40 bp) 0
cacctcacagggtagttgtgatgattaatgagttaatccAGTCAGACACGCAACAGGGGATAGGCAAGGCACACAGGGGATAGG
>N_chr8-27216280_- (59 bp) 1
ggtttggaaagaagggaagcaaaactggcatgtgtagataatatAgttgcatatttttgGTCAGACACGCAACAGGGGATAGGCAAGGCACACAGGGGATAGG
>N_chr8-28183515_+ (52 bp) 1
aataatTtgtaTgacaaacccccatgacacaagcttacctatataacaaaccGTCAGACACGCAACAGGGGATAGGCAAGGCACACAGGGGATAGG
>N_chr1-89320282_+ (52 bp) 2
aaaaaattGtgtttgttttgaaaaacaaggtagtgagtagagggaagaggatGTCAGACACGCAACAGGGGATAGGCAAGGCACACAGGGGATAGG
>N_chr2-231015711_- (37 bp) 1
ttgaagcaacaaaaaagatgtaatagaagaaatggagGTCAGACACGCAACAGGGGATAGGCAAGGCACACAGGGGATAGG
>N_chr1-224585357_+ (48 bp) 0
actcctgacttctggtgatctgcccgcctcggcctcccaaagtgctggGTCAGACACGCAACAGGGGATAGGCAAGGCACACAGGGGATAGG
>N_chr1-174964287_- (51 bp) 0
cattcgtatgatattgagtctttctatacaggaccagtttgtgcctcttcaGTCAGACACGCAACAGGGGATAGGCAAGGCACACAGGGGATAGG
>N_chr9-11597628_- (51 bp) 1
ttttgtatatacatatatatgtgttagtttacacatatataaaatatctcaGTCAGACACGCAACAGGGGATAGGCAAGGCACACAGGGGATAGG
>N_chr3-115217209_- (42 bp) 2
gattcatttagtaatacaacaaaattctagtGtacacactaaGTCAGACACGCAACAGGGGATAGGCAAGGCACACAGGGGATAGG
>N_chr6-1590294_+ (47 bp) 1
agtagctgggattacaggcatgtgccaccacgcccagctaatttttAGTCAGACACGCAACAGGGGATAGGCAAGGCACACAGGGGATAGG
>N_chr2-100204686_+ (66 bp) 0
gggaggccttgtcaaacttcctcaattatttagactttccttgtctcaaagtcctataggtctcttGTCAGACACGCAACAGGGGATAGGCAAGGCACACAGGGGATAGG
>N_chr22-41165956_+ (47 bp) 3
gacggggacttgggcacttgccaggagcggctggcctaggagtgggcGTCAGACACGCAACAGGGGATAGGCAAGGCACACAGGGGATAGG
>N_chr11-125091656_- (55 bp) 2
agaaaaactggaaactctaaaaatcagaCcggctcttctcctccaaaagaatgcaGTCAGACACGCAACAGGGGATAGGCAAGGCACACAGGGGATAGG
>N_chr8-123357700_+ (91 bp) 2
TagaaatcaagaagttctttgaaaccaatgtAagcaaagagacagtgtaccagaatctctgggatacagctaaagcagttttaagacggaaGTCAGACACGCAACAGGGGATAGGCAAGGCACACAGGGGATAGG
>N_chr19-1662965_- (50 bp) 0
atgTacctgtaatcccagctactcaggaggctgaggcaggagaattgcttGTCAGACACGCAACAGGGGATAGGCAAGGCACACAGGGGATAGG
>N_chr4-188735599_- (49 bp) 1
tggtcatttgaagtcctgcctctgtctgccaggctgtgcttgggcagcaGTCAGACACGCAACAGGGGATAGGCAAGGCACACAGGGGATAGG
>N_chr21-19102773_+ (38 bp) 1
gacactttggtctccttttacttttacgtcaacaggctGTCAGACACGCAACAGGGGATAGGCAAGGCACACAGGGGATAGG
>N_chr5-75789719_- (75 bp) 0
aaccaaagtcaagcaagggaaagggactgcccacagctatttgctgggtcaatggtaaagccaAAAccgAaactaGTCAGACACGCAACAGGGGATAGGCAAGGCACACAGGGGATAGG
>N_chr3-135021506_- (73 bp) 1
TaTaaaaaccttgaccctacatcaagttacaccttaacaaagggaagatacaggcatcagataaaaggtacttGTCAGACACGCAACAGGGGATAGGCAAGGCACACAGGGGATAGG
>N_chr3-73020607_+ (43 bp) 0
aaggcaaggcgtatttttgcactcttgcaaacatgcaccctttGTCAGACACGCAACAGGGGATAGGCAAGGCACACAGGGGATAGG
>N_chr11-26056956_- (46 bp) 1
gatgactataatgaaggcaaaataacacatttaaaacaaacatattGTCAGACACGCAACAGGGGATAGGCAAGGCACACAGGGGATAGG
>N_chr15-60716901_- (61 bp) 1
gtcagctctcgagcaatctcactattcccctgtggttgccaagacagctAaataaatcatcGTCAGACACGCAACAGGGGATAGGCAAGGCACACAGGGGATAGG
>N_chr9-75829243_+ (49 bp) 0
ttatccagcagcttctcgagtctattattctcatgcatttgttttcaatGTCAGACACGCAACAGGGGATAGGCAAGGCACACAGGGGATAGG
>N_chr11-24784143_+ (75 bp) 2
gacttgctttgaaatactagtgttggaagatatgaagagaccaggaatattacttgtaaaagtacattatgttgaGTCAGACACGCAACAGGGGATAGGCAAGGCACACAGGGGATAGG
>N_chr5-31935158_- (61 bp) 1
gttcgagaccagcctggtcaacatggtgaaactccatctctactaaaaatacaaaaaaactGTCAGACACGCAACAGGGGATAGGCAAGGCACACAGGGGATAGG
>N_chr7-46967765_- (48 bp) 1
ttacagcccaaaggtcagcagagatgacagattagagtcttctcaAAtGTCAGACACGCAACAGGGGATAGGCAAGGCACACAGGGGATAGG
>N_chr3-173369292_+ (60 bp) 1
ttTaagtgattctcctgtctcagcctcccgagtagctgggactacaggcggcgccaccacGTCAGACACGCAACAGGGGATAGGCAAGGCACACAGGGGATAGG
>N_chr11-12030268_- (57 bp) 1
tgcagggattagggcatggacgtctttgggggcagggaggatcattatacctaccacGTCAGACACGCAACAGGGGATAGGCAAGGCACACAGGGGATAGG
>N_chr1-103524960_- (43 bp) 1
attgtggaagacagtgtggcgattcctcagggatctagaactaGTCAGACACGCAACAGGGGATAGGCAAGGCACACAGGGGATAGG
>N_chr3-50331551_+ (89 bp) 5
gaccccagcctgattcaacctgctgaactcccagctcaacccccatttcacgtccaggcagaggctcatttgttttgcttcctttttaaGTCAGACACGCAACAGGGGATAGGCAAGGCACACAGGGGATAGG
>N_chr8-76620498_- (48 bp) 0
TtaatagagtacacatacaaattgtacataatgtgaaaaacataacatGTCAGACACGCAACAGGGGATAGGCAAGGCACACAGGGGATAGG
>N_chr20-50378262_- (65 bp) 1
ttctagagcacaggcagagtaggcttacatcattcttaagggccttacaattttcacaatggtaaGTCAGACACGCAACAGGGGATAGGCAAGGCACACAGGGGATAGG
>N_chr5-54970520_+ (62 bp) 0
ggttatagggactacatattctggtgataaactagttggatggtcttcagctccctaatcccGTCAGACACGCAACAGGGGATAGGCAAGGCACACAGGGGATAGG
>N_chr17-16995659_+ (65 bp) 0
TttctggccaggccagcctctaccctgagttgtcttgtcagcatgaagtgttaggtggggtcccaGTCAGACACGCAACAGGGGATAGGCAAGGCACACAGGGGATAGG
>N_chr15-40943107_- (35 bp) 1
tttgttcttttttgcttaagactgctttggatattGTCAGACACGCAACAGGGGATAGGCAAGGCACACAGGGGATAGG
>N_chr16-60305849_+ (41 bp) 1
TTtctctgatgagttgcttctgttccctcccaataattaatGTCAGACACGCAACAGGGGATAGGCAAGGCACACAGGGGATAGG
>N_chr18-23956820_- (55 bp) 1
ctattaattagaaattactcatttttaatacatgactgttaaataattcatatAaGTCAGACACGCAACAGGGGATAGGCAAGGCACACAGGGGATAGG
>N_chr14-39490958_- (60 bp) 0
aactgaaaaactccttaacagtttttctaaaattttctttttcaaaaaaccttaaactctGTCAGACACGCAACAGGGGATAGGCAAGGCACACAGGGGATAGG
>N_chr6-106459143_- (52 bp) 1
ttcatttctcgagagcttgtttggaggttctagcaggggaacgcagttactcGTCAGACACGCAACAGGGGATAGGCAAGGCACACAGGGGATAGG
>N_chr2-140540705_- (147 bp) 2
gcaacattgctccaagactttgccagcaattcatgtattttgtaacatcatagactgaggggagagtttctgaacctttcaagcattcattggcattcatggataaaaggggatctttatcaaataattcagacagtggcttttgcaGTCAGACACGCAACAGGGGATAGGCAAGGCACACAGGGGATAGG
>N_chr11-98122095_- (67 bp) 0
tagaataatttatattcctttgggtatatacccagtaatgcgattgcggggtcaaatgttatttccgGTCAGACACGCAACAGGGGATAGGCAAGGCACACAGGGGATAGG
>N_chr9-73381362_- (55 bp) 0
tgtTtgagacagtgaagtataaaaatggaaaaatgctttggaaagttaaaacagcGTCAGACACGCAACAGGGGATAGGCAAGGCACACAGGGGATAGG
>N_chr3-20122716_+ (52 bp) 2
aaatagcatgcaaataccatctttattagacatacaaaaatgaacgaactatGTCAGACACGCAACAGGGGATAGGCAAGGCACACAGGGGATAGG
>N_chr2-63340627_- (84 bp) 0
aTTTttcaagactaccatcagagatcagttcctcctctttggctccacagcactctgcacatatgtgctataaaatctatcataGTCAGACACGCAACAGGGGATAGGCAAGGCACACAGGGGATAGG
>N_chr11-28176177_- (62 bp) 1
attcacataacccatactggacaaacaccaatgaacatactaactactaagaatgctggagaGTCAGACACGCAACAGGGGATAGGCAAGGCACACAGGGGATAGG
>N_chr15-32688121_- (41 bp) 1
TtTtTtcTTtctgtgtgtgtgtgtgtatgtgtttgtAtAtAGTCAGACACGCAACAGGGGATAGGCAAGGCACACAGGGGATAGG
>N_chr6-146365123_+ (41 bp) 0
aggaagtacatcaatcagaaataaaattatgttaatgagtaGTCAGACACGCAACAGGGGATAGGCAAGGCACACAGGGGATAGG
>N_chr6-162759355_- (64 bp) 0
aTtttcatcaaccccaaaagaaaacctcatactcagtagcagtcattcccttttctcagttcctGTCAGACACGCAACAGGGGATAGGCAAGGCACACAGGGGATAGG
>N_chr15-48305824_+ (41 bp) 0
ggttgcaaaactatagttttaggtggcctttacctttaagcGTCAGACACGCAACAGGGGATAGGCAAGGCACACAGGGGATAGG
>N_chr5-12187354_- (67 bp) 0
aactggttattataaagactggtttgtgtggttgctttgtattattatctatactctgtgtacttaaGTCAGACACGCAACAGGGGATAGGCAAGGCACACAGGGGATAGG
>N_chr1-18524225_+ (34 bp) 1
tgggagagcagagcaaggctcagcattcggttagGTCAGACACGCAACAGGGGATAGGCAAGGCACACAGGGGATAGG
>N_chr6-146512779_+ (46 bp) 0
ggaacaccgggacaggtgatgattcactcacctctgactgaccagaGTCAGACACGCAACAGGGGATAGGCAAGGCACACAGGGGATAGG
>N_chr14-27681284_- (58 bp) 1
atggtttaacagcaatttctttatttctttcttttctttctttattccttgccaacatGTCAGACACGCAACAGGGGATAGGCAAGGCACACAGGGGATAGG
>N_chr11-80925574_+ (82 bp) 3
ggtagaattcggctgtgagtccatctggtcctggactttttttggttggtaagctattaattattgcttcagtttcagaAccGTCAGACACGCAACAGGGGATAGGCAAGGCACACAGGGGATAGG
>N_chr14-92333423_- (58 bp) 0
agtgtggcatagtggcagagtatgataaatggttaagaccagactctggagtTaggcaGTCAGACACGCAACAGGGGATAGGCAAGGCACACAGGGGATAGG
>N_chr10-110647583_- (86 bp) 6
gTgaTtgtaatcccagccactcaagagactgaggcaggagaatcgcttgatcctaggaggcagaggttgcggtgagcagagatctcGTCAGACACGCAACAGGGGATAGGCAAGGCACACAGGGGATAGG
>N_chr2-216013167_- (45 bp) 0
tgcaggcaccctgtcaattcttgacaaacttttcagacattctacGTCAGACACGCAACAGGGGATAGGCAAGGCACACAGGGGATAGG
>N_chr18-17714423_+ (55 bp) 0
gaccagtagggtggctatactgatagtagggttaacattaattggtaatacatttGTCAGACACGCAACAGGGGATAGGCAAGGCACACAGGGGATAGG
>N_chr9-76668714_- (47 bp) 0
ctgaagaagtagttgttagatgatagattttttttaaggtgcaaaaaGTCAGACACGCAACAGGGGATAGGCAAGGCACACAGGGGATAGG
>N_chr2-11577214_+ (47 bp) 0
gtagagatggggtttcaccatgttgccaggctggtctcgacctcttgGTCAGACACGCAACAGGGGATAGGCAAGGCACACAGGGGATAGG
>N_chr17-62357211_- (82 bp) 1
tTccaggctcaagggttcctctgagtagctcaggcacacaccaccatgcccagctaatttttaatttttttggtagagacaAGTCAGACACGCAACAGGGGATAGGCAAGGCACACAGGGGATAGG
>N_chr9-915974_- (89 bp) 1
gtgctacctgtaagacaggtatctcatcattacagccaaacaaactgcatccatAcctttagtccctgcaaatagaacattcccaagtgGTCAGACACGCAACAGGGGATAGGCAAGGCACACAGGGGATAGG
>N_chr2-86939541_+ (53 bp) 1
gatagatccaggatttttaatcctcattacacagatgaggaaactgaggcatgGTCAGACACGCAACAGGGGATAGGCAAGGCACACAGGGGATAGG
>N_chr5-115711135_+ (41 bp) 0
taaccttaaaatattcagcaaaccttgcatctgacctacatGTCAGACACGCAACAGGGGATAGGCAAGGCACACAGGGGATAGG
>N_chr6-122476892_- (57 bp) 1
tcctttggatctatacccagaagtgggattgctagatcagatgttagttctatttttGTCAGACACGCAACAGGGGATAGGCAAGGCACACAGGGGATAGG
>N_chr2-26257673_+ (36 bp) 2
ggcaggtggtctgcttttgtgtctctgtgtctgtgtGTCAGACACGCAACAGGGGATAGGCAAGGCACACAGGGGATAGG
>N_chr10-1847828_- (34 bp) 0
caaaatttgtaactggaaatgtgagcactatgaaGTCAGACACGCAACAGGGGATAGGCAAGGCACACAGGGGATAGG
>N_chr5-59209392_+ (103 bp) 1
ttctgccaaaaaaaagagaaagaaaagtttagacaagtttccaaaaggttttaaagataaagcaaaaaaaggataattttgcaataacacacagcaccactccGTCAGACACGCAACAGGGGATAGGCAAGGCACACAGGGGATAGG
>N_chr8-38462640_- (60 bp) 1
gTtTTccacccagccccaggatctgggtccagcagacctggagagtctgccctggctgcaGTCAGACACGCAACAGGGGATAGGCAAGGCACACAGGGGATAGG
>N_chr9-15503303_+ (54 bp) 0
atacttgaaaaagtataccaaaatggagatcagaggagcaatgggaaagttataGTCAGACACGCAACAGGGGATAGGCAAGGCACACAGGGGATAGG
>N_chr21-42784817_- (72 bp) 0
tgattctgtccaattctgagaccaagatggagggttttaataccatccctgttagatagaaattgttttAttGTCAGACACGCAACAGGGGATAGGCAAGGCACACAGGGGATAGG
>N_chr5-122209109_- (49 bp) 1
TggccgggccgccccgcctcccgccccgctgcgcccgcggggccccgaAGTCAGACACGCAACAGGGGATAGGCAAGGCACACAGGGGATAGG
>N_chr14-66572071_+ (64 bp) 0
gccaacaaattgaatcacctagaagaagtggataaattcctagaaacacaaccttggtgttcagGTCAGACACGCAACAGGGGATAGGCAAGGCACACAGGGGATAGG
>N_chr4-138571200_- (65 bp) 0
tccacagcctgcttgtattcatctcctgaaaaagctttttctttttctgtcatataaccaggatgGTCAGACACGCAACAGGGGATAGGCAAGGCACACAGGGGATAGG
>N_chr6-155861997_- (39 bp) 1
gttTtttttatttgttttattcttcttacacagaaaacaGTCAGACACGCAACAGGGGATAGGCAAGGCACACAGGGGATAGG
>N_chr10-127862565_+ (62 bp) 1
attttcttcaaaaaagtgtgaaatatctaataacgtcataactctgagccaaggaatctggaGTCAGACACGCAACAGGGGATAGGCAAGGCACACAGGGGATAGG
>N_chr9-77933481_+ (39 bp) 0
TtttcattttttccactttggttcaggtgtggaggaatcGTCAGACACGCAACAGGGGATAGGCAAGGCACACAGGGGATAGG
>N_chr16-55495686_- (90 bp) 2
catatcatcgaggtcactcaatccttcaccacgtctatggcctcattaacattttcaactggattcatgatttacttgtagactctgctgGTCAGACACGCAACAGGGGATAGGCAAGGCACACAGGGGATAGG
>N_chr3-195240173_+ (31 bp) 0
acttatgaaagatacaatgtctactgtacaaGTCAGACACGCAACAGGGGATAGGCAAGGCACACAGGGGATAGG
>N_chr18-69427626_- (47 bp) 3
agtttatgtttttgtatgctttcttgaagatcagctggccataagtaGTCAGACACGCAACAGGGGATAGGCAAGGCACACAGGGGATAGG
>N_chr7-39934809_- (52 bp) 0
tgccacatctggagagtacGgccacttgatcattaattttaatgggattaatGTCAGACACGCAACAGGGGATAGGCAAGGCACACAGGGGATAGG
>N_chr4-112610677_+ (44 bp) 1
attaaaccctacttacccagataaaatgtaagcaggacattataGTCAGACACGCAACAGGGGATAGGCAAGGCACACAGGGGATAGG
>N_chr14-55807433_- (33 bp) 1
ttatatcaaactggctttctcaatatgactaccGTCAGACACGCAACAGGGGATAGGCAAGGCACACAGGGGATAGG
>N_chr18-50881638_+ (46 bp) 0
atcttgtgagccaattctttgtaatacagatgctaatatacataaaGTCAGACACGCAACAGGGGATAGGCAAGGCACACAGGGGATAGG
>N_chr2-121621451_- (48 bp) 1
tttttagtagagacagggtttcagcatattagccagaatggtctcgatGTCAGACACGCAACAGGGGATAGGCAAGGCACACAGGGGATAGG
>N_chr4-29384177_- (63 bp) 0
cctaaatttgggctttggtaagttAcaagatatcacacaaaatattgccaaattctgaagatcGTCAGACACGCAACAGGGGATAGGCAAGGCACACAGGGGATAGG
>N_chr5-160167882_- (42 bp) 1
atgctacaatcaccatttccggggatatcagaataataaaatGTCAGACACGCAACAGGGGATAGGCAAGGCACACAGGGGATAGG
>N_chr5-170788647_- (73 bp) 1
tctggcctctttcctgtgacactccgcacaccaactcagccaggacagacagtgacgccgcaaagggcccttcGTCAGACACGCAACAGGGGATAGGCAAGGCACACAGGGGATAGG
>N_chr8-69207734_+ (45 bp) 1
gtgtaaacatatcttcaaagtgggtgtattggtTtattttctcacGTCAGACACGCAACAGGGGATAGGCAAGGCACACAGGGGATAGG
>N_chr14-53154965_+ (49 bp) 0
aaggagattatctaaggggcctgatctaatcacatgagcccttaaaagcGTCAGACACGCAACAGGGGATAGGCAAGGCACACAGGGGATAGG
>N_chr11-97595794_- (82 bp) 1
atgttaaagatagtaacaaaggaatgttaaaatgaaacactcctaaaagacacagaggtcacctgagtaaatgggaaaccatGTCAGACACGCAACAGGGGATAGGCAAGGCACACAGGGGATAGG
>N_chr3-160882671_+ (43 bp) 1
tgagataacatatttagaaggtctaacacatagtaagcactcaGTCAGACACGCAACAGGGGATAGGCAAGGCACACAGGGGATAGG
>N_chr12-44680725_+ (47 bp) 1
gggagaaatgtggggaaaagaaagagagatcaaattgttactgtgtcGTCAGACACGCAACAGGGGATAGGCAAGGCACACAGGGGATAGG
>N_chr14-63549864_- (58 bp) 0
tattgggtacaatgtccactatttgggtgataggttccactaaaagcccagactccacGTCAGACACGCAACAGGGGATAGGCAAGGCACACAGGGGATAGG
>N_chr12-39100133_+ (61 bp) 0
cactgatttaaggtggtggctgtgagaattgaacctgtcagtgattttatttctcttaggaGTCAGACACGCAACAGGGGATAGGCAAGGCACACAGGGGATAGG
>N_chr5-31351580_+ (43 bp) 0
TtgtctacctcagaagtttgtgaaaattaaataacgtaatacaGTCAGACACGCAACAGGGGATAGGCAAGGCACACAGGGGATAGG
>N_chr5-13518385_- (67 bp) 2
tcaaagaagtgctcGctggattgttgcaagtctttgattaattgtcagagtcgtgaaaaatttaattGTCAGACACGCAACAGGGGATAGGCAAGGCACACAGGGGATAGG
>N_chr8-81771986_- (92 bp) 1
TTcgggttcatgaatgttccatggatgcgctttgcttataggaatacaacaaaccactcatcctggcacacacacccccatGgtctggctcaGTCAGACACGCAACAGGGGATAGGCAAGGCACACAGGGGATAGG
>N_chr10-55969517_+ (44 bp) 0
caaaagaaggtctttccataaaacaagtctcaaagaaatcaaagGTCAGACACGCAACAGGGGATAGGCAAGGCACACAGGGGATAGG
>N_chr2-193935160_- (100 bp) 3
tcttaggaacatttttccagaccgtggcttaggaaggtggaactcatgcagccagctgcagtcttgctgagctgaagaggcagagataacgtgcaatcttGTCAGACACGCAACAGGGGATAGGCAAGGCACACAGGGGATAGG
>N_chr7-33742298_+ (53 bp) 1
tcatggggtcagttaccctcatgctgtttttgtgatagtgagtgagttctcacGTCAGACACGCAACAGGGGATAGGCAAGGCACACAGGGGATAGG
>N_chr3-68129729_- (75 bp) 1
tcacatttTtcatgtcagtcctctaatggtgctcttaatccacttaaccaatctaaagtattgtgTttttgtttcGTCAGACACGCAACAGGGGATAGGCAAGGCACACAGGGGATAGG
>N_chr13-41638333_- (49 bp) 2
ggcttaggttgggggagagggctgttaatagcaTaggtttttaaaaaagGTCAGACACGCAACAGGGGATAGGCAAGGCACACAGGGGATAGG
>N_chr10-6338312_- (53 bp) 1
tccttttttctttttccatgagggatgacgaaacGgaaggtaggttcagttacGTCAGACACGCAACAGGGGATAGGCAAGGCACACAGGGGATAGG
>N_chr1-230005752_- (63 bp) 0
accctgagtcagagccacccagctaagtcactctggactcctgtctctcagagactgtgaAagGTCAGACACGCAACAGGGGATAGGCAAGGCACACAGGGGATAGG
>N_chr11-93781341_- (56 bp) 0
taatttccatcttgattttgtttttgacccatagctcattcaggagcaggttatttGTCAGACACGCAACAGGGGATAGGCAAGGCACACAGGGGATAGG
>N_chr12-80717759_+ (55 bp) 1
ataatcaaggtaacattttattagCtttatgaagaatttatacgatatcatagttGTCAGACACGCAACAGGGGATAGGCAAGGCACACAGGGGATAGG
>N_chr3-187665883_+ (67 bp) 3
tttgatcagtgTaagatacagactgtagaggatgtgctggtgtatcacccagatctctccttttaggGTCAGACACGCAACAGGGGATAGGCAAGGCACACAGGGGATAGG
>N_chr13-91173834_- (47 bp) 0
gttgactccctatataaggtaagaatgaagaagttaCagctcttggtGTCAGACACGCAACAGGGGATAGGCAAGGCACACAGGGGATAGG
>N_chr2-99591928_+ (59 bp) 0
gggccagggacaaacaaggggtgaaccaaacactctcacttcctcagcccaccttttttGTCAGACACGCAACAGGGGATAGGCAAGGCACACAGGGGATAGG
>N_chr10-35826975_- (48 bp) 1
ggagaggactcgccctgtgcacctcttccctgtactgaTtttgcctcaGTCAGACACGCAACAGGGGATAGGCAAGGCACACAGGGGATAGG
>N_chr16-26092815_- (94 bp) 3
cagaataaaatttatttttaaaaatatatatatattatttatttattttgagacagggactcactctgtcgcctaggctggagtgcagtggtgcGTCAGACACGCAACAGGGGATAGGCAAGGCACACAGGGGATAGG
>N_chr20-20889605_+ (87 bp) 0
agaTaatggggaaaggacaccccatttaataaatggtgctgagaaaactggctaaccatatgcagaagactgaaactggacccctctGTCAGACACGCAACAGGGGATAGGCAAGGCACACAGGGGATAGG
>N_chr2-64632102_+ (64 bp) 0
TaaTtgaacaatggagccagacatcattcgaatgtactcttcatccccaccaccattaAacaatGTCAGACACGCAACAGGGGATAGGCAAGGCACACAGGGGATAGG
>N_chr3-14075637_+ (56 bp) 1
aatattaagtctatttacgatcacaggatgttttctcatttatttatgttttctAtGTCAGACACGCAACAGGGGATAGGCAAGGCACACAGGGGATAGG
>N_chr2-130866628_+ (43 bp) 0
gtTtctattaaaaatacaaaaattagccgggcatggtggcatAGTCAGACACGCAACAGGGGATAGGCAAGGCACACAGGGGATAGG
>N_chr1-18669704_+ (54 bp) 1
ggctcctaggacctggcataagtgaagagcccttgcctcggcttgagtccctgtGTCAGACACGCAACAGGGGATAGGCAAGGCACACAGGGGATAGG
>N_chr8-76412476_- (80 bp) 0
tacaagatacagaagagagtaattgggaatagtttgttattataagatacttgcactacctgtgaagcagtgtagtgttaGTCAGACACGCAACAGGGGATAGGCAAGGCACACAGGGGATAGG
>N_chr3-34271966_- (59 bp) 1
tcatcaaaagggacttgaaactcagccccatagatgtttggggccccaagtagcagtagGTCAGACACGCAACAGGGGATAGGCAAGGCACACAGGGGATAGG
>N_chr17-44716258_+ (68 bp) 2
gttctcttgcttcagcttcccaagtagctgggactacaggtgtgtgtcaccacacccagctaatttttGTCAGACACGCAACAGGGGATAGGCAAGGCACACAGGGGATAGG
>N_chr8-55554881_+ (40 bp) 3
tggaaacctcgagcaggtccagagtcttggctgcttccaAGTCAGACACGCAACAGGGGATAGGCAAGGCACACAGGGGATAGG
>N_chr2-148814566_- (61 bp) 0
agccaatgaattggataaaacactacatatcgatatcaagtctatcttgagtaccaaaccgGTCAGACACGCAACAGGGGATAGGCAAGGCACACAGGGGATAGG
>N_chr7-89078625_- (42 bp) 0
gttccaagtctttgctattgtgaacagtgatgcaataaacatGTCAGACACGCAACAGGGGATAGGCAAGGCACACAGGGGATAGG
>N_chr7-136047623_+ (88 bp) 0
tatgtccacttttcacacagctaTtctaatctttgaaactctctaaaaatggagacttgtctatttctaacttaatctgcagtttaaaGTCAGACACGCAACAGGGGATAGGCAAGGCACACAGGGGATAGG
>N_chr4-39760044_- (73 bp) 0
gtttcgctcgttgcccaagctagagtgcaatggcgcaaccttggctcactgcaacctctgcctcccagattcaGTCAGACACGCAACAGGGGATAGGCAAGGCACACAGGGGATAGG
>N_chr13-87983070_+ (63 bp) 1
TTgtggtgttatgccaatgagagaaccttgtcctattggtggggccagaaaataagtagaaagGTCAGACACGCAACAGGGGATAGGCAAGGCACACAGGGGATAGG
>N_chr3-66559197_+ (36 bp) 0
aaggagatcaaaggcagttgggacaaggtgggtcaaGTCAGACACGCAACAGGGGATAGGCAAGGCACACAGGGGATAGG
>N_chr17-59847959_- (45 bp) 0
taagagatgatttgtcaagattttgttagtggagagaagacgattGTCAGACACGCAACAGGGGATAGGCAAGGCACACAGGGGATAGG
>N_chr2-4613767_+ (59 bp) 2
ctgaaacactaagtggcacatgactctgtgtgtatgtataattattactgttattttttGTCAGACACGCAACAGGGGATAGGCAAGGCACACAGGGGATAGG
>N_chr14-63750452_- (55 bp) 1
ggttattccagtttagacaatctggagtggggcctaaaatctgttattttcccaaGTCAGACACGCAACAGGGGATAGGCAAGGCACACAGGGGATAGG
>N_chr3-149544940_- (43 bp) 1
acacacatggccatcacctaaattctttgtatcagtaacactaGTCAGACACGCAACAGGGGATAGGCAAGGCACACAGGGGATAGG
>N_chr6-35954550_- (45 bp) 1
gggattacaggtAtgagctactgtgcctggccgtaaatgtcctaAGTCAGACACGCAACAGGGGATAGGCAAGGCACACAGGGGATAGG
>N_chr17-75436921_- (50 bp) 0
tgaaaaagtgacaAcagcagagtgtgggagtgagctatcctcagatcActGTCAGACACGCAACAGGGGATAGGCAAGGCACACAGGGGATAGG
>N_chr8-10439099_- (53 bp) 1
taacaactgtaaacatacgtgcatctaacaatagaacattcaaatattggaagGTCAGACACGCAACAGGGGATAGGCAAGGCACACAGGGGATAGG
>N_chr4-145722925_+ (67 bp) 0
aaggaagaggccttattaacttgctgcccaagtccaagttagaaatAcacatatatattcccaaatgGTCAGACACGCAACAGGGGATAGGCAAGGCACACAGGGGATAGG
>N_chr11-90438682_- (56 bp) 1
ctcaggtgtttgaaatgttcgtctgacaaggtgtttcttcactatttgatagttggGTCAGACACGCAACAGGGGATAGGCAAGGCACACAGGGGATAGG
>N_chr1-145641662_- (50 bp) 0
cctaaatctgaggtcacactccagataatagatccaaatagaatacttaAGTCAGACACGCAACAGGGGATAGGCAAGGCACACAGGGGATAGG
>N_chr1-209153024_+ (46 bp) 0
ttttTtggaggaggggagaaagtgatgtggaagacagaaagtagtcGTCAGACACGCAACAGGGGATAGGCAAGGCACACAGGGGATAGG
>N_chr6-33984966_- (46 bp) 0
acaggcagctaaatgcagagccttagaggccactgggagcagggaAGTCAGACACGCAACAGGGGATAGGCAAGGCACACAGGGGATAGG
>N_chr1-72935480_+ (41 bp) 1
gttgcctaaaaaaatatggtaaattggaggcacaattccaaGTCAGACACGCAACAGGGGATAGGCAAGGCACACAGGGGATAGG
>N_chr18-43794084_- (47 bp) 0
ccctatctcacaccacacataaaaaccaattccaagtgaattgtagaGTCAGACACGCAACAGGGGATAGGCAAGGCACACAGGGGATAGG
>N_chr4-88330324_- (131 bp) 0
acagtaatcaaaaagtcataatgtaaatgtcaaaacaacattgaaatagtaatgaataatatacatgtagagtaaaagatattaaagaagatgcttgcataagttgctaatgatgaatgttaaagtatattGTCAGACACGCAACAGGGGATAGGCAAGGCACACAGGGGATAGG
>N_chr7-38608602_+ (41 bp) 0
aggctgcccatattccttAgcgcatggccctgcatcactctGTCAGACACGCAACAGGGGATAGGCAAGGCACACAGGGGATAGG
>N_chr21-15489739_+ (50 bp) 1
TagaacatgatccaaaagaaagagagaacagttttactcccagttccaatGTCAGACACGCAACAGGGGATAGGCAAGGCACACAGGGGATAGG
>N_chr13-110579601_- (39 bp) 0
aaagtcacaaatgttttctcttatattttcttctaggaAGTCAGACACGCAACAGGGGATAGGCAAGGCACACAGGGGATAGG
>N_chr2-96724215_- (37 bp) 0
gtggaatgtgttatctcttggagcctctatttccttcGTCAGACACGCAACAGGGGATAGGCAAGGCACACAGGGGATAGG
>N_chr8-109709447_+ (60 bp) 0
ccaaaacactgtctcaaaaataaaaaataaaataaaatagtcaaagcaactttacaaataGTCAGACACGCAACAGGGGATAGGCAAGGCACACAGGGGATAGG
>N_chr9-103448987_- (47 bp) 1
ttttttttatatttagaaagccctaaagactctacaaaaaaaactatGTCAGACACGCAACAGGGGATAGGCAAGGCACACAGGGGATAGG
>N_chr4-152263608_+ (40 bp) 0
acgtccagctattttttgtatttttagtagagacagggttGTCAGACACGCAACAGGGGATAGGCAAGGCACACAGGGGATAGG
>N_chr8-7028131_- (54 bp) 2
aaaagatacatttgcacacatgtttacagcagcagaattcacagttgcaaaactGTCAGACACGCAACAGGGGATAGGCAAGGCACACAGGGGATAGG
>N_chr6-120850950_+ (49 bp) 1
tctatgtttcttagtttttgagagttagatgCtttccttgtgtattaagGTCAGACACGCAACAGGGGATAGGCAAGGCACACAGGGGATAGG
>N_chr6-81799912_+ (41 bp) 0
ttctcctattgtcaacatctctattagtatatttgtcagaaGTCAGACACGCAACAGGGGATAGGCAAGGCACACAGGGGATAGG
>N_chr1-187695906_+ (65 bp) 0
atccaagaatcttacgatgactcataagttcctctccacaatctgacatagcccatgtctcatttGTCAGACACGCAACAGGGGATAGGCAAGGCACACAGGGGATAGG
>N_chr21-21876329_- (81 bp) 1
agttactttcttcacttaagtcttgaattcctcaaagtcatccaggaggtttggaatcaacttcctccaaaacagtgttaaGTCAGACACGCAACAGGGGATAGGCAAGGCACACAGGGGATAGG
>N_chr7-96238576_+ (57 bp) 0
tgggagaccttgttgctgagtctggtgggaccacggaaccagagttgctaccaggcaGTCAGACACGCAACAGGGGATAGGCAAGGCACACAGGGGATAGG
>N_chr4-86494108_- (30 bp) 0
aatagctctaggagtacttacaTaggtcaaGTCAGACACGCAACAGGGGATAGGCAAGGCACACAGGGGATAGG
>N_chr6-21507533_- (106 bp) 1
agagcaggggacctcccgcaagaaagaattccgggtgagtccatacagtaaagtgaaagcaaggttattagaaaagtaaagaaacagaagaaagcctaatccatagGTCAGACACGCAACAGGGGATAGGCAAGGCACACAGGGGATAGG
>N_chr19-47929817_- (120 bp) 2
aTatatggtccatgagggccagacttccatcatctgttcatgttcgccctttccaccagtcggttctgcatttgcaaacatccacatgtatttccaaaaagatccacatggtcctcacctGTCAGACACGCAACAGGGGATAGGCAAGGCACACAGGGGATAGG
>N_chr8-99210251_- (49 bp) 2
gctggagtacagtagTatgatcacagctcattgcagcctcaacctccccGTCAGACACGCAACAGGGGATAGGCAAGGCACACAGGGGATAGG
>N_chr6-17705973_- (60 bp) 0
tgttggctttattctgggagatataaaaagccataatttttttccttaaaaagctaatAaGTCAGACACGCAACAGGGGATAGGCAAGGCACACAGGGGATAGG
>N_chr13-31055840_- (68 bp) 1
gcaaacagggtctggagtggacctccagcaaactccaacagacctgcagctgagggtcctgagtAttaGTCAGACACGCAACAGGGGATAGGCAAGGCACACAGGGGATAGG
>N_chr9-82879547_+ (58 bp) 0
aactaaagaatatagatcaaatttcagtttcaagtatttaccatcagtgaaatagaacGTCAGACACGCAACAGGGGATAGGCAAGGCACACAGGGGATAGG
>N_chr3-33330235_- (51 bp) 1
aaattgaatatggactgataatgagtactgaataagttaaatgaggctgAaGTCAGACACGCAACAGGGGATAGGCAAGGCACACAGGGGATAGG
>N_chr2-136922497_- (53 bp) 0
ggccagcaaatgcgatttttctcatagtggggaagagagtatctctgagaaaaGTCAGACACGCAACAGGGGATAGGCAAGGCACACAGGGGATAGG
>N_chr18-5400978_+ (39 bp) 0
caaataaaattgatgtttatatatattttattctagtaaGTCAGACACGCAACAGGGGATAGGCAAGGCACACAGGGGATAGG
>N_chr5-119749479_+ (87 bp) 3
ttTtataaaTaattctttttttatggaattcttctcaacaattttgatatttttatttgtttaattccctagaaaccaagtatcaaaGTCAGACACGCAACAGGGGATAGGCAAGGCACACAGGGGATAGG
>N_chr7-85375153_+ (58 bp) 0
tgaacttccaaatcttcagaactgtgagaaataaatttctgatgtttataaaatgcccGTCAGACACGCAACAGGGGATAGGCAAGGCACACAGGGGATAGG
>N_chr7-128050611_- (68 bp) 0
aaaagcaggagggcagaaaagttcaatcaaattaaacacaataacagggaggtcacaacgaggaggtcGTCAGACACGCAACAGGGGATAGGCAAGGCACACAGGGGATAGG
>N_chr7-106922679_- (60 bp) 1
ggtagattcctctctgactttcgattgcttttttctccaaatccccattggatctctgccGTCAGACACGCAACAGGGGATAGGCAAGGCACACAGGGGATAGG
>N_chr6-6616474_- (87 bp) 1
atgtccttcagttttgctctgatcttagttatttcttgccttctgctagcttttgaatgtgtttgctcttgcttctctagttcttttGTCAGACACGCAACAGGGGATAGGCAAGGCACACAGGGGATAGG
>N_chr9-9252670_+ (51 bp) 1
taggatatatacagaaaaatcagaggttcttttataacagaatccagaaatGTCAGACACGCAACAGGGGATAGGCAAGGCACACAGGGGATAGG
>N_chr1-72296436_- (78 bp) 1
agaatatttatttcatttctttccaacttacttgactgagttatatcatatgcaaagttccatctcatattggtcatAGTCAGACACGCAACAGGGGATAGGCAAGGCACACAGGGGATAGG
>N_chr4-28100920_- (62 bp) 0
ggttgggcatttgcttatagttttctagaaactttcctgaggaagttaagtaaataaatactGTCAGACACGCAACAGGGGATAGGCAAGGCACACAGGGGATAGG
>N_chr1-85757664_- (47 bp) 0
gtatCtatcttctcagtcttaatctgttgatattcatccgttttttcGTCAGACACGCAACAGGGGATAGGCAAGGCACACAGGGGATAGG
>N_chr11-99876478_+ (51 bp) 0
gagatggaaaagcatcaacagaatttagtggccaaatgactcccaactttcGTCAGACACGCAACAGGGGATAGGCAAGGCACACAGGGGATAGG
>N_chr6-3008643_+ (37 bp) 0
agttagtggtgggacctggaacaaatgctttggttctGTCAGACACGCAACAGGGGATAGGCAAGGCACACAGGGGATAGG
>N_chr13-25524536_- (65 bp) 0
cacaaacatcggtgctcttcctgcacagggcctgggaccaaccgtggccaggacatcagctgctAGTCAGACACGCAACAGGGGATAGGCAAGGCACACAGGGGATAGG
>N_chr2-63956396_- (48 bp) 1
aacagacaggagggaaactccataggtgaggtggggcaaaccgcatgaGTCAGACACGCAACAGGGGATAGGCAAGGCACACAGGGGATAGG
>N_chr18-3047002_+ (79 bp) 2
tgcgaagtatgctcctggcatatcttaaagactgtgaaaatatttctatccagaggcagctgggtataactaactgttaGTCAGACACGCAACAGGGGATAGGCAAGGCACACAGGGGATAGG
>N_chr2-165352859_- (48 bp) 0
gtcatagtactaagtttgggagatccttctacttggtttaggccaatcGTCAGACACGCAACAGGGGATAGGCAAGGCACACAGGGGATAGG
>N_chr4-166266234_+ (51 bp) 1
gtccccactagatcagctagatacagtgtgtgAacacaaaggttctccaagGTCAGACACGCAACAGGGGATAGGCAAGGCACACAGGGGATAGG
>N_chr4-17190628_+ (37 bp) 1
ttagctggaaagctgagagagactttgaacatgtaagGTCAGACACGCAACAGGGGATAGGCAAGGCACACAGGGGATAGG
>N_chr16-52590417_- (65 bp) 1
ccctaaacattccagcatttagagtttaaaatcacactgggtaaaaatctaagggttctgttatAGTCAGACACGCAACAGGGGATAGGCAAGGCACACAGGGGATAGG
>N_chr2-16262202_- (81 bp) 0
ttgtgtgaccctgtatcaatggcctaccttctctgtgtcttggtagctccccctataaaatgggctcgaccttcctcactgGTCAGACACGCAACAGGGGATAGGCAAGGCACACAGGGGATAGG
>N_chr22-42705080_+ (45 bp) 1
gcaggaactggcaggctacactggcggggatgtgagcttcatcaaGTCAGACACGCAACAGGGGATAGGCAAGGCACACAGGGGATAGG
>N_chr14-101295804_- (45 bp) 0
ttaataacattttaaaaataaaatatgtgctgtcaatttaataagGTCAGACACGCAACAGGGGATAGGCAAGGCACACAGGGGATAGG
>N_chr5-126713389_- (48 bp) 0
ctaggaaataatatgtcttacattgaatgaatactgggtacgccatctGTCAGACACGCAACAGGGGATAGGCAAGGCACACAGGGGATAGG
>N_chr7-4526448_+ (68 bp) 1
ctgcagagcccagcttccgTtttcctgggcttttacctttcattgcaagcccctggggcatccaaagaGTCAGACACGCAACAGGGGATAGGCAAGGCACACAGGGGATAGG
>N_chr1-208123064_+ (80 bp) 0
agtcaggcttgcattctgattggtggcaggagcagattgacaggtgcagcaggaaaacaaagacatacaacccattccttGTCAGACACGCAACAGGGGATAGGCAAGGCACACAGGGGATAGG
>N_chr10-62255742_+ (50 bp) 0
aattctgctaaaatgtaggcataattcccataatccctgactgctcaAAaGTCAGACACGCAACAGGGGATAGGCAAGGCACACAGGGGATAGG
>N_chr2-61711744_- (56 bp) 1
atttcagagactttccaggtgtctctgccacctgtttcagtaaacatactccactaGTCAGACACGCAACAGGGGATAGGCAAGGCACACAGGGGATAGG
>N_chr5-81769358_- (55 bp) 0
atccatcaatgatagattggaaaaagaaaatatgatacatataccccacggaataGTCAGACACGCAACAGGGGATAGGCAAGGCACACAGGGGATAGG
>N_chr16-19742332_+ (64 bp) 2
gacaGgaggggaccacggcctagagagggaagcactgaccggggcatgtggcatgtAactgcccGTCAGACACGCAACAGGGGATAGGCAAGGCACACAGGGGATAGG
>N_chr10-115265224_- (90 bp) 0
gatgttatgtattctcagcaaggtggaatgaaatctacattAaagtcGtatgactaagtgtggaccactttacttccttatctggagcagGTCAGACACGCAACAGGGGATAGGCAAGGCACACAGGGGATAGG
>N_chr17-42801635_+ (39 bp) 1
tgactgaacttcagatatcatttttattattcccaactcGTCAGACACGCAACAGGGGATAGGCAAGGCACACAGGGGATAGG
>N_chr14-47154685_+ (51 bp) 0
ttcaaaggggtctaataaataacaaacctcttccccacctcaccgtgattaGTCAGACACGCAACAGGGGATAGGCAAGGCACACAGGGGATAGG
>N_chr11-6532203_+ (58 bp) 1
tgtgaccttggttgggcaatgatttcttgggcacaaaaactaaattttatcaaaattgGTCAGACACGCAACAGGGGATAGGCAAGGCACACAGGGGATAGG
>N_chr2-146141685_- (57 bp) 0
ataacaacacaacaaggatcagacaatgatgtgggatttgggttgattctcaaaAaaGTCAGACACGCAACAGGGGATAGGCAAGGCACACAGGGGATAGG
>N_chr1-7208655_- (52 bp) 2
agccagagaaggcaagaaggaaacacctgcctcaaggggctgtggacaggcaGTCAGACACGCAACAGGGGATAGGCAAGGCACACAGGGGATAGG
>N_chr7-139888427_- (45 bp) 0
ttctttgctttggaactgggggcacagaagcgtgaggggtgtggcGTCAGACACGCAACAGGGGATAGGCAAGGCACACAGGGGATAGG
>N_chr19-18811607_+ (45 bp) 3
ctttgacccccgcggttgcactgttagaagacagcacCtgccgccGTCAGACACGCAACAGGGGATAGGCAAGGCACACAGGGGATAGG
>N_chr8-48667424_+ (59 bp) 3
gtgctggggaccagttacctttcaaaatatcgaaacatattcttcccaacttgtctacaGTCAGACACGCAACAGGGGATAGGCAAGGCACACAGGGGATAGG
>N_chr11-125344220_+ (40 bp) 0
agcctcccgagtagctgggattacaggcatgcgccaccatGTCAGACACGCAACAGGGGATAGGCAAGGCACACAGGGGATAGG
>N_chr1-11755134_+ (66 bp) 1
tTctgaactcaagtgatctgcccaccttggcctccagaagtgctgggattacaggcgtgagccagcGTCAGACACGCAACAGGGGATAGGCAAGGCACACAGGGGATAGG
>N_chr4-81189879_+ (43 bp) 0
ttcatcttagtcagggacagaatgcccaagttacttttgactcGTCAGACACGCAACAGGGGATAGGCAAGGCACACAGGGGATAGG
>N_chr4-169333504_+ (44 bp) 0
acctttaggggacatacaacttttgagttatgattaaacattaaGTCAGACACGCAACAGGGGATAGGCAAGGCACACAGGGGATAGG
>N_chr12-84619149_+ (78 bp) 1
ccctgtgtggtctcatctagtttcatatcctactaacaactgtatgcagattagtctcaaattttgttttccactcgtGTCAGACACGCAACAGGGGATAGGCAAGGCACACAGGGGATAGG
>N_chr13-35973268_+ (65 bp) 0
atatatattctggatacaagttctttataagatatattgttttgaacaattttatgctagtttctGTCAGACACGCAACAGGGGATAGGCAAGGCACACAGGGGATAGG
>N_chr1-15811649_+ (54 bp) 2
aTaccatgcccacctctttttttaaatttgtgggccagacacggtggctcacacGTCAGACACGCAACAGGGGATAGGCAAGGCACACAGGGGATAGG
>N_chr14-61172610_+ (43 bp) 0
actgcactccagcttggatgacagtggaagaagaagaagaggaGTCAGACACGCAACAGGGGATAGGCAAGGCACACAGGGGATAGG
>N_chr6-94237038_- (34 bp) 0
aaatttattcccaattcatataagagaaaacaaaGTCAGACACGCAACAGGGGATAGGCAAGGCACACAGGGGATAGG
>N_chr6-21449535_+ (69 bp) 1
TgttctgtaaaatactggaatgAtagaagacatattggactttgaaataaaaggcctgtgtctggtctcGTCAGACACGCAACAGGGGATAGGCAAGGCACACAGGGGATAGG
>N_chr4-56099107_+ (60 bp) 0
tttgcaataaatgcaacaagttaaatgaaatgggtaagttccttcgaaaacttatcaggcGTCAGACACGCAACAGGGGATAGGCAAGGCACACAGGGGATAGG
>N_chr19-34443451_- (75 bp) 0
tattagtgaacatttactactcacaggtgccctgtcgacactgtttcagagaccatagatagatgggtAttattaGTCAGACACGCAACAGGGGATAGGCAAGGCACACAGGGGATAGG
>N_chr8-9282971_+ (49 bp) 0
cattgcactccagcctgggcgacagagcgagactcagtctaaaaaaaaGTCAGACACGCAACAGGGGATAGGCAAGGCACACAGGGGATAGG
>N_chr4-151164954_- (48 bp) 2
gaggcaggagtggggGgtgggagttggggagtTagggtgaagctgagaGTCAGACACGCAACAGGGGATAGGCAAGGCACACAGGGGATAGG
>N_chr5-171448922_+ (39 bp) 0
taggtgtaagttctacaagggcaatggccttatctatttGTCAGACACGCAACAGGGGATAGGCAAGGCACACAGGGGATAGG
>N_chr3-186669736_- (50 bp) 0
ggtatttagactatctttttggactgtactcacttatgacaggctggaaaGTCAGACACGCAACAGGGGATAGGCAAGGCACACAGGGGATAGG
>N_chr16-66197406_+ (61 bp) 1
ttttgaggaaattaagtcttcttctttgtgaaatgagtgaatctttacttctctgcccagaGTCAGACACGCAACAGGGGATAGGCAAGGCACACAGGGGATAGG
>N_chr1-215042454_+ (53 bp) 0
attcaggaccagctaTataatttgtggggcccagtgcaaagtgaaaatatcagGTCAGACACGCAACAGGGGATAGGCAAGGCACACAGGGGATAGG
>N_chr2-189513389_- (46 bp) 0
acattaaataaagtgggttttggcactgctttagacttgatAttAaGTCAGACACGCAACAGGGGATAGGCAAGGCACACAGGGGATAGG
>N_chr14-100167844_- (57 bp) 0
atcctttgcccactttttgatggggttgtttgattttttttttcttgtaaatttgttGTCAGACACGCAACAGGGGATAGGCAAGGCACACAGGGGATAGG
>N_chr5-37704455_+ (59 bp) 1
agtaaacaccttcaatttcaagttgcaagcacacagggagccagaaAattccagagcggGTCAGACACGCAACAGGGGATAGGCAAGGCACACAGGGGATAGG
>N_chr3-16113431_- (84 bp) 1
cacacagctgataaagacatactcaagactgggaagaaaaagaggttcaattggacttagagttccacatggctggggaggcctGTCAGACACGCAACAGGGGATAGGCAAGGCACACAGGGGATAGG
>N_chr20-16955875_+ (51 bp) 1
cacctcaggacactgtgatgattgcattaactgcacaaattgtttgtagaAGTCAGACACGCAACAGGGGATAGGCAAGGCACACAGGGGATAGG
>N_chr15-84549396_+ (83 bp) 0
agatttgccttttccaaaatgtcatttagttggaatcaTaTatacgtagctttttcagattggctgcattTacttagcaatatGTCAGACACGCAACAGGGGATAGGCAAGGCACACAGGGGATAGG
>N_chr8-64042462_- (51 bp) 1
tttcattaaattctcacctcacctttgggaggtagggatcatagttccactGTCAGACACGCAACAGGGGATAGGCAAGGCACACAGGGGATAGG
>N_chr9-82314016_- (60 bp) 1
accattctatatagaagccctgtagatatcaaagtgttatttttcacacatggcatcacaGTCAGACACGCAACAGGGGATAGGCAAGGCACACAGGGGATAGG
>N_chr5-131391868_- (53 bp) 1
actctgctgaatgaggctagaaagaaagcttggttgtagatgataggagccttGTCAGACACGCAACAGGGGATAGGCAAGGCACACAGGGGATAGG
>N_chr13-62423702_+ (67 bp) 0
gatattagtgacagtactgccttctcactgctacagatttgtattctttatataagtcaagacatttGTCAGACACGCAACAGGGGATAGGCAAGGCACACAGGGGATAGG
>N_chr6-71112207_- (50 bp) 0
accaaacctgtgactcattggcatccctgaaagagatggggagaaagcaaGTCAGACACGCAACAGGGGATAGGCAAGGCACACAGGGGATAGG
>N_chr5-94403156_- (43 bp) 0
attaactgatataaaggcagtatgtatgactatattctatttaGTCAGACACGCAACAGGGGATAGGCAAGGCACACAGGGGATAGG
>N_chr5-16738926_- (45 bp) 0
ctccttgacagttgctctctcttccccacagccagtggttcagcgGTCAGACACGCAACAGGGGATAGGCAAGGCACACAGGGGATAGG
>N_chr5-40955819_- (227 bp) 4
cttcttagttatccaatttgttgatgtataattgttgatgatactcTctgatgatcttttgtatttttgtggtattatgaatcttcttttttttaaattaatctagtttgtcaaatttgttcatcttttcaaaaaagaacttattttatctatcttttgtattgtttttctagtctctatttcatttatttctgctctgatttttattatttcctttcttatgctaaGTCAGACACGCAACAGGGGATAGGCAAGGCACACAGGGGATAGG
>N_chr2-140694336_- (70 bp) 2
ttaacctattagctcaacttattatttatcttactattttcacaggaactcttatcacaatgctaggctcGTCAGACACGCAACAGGGGATAGGCAAGGCACACAGGGGATAGG
>N_chr8-140556601_+ (51 bp) 1
gcttTttatccagagttttccttgatccaatggagtcagtcctgcttctaaGTCAGACACGCAACAGGGGATAGGCAAGGCACACAGGGGATAGG
>N_chr5-22196110_+ (57 bp) 1
GaaaaacaagataaagcaaaacaaaataaattattaacatgctgctttggatatgttGTCAGACACGCAACAGGGGATAGGCAAGGCACACAGGGGATAGG
>N_chr2-98862928_+ (51 bp) 2
aacttgataagttctgcatatcccacagtgctgagtacttggtaggtgttaGTCAGACACGCAACAGGGGATAGGCAAGGCACACAGGGGATAGG
>N_chr4-135602953_+ (68 bp) 1
tgacttgtcctgccatttaatgagtagatatagccaatctcctatgaaaacctgCaaaatcaaaacaAGTCAGACACGCAACAGGGGATAGGCAAGGCACACAGGGGATAGG
>N_chr10-135160682_+ (52 bp) 0
gagaaagagaaacagcttacaccattatttctgcttatcagagacttttagtGTCAGACACGCAACAGGGGATAGGCAAGGCACACAGGGGATAGG
>N_chr8-10180636_- (62 bp) 4
tatgaactgaaacaagccaggcataggaagataaataccacatgttctctctcatacgtggaGTCAGACACGCAACAGGGGATAGGCAAGGCACACAGGGGATAGG
>N_chr9-72366587_+ (42 bp) 0
gatagtaagggatgacactgtcaagcttctttccatcttcctGTCAGACACGCAACAGGGGATAGGCAAGGCACACAGGGGATAGG
>N_chr15-55843548_- (50 bp) 0
atagtttcagtttggaaaaacaaagttctagagttggatggtggtgatggGTCAGACACGCAACAGGGGATAGGCAAGGCACACAGGGGATAGG
>N_chr12-30902622_+ (46 bp) 0
aacagaaaaatcacagaaattaatttaaaatattgtttaaaattaaGTCAGACACGCAACAGGGGATAGGCAAGGCACACAGGGGATAGG
>N_chr6-112485806_+ (51 bp) 1
tccaaggtagaggagagttaaatgccttagagaggtggggcaagaggaggaGTCAGACACGCAACAGGGGATAGGCAAGGCACACAGGGGATAGG
>N_chr2-14592528_- (78 bp) 0
ttaaaaatatatattttgcaacatctcttactagatattgatgatgtgacctcactcactaacccccatttttattgaGTCAGACACGCAACAGGGGATAGGCAAGGCACACAGGGGATAGG
>N_chr8-88492105_+ (36 bp) 0
atgagcaaatttcattgttgcattgttgtcgtatttGTCAGACACGCAACAGGGGATAGGCAAGGCACACAGGGGATAGG
>N_chr18-57660940_- (60 bp) 1
TtTcctttgcctactgctgtccacataagatgtgacttgctcctccttgccttccaccatGTCAGACACGCAACAGGGGATAGGCAAGGCACACAGGGGATAGG
>N_chr1-43048066_+ (59 bp) 0
aaggctgagtgaagacagccagtcacggtaacatatataaaaggtcagaaacattcaaaGTCAGACACGCAACAGGGGATAGGCAAGGCACACAGGGGATAGG
>N_chr4-181940314_- (48 bp) 0
aaataataagagaacaaagtaagttcctctttatcattaattactttaGTCAGACACGCAACAGGGGATAGGCAAGGCACACAGGGGATAGG
>N_chr15-72943165_- (71 bp) 0
gtgccatcacctcttgccctggcttctgtgtgattctctgtactatttgcttctcaaaggcaggaatcaaAGTCAGACACGCAACAGGGGATAGGCAAGGCACACAGGGGATAGG
>N_chr17-74178326_+ (40 bp) 1
ggcgcagttaaggatagaaacagctagagataaggcgaacGTCAGACACGCAACAGGGGATAGGCAAGGCACACAGGGGATAGG
>N_chr3-21113719_+ (48 bp) 3
gtTatgaacacaaacaagatataataaacagtaacagctgttaagaggGTCAGACACGCAACAGGGGATAGGCAAGGCACACAGGGGATAGG
>N_chr3-49565191_- (30 bp) 0
tgggattacaggtgcccaccaccacacctgGTCAGACACGCAACAGGGGATAGGCAAGGCACACAGGGGATAGG
>N_chr4-147410831_+ (52 bp) 0
aagacttctaggcagaagaaatttaaaaaaccctggaagtcacttctgaaaaGTCAGACACGCAACAGGGGATAGGCAAGGCACACAGGGGATAGG
>N_chr8-73291358_- (44 bp) 0
tgatttcaaaattgtctctgtctgaattttgacagtttgattatGTCAGACACGCAACAGGGGATAGGCAAGGCACACAGGGGATAGG
>N_chr2-151473535_+ (56 bp) 0
atatatgatctggccattgttcacttgtatattcagtctctcaaaagcaagatctaGTCAGACACGCAACAGGGGATAGGCAAGGCACACAGGGGATAGG
>N_chr17-54794110_- (49 bp) 2
TtaataatctggcttctacctacacctttaatAttttcacagtttttcaGTCAGACACGCAACAGGGGATAGGCAAGGCACACAGGGGATAGG
>N_chr2-227047050_+ (67 bp) 0
gTctccatcaagttgttaataaatgaccaataacaattaaaatagatgttcttcctcattagtattcGTCAGACACGCAACAGGGGATAGGCAAGGCACACAGGGGATAGG
>N_chr1-94037357_+ (44 bp) 0
tgttttggggctggaacacccaggatgatgccatggcttccataGTCAGACACGCAACAGGGGATAGGCAAGGCACACAGGGGATAGG
>N_chr11-74231648_+ (63 bp) 0
gcacccagtctattgccctgtgcacccactctttattgccgctgggccaggcaccaggtcatgGTCAGACACGCAACAGGGGATAGGCAAGGCACACAGGGGATAGG
>N_chr6-34663014_- (42 bp) 1
acacaccaaaaaaagctAttttcatgtgtgttggtAaAttttGTCAGACACGCAACAGGGGATAGGCAAGGCACACAGGGGATAGG
>N_chr13-94455973_+ (45 bp) 0
ccaaagagatcaaaaacacccactcccccaaaccatgtatggtatGTCAGACACGCAACAGGGGATAGGCAAGGCACACAGGGGATAGG
>N_chr2-14963452_+ (45 bp) 1
aaaacaccttTtatctctaaactctcagcgcactttctttgtctcGTCAGACACGCAACAGGGGATAGGCAAGGCACACAGGGGATAGG
>N_chr21-34069117_- (42 bp) 0
ttgatgctttttatcattcttgaacaaatgaaagataataaaGTCAGACACGCAACAGGGGATAGGCAAGGCACACAGGGGATAGG
>N_chr1-74949131_- (48 bp) 1
ttttcttagcacttttatttcctgaatttattttattcattcatatgaGTCAGACACGCAACAGGGGATAGGCAAGGCACACAGGGGATAGG
>N_chr5-99077536_- (52 bp) 0
aatgatagtgtatttgtcaaaactcaaaaactgcacatggaaaagagtaaatGTCAGACACGCAACAGGGGATAGGCAAGGCACACAGGGGATAGG
>N_chr4-92528396_- (74 bp) 1
cttatttataaaattaagacaagaaaaatttttaacaaaggggatctctgatcagaggttatggcagcttttctGTCAGACACGCAACAGGGGATAGGCAAGGCACACAGGGGATAGG
>N_chr6-118752676_+ (55 bp) 2
cataggtgggttacacaaaatggccaaggttacacagctagcaaatgatggggccGTCAGACACGCAACAGGGGATAGGCAAGGCACACAGGGGATAGG
>N_chr5-22690657_+ (46 bp) 0
ggTtaatttttgtatttttagtagagatggtgtttctccatAttggGTCAGACACGCAACAGGGGATAGGCAAGGCACACAGGGGATAGG
>N_chr7-38430321_+ (101 bp) 0
cacagtcaatgaactctatctacctgtacaaggttccagtcagcttttcaAcatcccacttttaaatatgaatattcagtcaagatcaccaaacatttgagGTCAGACACGCAACAGGGGATAGGCAAGGCACACAGGGGATAGG
>N_chr10-738136_- (62 bp) 1
attagatgtgcaaataaatgaggaaatataagccatcgtcaagagaatatgcagttgaaggaGTCAGACACGCAACAGGGGATAGGCAAGGCACACAGGGGATAGG
>N_chr4-86561781_- (69 bp) 1
tatactatacattataggccccttgaagacagggtcttccaaaAtttcataattcacttagaatctaaAGTCAGACACGCAACAGGGGATAGGCAAGGCACACAGGGGATAGG
>N_chr5-43992171_- (50 bp) 0
tttcagtgcctgctattggtatattcagagattcaacttcttcctAAtttGTCAGACACGCAACAGGGGATAGGCAAGGCACACAGGGGATAGG
>N_chr11-35264245_- (62 bp) 0
tatttttatttaaatgtattcatcattttaaaaattcagaaagaacattttcctaGAagattGTCAGACACGCAACAGGGGATAGGCAAGGCACACAGGGGATAGG
>N_chr13-29477826_- (43 bp) 2
tatctattcatctctcttctggatgccatcccatcttatcttcGTCAGACACGCAACAGGGGATAGGCAAGGCACACAGGGGATAGG
>N_chr12-55447159_- (50 bp) 0
ttttTTaaggtgaaacagagtgaatagtagagacaggatcaactccagagGTCAGACACGCAACAGGGGATAGGCAAGGCACACAGGGGATAGG
>N_chr6-71223899_+ (56 bp) 0
tctgacattttattttccaaatgagtatgtttgttcaacattgtcagttttaccttGTCAGACACGCAACAGGGGATAGGCAAGGCACACAGGGGATAGG
>N_chr8-119137905_+ (85 bp) 3
tacattgcatcttaccacttactacctatcaggcccctaagatctaccccttgtattttcacacatgcgggcaagtctgaaaaggGTCAGACACGCAACAGGGGATAGGCAAGGCACACAGGGGATAGG
>N_chr13-54371267_- (47 bp) 1
cttgtgcatcctgacatgctggaaggagcaaacacgctccctgaaacGTCAGACACGCAACAGGGGATAGGCAAGGCACACAGGGGATAGG
>N_chr2-226608334_+ (44 bp) 1
TTatgacccagaacctcccaccaggccccacctccaacactgggGTCAGACACGCAACAGGGGATAGGCAAGGCACACAGGGGATAGG
>N_chr17-13390726_- (49 bp) 0
tgtccaacttcagcgattttcaggtgagcaaattaagtctatgaataatGTCAGACACGCAACAGGGGATAGGCAAGGCACACAGGGGATAGG
>N_chr15-49187367_- (131 bp) 4
tagtttgcttacaattttgagcaagagtaatgtggacaAggaacaacaaggaaagcttgctctgttccacgatatttggtgttcacataggAgcaatgtgaaagccggaatctggaagcatctttacttacGTCAGACACGCAACAGGGGATAGGCAAGGCACACAGGGGATAGG
>N_chr3-193250517_+ (45 bp) 0
ttttcttttatatagtactgaagtaaacatttccacaaCagctacGTCAGACACGCAACAGGGGATAGGCAAGGCACACAGGGGATAGG
>N_chr6-145975494_+ (55 bp) 0
aaagctatgtttatattcattgttatctattaagagtacaatattatttatatatGTCAGACACGCAACAGGGGATAGGCAAGGCACACAGGGGATAGG
>N_chr5-178578204_- (41 bp) 0
ccgatccacctcaggtcataaaaatggcattggatgagctgGTCAGACACGCAACAGGGGATAGGCAAGGCACACAGGGGATAGG
>N_chr1-119677351_- (72 bp) 1
attctccccaggcctgtatatgaaaaggatcctTagcaagccatcagttcccactgccctcgtcccactcctGTCAGACACGCAACAGGGGATAGGCAAGGCACACAGGGGATAGG
>N_chr2-199241981_- (44 bp) 0
attcgtgactaagacctcaaaatcaaatgcaacaaaaccaaaaaGTCAGACACGCAACAGGGGATAGGCAAGGCACACAGGGGATAGG
>N_chr4-97728607_- (86 bp) 1
tatataagttcaggtcatagtagagaatagatagcaccaacgagatatattaaagcaccaaatgacatgtaacaggagggagtattGTCAGACACGCAACAGGGGATAGGCAAGGCACACAGGGGATAGG
>N_chr6-121874449_- (49 bp) 1
tgagaggcagaggttgcagtagctgtgatcgtgccagtgtactccagacGTCAGACACGCAACAGGGGATAGGCAAGGCACACAGGGGATAGG
>N_chr6-93691199_- (51 bp) 1
tgaTaaaggtgccaagagcatacactggggaaagggcagtctcttcaataaGTCAGACACGCAACAGGGGATAGGCAAGGCACACAGGGGATAGG
>N_chr12-94998831_+ (65 bp) 1
gTtTtaggaaattagaaaaagcaaggatggtgtctattttgttcactgctgtaccctcagcatctGTCAGACACGCAACAGGGGATAGGCAAGGCACACAGGGGATAGG
>N_chr1-148759997_+ (49 bp) 0
TtcctgggattctcctgcttcagcctcccatgtagttgAAattacaAAcGTCAGACACGCAACAGGGGATAGGCAAGGCACACAGGGGATAGG
>N_chr5-29220777_+ (50 bp) 0
atgctttaaaaatatgtattgtctatccatggggtaattaaaaattttttGTCAGACACGCAACAGGGGATAGGCAAGGCACACAGGGGATAGG
>N_chr3-137774542_+ (86 bp) 2
acaaaacatttaaaaataattagttgAgcacagtggcacatgcctataatcccagctactcagtagtctgaggtgggagggtcactGTCAGACACGCAACAGGGGATAGGCAAGGCACACAGGGGATAGG
>N_chr21-28694318_- (55 bp) 0
ggtagcccatcacatatatatctttttagcatattctaaagcaaattttaaatatGTCAGACACGCAACAGGGGATAGGCAAGGCACACAGGGGATAGG
>N_chr6-109936392_+ (56 bp) 0
aatgaactcgagaactgttcaaggacttaattatgggtcacagacaaggaaagtcaGTCAGACACGCAACAGGGGATAGGCAAGGCACACAGGGGATAGG
>N_chr16-70268987_- (73 bp) 2
gacagtaagagagtttttttttttttttaaaTcacactggagacttaagagagagatttatagaaatacaAAaGTCAGACACGCAACAGGGGATAGGCAAGGCACACAGGGGATAGG
>N_chr10-128556441_- (90 bp) 2
gattacaggcatgagtcactgcacccagcccctattttatttcttgacttaaatgaacatgtatattgtttgatAcattcatccacctctGTCAGACACGCAACAGGGGATAGGCAAGGCACACAGGGGATAGG
>N_chr5-144815542_- (51 bp) 0
gaggggtgtcgcctcacccaggaagtgcaaggggtcagggagctccctcccGTCAGACACGCAACAGGGGATAGGCAAGGCACACAGGGGATAGG
>N_chr9-110400445_+ (48 bp) 0
tttgactaaccttcacctccacctggctttgaaccttagaggaggtgAGTCAGACACGCAACAGGGGATAGGCAAGGCACACAGGGGATAGG
>N_chr6-111693860_- (65 bp) 1
gactctgtgtggttttcagcagacgctgtcggacccaaagccagtttagctagcagtAgaAccaaGTCAGACACGCAACAGGGGATAGGCAAGGCACACAGGGGATAGG
>N_chr11-7198726_+ (43 bp) 2
gtccctcccagaaattgtccctgtcaagggtttttctccctacGTCAGACACGCAACAGGGGATAGGCAAGGCACACAGGGGATAGG
>N_chr9-96897751_- (49 bp) 0
ccaggccgtggggaccccccacgcatctcccttggctgtgtctgccacaGTCAGACACGCAACAGGGGATAGGCAAGGCACACAGGGGATAGG
>N_chr7-7188065_- (46 bp) 0
ggaagagcttcttaggggcgtaacaaaacctatctcccctttcgctGTCAGACACGCAACAGGGGATAGGCAAGGCACACAGGGGATAGG
>N_chr1-6572190_- (62 bp) 0
tgaattTtatTtccagaagccggtatcacctcagctctaaaataggaatactggtgctctaaGTCAGACACGCAACAGGGGATAGGCAAGGCACACAGGGGATAGG
>N_chr2-35072722_+ (53 bp) 1
tatgtagtaattcaattttgcattttctatgaaaataatgtcagtttccctttGTCAGACACGCAACAGGGGATAGGCAAGGCACACAGGGGATAGG
>N_chr21-29313803_- (52 bp) 0
cagctactcgggaggctgaggcaggagaatcgcttgaacccaggaggcggaAGTCAGACACGCAACAGGGGATAGGCAAGGCACACAGGGGATAGG
>N_chr2-153559625_+ (79 bp) 2
TtctaatgttgacatggttgttgttttcatctacttggtctgtcataacaaaattAcatagactgggtggcttaaacaaGTCAGACACGCAACAGGGGATAGGCAAGGCACACAGGGGATAGG
>N_chr11-81186871_+ (78 bp) 2
ctatttctggatttcttttttctgttgtcaatctgaattcttcagtaactcctttttagtgaagaactgtgtgCgctaGTCAGACACGCAACAGGGGATAGGCAAGGCACACAGGGGATAGG
>N_chr3-42402190_+ (62 bp) 3
agccctgtggactctaagttattaaaatgctctaagcctcagcttccccttctgtaaaacggGTCAGACACGCAACAGGGGATAGGCAAGGCACACAGGGGATAGG
>N_chr19-55503210_+ (52 bp) 0
aaggtgacatttaaattgatacctgaagggtgaaaaagagccagtcagagggGTCAGACACGCAACAGGGGATAGGCAAGGCACACAGGGGATAGG
>N_chr1-145537033_+ (58 bp) 0
agcagaagatttatctcgtcctcctggccatattgcctccatctgtctccagggagaaGTCAGACACGCAACAGGGGATAGGCAAGGCACACAGGGGATAGG
>N_chr7-126709075_+ (44 bp) 1
TtcctgaaggttctgcgtttgttccctccacccagaacgctctgGTCAGACACGCAACAGGGGATAGGCAAGGCACACAGGGGATAGG
>N_chr4-68775566_- (71 bp) 0
ttgaTTttaatttgttttccagaatcaaaagaaaataaaatataaattttgaaactatgagaacatatataGTCAGACACGCAACAGGGGATAGGCAAGGCACACAGGGGATAGG
>N_chr1-158711955_+ (56 bp) 0
agaatatgcggtgtttggttttttgttcttgtgacagtttactgagaatgatgattGTCAGACACGCAACAGGGGATAGGCAAGGCACACAGGGGATAGG
>N_chr10-94205889_+ (64 bp) 1
tggctagctcggcattctatcacctggtattgcctctctccttcactacctcatttctcttttcGTCAGACACGCAACAGGGGATAGGCAAGGCACACAGGGGATAGG
>N_chr11-15494710_- (52 bp) 0
aagcaataaaggattcgtaaGttagaagatagatctgtagaatatgtggaatGTCAGACACGCAACAGGGGATAGGCAAGGCACACAGGGGATAGG
>N_chr2-188586210_- (112 bp) 3
gaatctgaagtcatattgctttggtttttacttccagtttcagcacttggacgagttacttaatatttcaatgcctgagttttctcactgtaaGaatttcacagatattcccGTCAGACACGCAACAGGGGATAGGCAAGGCACACAGGGGATAGG
>N_chr6-44569586_- (54 bp) 3
tttgagcccctactgggtgctggcattgttctaggctctagggttatttctgtaGTCAGACACGCAACAGGGGATAGGCAAGGCACACAGGGGATAGG
>N_chr2-197234645_- (32 bp) 0
catccagattttgtatctattttatatatattGTCAGACACGCAACAGGGGATAGGCAAGGCACACAGGGGATAGG
>N_chr4-26869895_+ (56 bp) 1
cgctgcttctcactcagactccagacttccaaaggcatggctggaaagtgggccacGTCAGACACGCAACAGGGGATAGGCAAGGCACACAGGGGATAGG
>N_chr5-108388828_- (83 bp) 0
taTaaaccactgctcaaggaaataaaagaggatacaaacaaatggaagaacattccatgttcatgggtaggaagaatcaatatGTCAGACACGCAACAGGGGATAGGCAAGGCACACAGGGGATAGG
>N_chr14-105565617_- (64 bp) 1
ctcctctgggttgaaaaagccgagcacaggtcccagctcagtgactcctgtgccccaccatggaGTCAGACACGCAACAGGGGATAGGCAAGGCACACAGGGGATAGG
>N_chr14-23496189_- (61 bp) 2
gaTatggggttggaaaatcttggttcgtttccactgaatgtctcttgggcacatctattccGTCAGACACGCAACAGGGGATAGGCAAGGCACACAGGGGATAGG
>N_chr2-173937540_+ (54 bp) 0
ctcatctctcaagttgaaagaaactAggcttggtattacaaaagcaaaattaagGTCAGACACGCAACAGGGGATAGGCAAGGCACACAGGGGATAGG
>N_chr13-49626135_- (52 bp) 0
gcagctgaatgtactctactaaactcgaaatccaggccagcaaagtctccAaGTCAGACACGCAACAGGGGATAGGCAAGGCACACAGGGGATAGG
>N_chr11-128836207_- (85 bp) 0
tggaaactcacctcccaaaaattctAgtatgctatgtctataaatactttttttcacctttatgaataaagttagctgtctttggGTCAGACACGCAACAGGGGATAGGCAAGGCACACAGGGGATAGG
>N_chr16-61139088_- (42 bp) 0
catacaaggggagaaaggatgctgcacagagaaagtgctaatGTCAGACACGCAACAGGGGATAGGCAAGGCACACAGGGGATAGG
>N_chr15-81545493_+ (50 bp) 0
gtttttagaatatggtctggAgtcctgaggatcatggagacccttcaagtGTCAGACACGCAACAGGGGATAGGCAAGGCACACAGGGGATAGG
>N_chr19-2175851_+ (51 bp) 0
gttttgcattgggattgctcagcttagtggtttccaggatctttaggaattGTCAGACACGCAACAGGGGATAGGCAAGGCACACAGGGGATAGG
>N_chr1-203101204_+ (46 bp) 1
gaggtttgtagtttggggtataacttcattcttttgatgtggaaatGTCAGACACGCAACAGGGGATAGGCAAGGCACACAGGGGATAGG
>N_chr15-81651260_+ (67 bp) 0
ccaacagttaattgtgaatctcaacaagctaattctgtttgtcccaattttttattggaaacatataGTCAGACACGCAACAGGGGATAGGCAAGGCACACAGGGGATAGG
>N_chr1-55317130_+ (38 bp) 0
gtcgtttccatcagtttttcaaaggcaaaagctcccacGTCAGACACGCAACAGGGGATAGGCAAGGCACACAGGGGATAGG
>N_chr18-64022089_+ (50 bp) 0
tataatcctcaaacagttatttatcttcattttatttcttgttttggaaaGTCAGACACGCAACAGGGGATAGGCAAGGCACACAGGGGATAGG
>N_chr17-53881037_- (57 bp) 1
acatttaacatttctagtaaaacaggtctggtggtgatgaattctctcagcttttgtGTCAGACACGCAACAGGGGATAGGCAAGGCACACAGGGGATAGG
>N_chr18-44390492_+ (77 bp) 8
agcagggccctcaaggattacgcagtcttatcaataccaggcaaaaacctataaaaaaaattcaagagcagggcaagGTCAGACACGCAACAGGGGATAGGCAAGGCACACAGGGGATAGG
>N_chr4-61502747_+ (47 bp) 1
aggaaagagagaagttgtgcaggggaactcctctttataaaaccatcGTCAGACACGCAACAGGGGATAGGCAAGGCACACAGGGGATAGG
>N_chr5-109033720_- (62 bp) 0
ggTtacttgccaatagcaccatcctagagaacaggcaatccacagtAttaaaaatataAaatGTCAGACACGCAACAGGGGATAGGCAAGGCACACAGGGGATAGG
>N_chr10-58688848_+ (66 bp) 0
aaattctactcacgaaattgtaactaattttacattcttaagagtacacatgattatagataatggGTCAGACACGCAACAGGGGATAGGCAAGGCACACAGGGGATAGG
>N_chr3-57850108_- (135 bp) 2
cgtttcattgaagaggatatatctattctgtgtccccttatttactcctgtatgtcagttggtctccttcaatttattcatttgtaatatatgtgaagaaaattttctattctcttgctttacaaccaactgcaaGTCAGACACGCAACAGGGGATAGGCAAGGCACACAGGGGATAGG
>N_chr19-17879027_+ (44 bp) 2
ggtctcaaactcctgaccttgtgatcctcctgcctcaggctcccGTCAGACACGCAACAGGGGATAGGCAAGGCACACAGGGGATAGG
>N_chr3-181147348_+ (74 bp) 0
atggtgtcaaatagagctgcactatacatggattttttgcattgacaaaaagagaagaatcaatgagcaatattGTCAGACACGCAACAGGGGATAGGCAAGGCACACAGGGGATAGG
>N_chr2-190018331_- (48 bp) 0
cggtgggcttagctccatcacagaacttaccacaaggcattaagactgGTCAGACACGCAACAGGGGATAGGCAAGGCACACAGGGGATAGG
>N_chr5-40074140_- (64 bp) 0
ccagtgttgctaccccctaTttccccagaaacccctctgcaatggtactaaagatatccagtgcGTCAGACACGCAACAGGGGATAGGCAAGGCACACAGGGGATAGG
>N_chr11-55958591_+ (47 bp) 2
ataacaaaatggattttcttttagaaaataacagagattctaaaattGTCAGACACGCAACAGGGGATAGGCAAGGCACACAGGGGATAGG
>N_chr10-128411169_- (60 bp) 0
gcatcaatgtgttctaaaaagttccccaTgtgattctaaagtggagctaggagggagagcGTCAGACACGCAACAGGGGATAGGCAAGGCACACAGGGGATAGG
>N_chr6-14616457_+ (52 bp) 0
gaagtggtttccttgtcccgggtctttctgaacaccttgtgcctttctgaccGTCAGACACGCAACAGGGGATAGGCAAGGCACACAGGGGATAGG
>N_chr11-42905950_- (59 bp) 1
tgaatgataacacagggtcagccgtataaatattacataggtttgataatttgataAAaGTCAGACACGCAACAGGGGATAGGCAAGGCACACAGGGGATAGG
>N_chr3-152556767_- (42 bp) 0
catTcttgacctcctgggcttaagtgagtctcctgcctcaAcGTCAGACACGCAACAGGGGATAGGCAAGGCACACAGGGGATAGG
>N_chr15-25750334_+ (53 bp) 1
ttctgcTagccaagagtgggcacccagctcagaccagccagagcccttccagaGTCAGACACGCAACAGGGGATAGGCAAGGCACACAGGGGATAGG
>N_chr17-60174672_- (55 bp) 0
tctccctcttgcagtgttaatgtctaaactgctagtgatttattaatgtaccaacGTCAGACACGCAACAGGGGATAGGCAAGGCACACAGGGGATAGG
>N_chr4-22287474_+ (62 bp) 0
tcccatcctcctatctcctgcttttttctcccttggaattgattcatagaaagcaatattctGTCAGACACGCAACAGGGGATAGGCAAGGCACACAGGGGATAGG
>N_chr3-155119223_+ (68 bp) 0
tgagataccatctcaaaatcgcaattacttttgcaccaatctaatattaaaaagtcgaaaaAacaacaGTCAGACACGCAACAGGGGATAGGCAAGGCACACAGGGGATAGG
>N_chr1-44393692_+ (39 bp) 0
tggcTaacatggtgaaaccctgtctctactaaaaatacaGTCAGACACGCAACAGGGGATAGGCAAGGCACACAGGGGATAGG
>N_chr13-30119048_- (85 bp) 1
gggcagcattaagtgggtgccactcagggatgacatttgtaaaggtgaccagactcttcatatgcctataaaaaaatAacataacGTCAGACACGCAACAGGGGATAGGCAAGGCACACAGGGGATAGG
>N_chr10-121837173_- (54 bp) 0
tcccaatctcctgacctcgtgatccacccgccttggcctcccaaagtgctgagaGTCAGACACGCAACAGGGGATAGGCAAGGCACACAGGGGATAGG
>N_chr8-54182511_+ (83 bp) 0
gattgcaaaaattttctcccattctgtaggttgcctgttcactctgatgattgtttcttttgctgagcagaagctctttaAttGTCAGACACGCAACAGGGGATAGGCAAGGCACACAGGGGATAGG
>N_chr7-13501938_- (54 bp) 1
tgatctcattctttttatggcagcatagtattccatagtatatatgtaccacttGTCAGACACGCAACAGGGGATAGGCAAGGCACACAGGGGATAGG
>N_chr12-16875381_+ (60 bp) 0
acatgagattaaagcatcaaaaatctgtggacacaattatttacttttAAAActcaaaaAGTCAGACACGCAACAGGGGATAGGCAAGGCACACAGGGGATAGG
>N_chr11-128257749_- (78 bp) 1
gtttttgTtctgtctttcctcagatgcctggtaaccgggcaagaggaggctctgggcctgtgaacttgacatctAtcAGTCAGACACGCAACAGGGGATAGGCAAGGCACACAGGGGATAGG
>N_chr2-233059733_+ (44 bp) 0
aggaggcgccgcagccggatggggctcagggtcaccgcgaggagGTCAGACACGCAACAGGGGATAGGCAAGGCACACAGGGGATAGG
>N_chr7-24116841_+ (80 bp) 1
tgtaccttgcatatttgaattttctgccccatgtgcattacaaaatgttcatattatatgaatgaaaagttacaatcataGTCAGACACGCAACAGGGGATAGGCAAGGCACACAGGGGATAGG
>N_chr9-2259672_- (69 bp) 0
ctctttaatcctttatcccactttattttcttcatagcacttgccactaatatttgttgtatttcagctGTCAGACACGCAACAGGGGATAGGCAAGGCACACAGGGGATAGG
>N_chr3-7713208_- (38 bp) 0
tcatatccttgaatatttaatttggcttttctgttactGTCAGACACGCAACAGGGGATAGGCAAGGCACACAGGGGATAGG
>N_chr3-12717018_+ (54 bp) 1
gtaacaggaGcagctgaggaacgggaacacctagggacagagcatttacagaacGTCAGACACGCAACAGGGGATAGGCAAGGCACACAGGGGATAGG
>N_chr6-148466812_- (48 bp) 3
TttaccttttttttttttttcttgttcttggcttctaaagctctgcttGTCAGACACGCAACAGGGGATAGGCAAGGCACACAGGGGATAGG
>N_chr11-68357623_- (42 bp) 1
caTacccagctaatgttttgtatttttagtagagatggggttGTCAGACACGCAACAGGGGATAGGCAAGGCACACAGGGGATAGG
>N_chr1-239233166_- (57 bp) 1
tttagtagagacagggtttcgctgCgctagccaggatggtcttgatctcctgaactcGTCAGACACGCAACAGGGGATAGGCAAGGCACACAGGGGATAGG
>N_chr5-65629268_+ (80 bp) 1
gatcgatcttttgttgtattcaggccttcaactgactggatgaggcccacccacattatggagggttactgcttttctaaGTCAGACACGCAACAGGGGATAGGCAAGGCACACAGGGGATAGG
>N_chr12-15379771_- (36 bp) 1
gtcaataccacaatttccatattacaaatctcaagtGTCAGACACGCAACAGGGGATAGGCAAGGCACACAGGGGATAGG
>N_chr7-46654033_+ (67 bp) 0
ggtgctaaaggccccatgcaagtctgaaatccagcagggcaattaaatcttaaagctccgaaacaatGTCAGACACGCAACAGGGGATAGGCAAGGCACACAGGGGATAGG
>N_chr11-90191445_+ (57 bp) 2
taattgaaactatattattgctaaaaaatgctatcaatcCtctgtgccttcagtgagGTCAGACACGCAACAGGGGATAGGCAAGGCACACAGGGGATAGG
>N_chr18-70941842_+ (91 bp) 0
tccaaagccttgggcaacaccacttctgtggctttgctgggtgcagctcatgtggTtgctctcaagagttgacatttcatgcctgtggcttGTCAGACACGCAACAGGGGATAGGCAAGGCACACAGGGGATAGG
>N_chr9-98731276_- (57 bp) 1
tctaaggagccctcctccctaaccacagactcagggtgccatTgccatccccagAtAGTCAGACACGCAACAGGGGATAGGCAAGGCACACAGGGGATAGG
>N_chr6-133358628_+ (71 bp) 1
cttattttcctttctgttttgtaacaagtgataggcttgcatttactgatttaagaatatttacaaaAcatGTCAGACACGCAACAGGGGATAGGCAAGGCACACAGGGGATAGG
>N_chr8-4538854_- (78 bp) 5
tcccgagattgactttccttcacagaAtctAcctgaatttgaagtatgtgatgacaCAtggacaataaagaaaccatttgGTCAGACACGCAACAGGGGATAGGCAAGGCACACAGGGGATAGG
>N_chr20-18298096_- (44 bp) 0
ctgcctcagactcctgattagctgggactataggcttgaatttaGTCAGACACGCAACAGGGGATAGGCAAGGCACACAGGGGATAGG
>N_chr2-63542762_+ (47 bp) 0
attaagaaaatgtggcacatatacatcatggagtactatgcagccatGTCAGACACGCAACAGGGGATAGGCAAGGCACACAGGGGATAGG
>N_chr13-40207544_+ (62 bp) 1
TgaactgggtCgagcccaccacagctcaaggaggcctgcctgcctctgtaggctccacctctGTCAGACACGCAACAGGGGATAGGCAAGGCACACAGGGGATAGG
>N_chr5-21965021_- (55 bp) 1
acccaccatccatggaagaattgtcttccatggaactggtccctggtgccaaaaaGTCAGACACGCAACAGGGGATAGGCAAGGCACACAGGGGATAGG
>N_chr7-35929119_- (69 bp) 0
tcctcttcatgaaggactgagctacctgacttctgaccagaaacagatgatttttttttctttttttgaGTCAGACACGCAACAGGGGATAGGCAAGGCACACAGGGGATAGG
>N_chr10-117621175_+ (61 bp) 0
catggataattgaaagtcataattttccaaagggcttaattgaatatttgaaaatttgtatGTCAGACACGCAACAGGGGATAGGCAAGGCACACAGGGGATAGG
>N_chr2-75634394_+ (37 bp) 0
cactggagaatgtccaggccaaccattcctgccctgtGTCAGACACGCAACAGGGGATAGGCAAGGCACACAGGGGATAGG
>N_chr16-81495298_- (67 bp) 2
aggcatatcggttagatcaagtcatgattgacaaaagtttgtatttattacaaaagatgccaagttaGTCAGACACGCAACAGGGGATAGGCAAGGCACACAGGGGATAGG
>N_chr1-170696395_- (41 bp) 0
ttctttttttttctttgtagtttacctaagtacctAgcccaGTCAGACACGCAACAGGGGATAGGCAAGGCACACAGGGGATAGG
>N_chr1-184401484_- (39 bp) 1
tgatttgtgcctgggcagtggaaagaccacctctttatcGTCAGACACGCAACAGGGGATAGGCAAGGCACACAGGGGATAGG
>N_chr7-48427223_+ (114 bp) 3
tttaaggcactttggttgtttctaaagttttgattttaccattgagactgtacaagtccgaagaacaggatcccccagcttttccatagactgattcctagaaatgTaattactGTCAGACACGCAACAGGGGATAGGCAAGGCACACAGGGGATAGG
>N_chr10-65603685_+ (48 bp) 1
aacaacactgcagctctgtgtccttgttagattttagcaggatagaaaGTCAGACACGCAACAGGGGATAGGCAAGGCACACAGGGGATAGG
>N_chr16-48039217_- (56 bp) 1
taggaatagaagaaaacttctttaactggaaaaacctacaggtaacatcatacataGTCAGACACGCAACAGGGGATAGGCAAGGCACACAGGGGATAGG
>N_chr11-85032475_+ (70 bp) 0
gaacttccttaagattttgaagagcatttaccaaaaaacctataattaacatgatgatggtgggaaactgGTCAGACACGCAACAGGGGATAGGCAAGGCACACAGGGGATAGG
>N_chr10-93383448_+ (60 bp) 1
acacttcgtatttctgtctattcttcaattttctcccctgcggggaacactaaagccggaGTCAGACACGCAACAGGGGATAGGCAAGGCACACAGGGGATAGG
>N_chr3-22489526_- (51 bp) 1
taatcccagctactcaggaggctgaggcaggagaatcgcttAaacccgggaGTCAGACACGCAACAGGGGATAGGCAAGGCACACAGGGGATAGG
>N_chr2-126697784_- (75 bp) 2
ctcttgctttcctgggggtccttggagttttctctgtacatgcatagtgcaggtgtcccaaggggatctgagaatGTCAGACACGCAACAGGGGATAGGCAAGGCACACAGGGGATAGG
>N_chr15-71545090_+ (64 bp) 2
aatcaagttaaatgaaaaatattatgcagcggacattctctcttactgagttttgttataataaGTCAGACACGCAACAGGGGATAGGCAAGGCACACAGGGGATAGG
>N_chr9-121392271_- (37 bp) 0
aaaTattatgcgaagaacgtatccataggcatcactaGTCAGACACGCAACAGGGGATAGGCAAGGCACACAGGGGATAGG
>N_chr13-50580665_+ (49 bp) 1
gtTagagTcatggggaaagacagcagctgaaaagacggctaagagcctcGTCAGACACGCAACAGGGGATAGGCAAGGCACACAGGGGATAGG
>N_chr8-140853437_+ (44 bp) 0
attatgctgcggcTtggtgtggaggatggatggggcactggctaGTCAGACACGCAACAGGGGATAGGCAAGGCACACAGGGGATAGG
>N_chr1-62995031_+ (45 bp) 4
agtcagcaagctgtcctcaatatggatccccactgggaccttgaaGTCAGACACGCAACAGGGGATAGGCAAGGCACACAGGGGATAGG
>N_chr2-135080525_+ (63 bp) 2
ctctcctggcccaccctgcagaatcactctgcccaaggtgtttccagagccatgctccctgccGTCAGACACGCAACAGGGGATAGGCAAGGCACACAGGGGATAGG
>N_chr4-3828544_- (43 bp) 1
ctgcctTtcagctggagagggtcaaaggaagacactcagaagAGTCAGACACGCAACAGGGGATAGGCAAGGCACACAGGGGATAGG
>N_chr18-16934030_- (93 bp) 0
ttttttttttttttTtttttttccagtacttaaaaagtgctttctttactttttgatgtaattttattttattgtgtatgtgaaacatttacaGTCAGACACGCAACAGGGGATAGGCAAGGCACACAGGGGATAGG
>N_chr16-66112777_- (64 bp) 0
ttctgtgagttgctaacgctaggtgaactgctctgacagagatttggagggtgtggtggtaggaGTCAGACACGCAACAGGGGATAGGCAAGGCACACAGGGGATAGG
>N_chr2-20670515_+ (58 bp) 0
cctcctgagtagctAgagttacagacacccatgactatgcccagctaatttttgtattGTCAGACACGCAACAGGGGATAGGCAAGGCACACAGGGGATAGG
>N_chr7-49233569_+ (72 bp) 1
taaaagaaaaaggatattctgccacctgagacaacatggatagagctggaagagattatgttaagtgaaataGTCAGACACGCAACAGGGGATAGGCAAGGCACACAGGGGATAGG
>N_chr12-131443440_+ (49 bp) 0
agctctgccatcatTctcccctTcttctgggttcctgggaggcacctgaGTCAGACACGCAACAGGGGATAGGCAAGGCACACAGGGGATAGG
>N_chr14-25735070_+ (52 bp) 1
attactaagcactgacaatgttgaactttgcctgagccccgtActcctAgaaGTCAGACACGCAACAGGGGATAGGCAAGGCACACAGGGGATAGG
>N_chr13-56086743_- (71 bp) 1
tctgtcactgtacttgaagaccaAtttatggatcatatttgaaattattttatgaataagaaatacatttaGTCAGACACGCAACAGGGGATAGGCAAGGCACACAGGGGATAGG
>N_chr12-24120094_+ (56 bp) 0
gcaagatgctgattcccaccaaagagaaatggagttagcaattggagaggaagaaaGTCAGACACGCAACAGGGGATAGGCAAGGCACACAGGGGATAGG
>N_chr15-74213304_- (61 bp) 0
agagtgacaaaatgacttttttgtgtcacagagatggtagaagagccaggttagtgcccagGTCAGACACGCAACAGGGGATAGGCAAGGCACACAGGGGATAGG
>N_chr6-19457234_+ (50 bp) 0
acaagcttcctcagagctcaggagcaggctgccaagagctacctacactgGTCAGACACGCAACAGGGGATAGGCAAGGCACACAGGGGATAGG
>N_chr18-14485380_+ (64 bp) 0
TatTattactgaaataagaaaacaaagcaaaaaataaataagaaaaaaattgactacatgaacaGTCAGACACGCAACAGGGGATAGGCAAGGCACACAGGGGATAGG
>N_chr13-70742687_- (48 bp) 1
TtcaatactgtgaagctatcaatctctctaattaacatagaatcaattGTCAGACACGCAACAGGGGATAGGCAAGGCACACAGGGGATAGG
>N_chr18-35211997_- (61 bp) 1
cttctgtataatgtacagaatccaaaaagagaaattaaacaaaacaacaacaacaaacataGTCAGACACGCAACAGGGGATAGGCAAGGCACACAGGGGATAGG
>N_chr6-24422230_+ (46 bp) 1
tTacttcaccaatatgggtgacttgcatactcagctacaggatgagGTCAGACACGCAACAGGGGATAGGCAAGGCACACAGGGGATAGG
>N_chr5-130824376_+ (50 bp) 0
atcctattaccatgacagggtcatgaataaagagtccctataaagattctGTCAGACACGCAACAGGGGATAGGCAAGGCACACAGGGGATAGG
>N_chr12-95292819_+ (107 bp) 1
aagactttctccacatcagcaccagttcatctcagcactgctgaacagtcacacaacagaacagtttgatcagcgaacctaaatgggcctcaacactggccaataatGTCAGACACGCAACAGGGGATAGGCAAGGCACACAGGGGATAGG
>N_chr10-29817723_- (49 bp) 0
agttatgaataatttctgactgtaaatattgtcactgtaactgaacctcGTCAGACACGCAACAGGGGATAGGCAAGGCACACAGGGGATAGG
>N_chr4-62824305_+ (55 bp) 0
tcctgtatttatgtggcctgtccaatagtttcgaggacaactgtcacttctctaaGTCAGACACGCAACAGGGGATAGGCAAGGCACACAGGGGATAGG
>N_chr13-48418176_+ (41 bp) 0
TcTtgtttgaagaaacctgtggcctttggctaggggaagaaGTCAGACACGCAACAGGGGATAGGCAAGGCACACAGGGGATAGG
>N_chr7-96500540_- (50 bp) 0
cctcagcctcccaagtagctgggaccacaggtacatgtcaccatgtttggGTCAGACACGCAACAGGGGATAGGCAAGGCACACAGGGGATAGG
>N_chr20-9445225_+ (52 bp) 0
TTaaaTgtcacccgtggcctgatcctagataagaagtcccttgaaggcctAtGTCAGACACGCAACAGGGGATAGGCAAGGCACACAGGGGATAGG
>N_chr5-173201949_+ (49 bp) 1
aataaagcaagctagagagaagaaaatgttattaagaaatcataaagaaGTCAGACACGCAACAGGGGATAGGCAAGGCACACAGGGGATAGG
>N_chr4-75155541_- (56 bp) 1
attttacattgttacccgaccttttgacttttaggggtgtcagagattactttgcaGTCAGACACGCAACAGGGGATAGGCAAGGCACACAGGGGATAGG
>N_chr4-104126933_+ (57 bp) 0
gagaagttggatgtaattcttacctttgctcttttatgggtagttttacctctAtctGTCAGACACGCAACAGGGGATAGGCAAGGCACACAGGGGATAGG
>N_chr1-93194864_+ (130 bp) 3
tgaaaaattgtactaatacgagccaaagtgccaggtatcagaaatgttaaacaagtgcaaacaccctagctagaacatgccatctacccattcactcataacaaccctactgaacacatactgaaattAcGTCAGACACGCAACAGGGGATAGGCAAGGCACACAGGGGATAGG
>N_chr3-40446799_+ (52 bp) 0
atattttcccccagagctttcagataagagtccaggtcagatcatatcttgaGTCAGACACGCAACAGGGGATAGGCAAGGCACACAGGGGATAGG
>N_chr1-236747212_+ (65 bp) 0
cagaaaaataattagtattgaataactagtttaattttaacccacaaattgaatatatgtatctaGTCAGACACGCAACAGGGGATAGGCAAGGCACACAGGGGATAGG
>N_chr4-95742620_- (38 bp) 0
TgaaactccgtctcaaaaagaaaccaggctgcaggatgGTCAGACACGCAACAGGGGATAGGCAAGGCACACAGGGGATAGG
>N_chr16-72060776_+ (54 bp) 0
tgcggtggggagaggggaacattgtcaaagggaggtgtgcagggcagaacagaAGTCAGACACGCAACAGGGGATAGGCAAGGCACACAGGGGATAGG
>N_chr18-55944462_- (45 bp) 1
gggtatgtaagtttctttgtaattatgctatataatttatAtAtaGTCAGACACGCAACAGGGGATAGGCAAGGCACACAGGGGATAGG
>N_chr1-19798001_- (116 bp) 1
ggctcatgcctgtaatcctggTattttgggaggctgaggcaggaggatcgcttgagcccaggagttaaaagaccaacctgggcaacatagggagaccctgcctgtataaaaaaaatGTCAGACACGCAACAGGGGATAGGCAAGGCACACAGGGGATAGG
>N_chr1-179009748_- (71 bp) 0
aatacatcacagaatcatactgagaaagatgacagaacaaagcaaatgtatataaaacaatgaaattaaggGTCAGACACGCAACAGGGGATAGGCAAGGCACACAGGGGATAGG
>N_chr10-58668490_+ (85 bp) 3
gaaatgttggattgaaacccccatacagagtctccactggagcactgcctagtagagctgtgagaagaggaccaccatcctccaAGTCAGACACGCAACAGGGGATAGGCAAGGCACACAGGGGATAGG
>N_chr7-106837716_- (45 bp) 0
TTTtattttacttctatgcctagtcttttcattgctcttaaaaaaGTCAGACACGCAACAGGGGATAGGCAAGGCACACAGGGGATAGG
>N_chr18-55050958_+ (82 bp) 0
TctttgattcctgcccattcctactctaaagaacagttagtccctagcctgggactcagggaaagcaggagcctggtggctCGTCAGACACGCAACAGGGGATAGGCAAGGCACACAGGGGATAGG
>N_chr19-40274025_- (57 bp) 1
gcacttagcacacagggaatgaccttagtaactagtagcagtattggaatcatcaatGTCAGACACGCAACAGGGGATAGGCAAGGCACACAGGGGATAGG
>N_chr6-67375895_+ (48 bp) 4
gaaatatgttttaggtattgcaaataaatttgataatttacCaattagGTCAGACACGCAACAGGGGATAGGCAAGGCACACAGGGGATAGG
>N_chr1-112240920_+ (45 bp) 1
tcagactgcctgggtccaaatactggctccttcacttatgagctgGTCAGACACGCAACAGGGGATAGGCAAGGCACACAGGGGATAGG
>N_chr1-163148327_- (70 bp) 0
caggctctgcgaagcgctcagctgccagccTcagccttggcaggaatcatcaccccgagtgcctcccataGTCAGACACGCAACAGGGGATAGGCAAGGCACACAGGGGATAGG
>N_chr1-239498942_- (33 bp) 2
agaataactactgaagaaattcattatgcacgtGTCAGACACGCAACAGGGGATAGGCAAGGCACACAGGGGATAGG
>N_chr6-16914939_+ (41 bp) 0
ctTatcccaaacttaattTcacaagctgtcttttagtttctGTCAGACACGCAACAGGGGATAGGCAAGGCACACAGGGGATAGG
>N_chr12-56609861_+ (98 bp) 0
acaaagtcacttatgaaatactaccaacaattttgaacctgaatctgatcaggctcctagatctaaacatcaatttataggaaatagagggaataaaaGTCAGACACGCAACAGGGGATAGGCAAGGCACACAGGGGATAGG
>N_chr15-43761333_- (70 bp) 0
ctagcactttggaaaaggagcaaggggtctgattcagtactggatttacttttcagtgcagaaggcagggGTCAGACACGCAACAGGGGATAGGCAAGGCACACAGGGGATAGG
>N_chr20-53468777_- (66 bp) 3
tcgagctcaggttctggggattaagaagtgggtacttgAtgtgtgtgttggcagggaggaggacaAGTCAGACACGCAACAGGGGATAGGCAAGGCACACAGGGGATAGG
>N_chr21-31570832_+ (47 bp) 0
gtaaaacgtatctgtcccaccacctttgaagcatttccattaattcaGTCAGACACGCAACAGGGGATAGGCAAGGCACACAGGGGATAGG
>N_chr9-71982332_- (109 bp) 2
caccagttactgctccaccagtaagtgctggccctggaaaggcacttaacttccctaaacttcagcttcctcctgcaaaacgtgggaactttcacttaccttacaAgttGTCAGACACGCAACAGGGGATAGGCAAGGCACACAGGGGATAGG
>N_chr8-87082713_+ (80 bp) 1
aagaaaagatcctgcTgattgggtcagtagctacattggtatgtgactatgaaacttactgctcaggcatagcttagaaaGTCAGACACGCAACAGGGGATAGGCAAGGCACACAGGGGATAGG
>N_chr1-207529986_- (44 bp) 0
ctcattgTaagaccctgaaatgttttacctttcctaaagtattAGTCAGACACGCAACAGGGGATAGGCAAGGCACACAGGGGATAGG
>N_chr19-13872858_- (73 bp) 1
tacctgtagtcctggctacttgggagattgaggcaggaggatggcttgagctgaggagttccaggctgcaAtgGTCAGACACGCAACAGGGGATAGGCAAGGCACACAGGGGATAGG
>N_chr6-108589054_+ (45 bp) 1
ggacaagttgtctctaaggttctcactttcctcatctataaaatAGTCAGACACGCAACAGGGGATAGGCAAGGCACACAGGGGATAGG
>N_chr10-71641565_- (41 bp) 1
gtagtacggctctgttctgttggtccgtgtgtgcatttccaGTCAGACACGCAACAGGGGATAGGCAAGGCACACAGGGGATAGG
>N_chr5-96422162_- (55 bp) 1
attctcagctatagataaaagtcaacaagtgtcagagagctggcattacatagatGTCAGACACGCAACAGGGGATAGGCAAGGCACACAGGGGATAGG
>N_chr1-30985909_- (57 bp) 1
tttcaattgaagaagagggacttcagcctcttcctggcagggcTtcttactgtgactGTCAGACACGCAACAGGGGATAGGCAAGGCACACAGGGGATAGG
>N_chr20-16672517_+ (66 bp) 1
tgagttttgaggaatgattgaagggagtagatgttatttaatatagtggttcttaactttgActAcGTCAGACACGCAACAGGGGATAGGCAAGGCACACAGGGGATAGG
>N_chr11-63601891_+ (66 bp) 0
gtgggcttcaggagcccagCgTcccctgattggtggcaacagcagatatgtttaggcccttagaTcGTCAGACACGCAACAGGGGATAGGCAAGGCACACAGGGGATAGG
>N_chr3-158010030_- (89 bp) 0
cccagaaaaagaaaacaaagaaggcctccaagactgcagagaatgtcgccagtggggaaacattagaagaaaatgaagctggggacaggGTCAGACACGCAACAGGGGATAGGCAAGGCACACAGGGGATAGG
>N_chr5-176222438_+ (64 bp) 2
agacgggagcagtggtgagccgcaCggggcgccaAgcagggccaatccgggggaggcgagtttcGTCAGACACGCAACAGGGGATAGGCAAGGCACACAGGGGATAGG
>N_chr5-127217250_- (57 bp) 1
actgcaacctctgcctcccaagttcaagcaattcttctgcctcaacctccagagtagGTCAGACACGCAACAGGGGATAGGCAAGGCACACAGGGGATAGG
>N_chr4-13190756_- (43 bp) 0
taaataaagatcctataccacctttacatcattgattgcatttGTCAGACACGCAACAGGGGATAGGCAAGGCACACAGGGGATAGG
>N_chr17-65186178_- (47 bp) 1
gaggataattttgcaacatatgccaatatgatatatgcatctactgtGTCAGACACGCAACAGGGGATAGGCAAGGCACACAGGGGATAGG
>N_chr2-99667590_- (37 bp) 1
aggccgaggtgggaggatcactggaagccaggaggttGTCAGACACGCAACAGGGGATAGGCAAGGCACACAGGGGATAGG
>N_chr1-16808072_- (55 bp) 1
caagtagctgagactacaagtgtgcaccaccatgctcagcttatttttcctttttGTCAGACACGCAACAGGGGATAGGCAAGGCACACAGGGGATAGG
>N_chr16-5672902_- (61 bp) 1
ttTaagcaagaggcagagccaggactcacactagaccctgggagctttggggtctgcacttGTCAGACACGCAACAGGGGATAGGCAAGGCACACAGGGGATAGG
>N_chr18-62594494_- (50 bp) 1
tgcataatttcagtgcatctctgtgaggagtttatggaggagattggcatGTCAGACACGCAACAGGGGATAGGCAAGGCACACAGGGGATAGG
>N_chr10-43282511_- (51 bp) 0
gaggacaagagttcaagaccagcctggtcaacatgatgaaaccccatctctGTCAGACACGCAACAGGGGATAGGCAAGGCACACAGGGGATAGG
>N_chr19-57935236_- (42 bp) 2
TTtcagttcctctcagctgctctgagattccatctcctAtAaGTCAGACACGCAACAGGGGATAGGCAAGGCACACAGGGGATAGG
>N_chr2-199685955_- (50 bp) 1
agaggtatacaaacaacatgagttgagacacttgaaaaatgtgaactccaGTCAGACACGCAACAGGGGATAGGCAAGGCACACAGGGGATAGG
>N_chr12-88142481_- (48 bp) 0
gagaaccaggagagccaaatgtgtaagtctcagactgattccaaaAAcGTCAGACACGCAACAGGGGATAGGCAAGGCACACAGGGGATAGG
>N_chr8-71673455_- (69 bp) 0
agttgcctttatctctgctgcttatagatcaaaactaaatcaaatacaggtcaaatcagctttttcatcGTCAGACACGCAACAGGGGATAGGCAAGGCACACAGGGGATAGG
>N_chr6-104072721_+ (62 bp) 0
TatacataatgtcttagttgcttccaactattggcaattatgagtaaaactgttataaacatGTCAGACACGCAACAGGGGATAGGCAAGGCACACAGGGGATAGG
>N_chr2-39001454_+ (72 bp) 0
agaacctttccgttgacaattccttttatcagccctgttgcccaggaggacagcaagattcccttagctgaaGTCAGACACGCAACAGGGGATAGGCAAGGCACACAGGGGATAGG
>N_chr12-10905917_- (63 bp) 1
ctttgaatattccatactattctctcctagcctataaactttctgttgataaattctcttttgGTCAGACACGCAACAGGGGATAGGCAAGGCACACAGGGGATAGG
>N_chr6-48253431_+ (60 bp) 2
TacactgattttaaatacttacacataaatacacataacacatataacacacacagAAagGTCAGACACGCAACAGGGGATAGGCAAGGCACACAGGGGATAGG
>N_chr11-73971324_- (34 bp) 0
atctctacaaaaaaagaaaaagaaaaaaatagccGTCAGACACGCAACAGGGGATAGGCAAGGCACACAGGGGATAGG
>N_chr12-50465371_+ (49 bp) 0
tgtcagatctagaagagatttcttggtctaagaattaagaaataactAcGTCAGACACGCAACAGGGGATAGGCAAGGCACACAGGGGATAGG
>N_chr1-236384584_- (67 bp) 0
gtgtgtgaacaaatattaaaattcctatttataatcattttttctcatcccttttaatttcattattGTCAGACACGCAACAGGGGATAGGCAAGGCACACAGGGGATAGG
>N_chr3-7040956_+ (45 bp) 0
tctaaaccttctgcaagagggaggggtaatatatgccatcctgctGTCAGACACGCAACAGGGGATAGGCAAGGCACACAGGGGATAGG
>N_chr2-55615138_+ (56 bp) 1
gagtgtgcagaccactaatggggtccacacagaactaagaaatggtaatggacattGTCAGACACGCAACAGGGGATAGGCAAGGCACACAGGGGATAGG
>N_chr19-37544309_+ (48 bp) 0
catctgtttgcagagtcttaaaactctgtggaaggtgtttgaccttgcGTCAGACACGCAACAGGGGATAGGCAAGGCACACAGGGGATAGG
>N_chr12-89476926_- (95 bp) 0
gagaaaagggaatgcttatacattgtgggtgggaatgcaaattatttcagcactgtggaaaactggagattttctcaaacaacttaaaatagaacGTCAGACACGCAACAGGGGATAGGCAAGGCACACAGGGGATAGG
>N_chr15-56576753_+ (65 bp) 0
agctggcaggtgatgcaccactcctcccctcccctgccacccgtggtgggacaatctgtcagcaAGTCAGACACGCAACAGGGGATAGGCAAGGCACACAGGGGATAGG
>N_chr5-39629485_- (51 bp) 0
agacatgaaatcaactcaaatgTccatcagtgatagactggataaagaaaaGTCAGACACGCAACAGGGGATAGGCAAGGCACACAGGGGATAGG
>N_chr1-101305565_+ (51 bp) 1
tcccaccagcagtgtaaaagtattcctatttctccacatgctcgccagcatGTCAGACACGCAACAGGGGATAGGCAAGGCACACAGGGGATAGG
>N_chr1-72153432_- (39 bp) 0
tagtcactttttaaaatcagaattaatgagattcttActGTCAGACACGCAACAGGGGATAGGCAAGGCACACAGGGGATAGG
>N_chr3-164965693_- (60 bp) 0
ctgggtgtctatttccgttctccacatgggctcctattaaaccagttatttgtatAtAtcGTCAGACACGCAACAGGGGATAGGCAAGGCACACAGGGGATAGG
>N_chr6-127208984_- (94 bp) 1
TTTaatttatcaattaaaatataaattattttaacagactatcattgttaattgctctttattgtactttgaaaattaaaaatttatgtatagtGTCAGACACGCAACAGGGGATAGGCAAGGCACACAGGGGATAGG
>N_chr6-116984023_- (50 bp) 1
ctcacttaagggaaaggattatcagggaatacttcccagaggagataatAGTCAGACACGCAACAGGGGATAGGCAAGGCACACAGGGGATAGG
>N_chr11-13222801_+ (61 bp) 2
gcagattttattaagaaaataaagttttcttaataacggctctcttgatcttcttgttactGTCAGACACGCAACAGGGGATAGGCAAGGCACACAGGGGATAGG
>N_chr6-96037542_+ (71 bp) 0
cccccacctctctctcttgctctcattcttgccaagtgatgtgcgtgctcctcctctgccttctAtcatAaGTCAGACACGCAACAGGGGATAGGCAAGGCACACAGGGGATAGG
>N_chr9-34559775_- (56 bp) 0
tgcacgcctactgggctgggggtcccaggctcctaggggcacatggctggggtcaaGTCAGACACGCAACAGGGGATAGGCAAGGCACACAGGGGATAGG
>N_chr6-11636349_- (51 bp) 0
atgacaatatctggcctattgtaaaagtatgagattgaacacaaatttataGTCAGACACGCAACAGGGGATAGGCAAGGCACACAGGGGATAGG
>N_chr13-92215017_- (76 bp) 2
caatttggggagaatgacatcagcaaaatggccactgagaagcccctagcacctatcccctccccaaagacagtcaGTCAGACACGCAACAGGGGATAGGCAAGGCACACAGGGGATAGG
>N_chr22-25265071_+ (47 bp) 0
cctagctccagcaccaactggctggggtacccggcatgtaggaacttGTCAGACACGCAACAGGGGATAGGCAAGGCACACAGGGGATAGG
>N_chr20-12020627_+ (41 bp) 0
agtagtgaggacagagccagccataggataagaagagaaaaGTCAGACACGCAACAGGGGATAGGCAAGGCACACAGGGGATAGG
>N_chr6-160127881_- (58 bp) 0
ggagtgtgagaaattaataaatacatcatgatatgacagtgtgatcttaccgagtcagGTCAGACACGCAACAGGGGATAGGCAAGGCACACAGGGGATAGG
>N_chr6-42946356_+ (73 bp) 0
gctgggcatgtggctcatgcctgtaagcccaacgctttgggagtctgaggcagAaggactgcttgaggccaAAGTCAGACACGCAACAGGGGATAGGCAAGGCACACAGGGGATAGG
>N_chr1-7577129_- (49 bp) 0
ggagcttttaaaacacatcaatcagatcatgtcactgccctgcttgaaaGTCAGACACGCAACAGGGGATAGGCAAGGCACACAGGGGATAGG
>N_chr20-22691727_- (50 bp) 1
gagagacagacacaaatagacagtggtgccagcctgagtgctgggtcctgGTCAGACACGCAACAGGGGATAGGCAAGGCACACAGGGGATAGG
>N_chr5-64833642_+ (45 bp) 0
caccatgttatagctcaacaagggtggaagctgaggtccactactGTCAGACACGCAACAGGGGATAGGCAAGGCACACAGGGGATAGG
>N_chr6-26424578_+ (73 bp) 0
ccagcctttgtataagggcactggcttttttttttttttgcttttaatatttaacttaaccactcagtcagtgGTCAGACACGCAACAGGGGATAGGCAAGGCACACAGGGGATAGG
>N_chr22-42303712_- (102 bp) 1
cttttatacactaggcttcatttgcattcagcagaaacagtacttaaggaaagtgttttagaagtattcatttgacaggatttgccatctttttttcttttcGTCAGACACGCAACAGGGGATAGGCAAGGCACACAGGGGATAGG
>N_chr2-148692201_- (55 bp) 0
TtggatgagacctatccagtggtctcatccagtggtagggctaagacattaagccGTCAGACACGCAACAGGGGATAGGCAAGGCACACAGGGGATAGG
>N_chr7-104696539_+ (63 bp) 0
ttctgTttgatttctggaaaaatcagaaaatattcacaaccaagattgcctgcccttgctttcGTCAGACACGCAACAGGGGATAGGCAAGGCACACAGGGGATAGG
>N_chr2-136069160_- (53 bp) 0
ctacagttaattttaaggtatcttcaggacattcaggtggagaaatctaacagGTCAGACACGCAACAGGGGATAGGCAAGGCACACAGGGGATAGG
>N_chr15-99855743_- (49 bp) 1
gTttgggggagggtagagaaaaatcttggatttttctctgcgtgaggttGTCAGACACGCAACAGGGGATAGGCAAGGCACACAGGGGATAGG
>N_chr6-149373711_- (55 bp) 4
acaaataaatagtcacagttttttttttttttttttttttttggttgaAacAgaAGTCAGACACGCAACAGGGGATAGGCAAGGCACACAGGGGATAGG
>N_chr2-160036365_- (32 bp) 1
catcctaaaaaaagcagtatatacaaaacaccGTCAGACACGCAACAGGGGATAGGCAAGGCACACAGGGGATAGG
>N_chr6-8633163_+ (45 bp) 0
ttttgtgttaactgccaacaaataaaaacaataactacaaatcccGTCAGACACGCAACAGGGGATAGGCAAGGCACACAGGGGATAGG
>N_chr9-130607277_+ (96 bp) 0
ttaaaaacaaattagccaggcatggtggcacaggcctgtagtctcagctactcgggaggctgagagaggagccctcgaggtcaaggctAcagtgagGTCAGACACGCAACAGGGGATAGGCAAGGCACACAGGGGATAGG
>N_chr14-77820884_- (46 bp) 0
cctaagTcccacttgagaaTaatggctgggatctaagtttgagggaGTCAGACACGCAACAGGGGATAGGCAAGGCACACAGGGGATAGG
>N_chr7-146646544_+ (126 bp) 6
ctTacgtcctttgcagggacacagatgaagctggaaaacacaggaacagaaaaccaacaccacatgttctcactcataagtgggagttgaacaatgagaacacatAgacacagggaggggaacatcGTCAGACACGCAACAGGGGATAGGCAAGGCACACAGGGGATAGG
>N_chr2-152927683_- (66 bp) 0
agttttgcctgttatggacatttcacataaatggaatcatgtaatatgtaatcttttgtAactAgcGTCAGACACGCAACAGGGGATAGGCAAGGCACACAGGGGATAGG
>N_chr13-44758256_+ (79 bp) 2
ttttagtagagacggggtttcaccatgttagccaggatggtctcaatctcctgtcctcatgatccacctgcctcagcctGTCAGACACGCAACAGGGGATAGGCAAGGCACACAGGGGATAGG
>N_chr10-10681629_+ (118 bp) 6
tgcgacgtgtttttaatttttttctgttgtctttattgtttcAtctctgcccttttctttctttcttttttttttttttttgtttttttgagatggagtctcgctctgtcacccaggcGTCAGACACGCAACAGGGGATAGGCAAGGCACACAGGGGATAGG
>N_chr3-70318756_- (70 bp) 0
gaacaggagaagacattgactgaatcaaattcagaactatggttcttagtactcaaactaggttatgaatGTCAGACACGCAACAGGGGATAGGCAAGGCACACAGGGGATAGG
>N_chr15-86625221_+ (91 bp) 1
agtcatttcacatccagcctttgaagtagaatcagcaactggaccccaaactgggggggccacaaatcccaagtaaaatgataatggagctGTCAGACACGCAACAGGGGATAGGCAAGGCACACAGGGGATAGG
>N_chr3-114288009_+ (106 bp) 2
ataaatatgatagggggcccaataataacagtgcgcacttgttaactacacaaatccagcaggagctgggggcagggagggcgggcatggtggagaatagaagctAGTCAGACACGCAACAGGGGATAGGCAAGGCACACAGGGGATAGG
>N_chr3-159128904_- (78 bp) 3
aatacaataaagcaataaaatggccaataaacaattttaaaatgcttcattattacttctaaagaaagtaatacaaatGTCAGACACGCAACAGGGGATAGGCAAGGCACACAGGGGATAGG
>N_chr5-74417947_- (39 bp) 0
tggaggtttttcatgacattaatatgaaatgcacattttGTCAGACACGCAACAGGGGATAGGCAAGGCACACAGGGGATAGG
>N_chr1-183383402_+ (60 bp) 0
atggtactatcttggttttcttcccacctttcttcatcttctttacagatcctcttccttGTCAGACACGCAACAGGGGATAGGCAAGGCACACAGGGGATAGG
>N_chr9-119041752_- (63 bp) 0
tttaagcaggaagtttaacttctgtgagccttggctttgccttcaaagaaatggaaatggttcGTCAGACACGCAACAGGGGATAGGCAAGGCACACAGGGGATAGG
>N_chr2-139120215_- (67 bp) 1
tggattattgcctgattctgcagcacaaattgaccttgtatgagcagtttaaccatttgggctttcaGTCAGACACGCAACAGGGGATAGGCAAGGCACACAGGGGATAGG
>N_chr18-52704457_- (55 bp) 0
TtgagaaatctgctgttaatctgataggttttcctttataggttacctggtgcttGTCAGACACGCAACAGGGGATAGGCAAGGCACACAGGGGATAGG
>N_chr6-110011795_+ (79 bp) 1
tctcacacactggaaaaagattaagtaattccttaattatcaacagattatagctgatctgtagattgagtatagctAaGTCAGACACGCAACAGGGGATAGGCAAGGCACACAGGGGATAGG
>N_chr11-88389883_+ (49 bp) 2
tttgatgagctctcaagTccttccaaactttaacattctgtcaccataAGTCAGACACGCAACAGGGGATAGGCAAGGCACACAGGGGATAGG
>N_chr9-22139515_- (53 bp) 0
taacttacttaaaagataactgaaaatttaaacacttccaaggattaccaaacGTCAGACACGCAACAGGGGATAGGCAAGGCACACAGGGGATAGG
>N_chr4-98545040_+ (68 bp) 1
gtagaagaggaaaacatgtatagaaatggagaattcacttctcattccttctaaaatgaatgctcttaGTCAGACACGCAACAGGGGATAGGCAAGGCACACAGGGGATAGG
>N_chr4-140828044_- (49 bp) 0
tcctccagggaaaaaaacagataaccaagtaggctttggactgaactggGTCAGACACGCAACAGGGGATAGGCAAGGCACACAGGGGATAGG
>N_chr3-181995988_- (54 bp) 1
TagatgaaaaaataatcagcaaaacactaacaaagtgaattcaacaatacattaGTCAGACACGCAACAGGGGATAGGCAAGGCACACAGGGGATAGG
>N_chr13-86060027_- (65 bp) 0
aaggcaggaatctgaagtaggtgccccttaaaaagtcatcccatttgtgagaggtattgtctagaGTCAGACACGCAACAGGGGATAGGCAAGGCACACAGGGGATAGG
>N_chr19-48769597_+ (79 bp) 0
ttcatgcctgtcatccgagcactttgggaggctgaagcaggaggaacgcttgagcccaggagtttgaAaccagcctggcGTCAGACACGCAACAGGGGATAGGCAAGGCACACAGGGGATAGG
>N_chr1-93964774_+ (76 bp) 0
ccacaatctggattgtgtcttatagttgatggcatcttgcaattataattggcagtctttttcctttcttagagtgGTCAGACACGCAACAGGGGATAGGCAAGGCACACAGGGGATAGG
>N_chr2-163623901_- (47 bp) 0
tgttaactTcaagaattggcacacaactccaggctatggatgtgggAGTCAGACACGCAACAGGGGATAGGCAAGGCACACAGGGGATAGG
>N_chr5-117404933_+ (48 bp) 1
gtaaaagcctttttattaaaaagaaactcaagttgtataaaagaatggGTCAGACACGCAACAGGGGATAGGCAAGGCACACAGGGGATAGG
>N_chr5-147034691_+ (54 bp) 0
gtaatacagccctcaacagataaaaagaaagtggcaactttgacacatggagtcGTCAGACACGCAACAGGGGATAGGCAAGGCACACAGGGGATAGG
>N_chr19-55618468_+ (36 bp) 0
TtTgcattacctgtgttgggccggctttgaggaggtGTCAGACACGCAACAGGGGATAGGCAAGGCACACAGGGGATAGG
>N_chr11-18969880_+ (56 bp) 0
TtagttctttCaattgtaatgttagggtgacaattttagatctttcctgctttctcGTCAGACACGCAACAGGGGATAGGCAAGGCACACAGGGGATAGG
>N_chr6-158619249_- (59 bp) 0
gTtgtattgtTaatacagctcattgtaccacacagtacaggccagacacctttagcagtGTCAGACACGCAACAGGGGATAGGCAAGGCACACAGGGGATAGG
>N_chr1-43003427_+ (49 bp) 2
TtcgacattgcaatcacaagagttcattttttttcctgaatacatcatgGTCAGACACGCAACAGGGGATAGGCAAGGCACACAGGGGATAGG
>N_chr7-62356095_+ (72 bp) 2
aaaaggatctgagaagtcctgctttaaagataattgcttatctttgctttactcagcatctcaactttatatGTCAGACACGCAACAGGGGATAGGCAAGGCACACAGGGGATAGG
>N_chr5-137413177_- (60 bp) 4
atggaaaatcctgttttgcttggtaacttactccaaatgaaaagaggtttcatggaAttaGTCAGACACGCAACAGGGGATAGGCAAGGCACACAGGGGATAGG
>N_chr15-29524655_- (62 bp) 0
tcaaatacctctatactaagacataattggttgactaaactcaaaaaataatatccaactatGTCAGACACGCAACAGGGGATAGGCAAGGCACACAGGGGATAGG
>N_chr6-166940462_+ (43 bp) 0
tgcaaaaagtagctgggtgtgctggcaggtgcctataatcccaGTCAGACACGCAACAGGGGATAGGCAAGGCACACAGGGGATAGG
>N_chr14-74528017_+ (59 bp) 0
ggtggtgcgcacctgtagtcccggctactcgggaggctgaggcaggagaattgcttgaaGTCAGACACGCAACAGGGGATAGGCAAGGCACACAGGGGATAGG
>N_chr12-26403761_- (124 bp) 1
TatgaTacacctacgcttccccaccctgaccccctgccatctcctcccaccaaaagcatgttctaaatattagctttttttttccccacaagagaaaagcattgcactagtttctctacatcatGTCAGACACGCAACAGGGGATAGGCAAGGCACACAGGGGATAGG
>N_chr17-8603315_+ (69 bp) 0
caaaatttgcctactatttatgtattttatgaataaaatatcctAtgtataaaaagactaagggAaaaaGTCAGACACGCAACAGGGGATAGGCAAGGCACACAGGGGATAGG
>N_chr1-219651361_- (43 bp) 0
tatcaataggagaaggaagcctgtgcatccagatgtaatccttGTCAGACACGCAACAGGGGATAGGCAAGGCACACAGGGGATAGG
>N_chr12-107612932_- (66 bp) 0
actgcagccctggctgacactatctcgtgaaaaaccctgggccagagccacccagataagctgtttGTCAGACACGCAACAGGGGATAGGCAAGGCACACAGGGGATAGG
>N_chr13-51728566_+ (44 bp) 0
aaattcacacataacaatattaactttaaatgtaaatggactaaGTCAGACACGCAACAGGGGATAGGCAAGGCACACAGGGGATAGG
>N_chr6-2854392_- (70 bp) 1
tatctcagtagacggaacgtacaatcgggttttataccgagacattccattgcccagggacgggcaggagGTCAGACACGCAACAGGGGATAGGCAAGGCACACAGGGGATAGG
>N_chr7-21838041_- (90 bp) 5
TctcccgagtagctgggactacaggtgcctgccaccacacctggctaatttttatatttttagtagagatggggtttcaccttgctggtcGTCAGACACGCAACAGGGGATAGGCAAGGCACACAGGGGATAGG
>N_chr8-132556524_+ (46 bp) 2
agacactgtgtccagccggcatcttttatttgattgcctttcctgAGTCAGACACGCAACAGGGGATAGGCAAGGCACACAGGGGATAGG
>N_chr1-246015163_+ (86 bp) 0
atctgccactgacacctcaagcactattgaatcagctgggtcatatggcccaagtggcagagcagctgacacagcagcttgaAcctGTCAGACACGCAACAGGGGATAGGCAAGGCACACAGGGGATAGG
>N_chr4-99300516_- (62 bp) 0
acttaagtgcttatttttctaagccaattaatcagagctctttttatataaacaccacacacGTCAGACACGCAACAGGGGATAGGCAAGGCACACAGGGGATAGG
>N_chr1-109114055_- (56 bp) 0
agctttaaaagctattgtgtggctccactattttctcttttccctcggctatAtccGTCAGACACGCAACAGGGGATAGGCAAGGCACACAGGGGATAGG
>N_chr2-62372306_- (64 bp) 2
gtttggggatgcaatcataggggcgtggaaaacagttctcgtgccctcagtcggctcctgggtcGTCAGACACGCAACAGGGGATAGGCAAGGCACACAGGGGATAGG
>N_chr16-86495239_+ (50 bp) 2
ggagttcgagaccagcctggccaacatggcgaaaccccatctctactaaaGTCAGACACGCAACAGGGGATAGGCAAGGCACACAGGGGATAGG
>N_chr7-109228462_- (57 bp) 0
cctactcatcccagctgggagggtccagaagatggatccttgaccaatgccttgtgaGTCAGACACGCAACAGGGGATAGGCAAGGCACACAGGGGATAGG
>N_chr7-31922341_+ (30 bp) 0
ctattactattgacttcctctagtgagtaaGTCAGACACGCAACAGGGGATAGGCAAGGCACACAGGGGATAGG
>N_chr8-69025425_- (100 bp) 0
gaagaacaaagggcaaagcatattaaagagcagacctcacagTacctagtaaacaataaacaaaagaagcggaagacataggaagcacacatccagaaatGTCAGACACGCAACAGGGGATAGGCAAGGCACACAGGGGATAGG
>N_chr3-194433212_- (47 bp) 2
aagacatagatgcttgccctacccgactgtcatgtaagctctgcattGTCAGACACGCAACAGGGGATAGGCAAGGCACACAGGGGATAGG
>N_chr11-74517753_- (34 bp) 1
tagctgatgcgtgtagccccagtcacattccccaGTCAGACACGCAACAGGGGATAGGCAAGGCACACAGGGGATAGG
>N_chr6-51232035_+ (40 bp) 0
aataggaagaaaaaatagttggcctacttactttgacatcGTCAGACACGCAACAGGGGATAGGCAAGGCACACAGGGGATAGG
>N_chr18-62462775_- (42 bp) 0
tgttaatgtttgaaaagatcagcatatcagtgaactctgagaGTCAGACACGCAACAGGGGATAGGCAAGGCACACAGGGGATAGG
>N_chr13-53489062_+ (52 bp) 0
gcttttaaatgtgctgggactagatttacatatgtggtgcttgcctaaatggGTCAGACACGCAACAGGGGATAGGCAAGGCACACAGGGGATAGG
>N_chr9-113809962_+ (39 bp) 1
gtgaggaaggcatgtcaaaaaccaaaaaaggctcatagcGTCAGACACGCAACAGGGGATAGGCAAGGCACACAGGGGATAGG
>N_chr16-1081951_- (66 bp) 0
TtgcttataaaagctgtgccaggcacccttgctgaggagacattcattcgacattgcgtatttgccGTCAGACACGCAACAGGGGATAGGCAAGGCACACAGGGGATAGG
>N_chr15-42492781_- (65 bp) 0
gaagctctcgttcttcatcatctgtaagtaaaataattttgtatcaacatattattttttaaatcGTCAGACACGCAACAGGGGATAGGCAAGGCACACAGGGGATAGG
>N_chr2-49042553_- (53 bp) 3
tatatttgttaagctccatgataaaggctccaacttctgtacggcactttcatGTCAGACACGCAACAGGGGATAGGCAAGGCACACAGGGGATAGG
>N_chr5-72992477_+ (52 bp) 0
catacttcctaagggccctaggacttttggaatggtaaatgagcatcggcttGTCAGACACGCAACAGGGGATAGGCAAGGCACACAGGGGATAGG
>N_chr12-124960423_- (80 bp) 0
ctcaagcgactctttctagaatctaggaaatccgttcctagagcactgtgctgagccctgcatatgtaagcttaactctaGTCAGACACGCAACAGGGGATAGGCAAGGCACACAGGGGATAGG
>N_chr1-85192370_- (67 bp) 1
gtgtatcaggacatattttgagtgccagctacatgctaggcaatgggcgtttagcaaggtgcaataaGTCAGACACGCAACAGGGGATAGGCAAGGCACACAGGGGATAGG
>N_chr6-6242773_- (65 bp) 2
atgataaaggggatatcaccaccgatcccacagaaatacaaactaccatcagagaatactacaaaGTCAGACACGCAACAGGGGATAGGCAAGGCACACAGGGGATAGG
>N_chr18-50082012_- (72 bp) 0
gtTtctgtgaattaaggacctgggagtctggaggcacgaacagctagagttcagaattcagatagctgcagaGTCAGACACGCAACAGGGGATAGGCAAGGCACACAGGGGATAGG
>N_chr2-115118715_+ (64 bp) 0
tgacctaagttggagaatgctagccttgtccccaaaattgcctgtcttctgtagttattcagtcGTCAGACACGCAACAGGGGATAGGCAAGGCACACAGGGGATAGG
>N_chr17-75363780_+ (50 bp) 2
tccacaagcatGgcgtgaaaatacttatgctttcttagtagcatttcagaGTCAGACACGCAACAGGGGATAGGCAAGGCACACAGGGGATAGG
>N_chr5-87995248_- (61 bp) 0
actaaatgtcagcacagtgtaaagaaaaactgtaaagaaaagtctgcaaataacttaccaaGTCAGACACGCAACAGGGGATAGGCAAGGCACACAGGGGATAGG
>N_chr16-69176707_+ (67 bp) 1
catggttcactgcaggctcaagcgatcctcccgcctcagcctctcaggttgctgagaccacaggcaaGTCAGACACGCAACAGGGGATAGGCAAGGCACACAGGGGATAGG
>N_chr2-191525520_- (50 bp) 0
gatcttaacccggacattctccctttccagtatggcttcccccttccaaaGTCAGACACGCAACAGGGGATAGGCAAGGCACACAGGGGATAGG
>N_chr1-175523986_+ (64 bp) 0
tgaataaaCgtcttttccccaaagcatatcaaagcaaatctgttcagaagtagaacagcgagtaGTCAGACACGCAACAGGGGATAGGCAAGGCACACAGGGGATAGG
>N_chr9-10669762_- (45 bp) 0
atgctcacattcatgatacactctgtaagaacattaatcttcttAGTCAGACACGCAACAGGGGATAGGCAAGGCACACAGGGGATAGG
>N_chr2-184864326_+ (80 bp) 2
agtgctattaaaggcggctaAgctttgaagacaatcttgctaaactgggacagttgatagtaaaacacagtgaatataaaGTCAGACACGCAACAGGGGATAGGCAAGGCACACAGGGGATAGG
>N_chr2-149882328_+ (40 bp) 0
agtgtccaataaatgaaaattacttttagtgatacatctgGTCAGACACGCAACAGGGGATAGGCAAGGCACACAGGGGATAGG
>N_chr18-23005274_- (39 bp) 0
ggaggactcatgtaatgctacctcTtgcattcttttAtAGTCAGACACGCAACAGGGGATAGGCAAGGCACACAGGGGATAGG
>N_chr18-31538185_+ (79 bp) 4
agcaccaacatcttcaatatttctttctctggttctttttaatttggcttaacttctgtaaggcatttagtgccactaaGTCAGACACGCAACAGGGGATAGGCAAGGCACACAGGGGATAGG
>N_chr11-42436619_- (56 bp) 1
ggtctttcacgtcccttgtaagttggattcctaggtattttattctctttgaagcaGTCAGACACGCAACAGGGGATAGGCAAGGCACACAGGGGATAGG
>N_chr16-86414492_+ (58 bp) 0
ttggatgagtgtaacagcaccttcggggtgagggtttgcatttccgctggagacgagAGTCAGACACGCAACAGGGGATAGGCAAGGCACACAGGGGATAGG
>N_chr4-39169825_- (47 bp) 1
aaaaattagctgggcatggtggcaggtgcttgtaatcccagatactcGTCAGACACGCAACAGGGGATAGGCAAGGCACACAGGGGATAGG
>N_chr13-23589042_+ (44 bp) 1
cctctctctctgcaatgtgaggacacagtgagaaggcagctAtcGTCAGACACGCAACAGGGGATAGGCAAGGCACACAGGGGATAGG
>N_chr6-39575854_- (46 bp) 4
aaTgtttatacttcaagtacagcacagcgccaagccctttctctagGTCAGACACGCAACAGGGGATAGGCAAGGCACACAGGGGATAGG
>N_chr11-24374635_+ (57 bp) 0
ctgctcctcttttgggaggagcagattctctgagattctttggtttgcctcttcttcGTCAGACACGCAACAGGGGATAGGCAAGGCACACAGGGGATAGG
>N_chr9-119826152_- (50 bp) 1
taaaaagagtttctttctttgcatggtggctgtgggttacactaaatggtGTCAGACACGCAACAGGGGATAGGCAAGGCACACAGGGGATAGG
>N_chr12-88527558_- (54 bp) 1
tgtatgttggctttgtattctgttaattttttaatgtctgtcaactcaCctgaaGTCAGACACGCAACAGGGGATAGGCAAGGCACACAGGGGATAGG
>N_chr11-45980299_+ (47 bp) 0
aTaTtcccttacaaataacatgatattcattagtgatttacatcattGTCAGACACGCAACAGGGGATAGGCAAGGCACACAGGGGATAGG
>N_chr9-11910185_+ (75 bp) 0
gtaaaacctcaatagctcaaaatttggatggttagactgtaagagagaaagaagaaaagagagagcttccattgtGTCAGACACGCAACAGGGGATAGGCAAGGCACACAGGGGATAGG
>N_chr4-166995213_+ (47 bp) 0
agcagaggtttcagtgagcgagctgagatcgcgccattgcactccagGTCAGACACGCAACAGGGGATAGGCAAGGCACACAGGGGATAGG
>N_chr10-116072544_- (77 bp) 0
caagttgtgagatttcagcacaaaggtgacagaagagaggagtgttggccaacaggcccaaggccctggtcagcaatGTCAGACACGCAACAGGGGATAGGCAAGGCACACAGGGGATAGG
>N_chr8-127274735_- (77 bp) 0
gaaacttgttgatttttccttttctttgttttctttttccttccatccttgtattatttatagggattgtcatctttGTCAGACACGCAACAGGGGATAGGCAAGGCACACAGGGGATAGG
>N_chr4-42843374_+ (46 bp) 2
tTgcGggggcagacattagattgcagtgtattaaggagtgaaagtaGTCAGACACGCAACAGGGGATAGGCAAGGCACACAGGGGATAGG
>N_chr5-88352707_- (61 bp) 0
ttttccaattcagacatccagtggcatatgAtttcatgattcacaaagatggtccttgactGTCAGACACGCAACAGGGGATAGGCAAGGCACACAGGGGATAGG
>N_chr14-75252030_- (42 bp) 0
tcagaaaaagaggcttttcatctcttgtagttactacaagtaGTCAGACACGCAACAGGGGATAGGCAAGGCACACAGGGGATAGG
>N_chr16-3333175_- (43 bp) 2
gcataggtatatttatttctttataattttatcacatAtgtagGTCAGACACGCAACAGGGGATAGGCAAGGCACACAGGGGATAGG
>N_chr8-114494801_+ (72 bp) 0
ttctaactattgcaaatttgtttaaactgcaAcataaaAaaagtcaaggtatttaaaatccatggttacactGTCAGACACGCAACAGGGGATAGGCAAGGCACACAGGGGATAGG
>N_chr15-29489448_+ (71 bp) 1
atgaagcaaatgtacataaaataaagtctatttaaaaattttcttaattttaattgctctaaaagacaacgGTCAGACACGCAACAGGGGATAGGCAAGGCACACAGGGGATAGG
>N_chr14-103049658_- (36 bp) 1
agcagcaactcccacccacGgTgacaggctAaAgaAGTCAGACACGCAACAGGGGATAGGCAAGGCACACAGGGGATAGG
>N_chr2-238796042_- (36 bp) 0
caagcgtgttttatgttaacacctttttccaatctcGTCAGACACGCAACAGGGGATAGGCAAGGCACACAGGGGATAGG
>N_chr12-27030839_- (55 bp) 1
ggagctttgctctaaagaagaaagtctattagttgtgttcaagcgagagattatgGTCAGACACGCAACAGGGGATAGGCAAGGCACACAGGGGATAGG
>N_chr6-58012034_+ (98 bp) 1
aagagaaggagatgtgatgttggagccagtcctggagacaactaaaatgcctcaggtggtgagatattttggcattacagatGggtttctAAaccaatGTCAGACACGCAACAGGGGATAGGCAAGGCACACAGGGGATAGG
>N_chr1-211172798_+ (66 bp) 0
acagagtcagctttgatacttattatgaagaattctgccccataattttttctgatcatgggtcatGTCAGACACGCAACAGGGGATAGGCAAGGCACACAGGGGATAGG
>N_chr4-134261806_- (61 bp) 1
ttaaattatatcaccaattttaagaaataaaagagTcatgtcatttaaactatgtccagatGTCAGACACGCAACAGGGGATAGGCAAGGCACACAGGGGATAGG
>N_chr4-63229731_- (59 bp) 2
atgttactgcagcaatccaaagttttatcagttctaaaacaatgctccaaatttacagaGTCAGACACGCAACAGGGGATAGGCAAGGCACACAGGGGATAGG
>N_chr2-122241591_+ (69 bp) 0
acttttttccaattttagaaaatcaagcaggttagagaaaatagagatgaattaggggacactgtcttaGTCAGACACGCAACAGGGGATAGGCAAGGCACACAGGGGATAGG
>N_chr3-160682300_- (34 bp) 0
attaaggttaaaatggagaaaagacattctctttGTCAGACACGCAACAGGGGATAGGCAAGGCACACAGGGGATAGG
>N_chr14-65132109_- (37 bp) 1
gatcccaccactgcactccagcctgggtgacagagagGTCAGACACGCAACAGGGGATAGGCAAGGCACACAGGGGATAGG
>N_chr7-112465794_- (71 bp) 1
cctacactatccctgataatacactatgtctttaatgtatattaatgtaagtatttgaactagtaaaaacAGTCAGACACGCAACAGGGGATAGGCAAGGCACACAGGGGATAGG
>N_chr10-106455667_- (66 bp) 1
tcattttgcagacagtggttaagttctaggcttttgactcgggcccagcacccctctaggtagaggGTCAGACACGCAACAGGGGATAGGCAAGGCACACAGGGGATAGG
>N_chr3-133639027_- (69 bp) 0
TaacaaatgatgctggcacaactggatattcacatgcaaaggaatgaatttagaaccctacttcacaccGTCAGACACGCAACAGGGGATAGGCAAGGCACACAGGGGATAGG
>N_chr10-80059883_+ (40 bp) 0
aacattcttccctttctctgccttcaccaaggaggaaacgGTCAGACACGCAACAGGGGATAGGCAAGGCACACAGGGGATAGG
>N_chr16-61304753_- (49 bp) 0
tgtcacaaaccccatgaagacaaagcaaaccacagaaaggggagtgaggGTCAGACACGCAACAGGGGATAGGCAAGGCACACAGGGGATAGG
>N_chr14-80135122_+ (51 bp) 0
ggagaataggtaaaatgatctttatgtattatacgatctctcttattatttGTCAGACACGCAACAGGGGATAGGCAAGGCACACAGGGGATAGG
>N_chr16-55664586_+ (62 bp) 0
cctttttcttcctcctgatttcccaggcaccatgtgctgctccttacctcctgctgccttaAGTCAGACACGCAACAGGGGATAGGCAAGGCACACAGGGGATAGG
>N_chr4-190457558_+ (93 bp) 4
ttTtttttaaatatactttttaaatccattcccgaattgctaaagcaggTtatctggtggtgacacttggaaacttgccttataataagctccGTCAGACACGCAACAGGGGATAGGCAAGGCACACAGGGGATAGG
>N_chr8-59212904_+ (74 bp) 1
atttctttgcctggatgaaatctcagacagAacctgtagccttttcagttcgtcttcaataatttagtccccagGTCAGACACGCAACAGGGGATAGGCAAGGCACACAGGGGATAGG
>N_chr5-104639391_+ (53 bp) 2
aacatcatggtattggtataaaaacagacacacagaccaatagaaagacaagaGTCAGACACGCAACAGGGGATAGGCAAGGCACACAGGGGATAGG
>N_chr4-35987993_- (82 bp) 1
aataccatgcagccacaaaaaagaacaaaatcatgtcctttgcaacaaaatggatgcaactagaagtcattatcctaagcaaGTCAGACACGCAACAGGGGATAGGCAAGGCACACAGGGGATAGG
>N_chr2-73004168_+ (78 bp) 0
aggcctgggggagagagaggtggagaaaggggaagaaggagcctgactttccacttccaggtgctgcctggaccactgGTCAGACACGCAACAGGGGATAGGCAAGGCACACAGGGGATAGG
>N_chr14-79419861_+ (44 bp) 1
actgaacagttgttataaggatgatgtttctattgtgctaaAcaGTCAGACACGCAACAGGGGATAGGCAAGGCACACAGGGGATAGG
>N_chr2-164130390_- (49 bp) 0
aTagaaatgcatccacctctaagctggaaacagcaaaagcatagggcagGTCAGACACGCAACAGGGGATAGGCAAGGCACACAGGGGATAGG
>N_chr5-94028929_- (37 bp) 1
TatactgtgggggggtactttggaagaaaaattaaaaGTCAGACACGCAACAGGGGATAGGCAAGGCACACAGGGGATAGG
>N_chr1-182243203_+ (61 bp) 0
tctacaatacataaaatcatggtatatcagacttgattaaatatcatattttaaaatatgaGTCAGACACGCAACAGGGGATAGGCAAGGCACACAGGGGATAGG
>N_chr17-37226640_- (40 bp) 0
aagtccccctcctaggtcggccgtgacgTccaccttaagaGTCAGACACGCAACAGGGGATAGGCAAGGCACACAGGGGATAGG
>N_chr7-40972174_- (79 bp) 0
tcaaacatgttcaacctttgtcttactaatagtgcccactttttattgaatgattgtgatggcctatgcagtcctatgcGTCAGACACGCAACAGGGGATAGGCAAGGCACACAGGGGATAGG
>N_chr1-66087070_- (52 bp) 0
acaaatattgagagtagctttattcataatagctggcaactggaaagaattcGTCAGACACGCAACAGGGGATAGGCAAGGCACACAGGGGATAGG
>N_chr2-229245698_- (50 bp) 0
tGgttgggccccttcctcacaccataTacaaaaattacctcattatgAatGTCAGACACGCAACAGGGGATAGGCAAGGCACACAGGGGATAGG
>N_chr1-158899703_+ (53 bp) 0
cttcctctgctcactcttacttccctcactccctcacaggtattgattatttcGTCAGACACGCAACAGGGGATAGGCAAGGCACACAGGGGATAGG
>N_chr16-52159590_+ (45 bp) 2
tcctgtgTccactgttgcaccgctgttcttttcacagactgtaacGTCAGACACGCAACAGGGGATAGGCAAGGCACACAGGGGATAGG
>N_chr15-90875609_+ (61 bp) 1
gctccaaatgcaaaacttcccagtggaaagtgctctggacaggtcaaaggcaaattcactaGTCAGACACGCAACAGGGGATAGGCAAGGCACACAGGGGATAGG
>N_chr12-7709366_- (36 bp) 0
gatcacttgaggcccagggtttgagaccagcctggcGTCAGACACGCAACAGGGGATAGGCAAGGCACACAGGGGATAGG
>N_chr21-30073206_- (30 bp) 0
taTtTagaccaaataggaagacttattttcGTCAGACACGCAACAGGGGATAGGCAAGGCACACAGGGGATAGG
>N_chr1-111465996_+ (61 bp) 0
aTTattgtgcttataattaataaagaaatacatcaactaaaaaataaaaataataaatttaGTCAGACACGCAACAGGGGATAGGCAAGGCACACAGGGGATAGG
>N_chr1-116090821_- (73 bp) 0
atgcttgtaaaccatatatctgaaaaaggactggtatttaaaaaaactctcaaaattcaacagccaaaaagcaGTCAGACACGCAACAGGGGATAGGCAAGGCACACAGGGGATAGG
>N_chr20-48630692_+ (67 bp) 1
ataggtagttgtgtttgttgtggcattgtttgtagtagtgaaaaattagagacaggccaatgatataGTCAGACACGCAACAGGGGATAGGCAAGGCACACAGGGGATAGG
>N_chr16-69826602_+ (57 bp) 0
caagcctctgacttacccaggcagaggacggtcctgggcaagaacatgggtggcaAaGTCAGACACGCAACAGGGGATAGGCAAGGCACACAGGGGATAGG
>N_chr11-12781616_+ (46 bp) 3
TTatgcaatgaagataattttcatagctttcatggactgagtgcaAGTCAGACACGCAACAGGGGATAGGCAAGGCACACAGGGGATAGG
>N_chr13-40183792_- (60 bp) 1
atggagctgaaaaacacagcatgagaacttcatgaaaaatacacaagtatcaatagccgaGTCAGACACGCAACAGGGGATAGGCAAGGCACACAGGGGATAGG
>N_chr7-39919113_+ (60 bp) 0
tactccagcctgggcaatagagtaagactacatctcaaaaaaaaaaaaaaaaaacttttgGTCAGACACGCAACAGGGGATAGGCAAGGCACACAGGGGATAGG
>N_chr11-118686727_- (80 bp) 0
gccggagagccggggcgtggtcatcgtggctgtgattgtgtgcatcctggtcctggcggtgctgggcgctgtcctctattGTCAGACACGCAACAGGGGATAGGCAAGGCACACAGGGGATAGG
>N_chr18-3691140_+ (51 bp) 0
aagtgctgggactataggtgtgacccacagcacctgAcctgatgatggcttGTCAGACACGCAACAGGGGATAGGCAAGGCACACAGGGGATAGG
>N_chr10-2635258_- (58 bp) 1
caactggtttaaagctattttaaattctatgttatatatataatatgtatatataataGTCAGACACGCAACAGGGGATAGGCAAGGCACACAGGGGATAGG
>N_chr12-109318501_- (52 bp) 0
gagtaagtataccatggctttacagcagaagaaagcgctaagtaaaacttcaGTCAGACACGCAACAGGGGATAGGCAAGGCACACAGGGGATAGG
>N_chr4-63969683_+ (69 bp) 1
aattctttccatcctcaacacccatttttagtttttctctagactgaaatatttccatttcctacaagcGTCAGACACGCAACAGGGGATAGGCAAGGCACACAGGGGATAGG
>N_chr21-44099198_+ (47 bp) 1
aacccccacaccgctgacacgcacacagactcctccagcatagccacGTCAGACACGCAACAGGGGATAGGCAAGGCACACAGGGGATAGG
>N_chr2-235049795_- (46 bp) 0
agcccacctgacacccttgtcaagaagcattttgctcaaaAtaActGTCAGACACGCAACAGGGGATAGGCAAGGCACACAGGGGATAGG
>N_chr7-104298080_+ (49 bp) 1
TTgaTttgcacctctgggaaaggggaatgggaacatctgtctcccaAAAGTCAGACACGCAACAGGGGATAGGCAAGGCACACAGGGGATAGG
>N_chr14-30649634_- (57 bp) 2
aggcagaggttgcagtgagctgagattgcaccactgcactccagcctgggcaacagaGTCAGACACGCAACAGGGGATAGGCAAGGCACACAGGGGATAGG
>N_chr1-231751830_- (48 bp) 0
tctgttaactaagaataaaatatcacacatgtgaactctacataaaatGTCAGACACGCAACAGGGGATAGGCAAGGCACACAGGGGATAGG
>N_chr1-160936209_+ (58 bp) 1
acacacagatataaaaataagatgcaaagttctacagtaaaattcttagacataaacaGTCAGACACGCAACAGGGGATAGGCAAGGCACACAGGGGATAGG
>N_chr10-28705448_- (95 bp) 2
gtgagctgattccatagagcctagcggattaaatgcagggatggaggtgggcaagagtaggggctacaggggatgacccatgactctctttagaaGTCAGACACGCAACAGGGGATAGGCAAGGCACACAGGGGATAGG
>N_chr19-19843098_- (55 bp) 0
TtTaTattttatatgaaccccatttAccacagcagcactccagtgtcacatcagaGTCAGACACGCAACAGGGGATAGGCAAGGCACACAGGGGATAGG
>N_chr7-150776185_- (75 bp) 0
gcttcgctagcggagcgttgggcagagcgggcatcgctgccccatgcagccctggaccgcggacggagtctagtcGTCAGACACGCAACAGGGGATAGGCAAGGCACACAGGGGATAGG
>N_chr14-18838460_- (54 bp) 3
aaTTatTagatcaTatgagaactcactgactatcatgagaacaAcatggAAAaaGTCAGACACGCAACAGGGGATAGGCAAGGCACACAGGGGATAGG
>N_chr8-95147751_- (43 bp) 1
catgatgcattttaattaccttggaaatgctcatagtatattAGTCAGACACGCAACAGGGGATAGGCAAGGCACACAGGGGATAGG
>N_chr4-21552658_+ (56 bp) 0
ttttctaatgctacgtgcatgtgtgcgcatatagcacagcctgtagtgaaaagactGTCAGACACGCAACAGGGGATAGGCAAGGCACACAGGGGATAGG
>N_chr7-149173105_- (52 bp) 0
attgagaccagatttccacatcacaaatgtgatgctcttgccaccactgcttGTCAGACACGCAACAGGGGATAGGCAAGGCACACAGGGGATAGG
>N_chr2-219950122_- (64 bp) 0
ctcattgcaacctccgcctccctggttcaagtgatccttctgtctcagcctccaaagtagctAAGTCAGACACGCAACAGGGGATAGGCAAGGCACACAGGGGATAGG
>N_chr12-95373494_+ (35 bp) 0
aacacatctgcattactacagtacaagggagaaagGTCAGACACGCAACAGGGGATAGGCAAGGCACACAGGGGATAGG
>N_chr5-22460309_+ (67 bp) 2
gcagccagcctcaactgagtggtaactggccacagaaaTctatgtaagaccaactgccaccagaaaAGTCAGACACGCAACAGGGGATAGGCAAGGCACACAGGGGATAGG
>N_chr10-71084905_+ (51 bp) 1
ctgctggaactgtggtgaaggctgcgcagagccTagtgtgccaggccctgaGTCAGACACGCAACAGGGGATAGGCAAGGCACACAGGGGATAGG
>N_chr4-140114317_+ (80 bp) 1
attgctgttcatggttatttccctgataatcgctccccagaggtcagtctggctacaacctagcatatttgagcacagtgGTCAGACACGCAACAGGGGATAGGCAAGGCACACAGGGGATAGG
>N_chr3-47338982_+ (31 bp) 0
agttcagttagggcctgagtctccTgtgggcGTCAGACACGCAACAGGGGATAGGCAAGGCACACAGGGGATAGG
>N_chr16-81380485_- (97 bp) 0
acaccactaagtctagacagttgttcttgtcatcgccttgatgtgattcagagtgaccatcaaaggtgagctgtgtatcatcaaaggtgagatataaGTCAGACACGCAACAGGGGATAGGCAAGGCACACAGGGGATAGG
>N_chr7-137220854_- (60 bp) 0
ctgtcccttggggctctgttgaaatgcaggcacaaaggcacggcggccttcttgggtcacGTCAGACACGCAACAGGGGATAGGCAAGGCACACAGGGGATAGG
>N_chr8-68696075_+ (50 bp) 0
gtaggactatatgctgagtttggtgagtccttatgcaacTcattAaatAAGTCAGACACGCAACAGGGGATAGGCAAGGCACACAGGGGATAGG
>N_chr1-8110241_- (36 bp) 0
ctctatttgcccttgcagagaaacagtctcataatcGTCAGACACGCAACAGGGGATAGGCAAGGCACACAGGGGATAGG
>N_chr6-37815344_- (51 bp) 0
tgatctataccaagacaagcatgatTatgcggtgatgtgttattgtccatcGTCAGACACGCAACAGGGGATAGGCAAGGCACACAGGGGATAGG
>N_chr12-33359980_+ (79 bp) 0
atcatctgccaccaggtccctcccccaacattgggaattacaatttgacatgagatttggatgggtacacagagccaaaGTCAGACACGCAACAGGGGATAGGCAAGGCACACAGGGGATAGG
>N_chr7-38856215_- (77 bp) 0
gaatagggagctgtcctccagggtggaaggcatagaaagtttggacacaacttcttatttgaagagtgacaaatgtcGTCAGACACGCAACAGGGGATAGGCAAGGCACACAGGGGATAGG
>N_chr15-55115236_+ (56 bp) 0
ggtTttatggaattagaaaagtggatcaggatcagattgtgagaagccttgactcaGTCAGACACGCAACAGGGGATAGGCAAGGCACACAGGGGATAGG
>N_chr1-179295224_+ (62 bp) 0
atggcttgggtaagcagttctggcttctcatggagttggaggcaagtggtggctggaacagaGTCAGACACGCAACAGGGGATAGGCAAGGCACACAGGGGATAGG
>N_chr15-30978892_- (40 bp) 1
gTagggaggggaaacacacaggcaaattagaattaggcccGTCAGACACGCAACAGGGGATAGGCAAGGCACACAGGGGATAGG
>N_chr10-87513754_+ (87 bp) 2
gTtggatttttcaatattagttcttaataaaagccaaagagatgcgttttctgcctgtaaaactccaAtttgttcaggaacaggatAGTCAGACACGCAACAGGGGATAGGCAAGGCACACAGGGGATAGG
>N_chr2-98591437_- (60 bp) 1
gcgtcacgggaaccgacttccgccgcggacgcgccacctctcggcccccAtagtcctcAAGTCAGACACGCAACAGGGGATAGGCAAGGCACACAGGGGATAGG
>N_chr6-34537763_+ (50 bp) 1
ccagctactccagaggctgaggcaggagaattgcttgaacGtggaaggcgGTCAGACACGCAACAGGGGATAGGCAAGGCACACAGGGGATAGG
>N_chr5-8053203_+ (56 bp) 1
cctttatagagtcTtatttaaaaattaattgcttagaccagtgtTttagagcttttGTCAGACACGCAACAGGGGATAGGCAAGGCACACAGGGGATAGG
>N_chr4-146379908_- (45 bp) 0
ataaagcctaaattgacaaatgggatctaattaaactaaagagctGTCAGACACGCAACAGGGGATAGGCAAGGCACACAGGGGATAGG
>N_chr2-213416636_- (63 bp) 0
taaattagataatacccatagagcttttgAaagagtagctggcacaaggtaagccatctattAGTCAGACACGCAACAGGGGATAGGCAAGGCACACAGGGGATAGG
>N_chr14-31987699_- (27 bp) 0
tagtatactacaggtattaacttggagGTCAGACACGCAACAGGGGATAGGCAAGGCACACAGGGGATAGG
>N_chr4-140275765_+ (54 bp) 2
aattttgaTaggtTagttttcatccTattctacattttagaatatatattctatGTCAGACACGCAACAGGGGATAGGCAAGGCACACAGGGGATAGG
>N_chr8-120871649_+ (69 bp) 0
agtttgagatcagactgggcaacatagtgaaaccccatctctacaaacaatacaaaaattagtcaggcaGTCAGACACGCAACAGGGGATAGGCAAGGCACACAGGGGATAGG
>N_chr14-83139991_+ (41 bp) 0
tgttctatctgaattccttgagcagtggcttgtagttctccGTCAGACACGCAACAGGGGATAGGCAAGGCACACAGGGGATAGG
>N_chr17-12675514_+ (50 bp) 1
TtttaaagggagaataggggaatgagcagaggctccgtagagtcagggaaGTCAGACACGCAACAGGGGATAGGCAAGGCACACAGGGGATAGG
>N_chr4-143526726_- (59 bp) 0
atgaacctggaagacattatgttaaataaggcaggcacagaaagacacatctgcatggtGTCAGACACGCAACAGGGGATAGGCAAGGCACACAGGGGATAGG
>N_chr13-88223387_+ (54 bp) 0
tggctggagaggcctcacaatcatgacggaaggcaaaagagtagtaagtcacatGTCAGACACGCAACAGGGGATAGGCAAGGCACACAGGGGATAGG
>N_chr13-73319691_- (59 bp) 0
tgatctggtaccattactgatttattttctttcttttctcagttgctgagtaaaatgccGTCAGACACGCAACAGGGGATAGGCAAGGCACACAGGGGATAGG
>N_chr9-107128310_- (76 bp) 0
agcctgggcaacacagccagaccccatccctacaaaaaatacaaaaattagccagatgtggtgacacacAcctAtaGTCAGACACGCAACAGGGGATAGGCAAGGCACACAGGGGATAGG
>N_chr10-31975190_+ (62 bp) 1
gtccttaccttgccacgtgcttgctgtactactaggggaagtcactgggtttctctgggtcaGTCAGACACGCAACAGGGGATAGGCAAGGCACACAGGGGATAGG
>N_chr10-96268386_+ (95 bp) 1
gtcaataaaCaatgcaaaatatttagaagaattggactctgaagaaattatagaaataactttttcttattttcttttcatatatgcacaagagtGTCAGACACGCAACAGGGGATAGGCAAGGCACACAGGGGATAGG
>N_chr16-69542469_- (73 bp) 1
cccagcctcccaagtagctgggactacaggtatgtcccaccatgcctggctaattttttaaatttttgtagAAGTCAGACACGCAACAGGGGATAGGCAAGGCACACAGGGGATAGG
>N_chr12-101867011_- (50 bp) 1
ttgtcgccgacagcattgcttgggaaataggattctcctctactcctgggGTCAGACACGCAACAGGGGATAGGCAAGGCACACAGGGGATAGG
>N_chr11-66178147_+ (124 bp) 0
ctgcagccgtagctcgcaggcccaaatgatcctcccgtctcagcctcccaagtacttaggactacaggcatatgccaccaaatcctactattagaagaattttatttttggccgggcgtggtgAGTCAGACACGCAACAGGGGATAGGCAAGGCACACAGGGGATAGG
>N_chr7-104631691_- (52 bp) 0
tcctaacattggtagttcttgaagcgctaagtgaaaagatacctacagaaaaGTCAGACACGCAACAGGGGATAGGCAAGGCACACAGGGGATAGG
>N_chr1-219883858_+ (70 bp) 2
atttTtttttcctgggctgcattctgcaatccaaaatttgtataaatctataaagcactcaagattcaAcGTCAGACACGCAACAGGGGATAGGCAAGGCACACAGGGGATAGG
>N_chr22-33814564_- (48 bp) 0
gTtgtcaagatctgactcagatatgtctgaTagagattctttattattGTCAGACACGCAACAGGGGATAGGCAAGGCACACAGGGGATAGG
>N_chr12-93851722_+ (47 bp) 1
ctagactgaagtgcagtggcctgatcatggctcactgcagctttgaaGTCAGACACGCAACAGGGGATAGGCAAGGCACACAGGGGATAGG
>N_chr1-144159994_- (40 bp) 0
TtttgtgctcctcagtctagtccaccccacagaaaaatcaGTCAGACACGCAACAGGGGATAGGCAAGGCACACAGGGGATAGG
>N_chr4-116038510_+ (83 bp) 1
tggttgtttctttattgtggagttttaagaaatctttgtaataggtaacagtcgtatatttgatgtgccctttgcaaatatttGTCAGACACGCAACAGGGGATAGGCAAGGCACACAGGGGATAGG
>N_chr3-172534817_+ (68 bp) 1
ccttcctgaggatatggagtgagtggaacagaatgttggaaaagatgcctAggagatggaggagaatAGTCAGACACGCAACAGGGGATAGGCAAGGCACACAGGGGATAGG
>N_chr6-136115585_- (43 bp) 0
tcttcccatttcctctctcctctgcccaccatggtagccactgGTCAGACACGCAACAGGGGATAGGCAAGGCACACAGGGGATAGG
>N_chr4-165173278_- (48 bp) 0
acaaaagaactgaaatcctaaaaacggtctgttagaccacagtAcaatGTCAGACACGCAACAGGGGATAGGCAAGGCACACAGGGGATAGG
>N_chr3-148450379_+ (52 bp) 1
gttagccaggatggtctcgatctcctgaccttgttatctgcccgcctcggccGTCAGACACGCAACAGGGGATAGGCAAGGCACACAGGGGATAGG
>N_chr8-59759840_- (42 bp) 0
atttattttagacgtggtctcactctgttcccTaggctgAagGTCAGACACGCAACAGGGGATAGGCAAGGCACACAGGGGATAGG
>N_chr7-63993247_- (40 bp) 1
tagtgaatcggaatctggcacatgacactgattaacaAAtGTCAGACACGCAACAGGGGATAGGCAAGGCACACAGGGGATAGG
>N_chr13-23285325_+ (52 bp) 0
aataaacaacgtttcaaaattaaaactgaaatttaaaaatgtttcctggtcaGTCAGACACGCAACAGGGGATAGGCAAGGCACACAGGGGATAGG
>N_chr1-34707106_+ (114 bp) 0
aggcatgcaaaagacatggagatcacagtgggagacatacttactggctgcactttgtacatgttTgacccattttcaatcccacctaccaattatacagacaatAtAaacattGTCAGACACGCAACAGGGGATAGGCAAGGCACACAGGGGATAGG
>N_chr10-112402851_+ (35 bp) 0
aTccagaaacgtcctcttaacaccttcaagctAtAGTCAGACACGCAACAGGGGATAGGCAAGGCACACAGGGGATAGG
>N_chr11-108272698_+ (38 bp) 0
ccttccttgtactgaatgcttggtacacatataatcctGTCAGACACGCAACAGGGGATAGGCAAGGCACACAGGGGATAGG
>N_chr2-121393820_- (54 bp) 2
taggaggccagtgcggtagctgcatccatgaccagaaatcaaggaagggcgcatGTCAGACACGCAACAGGGGATAGGCAAGGCACACAGGGGATAGG
>N_chr2-172143020_- (69 bp) 1
aatgccatggcaatgtcaggaagttaccctatatggtctaaaagggggaggaactctcacagcagcgaaGTCAGACACGCAACAGGGGATAGGCAAGGCACACAGGGGATAGG
>N_chr2-143886491_- (71 bp) 1
agtaattttcacaagaaacctgtgaaaagatagcaTtcatcctcaataacaatttgaggttgattctgataGTCAGACACGCAACAGGGGATAGGCAAGGCACACAGGGGATAGG
>N_chr6-153776772_- (57 bp) 0
agattctagataaggcctggaaacatgtggaactagccacactcactagctatActAGTCAGACACGCAACAGGGGATAGGCAAGGCACACAGGGGATAGG
>N_chr5-146333835_+ (64 bp) 1
aaagagtaaactcttgtagatctatttggaatccgggcaagaaagtatcatttgagtttaaaggGTCAGACACGCAACAGGGGATAGGCAAGGCACACAGGGGATAGG
>N_chr2-200489917_+ (46 bp) 1
catttcttttccatactgccctagcagcaaacttctgcctggacatGTCAGACACGCAACAGGGGATAGGCAAGGCACACAGGGGATAGG
>N_chr1-44198404_- (48 bp) 0
gaggaggacttggtggcagggaggaggggagcagttcagacctattacGTCAGACACGCAACAGGGGATAGGCAAGGCACACAGGGGATAGG
>N_chr3-44700050_+ (47 bp) 0
ggaagacaggacctggcatctacctcttggaactccaaatctAactAGTCAGACACGCAACAGGGGATAGGCAAGGCACACAGGGGATAGG
>N_chr13-19412563_- (70 bp) 1
aacggaaaagaagttgtgtggcagttaccaatttgtaAtgtagtaaatatcatgtaatcaagatatttggGTCAGACACGCAACAGGGGATAGGCAAGGCACACAGGGGATAGG
>N_chr7-94761599_+ (47 bp) 0
tTaaactcctgggctcaagtggtcctcctgcttcagTttcccaagtaGTCAGACACGCAACAGGGGATAGGCAAGGCACACAGGGGATAGG
>N_chr15-76592149_- (52 bp) 1
TTtcctcctccccTattaattttataggggaaattttAgtcctgagaggttaGTCAGACACGCAACAGGGGATAGGCAAGGCACACAGGGGATAGG
>N_chr1-88617036_- (52 bp) 1
tgtgattatttcccTagttctggaattcataatgggatagacatactcagcaGTCAGACACGCAACAGGGGATAGGCAAGGCACACAGGGGATAGG
>N_chr14-101575178_- (62 bp) 0
cctcaactttcctggtgacctctgcagcctctctcttcaggttctccagagtggttatgatcGTCAGACACGCAACAGGGGATAGGCAAGGCACACAGGGGATAGG
>N_chr21-21901377_+ (41 bp) 0
TTggctaattttttgtatttttagtacagatggggtttcacGTCAGACACGCAACAGGGGATAGGCAAGGCACACAGGGGATAGG
>N_chr3-97932789_- (50 bp) 1
attagttatgagatatggtagtgagagaaaagaattttgagcaatatactGTCAGACACGCAACAGGGGATAGGCAAGGCACACAGGGGATAGG
>N_chr13-85248368_- (52 bp) 1
ctaacagtgccataaagaAgcaAtatttatcaatgattgcttatgattaaaaGTCAGACACGCAACAGGGGATAGGCAAGGCACACAGGGGATAGG
>N_chr5-62647836_- (90 bp) 1
cactttcttgtcttctctctgcttctgacaactctgcctttgtcccactgcttggagaacccatgctctctcctatctctggagagaAaaGTCAGACACGCAACAGGGGATAGGCAAGGCACACAGGGGATAGG
>N_chr4-6349166_+ (63 bp) 0
TacagattgggtgccatcatctccttactaatgggagatgaggaagctggggtgctggcatAAGTCAGACACGCAACAGGGGATAGGCAAGGCACACAGGGGATAGG
>N_chr18-8418278_+ (51 bp) 2
TcaTaggtttatctctgctctagataattcatttcttcccagaacgtggtaGTCAGACACGCAACAGGGGATAGGCAAGGCACACAGGGGATAGG
>N_chr19-52457678_+ (50 bp) 1
tgccgacatggttgcggttcagttcacaggaaggggaaaAatAaAtctAcGTCAGACACGCAACAGGGGATAGGCAAGGCACACAGGGGATAGG
>N_chr6-153660171_+ (41 bp) 0
tgactatttctatattaggaaagccttagcaggatgtgataGTCAGACACGCAACAGGGGATAGGCAAGGCACACAGGGGATAGG
>N_chr4-70545969_- (44 bp) 1
gaccatctaaagggaaatattatgacctgattttcattttacgtGTCAGACACGCAACAGGGGATAGGCAAGGCACACAGGGGATAGG
>N_chr14-84383127_+ (91 bp) 0
tccagaagtccctaagaacagaaaatagTatcatgttaaattccattgcatttcttttttaactacaggcgttttaacatttttcttctcgGTCAGACACGCAACAGGGGATAGGCAAGGCACACAGGGGATAGG
>N_chr9-90692794_- (51 bp) 0
tctacattccttcacagctgaaatgacccaaaatgaaccaaaaatagattgGTCAGACACGCAACAGGGGATAGGCAAGGCACACAGGGGATAGG
>N_chr4-70214255_- (33 bp) 3
gTagcacactcattaaatcttaaagcttcaaaaGTCAGACACGCAACAGGGGATAGGCAAGGCACACAGGGGATAGG
>N_chr6-113558033_- (50 bp) 0
tTctccttcatcaactcttggacctctctcagggacctgcctaaccctccGTCAGACACGCAACAGGGGATAGGCAAGGCACACAGGGGATAGG
>N_chr15-43291710_- (45 bp) 1
TtgtggttcattccgtaagtctgagatcgcagccataaaccttttGTCAGACACGCAACAGGGGATAGGCAAGGCACACAGGGGATAGG
>N_chr4-189872099_+ (63 bp) 0
gagTaagggagagaacaaaagcatctccccagaagaggtaatttctatgattttgacaaagatGTCAGACACGCAACAGGGGATAGGCAAGGCACACAGGGGATAGG
>N_chr20-5732557_+ (71 bp) 1
tgacgaaagagcaggtggtgtggacttgctatttggaggttgagggcctgtcttctgccccttcgatcattGTCAGACACGCAACAGGGGATAGGCAAGGCACACAGGGGATAGG
>N_chr12-82410740_- (117 bp) 1
tatgtatcaattgattcagaaatcctcctttcagaaatcataaaatatTaaagaaacttgtgactcagattgaaaaaaaaaataaggctttgagatatgggacccaggctgtgttatGTCAGACACGCAACAGGGGATAGGCAAGGCACACAGGGGATAGG
>N_chr19-61428189_- (45 bp) 0
actagatatggctgcaaattgcacatcctcatggaAtctaggaAaGTCAGACACGCAACAGGGGATAGGCAAGGCACACAGGGGATAGG
>N_chr15-89591817_+ (68 bp) 1
ctctctgaagagaggccctggctggcagttgctggtgttggagaggagaatgaagtgcaatgtAAcctGTCAGACACGCAACAGGGGATAGGCAAGGCACACAGGGGATAGG
>N_chr10-102714949_+ (52 bp) 0
cccaccccagtcccctggcttttaaacatttcttcttgctttggattgtccaGTCAGACACGCAACAGGGGATAGGCAAGGCACACAGGGGATAGG
>N_chr3-146298780_+ (66 bp) 0
tTttgctgatttcaaaaggcaatcatcttaagtttcaacattaagtatgatactacatttgctttaGTCAGACACGCAACAGGGGATAGGCAAGGCACACAGGGGATAGG
>N_chr8-1615733_- (41 bp) 0
TaTagaaaaagaaaaatacttagaccgtaatttgtcaagacGTCAGACACGCAACAGGGGATAGGCAAGGCACACAGGGGATAGG
>N_chr1-51720948_+ (76 bp) 0
ctcctgatctcaagtgatccacccgttgtggcttcccaaagtgctgggattacaagcatgagccaccacacccggcGTCAGACACGCAACAGGGGATAGGCAAGGCACACAGGGGATAGG
>N_chr16-61858005_+ (79 bp) 1
TcctcccaagtataatatagacactgattgaggttatactttcctaaatatgtcaaacaaaagtgctactagatcttatGTCAGACACGCAACAGGGGATAGGCAAGGCACACAGGGGATAGG
>N_chr6-126334803_+ (41 bp) 1
cctcccaaagtgctgggattacaggcatgagccactgcgccGTCAGACACGCAACAGGGGATAGGCAAGGCACACAGGGGATAGG
>N_chr6-116980722_+ (40 bp) 2
gatcgagaccatcttggcttacacggtgaaaccccgtctcGTCAGACACGCAACAGGGGATAGGCAAGGCACACAGGGGATAGG
>N_chr13-47107671_+ (67 bp) 1
ttaacaaaatagatagactgctagctagaataataaagaagagagaaaaatcaaatagatacaattaaaaGTCAGACACGCAACAGGGGATAGGCAAGGCACACAGGGGATAGG
>N_chr13-93458943_- (65 bp) 1
tgaaagtgtttataagactaatgtaatgttgtcttaactgttaatatttacaatatggcaccaaaGTCAGACACGCAACAGGGGATAGGCAAGGCACACAGGGGATAGG
>N_chr4-65537884_+ (52 bp) 1
tattcttgctctgttcaaattccctcttgttataaagacatcaccttaAtAAGTCAGACACGCAACAGGGGATAGGCAAGGCACACAGGGGATAGG
>N_chr19-23548368_+ (59 bp) 1
TtggccaggtcaattttgttacaaataggcttttgagggcagtatgcctcaatgtagcaGTCAGACACGCAACAGGGGATAGGCAAGGCACACAGGGGATAGG
>N_chr2-219233134_- (39 bp) 0
tatgcaaatacgcaacaaatatgttcaacaagtaagcaaGTCAGACACGCAACAGGGGATAGGCAAGGCACACAGGGGATAGG
>N_chr13-63085104_- (81 bp) 2
tatttttcaaaatgcataataataatagaaatcataataagaatatatttcagttgtctttttgccttcattttgatacctGTCAGACACGCAACAGGGGATAGGCAAGGCACACAGGGGATAGG
>N_chr6-47015473_+ (77 bp) 0
ctgtatataatagagattgtaaatggaattgaatccactttcgatgaatgaggatttccagctacttccagatattcGTCAGACACGCAACAGGGGATAGGCAAGGCACACAGGGGATAGG
>N_chr5-38551468_+ (71 bp) 0
gaggagcagagagaaatgaggcggtggggggagaggaggaaagggagggggttgctatcaagaaatagcaaGTCAGACACGCAACAGGGGATAGGCAAGGCACACAGGGGATAGG
>N_chr12-67021242_+ (65 bp) 1
TtatgcagacttgtctttttatctatgagactataaaacaccatataaagggaaattgtccgtatGTCAGACACGCAACAGGGGATAGGCAAGGCACACAGGGGATAGG
>N_chr5-40444122_+ (51 bp) 0
aatTaaactagaagcgccctatggcagattaaagatggccacaaattctttGTCAGACACGCAACAGGGGATAGGCAAGGCACACAGGGGATAGG
>N_chr15-86793611_- (59 bp) 1
tctgggagccactgggagcccagggtctcctccctgtgctcaaataccaggcttccgagGTCAGACACGCAACAGGGGATAGGCAAGGCACACAGGGGATAGG
>N_chr7-81493070_- (91 bp) 1
agcaatacaataatactagaaagcttgaatacctcactttcagtgatggatagaacagccagacagatgatcaatctggaaacagaggactGTCAGACACGCAACAGGGGATAGGCAAGGCACACAGGGGATAGG
>N_chr1-159584961_- (67 bp) 0
tcctgatctcaggtAatccacccgcctcagcctcccaaagtgctgggattacagccatgagctaccgGTCAGACACGCAACAGGGGATAGGCAAGGCACACAGGGGATAGG
>N_chr14-93175483_- (49 bp) 0
tagtccaagataaatgaagacacaattgattactaaatagcacggtaaaGTCAGACACGCAACAGGGGATAGGCAAGGCACACAGGGGATAGG
>N_chr12-92677782_- (57 bp) 0
aTaaggtggtcagccccatgtcagtttattttgaaaagagtagactcccaacaatttGTCAGACACGCAACAGGGGATAGGCAAGGCACACAGGGGATAGG
>N_chr5-1377263_- (51 bp) 1
tacttagtaggcagttttttccggtttctttccattatgtttattAatctAGTCAGACACGCAACAGGGGATAGGCAAGGCACACAGGGGATAGG
>N_chr12-18992555_- (58 bp) 0
gTtaaatgcataagtcacttgtgccccatatgtacttggtgttccagaccagattgtgGTCAGACACGCAACAGGGGATAGGCAAGGCACACAGGGGATAGG
>N_chr7-91926497_+ (89 bp) 1
gagtagattcatcattaataagtaacagattttaggaaaatcaaaaaatggctaataaaatgaacacaatgtaaaacatttattaaaatGTCAGACACGCAACAGGGGATAGGCAAGGCACACAGGGGATAGG
>N_chr5-162660518_- (43 bp) 0
gttgttattatgtgtgaatattcatgagactttttgttagaaAGTCAGACACGCAACAGGGGATAGGCAAGGCACACAGGGGATAGG
>N_chr4-85500934_+ (68 bp) 0
atgtataaaatgtcaaaaataggagtagaaacctcagagagtaggtgaaagaattgAatAatcattAaGTCAGACACGCAACAGGGGATAGGCAAGGCACACAGGGGATAGG
>N_chr7-6667366_+ (70 bp) 2
ttTtttccagtgcagactaaaaaaatttagcatcttcctactctgctgtgattatttcacatttcatgccGTCAGACACGCAACAGGGGATAGGCAAGGCACACAGGGGATAGG
>N_chr8-98520382_+ (44 bp) 0
cacctatgtctatcttctctgggctggttctaaattgtattcttGTCAGACACGCAACAGGGGATAGGCAAGGCACACAGGGGATAGG
>N_chr1-39159921_+ (61 bp) 0
TtgaaaataaaggctttttctctcccctgcatttttcaTccacccactcacccgcctcccaGTCAGACACGCAACAGGGGATAGGCAAGGCACACAGGGGATAGG
>N_chr11-14392864_- (64 bp) 1
gggTctcccagcttatccagactctaggatccccctcttctctgggatacctttcacacccatAGTCAGACACGCAACAGGGGATAGGCAAGGCACACAGGGGATAGG
>N_chr11-105895116_- (39 bp) 0
cctaaaagtttcctaatgctactttacaatccttcccacGTCAGACACGCAACAGGGGATAGGCAAGGCACACAGGGGATAGG
>N_chr7-24851328_+ (54 bp) 0
gggtactgcataccataatttagaaaacttttgagctaatctaattgttttaatGTCAGACACGCAACAGGGGATAGGCAAGGCACACAGGGGATAGG
>N_chr7-81719307_+ (37 bp) 1
attagacaatataacaatgattgttttccaaaaacatGTCAGACACGCAACAGGGGATAGGCAAGGCACACAGGGGATAGG
>N_chr9-116758677_- (40 bp) 3
gtaatcccagcatcctgggaggccaaggcaggccagattaGTCAGACACGCAACAGGGGATAGGCAAGGCACACAGGGGATAGG
>N_chr9-105801700_+ (60 bp) 2
agtggcgggcccggaagcatggcggccacccaaacgccaggcgatggaagccgttagggcGTCAGACACGCAACAGGGGATAGGCAAGGCACACAGGGGATAGG
>N_chr18-46746847_- (42 bp) 0
gtgctgggattacaggcgcgagccaccgtgccctgccgAtccGTCAGACACGCAACAGGGGATAGGCAAGGCACACAGGGGATAGG
>N_chr12-31832759_+ (70 bp) 3
tgaccaggctggagtgTagtggtgcgatcttggctcactacaagctccgcctcatgagttcacaccattcGTCAGACACGCAACAGGGGATAGGCAAGGCACACAGGGGATAGG
>N_chr14-74159697_- (76 bp) 2
ttggcctcccaaagtcctgggattacaggcgtgagcTaccgtgcctggccagattcctttttctgagcgaaggagcGTCAGACACGCAACAGGGGATAGGCAAGGCACACAGGGGATAGG
>N_chr16-80930374_+ (34 bp) 0
gaggattccttatctcccataattaaaagtcctAGTCAGACACGCAACAGGGGATAGGCAAGGCACACAGGGGATAGG
>N_chr5-164404691_+ (41 bp) 0
ttggtcttttcacatagtctcgtatttcttggaggctttgtGTCAGACACGCAACAGGGGATAGGCAAGGCACACAGGGGATAGG
>N_chr14-83882500_- (61 bp) 1
ctaatttgttcttgtaataaggagcaactggaaaaaaaacaaaaggctggtttgtgttgctGTCAGACACGCAACAGGGGATAGGCAAGGCACACAGGGGATAGG
>N_chr14-55113722_+ (49 bp) 0
tagctaatgacttctagatctgcagctgaagaagtttcgatgaaccttcGTCAGACACGCAACAGGGGATAGGCAAGGCACACAGGGGATAGG
>N_chr21-19506845_- (115 bp) 1
aggtagaggaagtaaaaagatcgtgcaagcattgaaaacgtgcgcatttttgtggaaaaggaaagaagatgatggcactcaaaatgaggaatttaaatgggaaaatgtcaaatagGTCAGACACGCAACAGGGGATAGGCAAGGCACACAGGGGATAGG
>N_chr2-105917321_+ (69 bp) 0
gaggaTttctgtaccctcactatctgcttaagtactttcttattaactcctatatcacttgggcactctGTCAGACACGCAACAGGGGATAGGCAAGGCACACAGGGGATAGG
>N_chr1-59116929_- (50 bp) 0
acaggcagagtagatttagcctaattcttaagggccctagggttttggaaGTCAGACACGCAACAGGGGATAGGCAAGGCACACAGGGGATAGG
>N_chr3-87876231_+ (58 bp) 0
gaaaaagtggtacaaatttgtgaaattaaactaatgtgtgtaggattgttcatattttGTCAGACACGCAACAGGGGATAGGCAAGGCACACAGGGGATAGG
>N_chr17-32875514_- (50 bp) 0
tatgtataatcataagctctccaaagggattgaaaaaaaacttgcactcaGTCAGACACGCAACAGGGGATAGGCAAGGCACACAGGGGATAGG
>N_chr11-92416896_- (79 bp) 0
aattttttttcaaggtttttaacttctttgccattggtttgaacttcctcctttagctcggagtagtttgatcttctgaGTCAGACACGCAACAGGGGATAGGCAAGGCACACAGGGGATAGG
>N_chr9-90130194_- (42 bp) 0
agccgggactatttattttataattttctatccttcattttaGTCAGACACGCAACAGGGGATAGGCAAGGCACACAGGGGATAGG
>N_chr8-94552968_- (59 bp) 1
tgcccactttttgacggggttgtttgatttttttcttgtaaatttgtttaagttctttgGTCAGACACGCAACAGGGGATAGGCAAGGCACACAGGGGATAGG
>N_chr11-28436068_+ (67 bp) 1
gagtgttgtagttgggaatataggaatgttgtaaagctccTcctcagggcatcccacagctggcaagGTCAGACACGCAACAGGGGATAGGCAAGGCACACAGGGGATAGG
>N_chr17-32154554_+ (50 bp) 0
aatcccttagtgtctgtgtctctggctgcctgactttctgAgtctctgtAGTCAGACACGCAACAGGGGATAGGCAAGGCACACAGGGGATAGG
>N_chr1-27444733_- (82 bp) 0
attagctgtgcatggtggcaggcacctataatcccagctactcgggaagctgaggcaggagaatcgtctgaacccgggaggcGTCAGACACGCAACAGGGGATAGGCAAGGCACACAGGGGATAGG
>N_chr6-154797367_+ (51 bp) 0
agtttctactctatatgatttaataatcagacttttattgtcttcttacatGTCAGACACGCAACAGGGGATAGGCAAGGCACACAGGGGATAGG
>N_chr7-113971023_+ (62 bp) 0
tgtctagagacttagagatcacatgtaaataaccacacaaatccataacatctgtgaattttGTCAGACACGCAACAGGGGATAGGCAAGGCACACAGGGGATAGG
>N_chr3-184139272_- (58 bp) 2
aaTtttgtacagattactgtgtgcagatagttactgtcttaatattaagtttcccaAaGTCAGACACGCAACAGGGGATAGGCAAGGCACACAGGGGATAGG
>N_chr2-25066140_- (57 bp) 0
agtggataaggcattccatgagtccatagatgtttctatggactgcaattccatatAGTCAGACACGCAACAGGGGATAGGCAAGGCACACAGGGGATAGG
>N_chr1-235481325_- (96 bp) 2
gtcaggggccaaccgatctaaacagattacaaagagaaaaaCtagtcaaccaggtagaatgctacctggaagttgagtgagaaggcagtttagaatGTCAGACACGCAACAGGGGATAGGCAAGGCACACAGGGGATAGG
>N_chr10-121989185_+ (85 bp) 0
gggagaaccactgctctcttcaaagctgtcagacagggatatttaagtctgcagaggttactgctgtctttttgtttgtctgtgcGTCAGACACGCAACAGGGGATAGGCAAGGCACACAGGGGATAGG
>N_chr7-47101816_+ (60 bp) 0
ggtTctttaaggatataatgtacgggattacacaagtaaataggaattacaataattcatGTCAGACACGCAACAGGGGATAGGCAAGGCACACAGGGGATAGG
>N_chr2-89923116_- (39 bp) 1
aaattcaaaggatcataactggctactatatgccaataaGTCAGACACGCAACAGGGGATAGGCAAGGCACACAGGGGATAGG
>N_chr7-108416778_- (62 bp) 0
aagtcttcagacagtggaaggcaaggcattctgttttgacatatggactattgagtgtgagcGTCAGACACGCAACAGGGGATAGGCAAGGCACACAGGGGATAGG
>N_chr2-42351518_+ (34 bp) 3
acttaattctaaaacctatgtattttcttttttaGTCAGACACGCAACAGGGGATAGGCAAGGCACACAGGGGATAGG
>N_chr14-80180842_+ (41 bp) 0
tggaaagtaaaagaatttgagtcatgacaactggccttaatGTCAGACACGCAACAGGGGATAGGCAAGGCACACAGGGGATAGG
>N_chr1-229927023_- (74 bp) 1
aaagacacagggcacctcactgtttaaggacagactctgaagccaggtctcctattgaagactgcttaagattaGTCAGACACGCAACAGGGGATAGGCAAGGCACACAGGGGATAGG
>N_chr8-118579958_- (48 bp) 0
aaaaaaActtggttttatagcaagtacagcatcattagtggtaactaaaGTCAGACACGCAACAGGGGATAGGCAAGGCACACAGGGGATAGG
>N_chr15-53874980_- (44 bp) 0
ctccaagggatatagacaaggttagattctccagttgcttagttGTCAGACACGCAACAGGGGATAGGCAAGGCACACAGGGGATAGG
>N_chr2-54326747_- (76 bp) 1
attaatccatttatctacaggcaacTcatttttgacaaagatgccaagaacgttaattgggggaaagaacaatcttGTCAGACACGCAACAGGGGATAGGCAAGGCACACAGGGGATAGG
>N_chr3-144022189_+ (45 bp) 0
acttcaaacgcttctttcacttgttcatcatgtccactaccccttGTCAGACACGCAACAGGGGATAGGCAAGGCACACAGGGGATAGG
>N_chr6-120106490_+ (36 bp) 0
ctctgtagatctgtagaagcgaggttccaggccaggGTCAGACACGCAACAGGGGATAGGCAAGGCACACAGGGGATAGG
>N_chr9-25920483_+ (58 bp) 0
ttcagctttctacatatggctagccagttttcccagcaccatttattaaatagggaatGTCAGACACGCAACAGGGGATAGGCAAGGCACACAGGGGATAGG
>N_chr22-25086231_- (51 bp) 1
aggtgcataaaggataaatcgttagacctgggtgtaaagAaggatattAacGTCAGACACGCAACAGGGGATAGGCAAGGCACACAGGGGATAGG
>N_chr11-17903980_+ (101 bp) 0
ccatttaccagctgtgtgatcttgggcaaaatatgtaacatcttgagcctcagctgccttactatcaaatgagtataatgctctgcctgtctcacagagtcGTCAGACACGCAACAGGGGATAGGCAAGGCACACAGGGGATAGG
>N_chr4-74692849_- (93 bp) 0
caatatgacttaataatctgttattcctagtaaaatttatctactttgcagttacctgttttatcaattaaggaggtttaaaaacgatgagatGTCAGACACGCAACAGGGGATAGGCAAGGCACACAGGGGATAGG
>N_chr10-110421994_- (48 bp) 0
aaaggagaagcatatttctctttctaccacacttaaaaactatcttctGTCAGACACGCAACAGGGGATAGGCAAGGCACACAGGGGATAGG
>N_chr3-167175248_+ (57 bp) 0
catcactctattaattattatgtactgaattatcattcccttttatttatcaaattcGTCAGACACGCAACAGGGGATAGGCAAGGCACACAGGGGATAGG
>N_chr21-26126442_- (77 bp) 3
tcagctctTtttcactgtaataattttctcggttataattttgcaatggcagtttcaaaacatcatAtggggaaactGTCAGACACGCAACAGGGGATAGGCAAGGCACACAGGGGATAGG
>N_chr15-38190553_+ (120 bp) 1
gtggtgcccctgagcattccttcggttcaagagtgaaactcaaggccacagcagctctgaatctgccctctgggacagcacaggccctgagggctggggccatcgtagctctcctgacccGTCAGACACGCAACAGGGGATAGGCAAGGCACACAGGGGATAGG
>N_chr7-77668440_+ (52 bp) 0
agaaacctgtaataaagaaaacaatatttgaactttgaaaatattaccgactGTCAGACACGCAACAGGGGATAGGCAAGGCACACAGGGGATAGG
>N_chr6-25701050_+ (68 bp) 0
aacagcatgggcaagatgcatgctctctctcagtcatccacaacctatctgtgaaatattaatatacaGTCAGACACGCAACAGGGGATAGGCAAGGCACACAGGGGATAGG
>N_chr11-131479139_+ (69 bp) 3
TattctacagagtatatctgatgcagaccgggactgtgtttttcgttgttgttgttctattcccagttgGTCAGACACGCAACAGGGGATAGGCAAGGCACACAGGGGATAGG
>N_chr7-6316885_+ (77 bp) 3
gtccatgtacagaggaatggttaaacattatagtatgtctattcaatggaatattactcagccataaaaagggatAaGTCAGACACGCAACAGGGGATAGGCAAGGCACACAGGGGATAGG
>N_chr13-37611591_+ (42 bp) 1
gccctggtTagaacttccaacactatgttgaataggagtggtGTCAGACACGCAACAGGGGATAGGCAAGGCACACAGGGGATAGG
>N_chr7-151545582_+ (66 bp) 2
agcatttaacatccaacacactaaacaatcttttttcatattcaataaaaataaggacaaattcagGTCAGACACGCAACAGGGGATAGGCAAGGCACACAGGGGATAGG
>N_chr16-6992929_+ (36 bp) 0
ttagaaagtgtaagaatgtaggaaaggcgatgaggtGTCAGACACGCAACAGGGGATAGGCAAGGCACACAGGGGATAGG
>N_chr10-60120819_- (41 bp) 1
gtggatagcttgtggtgatggtctcttggatatatacttatGTCAGACACGCAACAGGGGATAGGCAAGGCACACAGGGGATAGG
>N_chr4-159596125_+ (55 bp) 1
tgtgaatgttttaagacttgttttgtgacaacatatggtcatctaaccttgagaaGTCAGACACGCAACAGGGGATAGGCAAGGCACACAGGGGATAGG
>N_chr9-24332539_+ (89 bp) 3
ggTTaagaaagctggtttccttgttaatgggattatgcccttttctaaaaagtcttcctgcaaaattcagccagcttgctgttctActtGTCAGACACGCAACAGGGGATAGGCAAGGCACACAGGGGATAGG
>N_chr11-113163983_- (49 bp) 0
tggcctctttcttttcaaaagaagataagcctgggttgtccctgctatcGTCAGACACGCAACAGGGGATAGGCAAGGCACACAGGGGATAGG
>N_chr12-21836592_+ (91 bp) 0
gtgatgatatcccctttatcattttttattgtgtctatttgattcttctctcctttcttcttcattagctggctagtggtctattttgttaGTCAGACACGCAACAGGGGATAGGCAAGGCACACAGGGGATAGG
>N_chr2-64175324_- (49 bp) 1
TatcagacttatttttcaaggacctctagactaacagaccattgtcttgGTCAGACACGCAACAGGGGATAGGCAAGGCACACAGGGGATAGG
>N_chr1-107480077_- (52 bp) 1
ttatgttttattgagcttcatttgtcagcccaagatcctcaacttattttttGTCAGACACGCAACAGGGGATAGGCAAGGCACACAGGGGATAGG
>N_chr13-31530683_+ (54 bp) 0
cagccatcagctgacagctgtcacttacactgtcagtatgcctgaccttaAAatGTCAGACACGCAACAGGGGATAGGCAAGGCACACAGGGGATAGG
>N_chr1-29411443_+ (55 bp) 0
tgaggtggaggttgcaggttgcagtgagccaagattgcaccagcctggAcaacagGTCAGACACGCAACAGGGGATAGGCAAGGCACACAGGGGATAGG
>N_chr3-145399058_- (69 bp) 2
tagaataaaaggaggaaaaagtaggaaagacttttctgtggcttgggtaccagctcagttgcagtagaaGTCAGACACGCAACAGGGGATAGGCAAGGCACACAGGGGATAGG
>N_chr2-189933593_- (74 bp) 2
accatggcacatgtttacctatgtaacaaacctgcacatcttgcacatgtatcccagaagttaaaataaaataaGTCAGACACGCAACAGGGGATAGGCAAGGCACACAGGGGATAGG
>N_chr14-87424523_- (54 bp) 1
ttatcctgaggaataataataacccttccacagatgaggtcatcaaaActcaAaGTCAGACACGCAACAGGGGATAGGCAAGGCACACAGGGGATAGG
>N_chr3-78014885_+ (59 bp) 0
tttcttaaaTctaggaaatctgtcactaatccattgaaaaaatatgacaatctcatttAGTCAGACACGCAACAGGGGATAGGCAAGGCACACAGGGGATAGG
>N_chr13-99463532_- (26 bp) 1
tagttgcttacaatgggattgtaaatGTCAGACACGCAACAGGGGATAGGCAAGGCACACAGGGGATAGG
>N_chr2-145795024_+ (39 bp) 1
atcatatgcccacaaatagcaatttaccaaaatgtttatGTCAGACACGCAACAGGGGATAGGCAAGGCACACAGGGGATAGG
>N_chr3-106667881_- (53 bp) 1
gtgaagatcgcacaatgttaaagaatgcttttgcctgatctcttgtccctgatGTCAGACACGCAACAGGGGATAGGCAAGGCACACAGGGGATAGG
>N_chr8-85427625_- (45 bp) 0
acgacataagatttgcagtccagagctcaatgttcaaatgctaAAGTCAGACACGCAACAGGGGATAGGCAAGGCACACAGGGGATAGG
>N_chr15-94312021_- (81 bp) 1
tattcttgctgtcctctagaagcaggctgtcTgtgctcccttgggtattccaactttactcaatattccctgggcttatatGTCAGACACGCAACAGGGGATAGGCAAGGCACACAGGGGATAGG
>N_chr2-143414236_- (60 bp) 1
ttTaTagctaagagaagcacatattctccggtcaaattaaatgcaaattctttttccagtGTCAGACACGCAACAGGGGATAGGCAAGGCACACAGGGGATAGG
>N_chr4-9313763_- (42 bp) 2
tgaaagttttatccgctttcccatataaaaattcttcccacAGTCAGACACGCAACAGGGGATAGGCAAGGCACACAGGGGATAGG
>N_chr13-95531615_- (61 bp) 1
TatttttcctccttccatgcactgtagatgtctactgatcactctttcccatgaattgctcGTCAGACACGCAACAGGGGATAGGCAAGGCACACAGGGGATAGG
>N_chr10-119661947_- (44 bp) 0
TattccaggatctgtgttatttaacttaggttgatttctagcatGTCAGACACGCAACAGGGGATAGGCAAGGCACACAGGGGATAGG
>N_chr12-77642751_+ (53 bp) 0
aggctgttctcaaactcctgacctcaaatgatctgcccacttcggcctcccaaGTCAGACACGCAACAGGGGATAGGCAAGGCACACAGGGGATAGG
>N_chr2-108278194_+ (43 bp) 1
aaTtactTgctttgtaacccagtgcctgttcccgccctgctctGTCAGACACGCAACAGGGGATAGGCAAGGCACACAGGGGATAGG
>N_chr16-83116854_+ (40 bp) 1
gatctttccacggcactctccctgatgtcaacataagctgGTCAGACACGCAACAGGGGATAGGCAAGGCACACAGGGGATAGG
>N_chr16-78152252_+ (31 bp) 0
tggcgggaaatagggggaacacacagagcagGTCAGACACGCAACAGGGGATAGGCAAGGCACACAGGGGATAGG
>N_chr4-11116615_- (56 bp) 2
aagcattgcttcccagacatggaagcccaccttctccctacacagcTcctgcgtatGTCAGACACGCAACAGGGGATAGGCAAGGCACACAGGGGATAGG
>N_chr7-119842181_+ (60 bp) 0
TttttcaattcttaaccagcttagattacatggatTatcatgtcaataagtacatgtcaaGTCAGACACGCAACAGGGGATAGGCAAGGCACACAGGGGATAGG
>N_chr2-116152718_+ (45 bp) 0
agggccactgtcctccagaccccagaatgttacatccactgacagGTCAGACACGCAACAGGGGATAGGCAAGGCACACAGGGGATAGG
>N_chr11-48896856_+ (69 bp) 17
agattttatgtgacgatattccagtttccaacgaaggccttaagacagtccaactatccacttgcagatGTCAGACACGCAACAGGGGATAGGCAAGGCACACAGGGGATAGG
>N_chr5-4695700_- (74 bp) 0
actcatattttttacaaggctatttctttgttagtactgcacaaagcctaagtaatttggttttgttttaatttGTCAGACACGCAACAGGGGATAGGCAAGGCACACAGGGGATAGG
>N_chr13-26359381_- (74 bp) 2
tatccagctattctttccgtttttctgtaggcCtgcaattgaaaagccagcagttaagaaagaaaagcactccaGTCAGACACGCAACAGGGGATAGGCAAGGCACACAGGGGATAGG
>N_chr3-123148103_+ (50 bp) 0
gactcacaattctttgacctcttttgaaattccatgacctccatCttaccGTCAGACACGCAACAGGGGATAGGCAAGGCACACAGGGGATAGG
>N_chr12-49652952_+ (89 bp) 4
cagtctgagatcaaactgcaacgtggcagcgaggctgggggaggggcgcccaccattgcggaggcttgagtaggtaaacaaagcggctgGTCAGACACGCAACAGGGGATAGGCAAGGCACACAGGGGATAGG
>N_chr9-74451124_- (56 bp) 0
attagtaagtctgaaaatagtaaatgttgaagaatgaagatgattagaatctctcaGTCAGACACGCAACAGGGGATAGGCAAGGCACACAGGGGATAGG
>N_chr13-66143955_+ (73 bp) 4
gaagcagagcataaaagtttggaaaatttgcagcctgacactgcaatagaaaatacaaaaaacattttctgagcGTCAGACACGCAACAGGGGATAGGCAAGGCACACAGGGGATAGG
>N_chr7-91110042_- (106 bp) 2
ttcattttctgcagtaccttggcagcttttgatagatgtttgttcagaaaataacaatctctgaatattaaagtaaaataaattggtttttaaagtggtgagccttGTCAGACACGCAACAGGGGATAGGCAAGGCACACAGGGGATAGG
>N_chr18-28602540_+ (62 bp) 0
aatcatgatgttttatcatgagaaactgagaggatactgtttctcttttctaaaaaAaAaaaGTCAGACACGCAACAGGGGATAGGCAAGGCACACAGGGGATAGG
>N_chr1-35304609_- (59 bp) 1
catgcctgtaatcccagcactttgggacgcccaagcaggtggatcacctgagatcaggaGTCAGACACGCAACAGGGGATAGGCAAGGCACACAGGGGATAGG
>N_chr2-201168080_+ (50 bp) 0
ttTtataatagtaattaagacataaacacattatttgatgaatatgtattGTCAGACACGCAACAGGGGATAGGCAAGGCACACAGGGGATAGG
>N_chr12-123763761_+ (79 bp) 1
tcaggaagggtgggtccagccgtgacaaaacaggcacagccccaggccttgggtgctttctagggggaagtagacaagaGTCAGACACGCAACAGGGGATAGGCAAGGCACACAGGGGATAGG
>N_chr18-53495620_+ (52 bp) 0
aaatagaaggaaaagcatttccgtggccagatgactttggacagaaaAaAcaGTCAGACACGCAACAGGGGATAGGCAAGGCACACAGGGGATAGG
>N_chr2-41303084_+ (61 bp) 2
ttaaatgtaaatggactaagtgtgccattaaaagacacagacAggcaaattggatgaagagGTCAGACACGCAACAGGGGATAGGCAAGGCACACAGGGGATAGG
>N_chr20-34314167_- (54 bp) 0
gccagtgggtcctgcctgccacccttgtaagtgactgatactgccagttgccaAGTCAGACACGCAACAGGGGATAGGCAAGGCACACAGGGGATAGG
>N_chr20-41439210_+ (50 bp) 0
ttggtctggggtgctgtctgaAcatttcaagtttttaaagctccccaAAtGTCAGACACGCAACAGGGGATAGGCAAGGCACACAGGGGATAGG
>N_chr7-104495601_- (42 bp) 1
tcactctgtcatctaagctggggcacagtggcatgaccatgcGTCAGACACGCAACAGGGGATAGGCAAGGCACACAGGGGATAGG
>N_chr11-132674989_- (44 bp) 1
ggaccctcaacttcactgaaggtctttaatgatggtgctgatgtGTCAGACACGCAACAGGGGATAGGCAAGGCACACAGGGGATAGG
>N_chr20-57233517_+ (90 bp) 0
tgtgtttaatttTaattaatctggattcatttaagtaatattccattataggttcaatgcatgtatattttttttaacttaagaaatgggGTCAGACACGCAACAGGGGATAGGCAAGGCACACAGGGGATAGG
>N_chr16-12914324_- (40 bp) 1
tgagggggtgacactggagatgggccttgaacagcgaggaGTCAGACACGCAACAGGGGATAGGCAAGGCACACAGGGGATAGG
>N_chr2-1109030_- (60 bp) 0
tttagttttacttctgggctttctattctgctccactggtgtaggtgtctgttttttataGTCAGACACGCAACAGGGGATAGGCAAGGCACACAGGGGATAGG
>N_chr4-117240781_- (25 bp) 1
ttcttatggagtcatcggagtcattGTCAGACACGCAACAGGGGATAGGCAAGGCACACAGGGGATAGG
>N_chr1-227979682_- (44 bp) 5
aaactgatagagcaagaattcattcattaccgcagggatggcacGTCAGACACGCAACAGGGGATAGGCAAGGCACACAGGGGATAGG
>N_chr1-233485876_- (52 bp) 0
tgttggccaggctggtctcgaactcctgacctcaagtgatccacctgcctcaGTCAGACACGCAACAGGGGATAGGCAAGGCACACAGGGGATAGG
>N_chr1-220737150_- (59 bp) 2
tgagccaagatcgcacccttacacttcagcctgggcgactgagactccgtctcaaaaaaGTCAGACACGCAACAGGGGATAGGCAAGGCACACAGGGGATAGG
>N_chr10-58566668_+ (57 bp) 0
ataatctgactcatgttgagctctggcattggctaattaatcacagtgtccttagaaGTCAGACACGCAACAGGGGATAGGCAAGGCACACAGGGGATAGG
>N_chr2-142731991_- (58 bp) 0
cagaaaacaaacaaattatgcacttaaatttgacgcttgaccaattggacctcattgaGTCAGACACGCAACAGGGGATAGGCAAGGCACACAGGGGATAGG
>N_chr5-72199718_+ (44 bp) 0
ttaagagcttaatatggccgggcgcggtggctcacgcctgtaatGTCAGACACGCAACAGGGGATAGGCAAGGCACACAGGGGATAGG
>N_chr15-87923125_- (52 bp) 1
tccctgctcctggacagagcactccccaaggacacagcccaaaccttcctttGTCAGACACGCAACAGGGGATAGGCAAGGCACACAGGGGATAGG
>N_chr17-67643310_+ (65 bp) 0
ctgggtcctcattttccctcttggttgaagcccctgggtctcagaatcatcatgtgtgtgtccttGTCAGACACGCAACAGGGGATAGGCAAGGCACACAGGGGATAGG
>N_chr6-140682833_- (65 bp) 0
ctgcaaaagtggTcagaatagatttccaaatggcttctcatcatactcctcttctgttcacacatGTCAGACACGCAACAGGGGATAGGCAAGGCACACAGGGGATAGG
>N_chr4-115025161_- (98 bp) 0
cagggagaatattggtatggtAtgtgagagttaataaaggaggtggctgaaggtagagacaggattgtttggcttgcatatgaaaggtatgctcataAGTCAGACACGCAACAGGGGATAGGCAAGGCACACAGGGGATAGG
>N_chr8-8168746_- (66 bp) 0
actgagcttgagactggatgacaaatgcctccagtttttatatcttcaaattctgatcatatacaaGTCAGACACGCAACAGGGGATAGGCAAGGCACACAGGGGATAGG
>N_chr2-213176181_- (50 bp) 1
gagtgcagtggcgcattctcggctcactgcaacctccacctcccaggctcGTCAGACACGCAACAGGGGATAGGCAAGGCACACAGGGGATAGG
>N_chr3-62342181_- (41 bp) 0
agtcggatttgtaacctatgtccctggcaggattcaccatgGTCAGACACGCAACAGGGGATAGGCAAGGCACACAGGGGATAGG
>N_chr4-72033248_+ (102 bp) 0
ggttttcctggaatatttagtgatttgggattgtctgctcaacttgagtgtttgaggatattggtttgcttcttggtgaatatactgattatgggagcatacGTCAGACACGCAACAGGGGATAGGCAAGGCACACAGGGGATAGG
>N_chr6-53444780_- (81 bp) 0
atttgaaggtacaaaactcactggtaatagtaagcacacagaaaaacacagaatattgtaacactgtagctgtggtgtAtaGTCAGACACGCAACAGGGGATAGGCAAGGCACACAGGGGATAGG
>N_chr7-133195577_+ (35 bp) 0
taatgtcggacagctcgctctccctttctccgcctGTCAGACACGCAACAGGGGATAGGCAAGGCACACAGGGGATAGG
>N_chr1-111113140_- (76 bp) 1
aaaaaggaagaaaatcctgacatatgctacaacatggatgaacgttgaaggcatgctaagtgaagtaagacagtcaGTCAGACACGCAACAGGGGATAGGCAAGGCACACAGGGGATAGG
>N_chr3-30398272_- (71 bp) 1
aaatgtgctacatatacaccactgaatactatgaagccataaaagggaacaagatcatgttctttgcaaaAGTCAGACACGCAACAGGGGATAGGCAAGGCACACAGGGGATAGG
>N_chr10-24790608_+ (72 bp) 1
cacagatcaacatcacctcattgtgtaaatttaggtatgttatatcatcaaactaaaatacatatatacattGTCAGACACGCAACAGGGGATAGGCAAGGCACACAGGGGATAGG
>N_chr4-88605937_- (53 bp) 0
cctcttgaaagaaaatatCatattgaacccactagattctaatctTcaccaaaGTCAGACACGCAACAGGGGATAGGCAAGGCACACAGGGGATAGG
>N_chr2-3610683_+ (47 bp) 1
aaatccttccaaggaccctgggaggtaggcagtggtttccaatgcttGTCAGACACGCAACAGGGGATAGGCAAGGCACACAGGGGATAGG
>N_chr8-89898645_+ (34 bp) 0
taatggctttattttttgatagacctgcatagatGTCAGACACGCAACAGGGGATAGGCAAGGCACACAGGGGATAGG
>N_chr6-40825145_+ (85 bp) 1
tTtTcaaacttatccccactagacagcagccacagcaatcccctgccacccctgctgccccctctgTattcacacacccatatacGTCAGACACGCAACAGGGGATAGGCAAGGCACACAGGGGATAGG
>N_chr8-109009140_- (93 bp) 3
catcgatacaaaaatcctcaataaaatactggaaaaccgaatccagcagtacatcaaaaagcttatccaccatAatcaagtgggattcatcccGTCAGACACGCAACAGGGGATAGGCAAGGCACACAGGGGATAGG
>N_chr3-180526682_- (58 bp) 1
ctcctgagtggccgggattacgggcgcccgccagcaggaggctgggattacaggtaccGTCAGACACGCAACAGGGGATAGGCAAGGCACACAGGGGATAGG
>N_chr20-37691964_- (67 bp) 1
aaaacattagcattggaaccttgtctcatgttctgtattggagatatccagactaagattccaaAatGTCAGACACGCAACAGGGGATAGGCAAGGCACACAGGGGATAGG
>N_chr2-150633279_+ (56 bp) 1
attgatttttctactagtccatggcaatgaagtgatgttaatggagagataatataGTCAGACACGCAACAGGGGATAGGCAAGGCACACAGGGGATAGG
>N_chr7-65844885_+ (71 bp) 2
gctgttgggtgtggagcctggaagggatcagggaatacttCctgcatgtgtcttgaagaatgactaacattGTCAGACACGCAACAGGGGATAGGCAAGGCACACAGGGGATAGG
>N_chr15-50654832_+ (109 bp) 0
attcaatctTttgtttgatggaagtttgcaaatgttctttgtagcttctcttctcttcacttgtttactctgctatgcagaagatttttagcttgatgtaatcccacttGTCAGACACGCAACAGGGGATAGGCAAGGCACACAGGGGATAGG
>N_chr12-36786557_- (47 bp) 0
gatgaacatTaacacaaaagttctcaacaaaatattttcaaaacgaaGTCAGACACGCAACAGGGGATAGGCAAGGCACACAGGGGATAGG
>N_chr8-119782511_+ (79 bp) 1
tgtgtgaccactatagagttggtagatccaaagaaagtggagcTgttgtcaccccagtcatgccaacatgccaacgatcGTCAGACACGCAACAGGGGATAGGCAAGGCACACAGGGGATAGG
>N_chr5-121700522_- (42 bp) 0
tcataagatgctaggccactgtcatcagcactacattcccgcGTCAGACACGCAACAGGGGATAGGCAAGGCACACAGGGGATAGG
>N_chr15-71768464_- (57 bp) 0
agaagggatggcaacaaggagaatagggagaggaaggaaagggatgagagcacatgaGTCAGACACGCAACAGGGGATAGGCAAGGCACACAGGGGATAGG
>N_chr9-113920225_- (38 bp) 0
gatgTtgagcttgcttgaccatctgtttgggtcacctgGTCAGACACGCAACAGGGGATAGGCAAGGCACACAGGGGATAGG
>N_chr3-97677530_- (59 bp) 1
TagaaatgtaagaattagaattaagttgtttttaagtcaccaggtctatggtattctAtGTCAGACACGCAACAGGGGATAGGCAAGGCACACAGGGGATAGG
>N_chr19-18242655_+ (72 bp) 2
aagattgtgattaaaAagtaagtataagataaaaggtaacctgggaggccaggcatggtggctcacacctgtGTCAGACACGCAACAGGGGATAGGCAAGGCACACAGGGGATAGG
>N_chr4-59913245_+ (59 bp) 0
aagataaaagcaaacaaacaaaagtaattgccaagtttgattgaaggtatatagttgcaGTCAGACACGCAACAGGGGATAGGCAAGGCACACAGGGGATAGG
>N_chr11-19135073_- (50 bp) 1
tgTaatgaggagaagggaaagagaggaagtcgctggggagggaatgaatcGTCAGACACGCAACAGGGGATAGGCAAGGCACACAGGGGATAGG
>N_chr10-60521493_+ (43 bp) 0
agtgtataaactctgatgcataccttgtctcatttttcacatcGTCAGACACGCAACAGGGGATAGGCAAGGCACACAGGGGATAGG
>N_chr15-73514727_+ (63 bp) 0
atgtTggaatcagaaagatcagggtttatccacaagtacaaagaatgaactTtaagacatattGTCAGACACGCAACAGGGGATAGGCAAGGCACACAGGGGATAGG
>N_chr17-39910113_+ (123 bp) 0
actgtgaagtccttgaggacaagaactgagtcttgtttatctTttacacctaataacatggcaaccaaacactagggaacaattaggtgctaaaattgtgtggcagtgatgaacaagttctagGTCAGACACGCAACAGGGGATAGGCAAGGCACACAGGGGATAGG
>N_chr15-32999120_+ (62 bp) 1
tgattcatgcctgtaacccaacactttgggaggctgaggtgggtcaatcacttgaAAccaAAGTCAGACACGCAACAGGGGATAGGCAAGGCACACAGGGGATAGG
>N_chr5-16839545_- (42 bp) 1
attctcaaaatccagaatctgaaatcagaaacacttctcgtcGTCAGACACGCAACAGGGGATAGGCAAGGCACACAGGGGATAGG
>N_chr8-18746708_- (101 bp) 1
agtttgaactcccatgacgtgctttgagccatccatggctgtacattcccagattttagtgcaaagcctttcccaccaatttggaatgaactgatcattgtGTCAGACACGCAACAGGGGATAGGCAAGGCACACAGGGGATAGG
>N_chr5-39837911_- (72 bp) 0
taaaaattgttttcagtatttgacattatcttctatgagataagatattgcctaaatattaaatttaagctaGTCAGACACGCAACAGGGGATAGGCAAGGCACACAGGGGATAGG
>N_chr7-155613200_- (89 bp) 2
ttggcatctaatgtgcctgcgtccatgcgggccggggcaggtgcTgcgcctcctctcactcattcccagcaccgggtcaActActtcaaGTCAGACACGCAACAGGGGATAGGCAAGGCACACAGGGGATAGG
>N_chr4-82246691_+ (53 bp) 1
aaattagagcagccagagtaaggttttcctaatgtgtagaggataaactatgaGTCAGACACGCAACAGGGGATAGGCAAGGCACACAGGGGATAGG
>N_chr7-83016001_+ (48 bp) 3
aatacaccacgcagccttttcctcttaggtatgactgcatgcctgaagGTCAGACACGCAACAGGGGATAGGCAAGGCACACAGGGGATAGG
>N_chr6-54929994_- (42 bp) 0
ttgTtttgatcatttgcaatgatgaagagaAatatatatgtaGTCAGACACGCAACAGGGGATAGGCAAGGCACACAGGGGATAGG
>N_chr22-26792105_+ (61 bp) 0
ctctatttttttttccagccttactgaggcataattaacaaataaaaattAtatatattcaGTCAGACACGCAACAGGGGATAGGCAAGGCACACAGGGGATAGG
>N_chr16-16718536_- (72 bp) 0
taactttttacacaacaatagatgatgaatacactatcccaaatcaatccacaaatttggtgtccccacaagGTCAGACACGCAACAGGGGATAGGCAAGGCACACAGGGGATAGG
>N_chr4-175341575_+ (62 bp) 2
tagaggcgggcccttggaatagtcaagggtccatcaaaaagagtgatttccttgggtatatgGTCAGACACGCAACAGGGGATAGGCAAGGCACACAGGGGATAGG
>N_chr1-162202084_- (53 bp) 2
ttatcatttacatattttttatttcaatttcatttgtatctgctttgatctttGTCAGACACGCAACAGGGGATAGGCAAGGCACACAGGGGATAGG
>N_chr3-46568371_+ (47 bp) 1
gcagcctcaacctcctgggctcaggcaatcttcctgcttcagcctccGTCAGACACGCAACAGGGGATAGGCAAGGCACACAGGGGATAGG
>N_chr2-4296440_+ (55 bp) 1
attagaatgaatgtttcataatatgatttgataaaatagatttgaactactttttGTCAGACACGCAACAGGGGATAGGCAAGGCACACAGGGGATAGG
>N_chr7-102371603_+ (75 bp) 2
ccaTcagagctgggagatgtTcttggaaaatacattcttgcatcataaaggtgacaaaaagTctatctagtcttcGTCAGACACGCAACAGGGGATAGGCAAGGCACACAGGGGATAGG
>N_chr18-52052061_+ (39 bp) 0
ccagagattctgattcatttggtctgggatagagccagaGTCAGACACGCAACAGGGGATAGGCAAGGCACACAGGGGATAGG
>N_chr5-156782129_- (49 bp) 0
catcctttcggatgggcagggaccacacgttgtacttctgtctcagctgGTCAGACACGCAACAGGGGATAGGCAAGGCACACAGGGGATAGG
>N_chr20-34925496_+ (48 bp) 1
TggcccgggccccggctccgcccggcgcagcccgccccccgcgcagccGTCAGACACGCAACAGGGGATAGGCAAGGCACACAGGGGATAGG
>N_chr20-8594931_- (65 bp) 0
tgcttgtcttagtttgggttcttccaaaaacaggatctgagacaaggatttgagtgcaagcacctGTCAGACACGCAACAGGGGATAGGCAAGGCACACAGGGGATAGG
>N_chr19-41993150_+ (71 bp) 6
cttggactgccttggactaatttttaagtcttggttggaaatcaccgagtagAttcataaggtgcatgacaGTCAGACACGCAACAGGGGATAGGCAAGGCACACAGGGGATAGG
>N_chr1-11123484_+ (57 bp) 0
ttaaatttaaaatgtatcattcaaagttgaaaaatgaattaaatgtaaagaaAtttaGTCAGACACGCAACAGGGGATAGGCAAGGCACACAGGGGATAGG
>N_chr2-12125522_+ (59 bp) 3
aaaaaacgcactatttctcagcccggagaaatctgggtttgagttccagttttgttgctGTCAGACACGCAACAGGGGATAGGCAAGGCACACAGGGGATAGG
>N_chr7-36773832_+ (34 bp) 1
gtctttccctttccttctatgccatcattttcagGTCAGACACGCAACAGGGGATAGGCAAGGCACACAGGGGATAGG
>N_chr5-45547409_- (111 bp) 2
tttatgaccttgacagtttgaagaagctgttatataaaatgtcattaaattaggtttgtctgatttttgtattgttacaaaggggttgtaagtctttgggagaaaagccacGTCAGACACGCAACAGGGGATAGGCAAGGCACACAGGGGATAGG
>N_chr11-47476016_+ (51 bp) 1
gttgggttgaacaccaggcagtggcaaagcacaggaagtattacaatgaaaGTCAGACACGCAACAGGGGATAGGCAAGGCACACAGGGGATAGG
>N_chr6-117793131_- (65 bp) 0
tgccaaaattagcacttccaaaattgTaaattttgattttacatgtgaactaaagtttAgaAattGTCAGACACGCAACAGGGGATAGGCAAGGCACACAGGGGATAGG
>N_chr13-54898952_- (66 bp) 0
ttatattgtctatttgtgctctttcagactttttgatgtagccatttaaggctatgaactttcctcGTCAGACACGCAACAGGGGATAGGCAAGGCACACAGGGGATAGG
>N_chr14-40787975_- (57 bp) 0
aaatgtaaatgtattttgtacaatattaattatgttaataatcctagtaattattAcGTCAGACACGCAACAGGGGATAGGCAAGGCACACAGGGGATAGG
>N_chr1-21879449_- (78 bp) 0
taactattaagaattagtggcacaagaatttgtcaggttttatcaagtccagtgaaaagatttaattaatcacttagcGTCAGACACGCAACAGGGGATAGGCAAGGCACACAGGGGATAGG
>N_chr18-29705365_+ (50 bp) 0
tgagatttctgacttcctgaaaaagcaggacattctgagatccccaggagGTCAGACACGCAACAGGGGATAGGCAAGGCACACAGGGGATAGG
>N_chr2-39131978_- (162 bp) 0
aTtgacctagagaaatgtatttgcaaattgtacacctttgcagaaggaattcttgaattgtcctttattcatatttctaagtcattaaaatttttcactgtgtctgacatgttaaattttgtgattataaaatgacttattggctcaaaatttgtttaatatGTCAGACACGCAACAGGGGATAGGCAAGGCACACAGGGGATAGG
>N_chr16-71430211_- (51 bp) 1
atttcgttccgttgtgctttgtcaccgcacatttacttttatcctttctgAGTCAGACACGCAACAGGGGATAGGCAAGGCACACAGGGGATAGG
>N_chr2-18346533_+ (44 bp) 0
agaaatgtagatacataaaatttttgttaggttgggatctttaaGTCAGACACGCAACAGGGGATAGGCAAGGCACACAGGGGATAGG
>N_chr3-118763466_- (51 bp) 1
atgaaggctccattctcacgttttctaaggtttcatggggctcaagactccGTCAGACACGCAACAGGGGATAGGCAAGGCACACAGGGGATAGG
>N_chr10-14244547_+ (49 bp) 2
gtggggcacagctaaattaacccggttaacttggtcctgCaccccactcGTCAGACACGCAACAGGGGATAGGCAAGGCACACAGGGGATAGG
>N_chr17-8362405_- (37 bp) 1
cactttgggaggctgaaAtgggcagatcacttgagctGTCAGACACGCAACAGGGGATAGGCAAGGCACACAGGGGATAGG
>N_chr21-23851657_+ (57 bp) 2
gtgtgtaaatcagccttggccctgccactggctgagatactctgcttgctaaatcttGTCAGACACGCAACAGGGGATAGGCAAGGCACACAGGGGATAGG
>N_chr7-17696377_- (57 bp) 1
ggaatgttaccacaatgctgactcatggcctcaggtcacccgtcagagtgtgcagcaGTCAGACACGCAACAGGGGATAGGCAAGGCACACAGGGGATAGG
>N_chr13-80161072_- (42 bp) 0
gtcctgggccaggcctgaagccccactgccctgtacagcctcGTCAGACACGCAACAGGGGATAGGCAAGGCACACAGGGGATAGG
>N_chr2-50320498_+ (64 bp) 0
atactttcttctcacctTacaatacttttaaaaagagaaaaataacatTtaaatgtaaaatgacGTCAGACACGCAACAGGGGATAGGCAAGGCACACAGGGGATAGG
>N_chr2-128133549_+ (77 bp) 1
ttcactaggacaggcttggtttccttccgggagaacactgtgaacctcctcttctgaaacacacacccaaggtggcaGTCAGACACGCAACAGGGGATAGGCAAGGCACACAGGGGATAGG
>N_chr6-66861361_+ (65 bp) 1
aagcgaggacgtaagcggtggtggcggtggcgAcagaattgcccagaacatccagctgtcccgcgGTCAGACACGCAACAGGGGATAGGCAAGGCACACAGGGGATAGG
>N_chr9-21467539_+ (85 bp) 1
aTtatgccttcatctcttaaaaacttaccaaggctatcaagaagtaggggtacggcttactacgtgtagtcacaagaccagcaAcGTCAGACACGCAACAGGGGATAGGCAAGGCACACAGGGGATAGG
>N_chr8-122366318_- (57 bp) 0
agttgtttattctgcccctttaattcctctgggctataatttttaaaagtgtgttCtGTCAGACACGCAACAGGGGATAGGCAAGGCACACAGGGGATAGG
>N_chr14-71191054_+ (48 bp) 0
ataaatgcagttgaggttcaagatcttaaaagagatataagacttttcGTCAGACACGCAACAGGGGATAGGCAAGGCACACAGGGGATAGG
>N_chr4-41513518_+ (55 bp) 2
acgagcaacttgacaatagtcttgtgagagggagtatatgcttcctcatAtcAtcGTCAGACACGCAACAGGGGATAGGCAAGGCACACAGGGGATAGG
>N_chr9-100927541_- (55 bp) 0
aagtgctatatgggtcctacatgtgtagtacaatttgcaaacatttgttagcagtGTCAGACACGCAACAGGGGATAGGCAAGGCACACAGGGGATAGG
>N_chr6-97781151_+ (73 bp) 0
ctgcactccagctcgggtgcacagagtgaaactccgtctcaaaatatatatgtatatattctatatacacataGTCAGACACGCAACAGGGGATAGGCAAGGCACACAGGGGATAGG
>N_chr8-53440894_- (48 bp) 0
ctactTaggaggctgaggtgggaggattgcttgagcctgtgaggtcgaGTCAGACACGCAACAGGGGATAGGCAAGGCACACAGGGGATAGG
>N_chr3-153229651_+ (74 bp) 0
ttTaagattttaaaagttatccaaaaacttatttgcctttgctttttccattctttgtttaatgagctgatattGTCAGACACGCAACAGGGGATAGGCAAGGCACACAGGGGATAGG
>N_chr3-43114448_- (48 bp) 0
tgtggaggagtgaccggtgagctgctggttctggcagtcacaaaactgGTCAGACACGCAACAGGGGATAGGCAAGGCACACAGGGGATAGG
>N_chr13-49615129_+ (134 bp) 4
gtggtgcacacctgtaggcccagctactcaggaggctgagatgggaggatcactagagcccaagagttggaggctgcaatgagctatgattgtaccactgtactccagcctggatgacagagtgagacTctgtcGTCAGACACGCAACAGGGGATAGGCAAGGCACACAGGGGATAGG
>N_chr8-93725753_- (43 bp) 0
ggtaaaataaaataaatggttgataggtccaataattttgacaGTCAGACACGCAACAGGGGATAGGCAAGGCACACAGGGGATAGG
>N_chr5-155212968_+ (43 bp) 0
aatttgtcagttagaaaaaaaaaatggccttactgaaaatgtgGTCAGACACGCAACAGGGGATAGGCAAGGCACACAGGGGATAGG
>N_chr2-238591944_+ (50 bp) 1
tttatttatttatttatttagagacggagtcttgctctgttccccagcctGTCAGACACGCAACAGGGGATAGGCAAGGCACACAGGGGATAGG
>N_chr12-94636492_- (36 bp) 0
tggtaagtggcaacaggatccagctatatgtcatttGTCAGACACGCAACAGGGGATAGGCAAGGCACACAGGGGATAGG
>N_chr11-73630811_- (70 bp) 0
ctacatgcaaaagaatgaagttggttccattcctgatatcatacacaaacattaactcaaaatggaacatGTCAGACACGCAACAGGGGATAGGCAAGGCACACAGGGGATAGG
>N_chr4-181606374_+ (100 bp) 1
ttaagatgtgtcaaaggcaaaataacagcaaatttagtttaaatatctaatggttttcagaggttctagaatcaggcaacacatcattttataaaataaaGTCAGACACGCAACAGGGGATAGGCAAGGCACACAGGGGATAGG
>N_chr1-75492296_- (55 bp) 1
cgacaagagtgagaaaccgtctaaaaaaaaaaaaagttgtggtcccctgaaatttGTCAGACACGCAACAGGGGATAGGCAAGGCACACAGGGGATAGG
>N_chr4-87813710_+ (48 bp) 1
aaggaggatgatttttgaatgccagaacttgaggctttcttcttaggcGTCAGACACGCAACAGGGGATAGGCAAGGCACACAGGGGATAGG
>N_chr7-120059026_+ (40 bp) 1
atttattttatcagcttatgataagagcatcaagtacaaaGTCAGACACGCAACAGGGGATAGGCAAGGCACACAGGGGATAGG
>N_chr14-50886628_- (86 bp) 1
tcaagtgagggattccacaatacatattattttctgcgatgcctgagtgtgcctgtaattacagaaaagtctatgagcatcagaccGTCAGACACGCAACAGGGGATAGGCAAGGCACACAGGGGATAGG
>N_chr8-67566025_- (70 bp) 2
gattgccccacagcactccagcctgggcgacagagccagaccccatctcaaaaagaaaaagtacttaaccGTCAGACACGCAACAGGGGATAGGCAAGGCACACAGGGGATAGG
>N_chr1-178234045_- (106 bp) 5
gaggttgcagtgggccgagatcatgccactgcactccagcctgggcgacagagtgagactctgtcttaaaaaaaaaaaaaaaaaaaaaaagaaaatagaagaaacaGTCAGACACGCAACAGGGGATAGGCAAGGCACACAGGGGATAGG
>N_chr1-30111770_- (44 bp) 2
acagctagggaggtaggaggaaaactaagagtcggggtggggatGTCAGACACGCAACAGGGGATAGGCAAGGCACACAGGGGATAGG
>N_chr16-76035003_+ (58 bp) 0
tgcaaggcacaatttcaagaggcagatcatttaaaactaattattggaactcaactggGTCAGACACGCAACAGGGGATAGGCAAGGCACACAGGGGATAGG
>N_chr3-72630793_- (48 bp) 0
agatgattttatatgcacattaaaatttgagaagcatttattatAttaGTCAGACACGCAACAGGGGATAGGCAAGGCACACAGGGGATAGG
>N_chr2-147331282_+ (84 bp) 1
aagttacagggttctcagtctttgaggggacctgataagatgacttttttgaggaaatgttgtttggctgctactcaggatactGTCAGACACGCAACAGGGGATAGGCAAGGCACACAGGGGATAGG
>N_chr12-77434438_- (54 bp) 1
gaggagggaatttttacaagagtgagAatctttgggaAccattcatagaagtctGTCAGACACGCAACAGGGGATAGGCAAGGCACACAGGGGATAGG
>N_chr16-72530510_+ (71 bp) 1
agaaaaaaacagaaaggaaaacttcataaaattggattgggcaatgattaaatatgataccaaaagcacaaGTCAGACACGCAACAGGGGATAGGCAAGGCACACAGGGGATAGG
>N_chr2-131488386_- (61 bp) 1
acaagactttgtggtcacaattactttaaaaagtaattacataaaacatggctgtgtcatgGTCAGACACGCAACAGGGGATAGGCAAGGCACACAGGGGATAGG
>N_chr4-42727933_- (89 bp) 1
gaatggTtttcaagtgacaatggcaAaagcaattctatAtaacaaaccttcacatgtacccccaaagataaaataaataaataaataaaGTCAGACACGCAACAGGGGATAGGCAAGGCACACAGGGGATAGG
>N_chr19-61390555_+ (42 bp) 0
gTtgacctctccttttgcataaggagtttggggaatcctgaAGTCAGACACGCAACAGGGGATAGGCAAGGCACACAGGGGATAGG
>N_chr4-138772588_- (97 bp) 3
gagacaagttctgcctatgtatatgcaagccagcaaagcgatgggtgagagtggtcatgggcaagcatatgccaacaaagtgacatggaggaAAaaAGTCAGACACGCAACAGGGGATAGGCAAGGCACACAGGGGATAGG
>N_chr11-131641823_+ (52 bp) 1
gcatagatttaatatgctcataacagttttgggtctggtggaaAAagtttcaGTCAGACACGCAACAGGGGATAGGCAAGGCACACAGGGGATAGG
>N_chr1-174954691_- (36 bp) 0
caatattgggaaaaaccaatatatacaaagtatataGTCAGACACGCAACAGGGGATAGGCAAGGCACACAGGGGATAGG
>N_chr8-76261453_- (121 bp) 3
tTttggagaaatggctgattccagagccagtgtggggaaattacaagacaatcctAaaataacttttagtcaaaatgtaagaaaatactcaaagaaggaaggtaaaaattcaaaaggacccGTCAGACACGCAACAGGGGATAGGCAAGGCACACAGGGGATAGG
>N_chr5-160443690_- (42 bp) 0
ttgatgttgaccttgattacctggctgaggtagtgttgtcaaGTCAGACACGCAACAGGGGATAGGCAAGGCACACAGGGGATAGG
>N_chr1-24556444_- (48 bp) 0
taggtgtaggttgagaagcgccaccttccagcttcctaactggctctgGTCAGACACGCAACAGGGGATAGGCAAGGCACACAGGGGATAGG
>N_chr9-122578023_+ (72 bp) 0
gtattaagtaccttctacttgctggtcactgttgtgtaccattatgctttgtaggtacagcaattccatcttGTCAGACACGCAACAGGGGATAGGCAAGGCACACAGGGGATAGG
>N_chr15-50897020_- (63 bp) 2
caagctaccattggctttcttcacagaattagaaaaaactactttaaatttcacgtggaaccaGTCAGACACGCAACAGGGGATAGGCAAGGCACACAGGGGATAGG
>N_chr11-68996042_- (57 bp) 1
attccccactcattaaagcacccatcagagtgagaatgaatgcatgtgagtgaatgaGTCAGACACGCAACAGGGGATAGGCAAGGCACACAGGGGATAGG
>N_chr9-82678139_- (39 bp) 0
ggagaagggttattgccctggataaagctgctatggttcGTCAGACACGCAACAGGGGATAGGCAAGGCACACAGGGGATAGG
>N_chr3-50537008_+ (61 bp) 3
gccaccctgaacgtgcctgatctcgtctgagagaccccatccagcaacaagacctAccaAcGTCAGACACGCAACAGGGGATAGGCAAGGCACACAGGGGATAGG
>N_chr13-50822546_- (50 bp) 0
taatcaaatgttttattcattacatacatatttggcattattagtctttcGTCAGACACGCAACAGGGGATAGGCAAGGCACACAGGGGATAGG
>N_chr9-78566430_- (48 bp) 0
tgttgaatgaagCattttaaaattatttggtgaaaattatgtatgtttGTCAGACACGCAACAGGGGATAGGCAAGGCACACAGGGGATAGG
>N_chr6-142703901_+ (55 bp) 0
tggatgttatgaatgaaagtgatcttcaaaatggaaaattacatagcctagaAttGTCAGACACGCAACAGGGGATAGGCAAGGCACACAGGGGATAGG
>N_chr17-968518_+ (54 bp) 0
TtTccagcgttatccctgagcctgagttcctcccagcgttatccctgagcctgaGTCAGACACGCAACAGGGGATAGGCAAGGCACACAGGGGATAGG
>N_chr13-61979277_- (59 bp) 1
aatcagTcacatgtggttgcgggcacctgtagtcccaggctgggcacagtggtgcaaAcGTCAGACACGCAACAGGGGATAGGCAAGGCACACAGGGGATAGG
>N_chr16-76009656_+ (71 bp) 2
ataatgacaatgaaataaacagcaggttactctgaaaaaaataaactcatataagtgcactgtcgtaaagaGTCAGACACGCAACAGGGGATAGGCAAGGCACACAGGGGATAGG
>N_chr14-87495358_- (89 bp) 0
ctttttttccaTatcctcaccaacacttgttttcttttgtttttttggtaatagccattctaagtagagggaagtgatatcccattAtAGTCAGACACGCAACAGGGGATAGGCAAGGCACACAGGGGATAGG
>N_chr4-68393945_- (68 bp) 0
tttttcaatgtttactcagtttttgtccaatgtaatgaaagtgtcagcagtacaggttacaaaataaaGTCAGACACGCAACAGGGGATAGGCAAGGCACACAGGGGATAGG
>N_chr7-116549350_+ (49 bp) 0
gtacagactatcagagaaggcttcccaggaggtgacatttgatttggatGTCAGACACGCAACAGGGGATAGGCAAGGCACACAGGGGATAGG
>N_chr2-42249627_- (41 bp) 3
ccaagactggacccccgtgacgggagatgaccaccacgtgAGTCAGACACGCAACAGGGGATAGGCAAGGCACACAGGGGATAGG
>N_chr7-101878887_- (41 bp) 0
tgcagctgagtcaggatccactcaggcttacgtggtctggtGTCAGACACGCAACAGGGGATAGGCAAGGCACACAGGGGATAGG
>N_chr12-110653351_+ (37 bp) 0
cttcttccgttagccagccacctttggggatccccctGTCAGACACGCAACAGGGGATAGGCAAGGCACACAGGGGATAGG
>N_chr19-43278733_+ (68 bp) 2
ttgttgttgttgttgagatggagtctcactctgtcgcctaggctggagtgcagtggcacaatcttggcGTCAGACACGCAACAGGGGATAGGCAAGGCACACAGGGGATAGG
>N_chr13-66426665_- (68 bp) 3
gatgctatggaaggaacccaagtatcctttgctgatagacccagcacccttggtaagtctgatcattcGTCAGACACGCAACAGGGGATAGGCAAGGCACACAGGGGATAGG
>N_chr3-179867373_- (109 bp) 3
tataagtaatctagtggtgatttaaaatatctgggaaaacttgtgtaggttatgtgcaaatactacatcattttatgtaaggaacttgaacatctgaagagtttcgtatGTCAGACACGCAACAGGGGATAGGCAAGGCACACAGGGGATAGG
>N_chr6-55297051_- (54 bp) 0
cctccaatcacctttgcattaccactatatttgtctacttaaaacttttgtagcGTCAGACACGCAACAGGGGATAGGCAAGGCACACAGGGGATAGG
>N_chr9-4836684_+ (57 bp) 2
actatgAggacacttccatgtctttctaatagaccttgggagaattagaagcatcacGTCAGACACGCAACAGGGGATAGGCAAGGCACACAGGGGATAGG
>N_chr9-139126720_- (34 bp) 0
gcaacagagggTagcaggccccaccctgccccAtGTCAGACACGCAACAGGGGATAGGCAAGGCACACAGGGGATAGG
>N_chr3-197975712_+ (66 bp) 1
gcatTtctactaaaaatacaaaaaattagccaggcatggtggcgggtgtctgtaatcccagctactGTCAGACACGCAACAGGGGATAGGCAAGGCACACAGGGGATAGG
>N_chr10-119097660_- (67 bp) 3
tttattattttatcagacaattctaaccaaacagttatacatcaaagcagtgacaagaaaaattattGTCAGACACGCAACAGGGGATAGGCAAGGCACACAGGGGATAGG
>N_chr7-90245422_+ (40 bp) 0
TagactaagatctttttcccaaacagaactcttgataTaCGTCAGACACGCAACAGGGGATAGGCAAGGCACACAGGGGATAGG
>N_chr7-28055380_+ (57 bp) 3
TacagctggctaattttttgtatttttagtagagacagggtttcaccatactgcccaGTCAGACACGCAACAGGGGATAGGCAAGGCACACAGGGGATAGG
>N_chr10-129419673_+ (41 bp) 1
aaacataataaaacaaagtatgcctgtgctaactgagaaacGTCAGACACGCAACAGGGGATAGGCAAGGCACACAGGGGATAGG
>N_chr4-129733239_+ (49 bp) 2
ctgccttgtgcacacgtttgtgcttgtgggtgtgtgcatgcctatgtgtGTCAGACACGCAACAGGGGATAGGCAAGGCACACAGGGGATAGG
>N_chr15-38411686_- (89 bp) 0
TacccctcctgTtgtaggatggaagcagccatggagtgggagggaggcgcaataagacacccctccacagagcttggcatcatgggaagGTCAGACACGCAACAGGGGATAGGCAAGGCACACAGGGGATAGG
>N_chr20-60950543_- (84 bp) 2
ctcctgaccttgtgatccgcctgtctcagcctcccaaagtgctgggattacaggcctgagccaccacacccAgcccagtgtttaGTCAGACACGCAACAGGGGATAGGCAAGGCACACAGGGGATAGG
>N_chr9-38319151_+ (45 bp) 1
aagttagattggacactgtaaaaaaatcaaatttgcaaattaaaaGTCAGACACGCAACAGGGGATAGGCAAGGCACACAGGGGATAGG
>N_chr15-73831199_+ (93 bp) 2
tgcttgctccccccagtccctccagcaggcacctcctctccacatcaacatcacctgattcctgaaggcctgggctactAacaaAaAccccaaGTCAGACACGCAACAGGGGATAGGCAAGGCACACAGGGGATAGG
>N_chr2-170602736_- (56 bp) 0
attttacattatatgctaacagctattttctacaatacaagcaatctttctcaaaaGTCAGACACGCAACAGGGGATAGGCAAGGCACACAGGGGATAGG
>N_chr7-105609296_+ (67 bp) 2
ctaaactatgtcctcaaagcaagaagtggtgtttaaagaacctcccagtaggactaacgcttgtAaaGTCAGACACGCAACAGGGGATAGGCAAGGCACACAGGGGATAGG
>N_chr11-79974505_+ (65 bp) 2
aggTcgaggttgtggtgagttgagattgtaccattgcactccagcctgggcaacaagagtgaaacGTCAGACACGCAACAGGGGATAGGCAAGGCACACAGGGGATAGG
>N_chr14-79632679_+ (45 bp) 0
gaaaTaactgatgctggcaaggctgtggagaaataggaacactttGTCAGACACGCAACAGGGGATAGGCAAGGCACACAGGGGATAGG
>N_chr4-5984828_+ (71 bp) 1
acagttcttggctgaatgccccacagagcagaagcgtgtcgcatttctactctggcacactctttccttggGTCAGACACGCAACAGGGGATAGGCAAGGCACACAGGGGATAGG
>N_chr18-8357173_+ (80 bp) 1
aagatactaaaagaaacccaatttagaagggcttttagtaggctgaaaacagatgtggcaaaccatttcgggatattctgGTCAGACACGCAACAGGGGATAGGCAAGGCACACAGGGGATAGG
>N_chr14-68316304_- (41 bp) 0
taagacactgagctggcctttggaggtagtggagttcctgtGTCAGACACGCAACAGGGGATAGGCAAGGCACACAGGGGATAGG
>N_chr17-15296743_- (51 bp) 1
tcacctagaggcctgggccagcctctcaaaagaagtatcactggagccAtcGTCAGACACGCAACAGGGGATAGGCAAGGCACACAGGGGATAGG
>N_chr7-7813143_- (48 bp) 0
taacacaatcccttgaaactaagaggcaatctatatgtttatctgaacGTCAGACACGCAACAGGGGATAGGCAAGGCACACAGGGGATAGG
>N_chr7-98916493_- (64 bp) 0
TctccttttctatgccttccatgtacttatgtatgctcctgtaatgcttttaaagggaaaattaGTCAGACACGCAACAGGGGATAGGCAAGGCACACAGGGGATAGG
>N_chr6-157844216_+ (34 bp) 1
ccacaccggccaccttcctctctgattgcttctcGTCAGACACGCAACAGGGGATAGGCAAGGCACACAGGGGATAGG
>N_chr16-47322453_+ (41 bp) 0
tgagatggagtTttgctctgtcacccaggctggagtgcagtGTCAGACACGCAACAGGGGATAGGCAAGGCACACAGGGGATAGG
>N_chr14-88742238_- (37 bp) 0
tTaggTtgctataataaaatacctcaaaatgggtggcGTCAGACACGCAACAGGGGATAGGCAAGGCACACAGGGGATAGG
>N_chr7-93526237_- (40 bp) 0
ccttctggtgatgggggcttgactcaagtgctgagagaagGTCAGACACGCAACAGGGGATAGGCAAGGCACACAGGGGATAGG
>N_chr2-240489666_- (45 bp) 3
TacccctcggttcatgggctgaagaatggatgttgtattagcagcGTCAGACACGCAACAGGGGATAGGCAAGGCACACAGGGGATAGG
>N_chr7-16620391_+ (44 bp) 1
TagtaacacagaagaaaatacatatCttttaaaggttaaattctGTCAGACACGCAACAGGGGATAGGCAAGGCACACAGGGGATAGG
>N_chr19-15734287_+ (68 bp) 0
gtttatcactttttcttagcccctggaacttacgtcaaaataaggttatccctactctggagctatAaGTCAGACACGCAACAGGGGATAGGCAAGGCACACAGGGGATAGG
>N_chr10-98171182_+ (57 bp) 0
ggtggatcgcctgaggtcaggagttcgagaccagcctggccaacatggcgaaacaccGTCAGACACGCAACAGGGGATAGGCAAGGCACACAGGGGATAGG
>N_chr15-61562594_+ (57 bp) 0
aggaggctgaggcagaaAaatcgcttgaacccaggaggcagaggttgcagtggAtccGTCAGACACGCAACAGGGGATAGGCAAGGCACACAGGGGATAGG
>N_chr2-185380138_- (63 bp) 0
gcgtcctgcaattttattttctagTattctatttttacaggacaggaatagtaatatgattggGTCAGACACGCAACAGGGGATAGGCAAGGCACACAGGGGATAGG
>N_chr15-77460496_+ (36 bp) 0
tTTTttccaagtctctgtgcaaggggtattcttgcaGTCAGACACGCAACAGGGGATAGGCAAGGCACACAGGGGATAGG
>N_chr12-38994995_+ (61 bp) 0
aacagaaaattatgaatttctacttatgtgtgaaatatgctctgtaatgcatgtcaAtAtcGTCAGACACGCAACAGGGGATAGGCAAGGCACACAGGGGATAGG
>N_chr9-133806018_+ (45 bp) 0
agTtatcagcttcatgttttccttggagatatcccaccaaaagggGTCAGACACGCAACAGGGGATAGGCAAGGCACACAGGGGATAGG
>N_chr2-65798096_- (105 bp) 0
ttttcctctctgcatctctagttttgaacctattgtaggtaataaatccagttttgtgttaagaaagaagaaaataggaaaggaaactttgaaggaattagtgagGTCAGACACGCAACAGGGGATAGGCAAGGCACACAGGGGATAGG
>N_chr7-54425227_+ (48 bp) 0
aTttgcttaaacttcagctttattttatccaacttaaaataaacctttGTCAGACACGCAACAGGGGATAGGCAAGGCACACAGGGGATAGG
>N_chr7-156222861_- (39 bp) 1
ggatcatctagtgcccaacacaAtacatgaaaatggactGTCAGACACGCAACAGGGGATAGGCAAGGCACACAGGGGATAGG
>N_chr19-56753020_+ (71 bp) 1
tcctctctaccctaaatgggattttgaatgaaagggtattgaaattattgattcgtaaatgattggcatctGTCAGACACGCAACAGGGGATAGGCAAGGCACACAGGGGATAGG
>N_chr7-15273662_- (38 bp) 0
aatttgtccctgaatgactgtcgtgaacataagtaaaaGTCAGACACGCAACAGGGGATAGGCAAGGCACACAGGGGATAGG
>N_chr6-33522024_- (57 bp) 0
cccctcatgaagacccacacagaaacctacactcacaaacacaccttgagtaactgtGTCAGACACGCAACAGGGGATAGGCAAGGCACACAGGGGATAGG
>N_chr12-89355332_+ (40 bp) 1
gtgtgctgtgaaacagaaaaatattggagtaaaattactaGTCAGACACGCAACAGGGGATAGGCAAGGCACACAGGGGATAGG
>N_chr11-65209132_+ (101 bp) 5
acctggttttttttgtgttttttttgggaaggagtcttgctttgtcgctcaggctggaatgcagtggtgagatcttggcttactgcaacctccacctcctaGTCAGACACGCAACAGGGGATAGGCAAGGCACACAGGGGATAGG
>N_chr5-143365031_+ (41 bp) 0
ttcgctggctgagattggctaagatttaactacttgttacaGTCAGACACGCAACAGGGGATAGGCAAGGCACACAGGGGATAGG
>N_chr20-30440742_+ (45 bp) 1
gtgTatttatagaaatacttTatattttctgctgtgtatcatcttGTCAGACACGCAACAGGGGATAGGCAAGGCACACAGGGGATAGG
>N_chr9-30046519_+ (57 bp) 0
gcaaaaatttattaagtgtagttgccaattactataaggccttcacagagagaaacaGTCAGACACGCAACAGGGGATAGGCAAGGCACACAGGGGATAGG
>N_chr2-207683593_+ (117 bp) 0
atgaggctcagAaagagtcacaatcacgaatcttcaatctagaaggttaagcatttagtggaggtagggagatttctttcttaccataaggggaaaagcggcacatcatctaaatccGTCAGACACGCAACAGGGGATAGGCAAGGCACACAGGGGATAGG
>N_chr1-169474860_+ (55 bp) 0
cagccagagagaaaggccaggtcacctacaaagagaagcccatcagactaaTagtGTCAGACACGCAACAGGGGATAGGCAAGGCACACAGGGGATAGG
>N_chr8-79185641_+ (51 bp) 1
gaaacagccacaataaatgtaataaataggtaaccatacaatatcttagctGTCAGACACGCAACAGGGGATAGGCAAGGCACACAGGGGATAGG
>N_chr13-99129478_+ (60 bp) 3
gtggaggttgcagtaagccaagattgcgccacagcactccagcctgggcgacagagcgaAGTCAGACACGCAACAGGGGATAGGCAAGGCACACAGGGGATAGG
>N_chr10-117931979_+ (46 bp) 0
agaatgagcagatctggagagcccttgatactgtggccagtaacatGTCAGACACGCAACAGGGGATAGGCAAGGCACACAGGGGATAGG
>N_chr14-25940388_- (38 bp) 1
ggctgggggaggcagttggaacacgtgtttTatagagaGTCAGACACGCAACAGGGGATAGGCAAGGCACACAGGGGATAGG
>N_chr7-46312103_- (105 bp) 1
TagaactaaatgaaatttaatttaaaaaaataaaagagataaatgaaacaaaaagctggttctttgaaaagataaataaaaatgactgctagaccattatcaataGTCAGACACGCAACAGGGGATAGGCAAGGCACACAGGGGATAGG
>N_chr2-133527857_+ (49 bp) 0
TcttttcctaattcttaagtaatccatttaaactgcaaaagcaaatactGTCAGACACGCAACAGGGGATAGGCAAGGCACACAGGGGATAGG
>N_chr10-21384902_+ (34 bp) 0
gaggctttagttgtctctgggaggttcatcccaaGTCAGACACGCAACAGGGGATAGGCAAGGCACACAGGGGATAGG
>N_chr5-124346432_- (70 bp) 2
TgggaggtgaggcaggagaatggcgtgaacctgggaggcgaggcttgcagtgagccgagatcgcgccacaGTCAGACACGCAACAGGGGATAGGCAAGGCACACAGGGGATAGG
>N_chr17-29655245_+ (94 bp) 2
tcccgctccagatgggccaggcattccttgccctgctccaAtaaaccaacaacttctagcagtgtgcatcatagccatcatgagcatgtcacatGTCAGACACGCAACAGGGGATAGGCAAGGCACACAGGGGATAGG
>N_chr11-26045603_- (41 bp) 1
atttctttttacagagatttctaattctacagttaactagGGTCAGACACGCAACAGGGGATAGGCAAGGCACACAGGGGATAGG
>N_chr17-22532187_- (59 bp) 1
cattttcaacctgatcaatcaaaacaaaagtttaactctgtgggatgaatccccgcatcGTCAGACACGCAACAGGGGATAGGCAAGGCACACAGGGGATAGG
>N_chr8-78550350_- (90 bp) 1
tgTTtgcccctgctttgccttccttcatgattgtaagcttcctgaagcccttaccccatctgctgaagcccagcaaatgctggagctatAGTCAGACACGCAACAGGGGATAGGCAAGGCACACAGGGGATAGG
>N_chr10-38214289_+ (59 bp) 1
TcaggaggctgtggcaggagaattgctggaacccgaggggcagaggctgaggtgagccaGTCAGACACGCAACAGGGGATAGGCAAGGCACACAGGGGATAGG
>N_chr11-81524500_- (36 bp) 2
atacacatccacacacccacagtctctcacaataacGTCAGACACGCAACAGGGGATAGGCAAGGCACACAGGGGATAGG
>N_chr8-8305472_+ (50 bp) 0
gatgttactattttataaattttgacaaacttaagcagtcatgtaaccacGTCAGACACGCAACAGGGGATAGGCAAGGCACACAGGGGATAGG
>N_chr14-78909550_+ (55 bp) 1
gaaaacgtggcaataaaagattccggaaagcgatttagttttttgcattacttctGTCAGACACGCAACAGGGGATAGGCAAGGCACACAGGGGATAGG
>N_chr1-196262366_- (78 bp) 1
tgaagataggttgaaaaaattattgtttcatagcctgaaatgattaatgctgaagctaaagactgaaCaaggaaaatgGTCAGACACGCAACAGGGGATAGGCAAGGCACACAGGGGATAGG
>N_chr15-20451536_- (53 bp) 1
gaggtaaggagtttgagactagcctggccaacatggtgaaaccctgcctccacGTCAGACACGCAACAGGGGATAGGCAAGGCACACAGGGGATAGG
>N_chr7-154507806_+ (60 bp) 0
tTTaaaatgcaatccgttgacatgaaacaggcactgagggtaactacttcctttcattttGTCAGACACGCAACAGGGGATAGGCAAGGCACACAGGGGATAGG
>N_chr12-21454670_- (52 bp) 1
agatgactacattgtggtgcatttgcccagtatactattctacaActatatcGTCAGACACGCAACAGGGGATAGGCAAGGCACACAGGGGATAGG
>N_chr7-157495865_+ (38 bp) 0
ctacatcatttctacacttgaaaaagtaagaattccaaGTCAGACACGCAACAGGGGATAGGCAAGGCACACAGGGGATAGG
>N_chr14-85407542_- (61 bp) 0
tcaggtaggtaacttaacatctctatctcaactaattttaagaagggatttctagcaattaGTCAGACACGCAACAGGGGATAGGCAAGGCACACAGGGGATAGG
>N_chr13-30796576_+ (78 bp) 1
tttaccagggacgggtagtgcttttagcctccccatattgcagtttgggggttggagaaggaaatcctcctgcattatGTCAGACACGCAACAGGGGATAGGCAAGGCACACAGGGGATAGG
>N_chr1-223968119_+ (61 bp) 2
TtgcctcccgggttcaagcaattctcctgcctctgcctcccaagtagctgggactacagacGTCAGACACGCAACAGGGGATAGGCAAGGCACACAGGGGATAGG
>N_chr18-44235050_+ (58 bp) 0
aagcattaaccctcagtccaccgaaccattgctattcagcaaaaggcatccagctcctGTCAGACACGCAACAGGGGATAGGCAAGGCACACAGGGGATAGG
>N_chr5-42132007_- (81 bp) 0
aaatgtctatactactcaaagcagtctaaagattcaatgcaattcctatcaaaatgtcaataacttcacagaaacagaaagGTCAGACACGCAACAGGGGATAGGCAAGGCACACAGGGGATAGG
>N_chr1-51813491_- (52 bp) 2
ggttgcagtgagccgagatcaggccactgcactccagcctgggagacagaAcGTCAGACACGCAACAGGGGATAGGCAAGGCACACAGGGGATAGG
>N_chr7-90051641_+ (70 bp) 0
gggaaccaggataaaaaaaacctgtgtaggcccttgcttctgaaagccaatgagaatttaaaatgacactGTCAGACACGCAACAGGGGATAGGCAAGGCACACAGGGGATAGG
>N_chr3-146161121_+ (67 bp) 0
aatatatacttacttgtttactggtcctatatgaagaatcattatatcacagaaatttttttttAcaGTCAGACACGCAACAGGGGATAGGCAAGGCACACAGGGGATAGG
>N_chr10-49080322_- (44 bp) 0
ggggtttccggaagccctttcaagcataagccctgtttctataaGTCAGACACGCAACAGGGGATAGGCAAGGCACACAGGGGATAGG
>N_chr2-152771900_+ (46 bp) 0
tacaggcatgaggcactgtgcctggctgaattcctgtgattttaatGTCAGACACGCAACAGGGGATAGGCAAGGCACACAGGGGATAGG
>N_chr4-3213343_+ (77 bp) 0
aacagaggcctcccccagccaggaccacctcgtcctcgtggcggggcagcaggagcggtagaaaggggtccgatgttGTCAGACACGCAACAGGGGATAGGCAAGGCACACAGGGGATAGG
>N_chr3-174607805_- (60 bp) 1
ttttTTtTtggacttcagttttgtcacatgtaaactaaggaagtAagcctatgttatctaGTCAGACACGCAACAGGGGATAGGCAAGGCACACAGGGGATAGG
>N_chr8-100563442_- (70 bp) 0
ctctttttcactcagtttctacatttccatacttccgaggaaacatacctttactgtgtctcagttttcaGTCAGACACGCAACAGGGGATAGGCAAGGCACACAGGGGATAGG
>N_chr5-59820049_- (43 bp) 0
TatatctagttgcctcagcAactttatgcttatcactttcagtGTCAGACACGCAACAGGGGATAGGCAAGGCACACAGGGGATAGG
>N_chr20-51594676_+ (49 bp) 1
aaattaaaacatatatataatatttttatatactatgttataacatataGTCAGACACGCAACAGGGGATAGGCAAGGCACACAGGGGATAGG
>N_chr8-139598703_+ (58 bp) 0
acccaaaaggccttacctcttaataccaccacaatggagactaagtttcaacattaatGTCAGACACGCAACAGGGGATAGGCAAGGCACACAGGGGATAGG
>N_chr1-196545232_+ (60 bp) 2
gtacatgtgcacaatgtgcCggttagttacatatgtatacatgtgccatgctgctgcgctGTCAGACACGCAACAGGGGATAGGCAAGGCACACAGGGGATAGG
>N_chr3-181682557_+ (57 bp) 0
aacacgtagtaaatacccaatatgttgtggaattatttcctacaacctgtaacatAaGTCAGACACGCAACAGGGGATAGGCAAGGCACACAGGGGATAGG
>N_chr5-52932431_+ (47 bp) 0
actctttgcaatctaacctatcttaaatttttttacaaaaaatttttGTCAGACACGCAACAGGGGATAGGCAAGGCACACAGGGGATAGG
>N_chr12-83401949_- (52 bp) 1
TaaggaagccagtctgagtcccaaaacctcaaaaatagagaagctgacagtcGTCAGACACGCAACAGGGGATAGGCAAGGCACACAGGGGATAGG
>N_chr9-30084110_+ (63 bp) 1
ttccttatagctcaatccattttcctgtctgtaaatacatggaactttaacacaccacagttaGTCAGACACGCAACAGGGGATAGGCAAGGCACACAGGGGATAGG
>N_chr18-5875265_+ (100 bp) 1
acttggtcacaatgtaggatcagaaagcacaggttattgagacaggcccatactttgtaacactccaggagaatctgcataatctttttcggGcttttcaGTCAGACACGCAACAGGGGATAGGCAAGGCACACAGGGGATAGG
>N_chr16-50219997_+ (58 bp) 0
aggataggtgtgagtgctgaggaaaattaaacccattgtcaatgagatataaatgtaaGTCAGACACGCAACAGGGGATAGGCAAGGCACACAGGGGATAGG
>N_chr17-23654023_- (93 bp) 0
taagaggaatcttatttctgttgcctgatcatttgggagtaaaattttaagtgttcttcttttttttttaacttttttttttttcttgagccaGTCAGACACGCAACAGGGGATAGGCAAGGCACACAGGGGATAGG
>N_chr19-16977537_- (77 bp) 5
atatgagggggaaaaagccattttagccatcacatcttctgactccaatgtgattgagagaagccgtgAgcgccgctGTCAGACACGCAACAGGGGATAGGCAAGGCACACAGGGGATAGG
>N_chr14-90420069_+ (54 bp) 1
ctgaatgtctggctcccaaagggaaaaagggggactgAtcctttaagtactcctGTCAGACACGCAACAGGGGATAGGCAAGGCACACAGGGGATAGG
>N_chr2-28971833_+ (47 bp) 1
taacttttgcctttTccaggcacctctacattctcagctttttgaacGTCAGACACGCAACAGGGGATAGGCAAGGCACACAGGGGATAGG
>N_chr1-172581733_- (102 bp) 1
agtatgattcaacatacacaaatcaatcaatctgatacattatcaacagaatgaaggacaaagaccatatgagcatttcaattgatgcttaaaaaattttgaGTCAGACACGCAACAGGGGATAGGCAAGGCACACAGGGGATAGG
>N_chr12-123084204_- (59 bp) 0
cttgaagggaaggagagaaggcagaggagaaggaatttttctaaccactgaaggctcaaGTCAGACACGCAACAGGGGATAGGCAAGGCACACAGGGGATAGG
>N_chr14-32457964_+ (63 bp) 0
aggggaacagaaaaagtccacatctatatggtatggagagcagaatgcattcacagttttgccGTCAGACACGCAACAGGGGATAGGCAAGGCACACAGGGGATAGG
>N_chr17-62903072_+ (88 bp) 0
aatttcttaggtccatatgtctgcttgatagcaagagctggaattagttcagccagtgggttcttaactctggatgcatataagaatcGTCAGACACGCAACAGGGGATAGGCAAGGCACACAGGGGATAGG
>N_chr3-136236797_+ (66 bp) 1
TaTccctgcttaggggtctagtttccgttgtcTacaggacttcaccttcagcctttttccactgaaGTCAGACACGCAACAGGGGATAGGCAAGGCACACAGGGGATAGG
>N_chr14-59661171_- (46 bp) 0
attTtactgatcctggaataaacaaatttgtacctggcaaatctttGTCAGACACGCAACAGGGGATAGGCAAGGCACACAGGGGATAGG
>N_chr18-32288852_+ (67 bp) 1
TTtttggaggtctgcaccataactgacttgctgcttttgctcccacttagatttcacctttctctcaGTCAGACACGCAACAGGGGATAGGCAAGGCACACAGGGGATAGG
>N_chr8-57250884_+ (50 bp) 0
agaaccaacaggaaaaagtcaatgaattccaaagtggaatcagaaaacccGTCAGACACGCAACAGGGGATAGGCAAGGCACACAGGGGATAGG
>N_chr5-25384582_- (52 bp) 0
aaccttaattaaacctagtattgttctatggtgtatttctcttatcaatatcGTCAGACACGCAACAGGGGATAGGCAAGGCACACAGGGGATAGG
>N_chr12-49910724_- (37 bp) 1
ggcttccctgagccacactgtaagaattgtcttgggcGTCAGACACGCAACAGGGGATAGGCAAGGCACACAGGGGATAGG
>N_chr1-101203404_- (27 bp) 1
gatcaacaaccaaaagttaaaagaaaaGTCAGACACGCAACAGGGGATAGGCAAGGCACACAGGGGATAGG
>N_chr12-71516336_- (48 bp) 2
tcccataatgtactcaggatttatgtttacagaagactaacaaaattgGTCAGACACGCAACAGGGGATAGGCAAGGCACACAGGGGATAGG
>N_chr3-138334507_+ (67 bp) 1
ctgatttatattattgttgctgtcctagaaaattcagtgtatattttatgtttaaagtgtAcaaaaaGTCAGACACGCAACAGGGGATAGGCAAGGCACACAGGGGATAGG
>N_chr10-45445024_+ (40 bp) 0
ttgatttgagccaggcatggtggctcacaactataatcccGTCAGACACGCAACAGGGGATAGGCAAGGCACACAGGGGATAGG
>N_chr13-65186451_- (72 bp) 0
tagttccaccttttccttcagctcattgagctaaatttactcataaaacattttttaagaagccagcaaataGTCAGACACGCAACAGGGGATAGGCAAGGCACACAGGGGATAGG
>N_chr20-1046283_+ (57 bp) 0
gccgatctgacttgttttctaacagaatctctctggttgcggagtgcagtacagactGTCAGACACGCAACAGGGGATAGGCAAGGCACACAGGGGATAGG
>N_chr2-230174943_+ (72 bp) 0
cctcaaatgaaatgcttttttttttttcacttttaatcattcaaagaccaatttcttgaataaaaagttgcGTCAGACACGCAACAGGGGATAGGCAAGGCACACAGGGGATAGG
>N_chr13-43456302_- (80 bp) 2
catgttttgtttgtgatcaaaaccacgaaataaactcatgtcaacatgtaaaaaaagaggttgtaatgatgctcacaagaGTCAGACACGCAACAGGGGATAGGCAAGGCACACAGGGGATAGG
>N_chr4-18494342_+ (34 bp) 0
agaacagtggaaaagacttgagagtccagatataGTCAGACACGCAACAGGGGATAGGCAAGGCACACAGGGGATAGG
>N_chr1-119438784_+ (55 bp) 0
taaattaatatatccatcatcccacatagttatcaatttcttttgtttttatgtcGTCAGACACGCAACAGGGGATAGGCAAGGCACACAGGGGATAGG
>N_chr2-159855913_+ (58 bp) 0
acatgtatgaaacttggtatttggtacacactaaaaaatttttttgTaattctcactgGTCAGACACGCAACAGGGGATAGGCAAGGCACACAGGGGATAGG
>N_chr1-246724594_- (46 bp) 0
ttaaaatagtAaaataagtgtctagtttcattctgtatttggatatGTCAGACACGCAACAGGGGATAGGCAAGGCACACAGGGGATAGG
>N_chr2-125046841_+ (57 bp) 3
ccacaaagacttcttaccactgtcttttcctgaagaaCatctgtcaactgatgcaagGTCAGACACGCAACAGGGGATAGGCAAGGCACACAGGGGATAGG
>N_chr12-82202534_- (54 bp) 0
ctacagattttccaaacttttatgctcttcttctcttacaaaattgaatgccttGTCAGACACGCAACAGGGGATAGGCAAGGCACACAGGGGATAGG
>N_chr2-79405904_- (47 bp) 1
acaatcaCtctaacagaatacatctttaaaatggtttgaaaggtaatGTCAGACACGCAACAGGGGATAGGCAAGGCACACAGGGGATAGG
>N_chr9-115975326_- (78 bp) 0
gtcttcccgaggggacatttgcaaaaagtgcaagcacgggcaaatgccagtggcctgatcgtgaataaataaAgccttGTCAGACACGCAACAGGGGATAGGCAAGGCACACAGGGGATAGG
>N_chr20-22092581_+ (56 bp) 1
taaataggagaggagaaactcaatggcacattttcttctctttcaaacacatgttcGTCAGACACGCAACAGGGGATAGGCAAGGCACACAGGGGATAGG
>N_chr17-7954555_+ (57 bp) 1
ggaagatgttccccctctgcagaaggcacacagaggctgagtgtccctccctactcgGTCAGACACGCAACAGGGGATAGGCAAGGCACACAGGGGATAGG
>N_chr6-101633365_- (71 bp) 0
taaagctattttaaaattatagaaatcaaaatgtccatgatgacaaattttaatgatcattttctacagtaGTCAGACACGCAACAGGGGATAGGCAAGGCACACAGGGGATAGG
>N_chr20-41407719_+ (52 bp) 2
ctttagagccagaacccgcccctaccttctgcaaggcctgAcacagggcccaGTCAGACACGCAACAGGGGATAGGCAAGGCACACAGGGGATAGG
>N_chr8-133934141_- (69 bp) 0
cagctaaaaatgtttTttcttcctttccaattggtttacttttattttcttttctttattgcccagttcGTCAGACACGCAACAGGGGATAGGCAAGGCACACAGGGGATAGG
>N_chr19-12422394_+ (33 bp) 1
tttctacttgttggtagaagagctgaggcaggaGTCAGACACGCAACAGGGGATAGGCAAGGCACACAGGGGATAGG
>N_chr5-78231182_+ (44 bp) 0
ctcagagcctcttaagagttcttcagtttggcaaatgtatttctGTCAGACACGCAACAGGGGATAGGCAAGGCACACAGGGGATAGG
>N_chr8-27906270_- (35 bp) 0
aagtcttccaaaaagtattttgagcaggacctttaGTCAGACACGCAACAGGGGATAGGCAAGGCACACAGGGGATAGG
>N_chr8-22878884_+ (61 bp) 0
aaattgtaaaattcatatagaatctcaggggacccccgaatagccacaacaatcttgaaaaGTCAGACACGCAACAGGGGATAGGCAAGGCACACAGGGGATAGG
>N_chr8-110894586_+ (54 bp) 0
actggttataagtgcattctgacacccttgctgatcaccaacatatatctccccGTCAGACACGCAACAGGGGATAGGCAAGGCACACAGGGGATAGG
>N_chr5-141993318_+ (59 bp) 1
atttttgtgcacgtgccctacctgagggatgctcttccagcagtgtgggcctgtgactcGTCAGACACGCAACAGGGGATAGGCAAGGCACACAGGGGATAGG
>N_chr10-14493597_+ (116 bp) 2
ctgtggatttttttttcattccaatacttatttatattttaacaGtcatttgaccaaagactcctttttttataaacttaactgaaaacatatttttcactcttgacataAcctcgGTCAGACACGCAACAGGGGATAGGCAAGGCACACAGGGGATAGG
>N_chr5-22191353_+ (69 bp) 1
ttaatcatgctactacctaattacaatattagataaagaagaacaattaagcctagtctatatgttaAaGTCAGACACGCAACAGGGGATAGGCAAGGCACACAGGGGATAGG
>N_chr11-134029167_+ (77 bp) 2
ggtgagaggtaataacctatctgccacataaatgacaggatctggctaccatgcaccagtaggaagttgctgtggcaGTCAGACACGCAACAGGGGATAGGCAAGGCACACAGGGGATAGG
>N_chr15-57170593_- (49 bp) 0
tttgtatttatgtggatatgtacatctttcaattgtccTctgggatgctGTCAGACACGCAACAGGGGATAGGCAAGGCACACAGGGGATAGG
>N_chr6-40266450_- (58 bp) 1
ggggagatcattggagagactatttgcaaagacatggccaaAgctacagtacgttgcaGTCAGACACGCAACAGGGGATAGGCAAGGCACACAGGGGATAGG
>N_chr20-54142877_- (64 bp) 0
tatcccttcctcagcacgattgaattcaggaagggctttcagagtgtctactaataatgctacaGTCAGACACGCAACAGGGGATAGGCAAGGCACACAGGGGATAGG
>N_chr16-27534011_- (72 bp) 0
agctgctcgggaggctgagacaggaggatggcttgagtctaggagttcaaggttacagtgagctatgattgcGTCAGACACGCAACAGGGGATAGGCAAGGCACACAGGGGATAGG
>N_chr2-187397955_+ (38 bp) 2
cgtacaatctttcaatttctcctcttctaggccctAacGTCAGACACGCAACAGGGGATAGGCAAGGCACACAGGGGATAGG
>N_chr7-123565786_+ (60 bp) 1
aagtctttatttgcctttcatgtttgaaggatatttttgccagatatactattttattttGTCAGACACGCAACAGGGGATAGGCAAGGCACACAGGGGATAGG
>N_chr6-85728277_- (38 bp) 1
TaaatagaccaatggattttgacgcaacagacttgagtGTCAGACACGCAACAGGGGATAGGCAAGGCACACAGGGGATAGG
>N_chr7-63582748_- (32 bp) 0
tttttatttcccaaagattactaaagttacatGTCAGACACGCAACAGGGGATAGGCAAGGCACACAGGGGATAGG
>N_chr20-37070512_+ (94 bp) 1
tatctcatgtgccaagaaatcatggactaaagataggcaggtggatttgggtgaaaagtcactgaatccctttgcatgagcagtttagtgAaagGTCAGACACGCAACAGGGGATAGGCAAGGCACACAGGGGATAGG
>N_chr12-51231833_+ (74 bp) 2
catacgatagggataatcatttcttctctgccagaagtcaggggcctatctggactgtgtcatctcttcagAtcGTCAGACACGCAACAGGGGATAGGCAAGGCACACAGGGGATAGG
>N_chr11-129397523_- (67 bp) 1
gagaaagaacaaagctcccacggtgtggaaggcgacccgagcgggttgccaccgctggctcggAcaAGTCAGACACGCAACAGGGGATAGGCAAGGCACACAGGGGATAGG
>N_chr12-130899540_- (78 bp) 6
ccacaatgagacgccccctcgcccccactgtcaagaacatggaaagtcacctgtgtcgggaggatatggggacggcaAGTCAGACACGCAACAGGGGATAGGCAAGGCACACAGGGGATAGG
>N_chr12-114518751_- (83 bp) 1
tgtttctaatgttgtagagcataggtctataaaaagctactggaacatgccattctttgcatttcaaagcctAAaatttaaccGTCAGACACGCAACAGGGGATAGGCAAGGCACACAGGGGATAGG
>N_chr22-16800706_- (78 bp) 0
gacagacctctcatgcctcctccttgcaagaaagggatgtttgtaaagtcttgtactgagcttgacatctgaccttgaGTCAGACACGCAACAGGGGATAGGCAAGGCACACAGGGGATAGG
>N_chr2-74864413_- (42 bp) 0
tcatcaccttcgcctgtaacatcccttcccaatttccatgccGTCAGACACGCAACAGGGGATAGGCAAGGCACACAGGGGATAGG
>N_chr2-182974969_- (50 bp) 1
atgtttGtccatttgtttAtgtcttctcatatttttttgaacggtggtttGTCAGACACGCAACAGGGGATAGGCAAGGCACACAGGGGATAGG
>N_chr12-49459526_+ (72 bp) 0
ttgtagttttcagtgcatttccttaatagtgatattgagcatcttttcataagctttctggctagccctctcGTCAGACACGCAACAGGGGATAGGCAAGGCACACAGGGGATAGG
>N_chr3-59909704_- (74 bp) 2
ttgggtcctatgctcactgcctgggtaacaggatcattcatcccccaaaccttagcttcacacagtagttacctGTCAGACACGCAACAGGGGATAGGCAAGGCACACAGGGGATAGG
>N_chr4-55851664_- (67 bp) 0
agactgggtaaataaagcacaaataaagaagacattgggaatgtagaatcaatgaatccataggttgGTCAGACACGCAACAGGGGATAGGCAAGGCACACAGGGGATAGG
>N_chr8-79732683_- (47 bp) 0
gttggtcttcacgtaagactacattcttgcttacctttcttctcctgGTCAGACACGCAACAGGGGATAGGCAAGGCACACAGGGGATAGG
>N_chr15-87321276_- (39 bp) 1
gtaacaaatcattacaaaatgtagggcttaaaacaacacGTCAGACACGCAACAGGGGATAGGCAAGGCACACAGGGGATAGG
>N_chr10-30397269_+ (74 bp) 13
gagccaagattgtgccacttcactccagcctgggtgaaagagcaaaactctgtctcaaaaaaaaaaaaaaaaaaGTCAGACACGCAACAGGGGATAGGCAAGGCACACAGGGGATAGG
>N_chr18-74725572_- (49 bp) 2
aaggagatattacagtttttttctatccagtaagacactggttttagttGTCAGACACGCAACAGGGGATAGGCAAGGCACACAGGGGATAGG
>N_chr10-71926048_+ (37 bp) 0
attttcagatagtgaatcaaggcatagcttgatgaatGTCAGACACGCAACAGGGGATAGGCAAGGCACACAGGGGATAGG
>N_chr6-153769939_- (68 bp) 1
aTataatcaaacactttaaggaagcacatagcagggaaaatgccaAatgcttaatcagatctcatgagGTCAGACACGCAACAGGGGATAGGCAAGGCACACAGGGGATAGG
>N_chr13-41608357_+ (48 bp) 1
TTgattcctgaaagtttgggaatttggaagaagaatgtggatgaacttGTCAGACACGCAACAGGGGATAGGCAAGGCACACAGGGGATAGG
>N_chr10-90224128_- (50 bp) 0
tagTatttaattgctagaagaaggagggacataggtgtgggaactgccatGTCAGACACGCAACAGGGGATAGGCAAGGCACACAGGGGATAGG
>N_chr8-97620107_- (78 bp) 0
gattttctttagcaattgctcttcacattctgaagatttgattgaattcttaatactgcattcacagctcagcaaagaGTCAGACACGCAACAGGGGATAGGCAAGGCACACAGGGGATAGG
>N_chr8-118776383_- (62 bp) 1
accacTtttgcagccacctgttgacactgcagtgctctcttcagaagcgagggttcattttcGTCAGACACGCAACAGGGGATAGGCAAGGCACACAGGGGATAGG
>N_chr11-60880573_+ (47 bp) 0
tTaTcacctccatagaatacTaTcatgccagcaaccataagcactggGTCAGACACGCAACAGGGGATAGGCAAGGCACACAGGGGATAGG
>N_chr5-100038213_- (56 bp) 0
gtgtattTaatttaatgcttatttttgtattaataactaataaaatctcttctcatGTCAGACACGCAACAGGGGATAGGCAAGGCACACAGGGGATAGG
>N_chr1-158686538_+ (50 bp) 1
ggcctatagtttttattgttgttgtatgatattccgttctgtgaataaatGTCAGACACGCAACAGGGGATAGGCAAGGCACACAGGGGATAGG
>N_chr2-69779693_- (51 bp) 0
gcaaagaccatcacatcctcctctttacccatgattcatatcttcagttgtGTCAGACACGCAACAGGGGATAGGCAAGGCACACAGGGGATAGG
>N_chr10-107552776_+ (52 bp) 1
tgagacaagaactttctatatcttcaataaagttttataatttaaaaaatAcGTCAGACACGCAACAGGGGATAGGCAAGGCACACAGGGGATAGG
>N_chr4-122707856_+ (70 bp) 1
gagattgatgcagaaggcgggtgatttctgcatttccaactgagacacccggttcgtctcattgaAactAGTCAGACACGCAACAGGGGATAGGCAAGGCACACAGGGGATAGG
>N_chr18-65392804_- (61 bp) 0
aggcctcctttTagagcctgccaacactagataactcaaattctcttcaaatcGttgtgcaGTCAGACACGCAACAGGGGATAGGCAAGGCACACAGGGGATAGG
>N_chr14-48726528_- (41 bp) 0
agtgatttccataaaggagagaattggggctggttggttgcGTCAGACACGCAACAGGGGATAGGCAAGGCACACAGGGGATAGG
>N_chr3-77009178_- (51 bp) 1
ttagagcacagaatactaaattaattaggcttggattttggcctaacagcgGTCAGACACGCAACAGGGGATAGGCAAGGCACACAGGGGATAGG
>N_chr12-45868664_- (61 bp) 0
gagaacttctgtactatgtttgcatctgcaagactctgctactcttgtttttaacttctAAGTCAGACACGCAACAGGGGATAGGCAAGGCACACAGGGGATAGG
>N_chr17-51992826_+ (60 bp) 0
gagtgaattatttagaaacacaaaaaagtctgcatgggatacttctaatcacctatttacGTCAGACACGCAACAGGGGATAGGCAAGGCACACAGGGGATAGG
>N_chr14-81878275_+ (93 bp) 0
ggtttggtagtttaaaagtgtgtggtacctccctcccctctcttgcttctgctttccccatgtgatgtgcttgctccagcttcaccttctgctGTCAGACACGCAACAGGGGATAGGCAAGGCACACAGGGGATAGG
>N_chr9-73626763_- (45 bp) 1
aaatccttctagtttcaggctaaatgattatttgaagggcagtagGTCAGACACGCAACAGGGGATAGGCAAGGCACACAGGGGATAGG
>N_chr2-59350724_+ (72 bp) 0
ctatgttgttgagtttaggactggttaagaatgtctggaataagttcaatagttggggatgtgggatcagaaGTCAGACACGCAACAGGGGATAGGCAAGGCACACAGGGGATAGG
>N_chr10-55613774_- (70 bp) 1
tgataccacttagtcctttgaaaattgccattgggtgaattactgtgatacaaagtacatctagAaagtcGTCAGACACGCAACAGGGGATAGGCAAGGCACACAGGGGATAGG
>N_chr3-72446823_+ (46 bp) 2
tatacagctgtgggcgctacaagagagtggtgggtgcagcctttAaGTCAGACACGCAACAGGGGATAGGCAAGGCACACAGGGGATAGG
>N_chr4-108916807_+ (70 bp) 0
aactccatctcaaaaaaacattgtttaagttgcttatagatgctggatattagacctttgtcagatgcatGTCAGACACGCAACAGGGGATAGGCAAGGCACACAGGGGATAGG
>N_chr15-57116753_+ (61 bp) 1
gttattagaaagcctgttaaacatttagtttttcccagttgccagtgaggctgataatttaGTCAGACACGCAACAGGGGATAGGCAAGGCACACAGGGGATAGG
>N_chr14-97311805_+ (58 bp) 1
cttaccgggcatgaccccagggatggtggtgctaattaaaaccatgcatatctcctAcGTCAGACACGCAACAGGGGATAGGCAAGGCACACAGGGGATAGG
>N_chr4-39347778_- (29 bp) 0
aggattgcttgagcccaggaattcaagAcGTCAGACACGCAACAGGGGATAGGCAAGGCACACAGGGGATAGG
>N_chr1-165146099_+ (59 bp) 1
ggTatgTacctaaatcccacttgatcccaagcaaaaacctcatggttttccccacattaGTCAGACACGCAACAGGGGATAGGCAAGGCACACAGGGGATAGG
>N_chr12-23789891_+ (104 bp) 1
tgcatcttgttttttgtggctcttttccCgatttccacggataacatttgttctcttctttgggaatctacacagcatatgtgtagatctttattatagtattgGTCAGACACGCAACAGGGGATAGGCAAGGCACACAGGGGATAGG
>N_chr10-61931499_- (74 bp) 0
tagacttggggtctcactatgttacccaggctggtctcaaactgtgtcctcttttaaaggacaagttttcatttGTCAGACACGCAACAGGGGATAGGCAAGGCACACAGGGGATAGG
>N_chr10-21404931_+ (60 bp) 1
attacgatggtcatgattttaaaacaggaggaaaataacagggtcttggtgaggatgtgAGTCAGACACGCAACAGGGGATAGGCAAGGCACACAGGGGATAGG
>N_chr17-4574598_+ (44 bp) 1
tctctactaaaaatacaaaaaattagccaggcggggtggcgggtGTCAGACACGCAACAGGGGATAGGCAAGGCACACAGGGGATAGG
>N_chr4-130198333_- (63 bp) 3
TgacagagcaagactccctctcaaaaaaaaagaaaaaaaaaagaaatacaaatacaaaggatcGTCAGACACGCAACAGGGGATAGGCAAGGCACACAGGGGATAGG
>N_chr1-99815694_- (58 bp) 1
ggaggcagatgccagatatgaatatgctgacaggcgttctggtgctgttccaagctccGTCAGACACGCAACAGGGGATAGGCAAGGCACACAGGGGATAGG
>N_chr13-25933089_+ (39 bp) 1
caactgcatcccagaatccgaggaacagtgcgatcctgaGTCAGACACGCAACAGGGGATAGGCAAGGCACACAGGGGATAGG
>N_chr1-154998981_+ (70 bp) 0
tTatactaaaaactttacatcatggccaggcgcggtggctcatgcctgtaatcccagcactttAggaggcGTCAGACACGCAACAGGGGATAGGCAAGGCACACAGGGGATAGG
>N_chr2-166601092_- (71 bp) 0
gcttatgtgaaaagaaaaatatatgaatttattcaacagtccttcattaggaaacaaaagattttagatgaGTCAGACACGCAACAGGGGATAGGCAAGGCACACAGGGGATAGG
>N_chr17-72392225_- (44 bp) 0
atggtggcacacacacctgtaatcccagctactcaggaggctgaGTCAGACACGCAACAGGGGATAGGCAAGGCACACAGGGGATAGG
>N_chr11-69520525_- (46 bp) 1
atgggtctccaagatggccttcctgagaggttttcagggattattAGTCAGACACGCAACAGGGGATAGGCAAGGCACACAGGGGATAGG
>N_chr18-58984744_- (55 bp) 0
taatttccaaaaaatgtatttcaccagggttccctgttaatatgtatacAttttcGTCAGACACGCAACAGGGGATAGGCAAGGCACACAGGGGATAGG
>N_chr3-58046121_+ (51 bp) 0
gtggttagatgaaagccggggtcagttttggtcttctctgtgtgaccacatGTCAGACACGCAACAGGGGATAGGCAAGGCACACAGGGGATAGG
>N_chr15-73539143_- (207 bp) 2
cctccatgagtaactgcatccacagcacaacacgtgctgcctagtatcactgtcaaatgctgggtctttggcttccacagcagctcagaaccttaccaggtgataaagcaTactttatcatcacatttgatcctcataacagggcaaggattgctatgttatcctcttatataggagaggaagctgatccacagataagaagggactGTCAGACACGCAACAGGGGATAGGCAAGGCACACAGGGGATAGG
>N_chr12-41251813_+ (88 bp) 4
gctcatttgctatagaggccaatcatcttttctccccatttcagGggtacctgtatgagtacatgccccagtcctgccccactacataGTCAGACACGCAACAGGGGATAGGCAAGGCACACAGGGGATAGG
>N_chr17-40960903_- (53 bp) 1
agagtttatgaacttagtaggtctttcctgaccatgctggcagcctgccctatGTCAGACACGCAACAGGGGATAGGCAAGGCACACAGGGGATAGG
>N_chr3-9447373_- (55 bp) 0
cacTaattgtaagattaactgctctgggtcttttatccagcaattccaaacAtatGTCAGACACGCAACAGGGGATAGGCAAGGCACACAGGGGATAGG
>N_chr7-9151499_+ (105 bp) 2
taaatgttgcattaaaataaacttcttatcctCttttagaaagagtcagtcattcaataagcatgcctttgtaattgtgatggggataaaataattataagtAttGTCAGACACGCAACAGGGGATAGGCAAGGCACACAGGGGATAGG
>N_chr18-71394629_- (63 bp) 0
tttatttgaggagagctggtggtcaatatggaaagaaatgatgcccctcattttctctattggGTCAGACACGCAACAGGGGATAGGCAAGGCACACAGGGGATAGG
>N_chr3-507707_+ (45 bp) 1
tttggccagacaaacagcatcccagagaacttctttttctcattaGTCAGACACGCAACAGGGGATAGGCAAGGCACACAGGGGATAGG
>N_chr13-60733254_- (75 bp) 4
atatgcaaaattaaataggtaagtagctattatagagctatttggagtaaatatttTcatgaaaaataAAcacatGTCAGACACGCAACAGGGGATAGGCAAGGCACACAGGGGATAGG
>N_chr3-63813587_+ (63 bp) 1
tgggcacggtggctcatgcctataatcccagcattttgagagcccaaggtgggcagatcacttGTCAGACACGCAACAGGGGATAGGCAAGGCACACAGGGGATAGG
>N_chr5-147474460_+ (76 bp) 1
gttctggggtagaccctgccagtagatcacacttccttgataaaattcttaagttatttgctatcaagtggatcctGTCAGACACGCAACAGGGGATAGGCAAGGCACACAGGGGATAGG
>N_chr12-95646945_- (81 bp) 4
TgagcagcctaactggcaggcaccccccagtaggggcagactgacacctcacatggccgggtactcctctgagacaaaactGTCAGACACGCAACAGGGGATAGGCAAGGCACACAGGGGATAGG
>N_chr11-65665341_+ (53 bp) 0
TcttttttttccccagagacagggtctcgccgtgtggccTaggctagagtgcaGTCAGACACGCAACAGGGGATAGGCAAGGCACACAGGGGATAGG
>N_chr15-73804663_+ (59 bp) 0
aggttgaggggagagacatggagccattctctgtagccactgggaatctgagacactcaGTCAGACACGCAACAGGGGATAGGCAAGGCACACAGGGGATAGG
>N_chr9-26378392_- (56 bp) 1
aattgaaagaatcaaaagcattaaaatggccatattgctcaaagtaacttctagatGTCAGACACGCAACAGGGGATAGGCAAGGCACACAGGGGATAGG
>N_chr7-157624008_- (66 bp) 4
ctgccttgggacgccgcagacgcccaccacacccctatggtctggaggccctcacctttAcattTAGTCAGACACGCAACAGGGGATAGGCAAGGCACACAGGGGATAGG
>N_chr1-163651047_- (78 bp) 2
cagagatgcacccacctcagggcctttgcacttgctgtctgtctagaatgattttttttttttcaggtatctgatggctcaGTCAGACACGCAACAGGGGATAGGCAAGGCACACAGGGGATAGG
>N_chr3-50303805_+ (62 bp) 0
cactgcgctggggtccctccagctgccaggtctttgtacaacttgctctcttctccatcctcGTCAGACACGCAACAGGGGATAGGCAAGGCACACAGGGGATAGG
>N_chr4-190816453_- (52 bp) 1
caagcaggccacttgccgtaggtgccgagtttatggtccgcatcacttttttGTCAGACACGCAACAGGGGATAGGCAAGGCACACAGGGGATAGG
>N_chr1-205330982_- (99 bp) 0
aaaaataatagtaataaataggatatggattaattattccccatctccacagaggataccagaaatgagttttgtgaccttgagcaagtcagctggatcGTCAGACACGCAACAGGGGATAGGCAAGGCACACAGGGGATAGG
>N_chr4-148506940_+ (62 bp) 1
tattttctataccactgaatacattttagctcttattatcatttacccaagattacgcaacaGTCAGACACGCAACAGGGGATAGGCAAGGCACACAGGGGATAGG
>N_chr4-91146829_+ (54 bp) 2
gatgagacatttgggaattgcacctaagataccccaactcatctccatttgtcaGTCAGACACGCAACAGGGGATAGGCAAGGCACACAGGGGATAGG
>N_chr8-8083578_+ (38 bp) 1
tagaagagatttgtggatctgacctaaTcctccaaattGTCAGACACGCAACAGGGGATAGGCAAGGCACACAGGGGATAGG
>N_chr2-204075043_+ (67 bp) 2
agggactaagaaggaagcaatgtgctatgctattcagaagcttcatagaagcaagcctgaattaactGTCAGACACGCAACAGGGGATAGGCAAGGCACACAGGGGATAGG
>N_chr12-48907181_+ (73 bp) 1
ctagatagacatctctccttttctaccaattctacctggaaAtgctagaggcatcttaaactccttcttgattGTCAGACACGCAACAGGGGATAGGCAAGGCACACAGGGGATAGG
>N_chr22-45230886_+ (57 bp) 1
TagatTacatgaagatggaaagcccatAactctgataagagaacccaaaataggccAGTCAGACACGCAACAGGGGATAGGCAAGGCACACAGGGGATAGG
>N_chr7-92987229_- (52 bp) 0
tgaaaaatgtttatatttgaagatagactgtatcagtttattttcatactgcGTCAGACACGCAACAGGGGATAGGCAAGGCACACAGGGGATAGG
>N_chr18-5924712_+ (71 bp) 0
ggagagcagcctatcatagaacaacagatggaaataaaagagctgaggcattgcaaaaggagggaatgatcGTCAGACACGCAACAGGGGATAGGCAAGGCACACAGGGGATAGG
>N_chr17-2976427_+ (59 bp) 0
ctggatggctgtggttttagaaTataattgtaagaacttcacctgtgacattggcctgaGTCAGACACGCAACAGGGGATAGGCAAGGCACACAGGGGATAGG
>N_chr6-125802515_+ (34 bp) 0
ttgtcatcttctagtgacatttttctagtccttaGTCAGACACGCAACAGGGGATAGGCAAGGCACACAGGGGATAGG
>N_chr5-155412048_- (41 bp) 1
tttattctgctcacaatacccagagtaatcttttataaactGTCAGACACGCAACAGGGGATAGGCAAGGCACACAGGGGATAGG
>N_chr2-83564452_- (103 bp) 4
atatatatttattttatatatatatatacactttttttttctgagacagaatttcattcagtcacccaggctggagtgccgtggcgtgatctcagctcactgcGTCAGACACGCAACAGGGGATAGGCAAGGCACACAGGGGATAGG
>N_chr5-22986431_- (47 bp) 0
acatcTgtattattgatcaTtgtctaaatcctcctttgtcatgctccGTCAGACACGCAACAGGGGATAGGCAAGGCACACAGGGGATAGG
>N_chr13-80978476_- (95 bp) 1
tattaTtttgtcatgcttttaaaaaatttcatagatagatgggCtttcagaaactgcttgaatgagaaagtaaaacagcttagagaattttttcaGTCAGACACGCAACAGGGGATAGGCAAGGCACACAGGGGATAGG
>N_chr15-71849137_- (69 bp) 2
gctgtccacggcagagtcacacccagccaacctttgagctccattctgatgtcaggggctggctcctcaGTCAGACACGCAACAGGGGATAGGCAAGGCACACAGGGGATAGG
>N_chr21-45137473_- (75 bp) 3
cactggaaggaccctgtttctttccttcacatcctctctgccgaggccagacgctttccttgtgaagctgatgtcGTCAGACACGCAACAGGGGATAGGCAAGGCACACAGGGGATAGG
>N_chr11-110731563_- (87 bp) 0
taTtcaaactcttgtccctggactggccacattggagtccccctgagatctgattagacatgcaaaatcccaggccccactctagacGTCAGACACGCAACAGGGGATAGGCAAGGCACACAGGGGATAGG
>N_chr11-96166772_- (51 bp) 2
agatctaaaattgacaccctaatgtcacagtaaaaagaactagagaagcaaGTCAGACACGCAACAGGGGATAGGCAAGGCACACAGGGGATAGG
>N_chr5-63127895_- (79 bp) 1
ataactcaggtgagacaaagtggtagcttCgaccgggtggtagcagtggttgtagtgacagagaattggttggattcttGTCAGACACGCAACAGGGGATAGGCAAGGCACACAGGGGATAGG
>N_chr14-42558318_+ (73 bp) 1
aaaaaacaagaaagcatgggctggagacaatagcaaaaattggctggaaaataatttgataaagagatcactAGTCAGACACGCAACAGGGGATAGGCAAGGCACACAGGGGATAGG
>N_chr3-173699475_- (47 bp) 1
attctcaaattacatcccacataccattgaaattcatgttagaactaGTCAGACACGCAACAGGGGATAGGCAAGGCACACAGGGGATAGG
>N_chr11-83605499_+ (63 bp) 2
aatatggtaggaatttcctgatttccctactacctaaatagattataataaataaagtgtattGTCAGACACGCAACAGGGGATAGGCAAGGCACACAGGGGATAGG
>N_chr11-4676132_+ (51 bp) 0
aaaaaataattcatttactcatccatacatatatccagtaaatatttcataGTCAGACACGCAACAGGGGATAGGCAAGGCACACAGGGGATAGG
>N_chr7-139640696_- (59 bp) 2
gcaaattaagtggatcagcgggctcctgctcatggagtttactagtcttaccgtgtttcGTCAGACACGCAACAGGGGATAGGCAAGGCACACAGGGGATAGG
>N_chr4-54133934_+ (59 bp) 2
gtgaaaaagcaagcagtgcccaacaggaaatccttttgaggcccataaAcctcagagaaGTCAGACACGCAACAGGGGATAGGCAAGGCACACAGGGGATAGG
>N_chr19-34492796_- (53 bp) 0
gtgaggattgaaggagaaaggacatgccaagggcttagagcagtgcctggcacGTCAGACACGCAACAGGGGATAGGCAAGGCACACAGGGGATAGG
>N_chr1-168375820_+ (53 bp) 0
aggaacaggaaaccaaacaccgcatgttctcactcacaagtgggagttgaatcGTCAGACACGCAACAGGGGATAGGCAAGGCACACAGGGGATAGG
>N_chr5-10780365_+ (35 bp) 0
TcaTtgccccgggggagcttgtagtctgagaaccaGTCAGACACGCAACAGGGGATAGGCAAGGCACACAGGGGATAGG
>N_chr1-153589878_+ (54 bp) 1
acatagaattgcttctaccttttgaggggaagaaggaaaggattaaaaaaaagaGTCAGACACGCAACAGGGGATAGGCAAGGCACACAGGGGATAGG
>N_chr11-119433604_- (38 bp) 0
ctgggactctccttcaTgtcacctcccctgAaaaAcctGTCAGACACGCAACAGGGGATAGGCAAGGCACACAGGGGATAGG
>N_chr8-83971496_+ (54 bp) 0
tttttcgaataatgacttcttttcttctgggtagatacccagtagtgggattgcGTCAGACACGCAACAGGGGATAGGCAAGGCACACAGGGGATAGG
>N_chr6-99169510_+ (45 bp) 1
tcaggatgagatttgggtggggacacagccaaaccatataattctGTCAGACACGCAACAGGGGATAGGCAAGGCACACAGGGGATAGG
>N_chr12-22179519_+ (47 bp) 2
gctattagtggctgtaatggattctgtcattgtggaaatgattcAaaGTCAGACACGCAACAGGGGATAGGCAAGGCACACAGGGGATAGG
>N_chr3-111535687_+ (56 bp) 0
TTTtaaattaggtactgttttaatccctttaaatatatgagacaactgagactagaGTCAGACACGCAACAGGGGATAGGCAAGGCACACAGGGGATAGG
>N_chr6-24387205_- (59 bp) 0
gTagccacagggtcttcattgtgagagacacatggggaccagagataaccatAAaaAAtGTCAGACACGCAACAGGGGATAGGCAAGGCACACAGGGGATAGG
>N_chr4-187547046_+ (87 bp) 0
tggTtagccatatgcaaaagattgaaactggagccctacctatcagcacatagaaacattaactcaagatggaatagagacttaaatGTCAGACACGCAACAGGGGATAGGCAAGGCACACAGGGGATAGG
>N_chr1-15428193_+ (81 bp) 3
tggggtgttgttttttttttaaatcagcacaaatgcagtagagaaaaggaaataAgaatataccttttataggagaagttAGTCAGACACGCAACAGGGGATAGGCAAGGCACACAGGGGATAGG
>N_chr6-78464072_+ (57 bp) 2
tgttataatttctgatcttttacatttgctgaggagagctttacttccaactatgtgGTCAGACACGCAACAGGGGATAGGCAAGGCACACAGGGGATAGG
>N_chr5-115968826_- (50 bp) 3
ctcatggctgctgcaggagaatgcagcaatcctgccgtaagagtttagaaGTCAGACACGCAACAGGGGATAGGCAAGGCACACAGGGGATAGG
>N_chr6-123499027_- (95 bp) 2
tgcagatggcatcaggaattatatctccagccTagacttttaactttgaactctggcttcataatcaactccctacttaacatctctgttatAatGTCAGACACGCAACAGGGGATAGGCAAGGCACACAGGGGATAGG
>N_chr3-64313178_- (44 bp) 0
aggtggaatgggctggtctaaccgagacttccccactggtaggcGTCAGACACGCAACAGGGGATAGGCAAGGCACACAGGGGATAGG
>N_chr1-189339923_+ (90 bp) 0
ttttactttgaatgcctagaatagaacatcttattaattttcaacttaacttttacaaacagaaaattacaagtaatTtgtagctgggttGTCAGACACGCAACAGGGGATAGGCAAGGCACACAGGGGATAGG
>N_chr2-6132235_+ (47 bp) 3
aaaaaaataataccaaatttgcattttgaatctggatgctgtaagttGTCAGACACGCAACAGGGGATAGGCAAGGCACACAGGGGATAGG
>N_chr2-171631699_- (49 bp) 0
cacagctctgaatttgactattacaagcactttcaaaatgccaacatttGTCAGACACGCAACAGGGGATAGGCAAGGCACACAGGGGATAGG
>N_chr16-78947889_- (59 bp) 2
tgtgacagtattaactgttagaggggcaataatctagtgatggtggtggtAAtAttActGTCAGACACGCAACAGGGGATAGGCAAGGCACACAGGGGATAGG
>N_chr3-41045503_- (56 bp) 0
tgcaaggctgggttaggactcttactaagcatccccacagacccctactgcatcgtGTCAGACACGCAACAGGGGATAGGCAAGGCACACAGGGGATAGG
>N_chr11-79629233_- (57 bp) 0
aacagacatccaactataatggcttaaatttatagtAtatctcatatgaaaacaaaaGTCAGACACGCAACAGGGGATAGGCAAGGCACACAGGGGATAGG
>N_chr1-104231147_- (43 bp) 0
tagctgtgtcccagagatcctggcacattgtgtttttgttctcGTCAGACACGCAACAGGGGATAGGCAAGGCACACAGGGGATAGG
>N_chr5-158543627_- (39 bp) 0
acttgggactgaggcccttctggggcactttgtggctttGTCAGACACGCAACAGGGGATAGGCAAGGCACACAGGGGATAGG
>N_chr15-40584771_+ (34 bp) 0
cttgaactactggcctcaagtgatccgcccacctGTCAGACACGCAACAGGGGATAGGCAAGGCACACAGGGGATAGG
>N_chr3-58283289_+ (47 bp) 0
tgacaaatatattttggggtgaaatatttttatttccctcattcgtgGTCAGACACGCAACAGGGGATAGGCAAGGCACACAGGGGATAGG
>N_chr5-108078344_- (68 bp) 1
tgtacattataccattaaattaatactcaaagaattatgttcttttaggacgtagtttcagttaaAtAGTCAGACACGCAACAGGGGATAGGCAAGGCACACAGGGGATAGG
>N_chr2-236773191_- (55 bp) 0
aaatgcaagatctactgtgccttcctgattccaataatggtctacttgttaaaatGTCAGACACGCAACAGGGGATAGGCAAGGCACACAGGGGATAGG
>N_chr14-42438077_- (80 bp) 4
attTtTctgcctcagcctcccgagtagctgggaatacaggcacccaccaccacgcccgtgtaattttttgtatttttaAtGTCAGACACGCAACAGGGGATAGGCAAGGCACACAGGGGATAGG
>N_chr3-165584009_+ (53 bp) 1
aaacatacaagtgaaaatttagagtagttgggtttcttcagagatcattcacaGTCAGACACGCAACAGGGGATAGGCAAGGCACACAGGGGATAGG
>N_chr3-158989599_- (56 bp) 0
aaaagaacagggtaaaaattgtatctattttgtgacttcaactatataaaaattgtGTCAGACACGCAACAGGGGATAGGCAAGGCACACAGGGGATAGG
>N_chr9-35378610_+ (44 bp) 0
tgttgtgaggattagataggataatgtgtgtaaaggtcttagcaGTCAGACACGCAACAGGGGATAGGCAAGGCACACAGGGGATAGG
>N_chr21-45733567_- (70 bp) 0
ggcacccggccgggacggctgcggaacctggggacatattccatcactaggactgcagactgcaagaggaGTCAGACACGCAACAGGGGATAGGCAAGGCACACAGGGGATAGG
>N_chr6-124228071_- (46 bp) 0
tttatTtTtttgaaaaaaattcaagcaccaggataaaattaccaaaGTCAGACACGCAACAGGGGATAGGCAAGGCACACAGGGGATAGG
>N_chr7-128726725_- (49 bp) 4
aatctggctgggcgtgatggctcatgcctgtaatcccagcactttgggaGTCAGACACGCAACAGGGGATAGGCAAGGCACACAGGGGATAGG
>N_chr3-55776557_- (92 bp) 0
ggtctatacgcatgaaggaccaccttgcctcctgggaattaaagcaccttagggaaactgggttgagagagaaggagtaactccgagtggagGTCAGACACGCAACAGGGGATAGGCAAGGCACACAGGGGATAGG
>N_chr9-92434022_- (54 bp) 0
agtataagagaacaagaggaggtaaggaggacttcaaggttcttggcctAggtgGTCAGACACGCAACAGGGGATAGGCAAGGCACACAGGGGATAGG
>N_chr3-17103077_- (53 bp) 0
ttctcttgacattgtctttatagagcagaagttttaaattttaaggaagtccaGTCAGACACGCAACAGGGGATAGGCAAGGCACACAGGGGATAGG
>N_chr6-101431136_- (54 bp) 1
tgaatgttatgattcatctttaagacctcctagttgaacatcttttcctttcatGTCAGACACGCAACAGGGGATAGGCAAGGCACACAGGGGATAGG
>N_chr13-112346154_- (105 bp) 4
tccagggagggcacagtaacatttaaataatttactaaagtttcttgtgaacagAtgaatgtctgtatgcagttctcatagaagatgtattgaggaggcatgaacGTCAGACACGCAACAGGGGATAGGCAAGGCACACAGGGGATAGG
>N_chr8-69656629_+ (57 bp) 0
tTtcgttggcagaaccaaatttcatccagaattctagatgcaagagagtctcagtaaGTCAGACACGCAACAGGGGATAGGCAAGGCACACAGGGGATAGG
>N_chr3-150180137_+ (64 bp) 0
tagtttggagaacattctatcatagacattaagagcagtcattattattattgctttctacagaGTCAGACACGCAACAGGGGATAGGCAAGGCACACAGGGGATAGG
>N_chr5-149917774_- (46 bp) 1
cccccctacaagggaaggaaacctctgcctgcttccccagtgtgccGTCAGACACGCAACAGGGGATAGGCAAGGCACACAGGGGATAGG
>N_chr11-64453992_- (44 bp) 0
tTcatcacatggatgaagaaatcaagactcagcggttaaataaaGTCAGACACGCAACAGGGGATAGGCAAGGCACACAGGGGATAGG
>N_chr6-66239260_+ (34 bp) 0
acaggaaaaatttacagatgagataaagttcaaaGTCAGACACGCAACAGGGGATAGGCAAGGCACACAGGGGATAGG
>N_chr11-58775400_- (55 bp) 0
acataatacaagtctgttgttttaagctgataaatttgtgttaatccattatAcaGTCAGACACGCAACAGGGGATAGGCAAGGCACACAGGGGATAGG
>N_chr12-60955989_- (43 bp) 0
atctctcaagtTcttcaaagatgacctgtaatcttccaccatAGTCAGACACGCAACAGGGGATAGGCAAGGCACACAGGGGATAGG
>N_chr3-96188711_+ (51 bp) 0
tTtgattaatgtggtgtctcatacatgcaaacaaagtacctttttctgttgGTCAGACACGCAACAGGGGATAGGCAAGGCACACAGGGGATAGG
>N_chr4-122373773_+ (40 bp) 0
tctatatctattacaatgaagagagagaataaaaaatgtcGTCAGACACGCAACAGGGGATAGGCAAGGCACACAGGGGATAGG
>N_chr16-62478387_- (45 bp) 0
gatgactcaagagaagccagtggctccaccagggactgccatgggGTCAGACACGCAACAGGGGATAGGCAAGGCACACAGGGGATAGG
>N_chr8-11287373_+ (45 bp) 0
ggtgccatgctaatcttctctgtatcgtgccaattttagtatatgGTCAGACACGCAACAGGGGATAGGCAAGGCACACAGGGGATAGG
>N_chr7-136143581_+ (44 bp) 0
aagctcttaaaagcaggtaaagagaaataatagcttaaaagAaaGTCAGACACGCAACAGGGGATAGGCAAGGCACACAGGGGATAGG
>N_chr3-110409832_- (92 bp) 0
attcagatgaagaagagaaaaaggagagtgaaatggagtggccagactaggagaagatgatgtcagggaagctaaggggagaataattcaagGTCAGACACGCAACAGGGGATAGGCAAGGCACACAGGGGATAGG
>N_chr11-86565493_- (57 bp) 1
aattctcttcttgaaaccaccttcctgaaaaaagaggtatacatgtgtaaaatcttaGTCAGACACGCAACAGGGGATAGGCAAGGCACACAGGGGATAGG
>N_chr4-108397064_+ (80 bp) 2
tttttgtctacaaggatctggacacatggatcagcatcttcatactcattagattcattatcctttccaacactgaattgGTCAGACACGCAACAGGGGATAGGCAAGGCACACAGGGGATAGG
>N_chr2-227805629_+ (42 bp) 0
tcttttgagaaatgtctattcaaatcttttgcccattttttgGTCAGACACGCAACAGGGGATAGGCAAGGCACACAGGGGATAGG
>N_chr2-97084283_- (70 bp) 4
ccaatttgccaggcacagtggctcacgcctgtaatcccagcactttgggaggccaaggcgggcagatcatGTCAGACACGCAACAGGGGATAGGCAAGGCACACAGGGGATAGG
>N_chr20-58913363_+ (53 bp) 3
cagagtcctttgaatccctcattcagcttctccaaatggtgacatcttgtgcaGTCAGACACGCAACAGGGGATAGGCAAGGCACACAGGGGATAGG
>N_chr4-179115472_- (61 bp) 0
gTaacagttatttcagttacccttgtatttgccatAtgttacttttctatgtgcaatttttGTCAGACACGCAACAGGGGATAGGCAAGGCACACAGGGGATAGG
>N_chr11-112182309_- (37 bp) 0
ttctgggaatggttggcctctctttgccaccactgctGTCAGACACGCAACAGGGGATAGGCAAGGCACACAGGGGATAGG
>N_chr21-29315570_- (80 bp) 1
gcaaatataagctctttgagagatgcgacatctttgtcttgttcatggctataattagtacctgAaaatgcctggaatatGTCAGACACGCAACAGGGGATAGGCAAGGCACACAGGGGATAGG
>N_chr9-68913499_+ (40 bp) 1
aaatcaatgtgtgaaaatcacaaggattcctacacactaaGTCAGACACGCAACAGGGGATAGGCAAGGCACACAGGGGATAGG
>N_chr11-82728729_- (77 bp) 2
ttgggtagtgggcttaatacctgggtgatgaaataatatgtacaataaaccccagggacatgtttacctatgtaaaaGTCAGACACGCAACAGGGGATAGGCAAGGCACACAGGGGATAGG
>N_chr3-39365106_- (154 bp) 3
TagaaatatatttggaatctgtgtaaatatttgtcttttggtcttttgctagccagagacttcttgtgagagctattacctctgcttttttttttttttttttttttttttttgagatggagtctctctctgtcTcccaggctggagtgcagtAGTCAGACACGCAACAGGGGATAGGCAAGGCACACAGGGGATAGG
>N_chr16-71847724_+ (38 bp) 2
tagaagatgattctatttgtagtttctgccagtttctAGTCAGACACGCAACAGGGGATAGGCAAGGCACACAGGGGATAGG
>N_chr2-81876517_- (84 bp) 1
acactgatgcaagaggtgggttcccatggtcttgggcagctctAcccccatagctctgcagggcacagcctccctcctggctgcGTCAGACACGCAACAGGGGATAGGCAAGGCACACAGGGGATAGG
>N_chr17-11192027_+ (65 bp) 0
ttgtttttggactgccagagttaattggtcatcTataagaagatgcaaaattctattttgtttacGTCAGACACGCAACAGGGGATAGGCAAGGCACACAGGGGATAGG
>N_chr2-231093063_+ (47 bp) 0
tccagagtcacctccaaagaagtttcagggtattcatggacaagagaGTCAGACACGCAACAGGGGATAGGCAAGGCACACAGGGGATAGG
>N_chr6-19488434_- (59 bp) 0
ttctcaactttcctttgaaagttgccttgtgccaattaaaaaaaagtttttaaccctttGTCAGACACGCAACAGGGGATAGGCAAGGCACACAGGGGATAGG
>N_chr2-23723929_+ (55 bp) 0
cccaccatcaggccaccgtcacctctggcctgcacactggcctcccagcccacagGTCAGACACGCAACAGGGGATAGGCAAGGCACACAGGGGATAGG
>N_chr2-40889408_- (46 bp) 1
tcatattcataattgtagtAgaggataacaaggccttttaaacttgGTCAGACACGCAACAGGGGATAGGCAAGGCACACAGGGGATAGG
>N_chr4-43731541_+ (51 bp) 2
gtgaaagtctagtcatctctgagaagtagatacccacttattttgagtgaaGTCAGACACGCAACAGGGGATAGGCAAGGCACACAGGGGATAGG
>N_chr7-110598496_+ (73 bp) 1
cacaaagacatacacagagaaagaggatatgtggtgcacaccatgtggcatacatttacattttaaattatcaGTCAGACACGCAACAGGGGATAGGCAAGGCACACAGGGGATAGG
>N_chr12-61877677_+ (39 bp) 0
caccttaatgaaataaggtatgaagacaagattagaAaaGTCAGACACGCAACAGGGGATAGGCAAGGCACACAGGGGATAGG
>N_chr6-52718954_+ (61 bp) 0
gtgacctagatgagatggtgtgaggcagtgtagaaagatttataagatcagtacttactttGTCAGACACGCAACAGGGGATAGGCAAGGCACACAGGGGATAGG
>N_chr14-67475419_+ (66 bp) 0
aaaatactgatcaaaagaacaatatttgttgttgttgttgaccagctctgactAtgaaacatttaaGTCAGACACGCAACAGGGGATAGGCAAGGCACACAGGGGATAGG
>N_chr8-134905252_+ (45 bp) 1
gTagttactaaagacagacttcttcaagatctattccaaaccactGTCAGACACGCAACAGGGGATAGGCAAGGCACACAGGGGATAGG
>N_chr4-87064010_- (50 bp) 0
ttttaacattcacccacttgaatacaggagctaatagtaacattcgctggGTCAGACACGCAACAGGGGATAGGCAAGGCACACAGGGGATAGG
>N_chr8-123346080_+ (73 bp) 1
tatctcaaggttaaaatgaagtaacactgaacaaaatgaggttaaggacctgctgtataagcaaagtgttccaGTCAGACACGCAACAGGGGATAGGCAAGGCACACAGGGGATAGG
>N_chr5-97189413_- (93 bp) 1
gcaagagaatacacaaatagatcaatgaaactgcttacagggTctcaaaatagactcacacaaatacagtcaaccaatctttgacCaaggagcGTCAGACACGCAACAGGGGATAGGCAAGGCACACAGGGGATAGG
>N_chr3-154270271_- (33 bp) 0
ataccctttaagatactcaaacaatgactgggcGTCAGACACGCAACAGGGGATAGGCAAGGCACACAGGGGATAGG
>N_chr17-63983022_- (50 bp) 2
CtgaTatatgaagatttaattcacccatttaactacaatgtagaaacaagGTCAGACACGCAACAGGGGATAGGCAAGGCACACAGGGGATAGG
>N_chr1-10683276_+ (67 bp) 0
ggttcacaccgcagctccatcttctacaggctctgctccctgaacccaggTactgaccctctaccttGTCAGACACGCAACAGGGGATAGGCAAGGCACACAGGGGATAGG
>N_chr22-30283144_- (36 bp) 0
aaaaaacaaaacacaaaaataaaaccaaatacaaacGTCAGACACGCAACAGGGGATAGGCAAGGCACACAGGGGATAGG
>N_chr1-156251338_- (61 bp) 0
taagcctgctggaaaaatcctaagaagcattcaaagaggaattagtggtagcattaaacacGTCAGACACGCAACAGGGGATAGGCAAGGCACACAGGGGATAGG
>N_chr12-52795820_- (80 bp) 1
tgtatcacatgctgaggaaagagagtcatttactatcgccgtttgacatcctcacccccagtgcggtccttctctttAtcGTCAGACACGCAACAGGGGATAGGCAAGGCACACAGGGGATAGG
>N_chr17-11816007_- (51 bp) 2
gggttgttctctggtgggcaggggcgggggtcacaaggtgctcagtgggggGTCAGACACGCAACAGGGGATAGGCAAGGCACACAGGGGATAGG
>N_chr17-23922410_- (41 bp) 1
TggagatTTTaatgaacgcgggcccctggagAccggtggttGTCAGACACGCAACAGGGGATAGGCAAGGCACACAGGGGATAGG
>N_chr6-148801113_- (33 bp) 1
aggacTtaacctttcagcctcacatagagaaatGTCAGACACGCAACAGGGGATAGGCAAGGCACACAGGGGATAGG
>N_chr16-3601632_- (77 bp) 2
gTTgcagaggaagaccggaagcgaggctgccgcaccaccgcgcgcgcccgctctgcgcctgcgcgcaggcaatgctcGTCAGACACGCAACAGGGGATAGGCAAGGCACACAGGGGATAGG
>N_chr12-28130854_- (50 bp) 0
attTtcatattatatttgcttgagctgtcagaacaaaatactagagaAaaGTCAGACACGCAACAGGGGATAGGCAAGGCACACAGGGGATAGG
>N_chr14-96188943_- (111 bp) 2
ccaagatcagtaataaaagagggaacgtcactgccaactgaagcttaaaaggattatgggaaaaacaatgaagaactttatgccaataaattaggcaatttaggtAaaattGTCAGACACGCAACAGGGGATAGGCAAGGCACACAGGGGATAGG
>N_chr9-44147217_- (75 bp) 3
ttggtagcagagaagtgggacattgcaataaagatacctgaaaatgtggaagtgactttggaaccgggtagcaggGTCAGACACGCAACAGGGGATAGGCAAGGCACACAGGGGATAGG
>N_chr16-49607155_+ (47 bp) 0
gggaaaaatgcaatgattggatgggcagggccaggtaaggggttaaaGTCAGACACGCAACAGGGGATAGGCAAGGCACACAGGGGATAGG
>N_chr3-172162999_- (52 bp) 0
tcaattccaTtgacctttagtaaattccaTatcatattaaacacaatccaaaGTCAGACACGCAACAGGGGATAGGCAAGGCACACAGGGGATAGG
>N_chr17-75986150_- (50 bp) 1
attcctggtcagggaaccaagaaatgtagcaggacaagctgcagagaaaaGTCAGACACGCAACAGGGGATAGGCAAGGCACACAGGGGATAGG
>N_chr3-84712266_+ (40 bp) 0
ttcattttttgagaaacaaaaatctaaacatgattatgcgGTCAGACACGCAACAGGGGATAGGCAAGGCACACAGGGGATAGG
>N_chr7-39877770_+ (91 bp) 1
tagcataacatttttaaggctcatccgcattgtaacatgtatcagtactcaacttcctctaattgctgagtaacattccactctgtgAataGTCAGACACGCAACAGGGGATAGGCAAGGCACACAGGGGATAGG
>N_chr14-61667226_+ (64 bp) 2
ggtttgttatataggtatacacgtgccatggtggtttgctgcacccatcaacctgtcatctacaGTCAGACACGCAACAGGGGATAGGCAAGGCACACAGGGGATAGG
>N_chr5-56318786_- (48 bp) 2
gagcggttcagttacactccctgaccgtcagtttcctTatctgtcaagGTCAGACACGCAACAGGGGATAGGCAAGGCACACAGGGGATAGG
>N_chr21-18668833_- (45 bp) 2
gtcatattgcagatatatgtaaaatcttccaatgccatcacctatGTCAGACACGCAACAGGGGATAGGCAAGGCACACAGGGGATAGG
>N_chr19-41449414_+ (69 bp) 5
tcgccaccgttgcaccggggtggattcctgagactgggccaagtaggagacctAtAtAaccAtAcgtcaGTCAGACACGCAACAGGGGATAGGCAAGGCACACAGGGGATAGG
>N_chr9-132218223_+ (84 bp) 0
gtgTccaccccaaacatcacctggttcaaggacggggccctgctccccaccagcaccaaggtggtctacactaggggcggtcggGTCAGACACGCAACAGGGGATAGGCAAGGCACACAGGGGATAGG
>N_chr8-74214965_+ (44 bp) 0
gtcaaatctcacttttctctttctcagtcaaacttcttgaaagaGTCAGACACGCAACAGGGGATAGGCAAGGCACACAGGGGATAGG
>N_chr7-94510149_- (96 bp) 0
taaaaatatggttctaagttaatgaaattgtgtagcaaatggagtacctaaaatctgtcttaaagggacttttttttttaacaaaaatatacttttGTCAGACACGCAACAGGGGATAGGCAAGGCACACAGGGGATAGG
>N_chr20-32496270_+ (71 bp) 0
taattttttgtatttttagtagagatggggcttcaccctggtggccaggctggtcttgaactactgacctcGTCAGACACGCAACAGGGGATAGGCAAGGCACACAGGGGATAGG
>N_chr22-40300042_- (44 bp) 1
agtgggtggggccaggcctagacatgaCatccatctctacctccGTCAGACACGCAACAGGGGATAGGCAAGGCACACAGGGGATAGG
>N_chr6-7586144_+ (60 bp) 0
atgctgattaaacaggatgattatccaataccaatcaacttggataatctgattatccaaGTCAGACACGCAACAGGGGATAGGCAAGGCACACAGGGGATAGG
>N_chr18-28991922_+ (90 bp) 0
TtttttcttttccactggatttggaatgctcacttatctgagggtttgttcttagactaactggaatgattttggagaagcttttgtaaaGTCAGACACGCAACAGGGGATAGGCAAGGCACACAGGGGATAGG
>N_chr20-33211775_+ (52 bp) 0
gcTtgcaatcccagcactttgggaggctaaggtgggaAgatcacttgagcccGTCAGACACGCAACAGGGGATAGGCAAGGCACACAGGGGATAGG
>N_chr5-57129592_+ (44 bp) 1
tatcacctatctttaatatctcaggtgctattacatgtgttacaGTCAGACACGCAACAGGGGATAGGCAAGGCACACAGGGGATAGG
>N_chr1-171971345_+ (85 bp) 0
gtggtcagctcaggaccatagtttttttccccctaatagtttttggagaacaggtggtgtttgattatatgaataagttcttcatGTCAGACACGCAACAGGGGATAGGCAAGGCACACAGGGGATAGG
>N_chr10-57023939_+ (44 bp) 2
tacaggtagttttaaccattctttttacaagaaatgtgtgtgtAGTCAGACACGCAACAGGGGATAGGCAAGGCACACAGGGGATAGG
>N_chr3-165632223_+ (37 bp) 0
tcaccaataaaacacaaaaaagatgacttcctagctaGTCAGACACGCAACAGGGGATAGGCAAGGCACACAGGGGATAGG
>N_chr20-41471308_- (67 bp) 1
TTaTtTtgatttggtatctcctttggccaacgtccagagcagagttttctaagctggggatagtaagGTCAGACACGCAACAGGGGATAGGCAAGGCACACAGGGGATAGG
>N_chr6-31776475_+ (46 bp) 0
agaccctatctcttaaaaaaaaaaaagcaaacctttttgttactttGTCAGACACGCAACAGGGGATAGGCAAGGCACACAGGGGATAGG
>N_chr14-92909899_- (66 bp) 0
ctaatatcgtgttgcagttttttgcatctatgttgatgagagatactgggttgtagtttttttcttGTCAGACACGCAACAGGGGATAGGCAAGGCACACAGGGGATAGG
>N_chr1-45894253_- (40 bp) 0
tttgagaggccGaggcaggaggattgcttgaggccagAacGTCAGACACGCAACAGGGGATAGGCAAGGCACACAGGGGATAGG
>N_chr16-75244548_- (88 bp) 2
atgtttaatactatttcgatatgtttaaattgtactattaaaattgattaattaaattgtatctacttctttttccttttttagtatccttGTCAGACACGCAACAGGGGATAGGCAAGGCACACAGGGGATAGG
>N_chr9-32751447_+ (73 bp) 0
TaTtTagccttaagcacaccttcaaatccttatgcaaaggactcagggaattcaggtgagttcccctgagccaGTCAGACACGCAACAGGGGATAGGCAAGGCACACAGGGGATAGG
>N_chr19-19657458_- (70 bp) 0
ggtagcttatagttcagtagtgtttttcatgtgttttaaaaatctattcagccactctatatattttgatGTCAGACACGCAACAGGGGATAGGCAAGGCACACAGGGGATAGG
>N_chr15-34312052_- (74 bp) 1
cttccctcttagggcttTcctaagtattcctcttcagagatagtgtgtgtctggcagtttgctcaActAtaaacGTCAGACACGCAACAGGGGATAGGCAAGGCACACAGGGGATAGG
>N_chr12-79887811_+ (66 bp) 1
aatttctgagccagatactttccctttatatcagttctatcttttctggatcattttttgaactatGTCAGACACGCAACAGGGGATAGGCAAGGCACACAGGGGATAGG
>N_chr14-101329866_- (65 bp) 1
tttagcttcccttcccactgagagccactttcattggcaataaaatcccTtgcatttaccatcttGTCAGACACGCAACAGGGGATAGGCAAGGCACACAGGGGATAGG
>N_chr2-219433357_- (33 bp) 1
attcttttcctcggatatgtgtcttcccAaaaAGTCAGACACGCAACAGGGGATAGGCAAGGCACACAGGGGATAGG
>N_chr13-25107885_+ (41 bp) 0
tcccctatcagaaatggaactgctataattatactgagcctGTCAGACACGCAACAGGGGATAGGCAAGGCACACAGGGGATAGG
>N_chr1-212897085_- (44 bp) 1
TtggacctagcaaaggagaccctcgggaatcttgtttagattgcGTCAGACACGCAACAGGGGATAGGCAAGGCACACAGGGGATAGG
>N_chr2-182312096_+ (194 bp) 0
ttattaatcctcttttatttataaattacccagtctcaggtatttcttgatagtaaaacaaggatggactaacacagttaataacaatgtatatttcaaaatcgctagaatgatagatttttaatgttctcaccacaaaaaaatgatgtcagatgatggctatgttaattagcttgactgaatctttctatgctGTCAGACACGCAACAGGGGATAGGCAAGGCACACAGGGGATAGG
>N_chr16-55129334_+ (53 bp) 0
ctgggcaacatgggaaaaccccatctctacaaaaaacaaaagtatatttacttGTCAGACACGCAACAGGGGATAGGCAAGGCACACAGGGGATAGG
>N_chr18-3502491_- (57 bp) 2
tatgtgattcactaacccaggcctgtactctctattgtgggtcttcttaaatatctgGTCAGACACGCAACAGGGGATAGGCAAGGCACACAGGGGATAGG
>N_chr14-98433628_+ (48 bp) 0
tcctggcagaaaccatagagatacaagctgttcttattcccacttgacGTCAGACACGCAACAGGGGATAGGCAAGGCACACAGGGGATAGG
>N_chr6-17415400_+ (35 bp) 0
TtaaggtctatctaagctgtatttactcattgAAaGTCAGACACGCAACAGGGGATAGGCAAGGCACACAGGGGATAGG
>N_chr9-114573605_+ (102 bp) 0
tgtcagtatgtctgccagccttggaaggatgcagcattgctgtgtcagaagggtccttctcccagccttcaagagtatagtctccccgggtggctatttAacGTCAGACACGCAACAGGGGATAGGCAAGGCACACAGGGGATAGG
>N_chr9-109358767_- (49 bp) 0
atacTtaTtattcattaagtgaaaatgtatcatcataaaggtcttcatcGTCAGACACGCAACAGGGGATAGGCAAGGCACACAGGGGATAGG
>N_chr10-127330262_+ (40 bp) 0
attgtccctgtttgcagatgacatgattttatatttagaaGTCAGACACGCAACAGGGGATAGGCAAGGCACACAGGGGATAGG
>N_chr12-3953665_+ (64 bp) 1
cagaggaagctgggagcTtcttcttctctcgttcaagatctctatctacaaattgcagtctgaaGTCAGACACGCAACAGGGGATAGGCAAGGCACACAGGGGATAGG
>N_chr12-85523315_- (60 bp) 1
tactattagcactactattattattattctgaacaggctgccgagttgatctacatatgcGTCAGACACGCAACAGGGGATAGGCAAGGCACACAGGGGATAGG
>N_chr1-241825216_+ (51 bp) 1
taTctgtctattgcatttataataccatgaatgaaacttgtaggactggaaGTCAGACACGCAACAGGGGATAGGCAAGGCACACAGGGGATAGG
>N_chr10-127910301_- (60 bp) 1
TagTTcaacacactgaggttgggaagaggaggaggcgccaacagagagcagccAccccAaGTCAGACACGCAACAGGGGATAGGCAAGGCACACAGGGGATAGG
>N_chr8-7591771_- (56 bp) 3
gtgcagcagatcagggctctagacagcaacatgcaaaccctggtctatgagaactaGTCAGACACGCAACAGGGGATAGGCAAGGCACACAGGGGATAGG
>N_chr5-38744059_- (41 bp) 2
tTgttttTttTtatttttccccacccccacaactcctttccGTCAGACACGCAACAGGGGATAGGCAAGGCACACAGGGGATAGG
>N_chr7-154242231_- (67 bp) 0
gaaatgtatgtgctctggaagccattttgaagagagatattctttaggaaatacTatctggtcatatGTCAGACACGCAACAGGGGATAGGCAAGGCACACAGGGGATAGG
>N_chr9-80888114_- (97 bp) 0
cacagtttcttaaaaacttcaaactatactacaaggctacagtaaccaaaacagcatggtactggtaccaaaacagagatatagatcaatggaacaAGTCAGACACGCAACAGGGGATAGGCAAGGCACACAGGGGATAGG
>N_chr11-119640280_+ (42 bp) 0
aaagagggtgagaccctgtcaatgaatgaatgaatgatgcagGTCAGACACGCAACAGGGGATAGGCAAGGCACACAGGGGATAGG
>N_chr2-100133644_+ (39 bp) 2
gcagctgCaagctctgtaggtgacctaaggactcaggcAGTCAGACACGCAACAGGGGATAGGCAAGGCACACAGGGGATAGG
>N_chr2-159073372_- (74 bp) 1
aggtatcatgataaataagacatttaatctaacgtttagcaaagatggagcaagctggcactttgatggaAtaAGTCAGACACGCAACAGGGGATAGGCAAGGCACACAGGGGATAGG
>N_chr10-34871266_+ (73 bp) 2
TccccaggggacactggcagtgtgtgagacatatttggttgtcacaactggggtcaatattattgacctctaaGTCAGACACGCAACAGGGGATAGGCAAGGCACACAGGGGATAGG
>N_chr7-122837719_- (38 bp) 0
tgggaagggaggataggcaggggatttcacagttagtcGTCAGACACGCAACAGGGGATAGGCAAGGCACACAGGGGATAGG
>N_chr16-26312531_+ (62 bp) 2
atgtacccagaaaataaattaaaacttaaaaataaataaatgaaatgaaaaaccagaaaatgGTCAGACACGCAACAGGGGATAGGCAAGGCACACAGGGGATAGG
>N_chr14-68990769_- (76 bp) 0
attgcttaaacccgggaggtggagcttgcaatgagccgaatcgtgccagtgcactccagcctcggcaacagagtgaGTCAGACACGCAACAGGGGATAGGCAAGGCACACAGGGGATAGG
>N_chr22-45084254_- (60 bp) 1
gcagtgtgtggcgtggcggctgcacctcggctgccttccatccttggctctcaccacaggGTCAGACACGCAACAGGGGATAGGCAAGGCACACAGGGGATAGG
>N_chr3-10070272_- (92 bp) 0
tactccatttccactactacacactaggaaatctatcatttgcGtgtttttttttttctagcaaatttcaagaggtttaaaattaatacaaaGTCAGACACGCAACAGGGGATAGGCAAGGCACACAGGGGATAGG
>N_chr10-23164524_- (50 bp) 0
cttgcagtgagctgagatcaTaccactcactccagcctgggctacagagcGTCAGACACGCAACAGGGGATAGGCAAGGCACACAGGGGATAGG
>N_chr9-115942597_+ (47 bp) 0
gccttatggaccaggagagaAaagctcaaagatgtcaagcaatctgtGTCAGACACGCAACAGGGGATAGGCAAGGCACACAGGGGATAGG
>N_chr12-100682352_- (46 bp) 1
ttggagaccacagcaagatttagagtggaaactcacacccaaaaaaGTCAGACACGCAACAGGGGATAGGCAAGGCACACAGGGGATAGG
>N_chr12-97060862_+ (69 bp) 0
accctgagtgaggttagcattgtataatgaaaaccaggagagagtggcgtgctgacagccagagcaagaGTCAGACACGCAACAGGGGATAGGCAAGGCACACAGGGGATAGG
>N_chr11-116610732_+ (94 bp) 1
tgaactaaattagctatatagtcatcccacagtatatgctggagattggttccaggacccctactgaggataccaaaatctataaatgctcaagGTCAGACACGCAACAGGGGATAGGCAAGGCACACAGGGGATAGG
>N_chr10-57104613_- (61 bp) 0
tagatactactcctactgaaaaaacttTagaaaattgaagagggaggctcccccctgactcGTCAGACACGCAACAGGGGATAGGCAAGGCACACAGGGGATAGG
>N_chr14-89114999_+ (47 bp) 1
agtggcactattacagctcactgcagcctcaacctgctgggcctaaAGTCAGACACGCAACAGGGGATAGGCAAGGCACACAGGGGATAGG
>N_chr7-92140627_- (82 bp) 1
tattatatcacaaccatccctccattagatatcaaccagtattacttaaacaaaacttgacccatgtgtgaattcaaagcaaGTCAGACACGCAACAGGGGATAGGCAAGGCACACAGGGGATAGG
>N_chr14-55755491_+ (87 bp) 2
tgagcatgaccagatccatttcctgtttttttcacatttctttttctaagaataaacagaaccctaggaagggaaggtagcttcaaaGTCAGACACGCAACAGGGGATAGGCAAGGCACACAGGGGATAGG
>N_chr1-215125606_- (57 bp) 1
taaaatgatctcagaatatttttaaggaaaatccctggcaagatgaaattaaaattgGTCAGACACGCAACAGGGGATAGGCAAGGCACACAGGGGATAGG
>N_chr2-173967265_- (64 bp) 3
atcttcctatagacaacagtcctcacttTccagatgcagagcaagccagagaacctgtaggagaGTCAGACACGCAACAGGGGATAGGCAAGGCACACAGGGGATAGG
>N_chr18-37628568_- (75 bp) 1
ttaacctggggctgctcactttaaaaaatagatctggaaattcatatggggggattatatgtgtatattttccctGTCAGACACGCAACAGGGGATAGGCAAGGCACACAGGGGATAGG
>N_chr3-29130950_+ (51 bp) 2
ttttatttttttctttcctatacagtttattaactttcttgcagggaggtgGTCAGACACGCAACAGGGGATAGGCAAGGCACACAGGGGATAGG
>N_chr7-130806468_+ (55 bp) 0
ttatcaggtataaagttttaacttagttttgtgttttggaaagcaaatagaaattGTCAGACACGCAACAGGGGATAGGCAAGGCACACAGGGGATAGG
>N_chr1-43632109_- (56 bp) 0
tgtggataagaatatTttcatagggatgtcgttgcaattaaacaggagaggaaggcGTCAGACACGCAACAGGGGATAGGCAAGGCACACAGGGGATAGG
>N_chr18-66130407_+ (37 bp) 0
cagtctggttccacagtgcacagtaccaaacttaacaGTCAGACACGCAACAGGGGATAGGCAAGGCACACAGGGGATAGG
>N_chr6-69158548_- (164 bp) 1
ggaatCcatattatatgcaaagagcattatctctggactatttttaatatagattttgaactatgatatctcatgactatgcttacttatatttatattagccttgcttttcctgtaacatgcagttttgtaaaaatgtttctcagagttccatttctctttttGTCAGACACGCAACAGGGGATAGGCAAGGCACACAGGGGATAGG
>N_chr12-86218117_- (86 bp) 0
agtggcaggcaagtaattaataagcaaaaactatgttttgaaaggaagagtggaaattctgggggttctttgccataagaaaccaaGTCAGACACGCAACAGGGGATAGGCAAGGCACACAGGGGATAGG
>N_chr6-113125437_- (58 bp) 0
gtgtgatggttaatactgagtgtcaacttgattgcattgaaggatgcagagtattgttGTCAGACACGCAACAGGGGATAGGCAAGGCACACAGGGGATAGG
>N_chr20-56611007_- (79 bp) 1
agcagtttggcagcttcctataaagttaaccatatattgattttatgacctggccatcccacttacaggtactcacgcaGTCAGACACGCAACAGGGGATAGGCAAGGCACACAGGGGATAGG
>N_chr5-17670620_- (49 bp) 5
tccaaatgtacattatgagatagactttaagaacagtGatgaagctccaGTCAGACACGCAACAGGGGATAGGCAAGGCACACAGGGGATAGG
>N_chr6-169333012_- (45 bp) 1
tctgtcctcccttcgTtgaattcctcttggtatgctaacaactccGTCAGACACGCAACAGGGGATAGGCAAGGCACACAGGGGATAGG
>N_chr2-103613791_+ (62 bp) 0
tgaaaatatttctccacaaaataaatgtcccaataatttgaaggaGatctgggtatgtcttaGTCAGACACGCAACAGGGGATAGGCAAGGCACACAGGGGATAGG
>N_chr1-4168925_- (71 bp) 3
gcttagTgtacagttggtgggtcaccaggagctcggtgaacggtggaagcaggagagggggagatggattaGTCAGACACGCAACAGGGGATAGGCAAGGCACACAGGGGATAGG
>N_chr19-53944333_+ (46 bp) 3
tgggctacagagcaagactccgtctcaataaataaataaataaataGTCAGACACGCAACAGGGGATAGGCAAGGCACACAGGGGATAGG
>N_chr7-95939564_+ (62 bp) 0
ctagtgttgtcagtggagtattgaagtaccctactattattgtgttgctctctatctcatttGTCAGACACGCAACAGGGGATAGGCAAGGCACACAGGGGATAGG
>N_chr21-27656368_- (47 bp) 0
gggTaatgggaggaaaatcaagatcacattaacaagagcatgaaaAaGTCAGACACGCAACAGGGGATAGGCAAGGCACACAGGGGATAGG
>N_chr13-112356225_- (48 bp) 0
tttggtattacttctatctgggcctgggcttttctttgtaAAaaaattGTCAGACACGCAACAGGGGATAGGCAAGGCACACAGGGGATAGG
>N_chr10-100467820_- (26 bp) 0
tagtgcttttcttgtgtgtgtcctaaGTCAGACACGCAACAGGGGATAGGCAAGGCACACAGGGGATAGG
>N_chr2-73824699_- (37 bp) 0
gacttctttttattgctgagttgcagtcattgtatggGTCAGACACGCAACAGGGGATAGGCAAGGCACACAGGGGATAGG
>N_chr12-25162597_+ (100 bp) 3
gggattacaggtgtgtgccaccacgccccgctcattttctatttttagtagagatgagatttcaccatgttggccaggctaatgtcaaactcctgacctcGTCAGACACGCAACAGGGGATAGGCAAGGCACACAGGGGATAGG
>N_chr7-15656209_+ (78 bp) 0
aggtggatctcaggagagttctcaccagtccagctcttctaattgcctactgggaaattccacttggatgtttggccaGTCAGACACGCAACAGGGGATAGGCAAGGCACACAGGGGATAGG
>N_chr5-19956462_- (44 bp) 1
tcaggaggatgaggcaggagaatcgtttgaaaccaggaggcagaGTCAGACACGCAACAGGGGATAGGCAAGGCACACAGGGGATAGG
>N_chr3-103307567_- (43 bp) 0
tgggctcaagtgatcctccagcctcagcTtcccaagtaactggGTCAGACACGCAACAGGGGATAGGCAAGGCACACAGGGGATAGG
>N_chr10-18444826_+ (88 bp) 3
gcagaagtgttggcactctagttactgttattgTtgtgaagtaatcagctatccttcatctctgacccaagaatatcaagtcttcttcGTCAGACACGCAACAGGGGATAGGCAAGGCACACAGGGGATAGG
>N_chr7-47890334_- (71 bp) 0
ttatctgctcagcgagcctcctccttcaggtctggctccatttctctctgggaagtcttcctcaggcttgtGTCAGACACGCAACAGGGGATAGGCAAGGCACACAGGGGATAGG
>N_chr3-77459348_+ (67 bp) 1
aaaaccggacccattattggagaagggatgagtaaagtgcatatatggaccccaactattaaaggctGTCAGACACGCAACAGGGGATAGGCAAGGCACACAGGGGATAGG
>N_chr4-163738654_- (37 bp) 0
aagttttgttctactgtctgttcacagaatggttAaaGTCAGACACGCAACAGGGGATAGGCAAGGCACACAGGGGATAGG
>N_chr9-89543964_- (49 bp) 2
gttggtgttttggattttggccatcacggtatgtgtgtagtggtatctcGTCAGACACGCAACAGGGGATAGGCAAGGCACACAGGGGATAGG
>N_chr15-86321358_+ (56 bp) 1
cctctaattctttctcaatacgatgaaaaagcactttaTtgtatgagcctaagctaGTCAGACACGCAACAGGGGATAGGCAAGGCACACAGGGGATAGG
>N_chr5-8077356_- (59 bp) 1
ttagaatttctaagaaaacacctgtgttcagacactacataaaatacatcatttctctgGTCAGACACGCAACAGGGGATAGGCAAGGCACACAGGGGATAGG
>N_chr17-56921979_+ (55 bp) 2
cagccagcatTcagttgctcaagtcagaagcctgggcttcagcgccaactccctcGTCAGACACGCAACAGGGGATAGGCAAGGCACACAGGGGATAGG
>N_chr2-133951845_+ (72 bp) 1
cctgctggatgaagggatgatgcacatcTtgggcaggatggtgcaggtcagcatgagattttttcaggctacGTCAGACACGCAACAGGGGATAGGCAAGGCACACAGGGGATAGG
>N_chr16-64963326_+ (78 bp) 2
gcccttcccttcccttcctcttctcttgtatccctagcctctctttttgacactgtaactcagcacagagctgagccgGTCAGACACGCAACAGGGGATAGGCAAGGCACACAGGGGATAGG
>N_chr1-18801334_- (44 bp) 0
taaagcagtcaccttaccgtgttgtccacttgtgtatttcacaaGTCAGACACGCAACAGGGGATAGGCAAGGCACACAGGGGATAGG
>N_chr16-56226877_+ (64 bp) 0
TcagtgtctcttcatggagatcctgcagcaggtggtggcatgccccagggtcccgtctctgtctGTCAGACACGCAACAGGGGATAGGCAAGGCACACAGGGGATAGG
>N_chr3-174068350_- (45 bp) 0
cagttcttaaaggcggcgtgtccggagtttgttccttctgatgttGTCAGACACGCAACAGGGGATAGGCAAGGCACACAGGGGATAGG
>N_chr1-238028341_- (44 bp) 1
agagggatcaacaaaaaaggggttgccatcaaggagcttatattGTCAGACACGCAACAGGGGATAGGCAAGGCACACAGGGGATAGG
>N_chr11-132045197_- (50 bp) 0
tcaggataatctattgaatggaattaaaatggtgtgtgcttgggaaacatGTCAGACACGCAACAGGGGATAGGCAAGGCACACAGGGGATAGG
>N_chr1-117706014_- (53 bp) 0
gtataagtgatcagggactagaaggaacctactctttcaggtaggcaacaagcGTCAGACACGCAACAGGGGATAGGCAAGGCACACAGGGGATAGG
>N_chr2-238580136_+ (83 bp) 0
tttctttttttttttttttttgagagtttccttcttgtttcccaggctggagtacaatgAcatgatctcagctcaccacaaccGTCAGACACGCAACAGGGGATAGGCAAGGCACACAGGGGATAGG
>N_chr1-193650470_+ (50 bp) 0
gaccaaagtgctagcaaggaagtaggtgaacttgtagtcagattctggatGTCAGACACGCAACAGGGGATAGGCAAGGCACACAGGGGATAGG
>N_chr7-107122179_- (56 bp) 0
ctcctgttatttatctggtagcagagtagtgaagggaaattatgcaatcggtatgcGTCAGACACGCAACAGGGGATAGGCAAGGCACACAGGGGATAGG
>N_chr21-25937884_- (75 bp) 0
tcactgtgctcaggctgaagtttttgtttttgacttcattTtttctaatataatttctttcatagtcttgaaatgGTCAGACACGCAACAGGGGATAGGCAAGGCACACAGGGGATAGG
>N_chr22-36464959_- (41 bp) 0
aaaccggaaggatctcttcccacagagaccactgAggccaaGTCAGACACGCAACAGGGGATAGGCAAGGCACACAGGGGATAGG
>N_chr1-11248546_+ (81 bp) 0
ctccacccttgccccttgactatgtattttctcagtttcttatgcatccctagattttctgtctgcaaaaacaagcaaataGTCAGACACGCAACAGGGGATAGGCAAGGCACACAGGGGATAGG
>N_chr11-25648844_- (69 bp) 0
attcacaatagccaaaagatgaaagcaacctgtatctCtccattgatagataaacaaaatgtgaagtatGTCAGACACGCAACAGGGGATAGGCAAGGCACACAGGGGATAGG
>N_chr6-140296645_+ (64 bp) 0
gcctacattctccactttttgctcccctatgaagaaggtattcaaacttcaaccattaggctctGTCAGACACGCAACAGGGGATAGGCAAGGCACACAGGGGATAGG
>N_chr6-165817170_+ (61 bp) 0
aggagcaatgtgtgaacaggtttaatatcaagaccgcatagagtcacctagctatAacattGTCAGACACGCAACAGGGGATAGGCAAGGCACACAGGGGATAGG
>N_chr20-8091904_- (77 bp) 0
agaaaataacccctgagagagctgcTcccagtcactgattattaggaactggtgggtataccactgctccctctcctGTCAGACACGCAACAGGGGATAGGCAAGGCACACAGGGGATAGG
>N_chr18-47861446_+ (67 bp) 1
acatgttaatcaccagaaagacatgggatgagatgctcaactttatgtgaatcaaagtttgaaagtaGTCAGACACGCAACAGGGGATAGGCAAGGCACACAGGGGATAGG
>N_chr3-84604744_+ (37 bp) 0
TaaataaaagcacaggacccaaaagcttcattgctgaGTCAGACACGCAACAGGGGATAGGCAAGGCACACAGGGGATAGG
>N_chr12-64317668_+ (38 bp) 2
tcagccatgcctcgcagcaacataataaaaaaatgttaGTCAGACACGCAACAGGGGATAGGCAAGGCACACAGGGGATAGG
>N_chr15-28941052_- (56 bp) 0
aaaattcttcacaatataatcttatctttttggtgtttgcatcaactgtaatgataGTCAGACACGCAACAGGGGATAGGCAAGGCACACAGGGGATAGG
>N_chr6-31123712_- (50 bp) 0
ttacgaaaaggtctgggggctcttaaaactgaagaggagataatgAatacGTCAGACACGCAACAGGGGATAGGCAAGGCACACAGGGGATAGG
>N_chr6-96848358_- (43 bp) 3
ttgccattacatcattccttattatggctgagtagtattccatGTCAGACACGCAACAGGGGATAGGCAAGGCACACAGGGGATAGG
>N_chr13-55813368_- (66 bp) 0
TttgggtctgcatttctccttcctgctgccttgcaaagaaggcaccttgcttctcctttacctttAGTCAGACACGCAACAGGGGATAGGCAAGGCACACAGGGGATAGG
>N_chr17-69350089_+ (72 bp) 1
tcagccctgtggtccaaagcaaatggatcacctctccacctagtgagctccctgtctactgagAtattcaagGTCAGACACGCAACAGGGGATAGGCAAGGCACACAGGGGATAGG
>N_chr5-167326674_+ (58 bp) 0
gcttattaatctcaataactgagctgctcaataggcaagctcaccaatAaAaAaccaAGTCAGACACGCAACAGGGGATAGGCAAGGCACACAGGGGATAGG
>N_chr4-140105353_+ (59 bp) 0
ttctgaaacttgcttaatattaagtcagaaacatcttctgtgtTaatacatccagcactGTCAGACACGCAACAGGGGATAGGCAAGGCACACAGGGGATAGG
>N_chr4-30942390_- (56 bp) 1
ctcccaaagtgctgggattacacgcgtgagccaccacgccccgccatcagtaagttGTCAGACACGCAACAGGGGATAGGCAAGGCACACAGGGGATAGG
>N_chr10-127536578_+ (70 bp) 0
ttTTtgagtaggtgggactacaggcctgagccaccatgcctggctaattttttaatttttttgttgagatGTCAGACACGCAACAGGGGATAGGCAAGGCACACAGGGGATAGG
>N_chr2-170605155_- (59 bp) 0
TaaatcaattcctgttgaaaaggtatggttaactgctcttattaaaatgtttcagccgaGTCAGACACGCAACAGGGGATAGGCAAGGCACACAGGGGATAGG
>N_chr14-49506229_- (49 bp) 1
atggggaaaccctgtctctactaaaaatatgaaaattagccaggcgcggGTCAGACACGCAACAGGGGATAGGCAAGGCACACAGGGGATAGG
>N_chr2-155417585_+ (104 bp) 0
tttctggggctattcctcacgtaaaattgattataaacaTggatatctgatcatagtcagatttgcaccattacagagtttaagtgataactgagttcataactGTCAGACACGCAACAGGGGATAGGCAAGGCACACAGGGGATAGG
>N_chr4-63832101_- (52 bp) 0
aattagctagatgtataaagaattactgtctgaggtagagagaacaacataaGTCAGACACGCAACAGGGGATAGGCAAGGCACACAGGGGATAGG
>N_chr1-110164523_- (77 bp) 1
ccctgcagcccagcacagttacaggccacagaatgcccacagagcaccagcctactattggtggccctagtatAaAtGTCAGACACGCAACAGGGGATAGGCAAGGCACACAGGGGATAGG
>N_chr9-139091885_+ (56 bp) 0
gccggagccacgagccgcgctgctggcggagTtggcgctgctggagcccgaggcgcGTCAGACACGCAACAGGGGATAGGCAAGGCACACAGGGGATAGG
>N_chr16-52671880_- (57 bp) 0
ttgattgaagtcctgactgtacaactgaacgtgggaaaattataaaactttgctaaAGTCAGACACGCAACAGGGGATAGGCAAGGCACACAGGGGATAGG
>N_chr2-138106384_- (50 bp) 0
agattggcagctatatccctattagataaactacataacatAcaacattaGTCAGACACGCAACAGGGGATAGGCAAGGCACACAGGGGATAGG
>N_chr16-31127585_- (97 bp) 1
ctaattGttgtgttttagtagagatggggtttcgccatattgcacaggttgatctcaaaatcccaagctcaggcaatccacccacctcggcctcccaGTCAGACACGCAACAGGGGATAGGCAAGGCACACAGGGGATAGG
>N_chr7-137740288_- (68 bp) 1
gcacacataatttcagttataatctagcttttcacacatttctaaggattcagaattagactggAcAcGTCAGACACGCAACAGGGGATAGGCAAGGCACACAGGGGATAGG
>N_chr7-3288778_+ (68 bp) 0
cagggaagtggcgaataagcttctctgaggcaaaccctgAaaatgcagccagggaaaaataacttAAaGTCAGACACGCAACAGGGGATAGGCAAGGCACACAGGGGATAGG
>N_chr6-66138781_- (55 bp) 0
ataTaaagctcctttgattctcttcttttgcaactggctcagaagtgtatatataGTCAGACACGCAACAGGGGATAGGCAAGGCACACAGGGGATAGG
>N_chr7-57727783_+ (64 bp) 8
tgttgggattacaggcatgaaccgccacacctggaatagaaaaTaTttttcaatTgcaaacaAtGTCAGACACGCAACAGGGGATAGGCAAGGCACACAGGGGATAGG
>N_chr6-26493514_- (64 bp) 0
gtgatgcacctgcTaccacgaggcgtaggatggcctcatcgtaggacctgccttcttggaagtaGTCAGACACGCAACAGGGGATAGGCAAGGCACACAGGGGATAGG
>N_chr10-86356521_- (33 bp) 1
ttcccagggccttctgcagactcaggcctgcctGTCAGACACGCAACAGGGGATAGGCAAGGCACACAGGGGATAGG
>N_chr21-14119835_+ (53 bp) 1
ccgtgttccttggtctccgtctccgccgcgcccgcctggtgaactggagcacaGTCAGACACGCAACAGGGGATAGGCAAGGCACACAGGGGATAGG
>N_chr6-49435804_- (48 bp) 1
gcgatatcaccattgaaatctccttgtggaattttgagatcaAcaactGTCAGACACGCAACAGGGGATAGGCAAGGCACACAGGGGATAGG
>N_chr5-143166881_+ (63 bp) 1
agtatctttgttaactcgggtggaaaaaatttattaaacagaacatcaaaagcaTaaccatacGTCAGACACGCAACAGGGGATAGGCAAGGCACACAGGGGATAGG
>N_chr11-9861435_- (112 bp) 0
ttttgggggacagagctggaggaggcacctgcagtcctctgctatgtcctgggtataaatttattttaatcaatttaaaataaaaaaatacagtggttgtttttaagccactGTCAGACACGCAACAGGGGATAGGCAAGGCACACAGGGGATAGG
>N_chr14-101880575_+ (37 bp) 0
gccctggtaaatatacatttattttctatctataggaGTCAGACACGCAACAGGGGATAGGCAAGGCACACAGGGGATAGG
>N_chr2-239755986_+ (38 bp) 0
TcacgcacgcctcctgcactgcagcgtcaccagcacagGTCAGACACGCAACAGGGGATAGGCAAGGCACACAGGGGATAGG
>N_chr14-40875542_+ (76 bp) 5
TttgatgcggatggcattgaatctataaattaccttgggcagtatggccattttcacgacgttgattattcctatcGTCAGACACGCAACAGGGGATAGGCAAGGCACACAGGGGATAGG
>N_chr6-100667940_- (49 bp) 0
ataatattggcaacagctaccatcattctggctttttaactgatttttAGTCAGACACGCAACAGGGGATAGGCAAGGCACACAGGGGATAGG
>N_chr4-28599058_+ (76 bp) 1
ttatctgaatataccacagttttatttatccattcacctgctaaaagatatcttagttgcttccaagtttatttatGTCAGACACGCAACAGGGGATAGGCAAGGCACACAGGGGATAGG
>N_chr13-39884627_- (41 bp) 2
gatatggacatgtgaataccaactcatgtttaattgtattgGTCAGACACGCAACAGGGGATAGGCAAGGCACACAGGGGATAGG
>N_chr16-58937311_+ (68 bp) 2
atggcctgggtagaatctcatgccaataatttgaaccagtctctgtcagtagggagtgagttattaaaGTCAGACACGCAACAGGGGATAGGCAAGGCACACAGGGGATAGG
>N_chr21-24731114_+ (48 bp) 0
caatggttcatgcctgtaactccagcactttgggaggccgatgctggaGTCAGACACGCAACAGGGGATAGGCAAGGCACACAGGGGATAGG
>N_chr10-52131573_+ (60 bp) 0
gagtatgtgtgtatttgggcatctgtacataagtgtatgtgtataggtgtgttgtgtgcaGTCAGACACGCAACAGGGGATAGGCAAGGCACACAGGGGATAGG
>N_chr7-31544854_- (45 bp) 2
aggtaatgggatataacaacatcatattcctcctgatatgacacaGTCAGACACGCAACAGGGGATAGGCAAGGCACACAGGGGATAGG
>N_chr14-19952681_+ (59 bp) 2
gtctacggtaatttgttatagcaacctgaactaaaacatttcctttttataacaaatatGTCAGACACGCAACAGGGGATAGGCAAGGCACACAGGGGATAGG
>N_chr13-23028301_+ (57 bp) 0
atcctagcagtttgggaagctgaggtgggtggatcacctgaggtcaggagttcgagaGTCAGACACGCAACAGGGGATAGGCAAGGCACACAGGGGATAGG
>N_chr4-74929077_- (94 bp) 0
atcaagtTattgtcttaatcaacaaatgtggttcgtcacagacaatacattgtcagcaaggttcatgaggaagtcttaaaacatttcttgagtcGTCAGACACGCAACAGGGGATAGGCAAGGCACACAGGGGATAGG
>N_chr6-97610410_- (78 bp) 2
taagctctgctgtgagaagagtcagagaaataagtggtagctcaagaggaatatagaaataagaaggggtttttttttGTCAGACACGCAACAGGGGATAGGCAAGGCACACAGGGGATAGG
>N_chr4-132448689_- (54 bp) 1
tctcgtAatagagttgtgacaagttctggtcgtttacaagtgtgtagcatttcaGTCAGACACGCAACAGGGGATAGGCAAGGCACACAGGGGATAGG
>N_chr18-439307_- (92 bp) 0
gtgtaaactatattttagagcgactagtttagagtgtaaacaacagtaagtggagcagatttcctctcaacttagcctcaaagataacctctGTCAGACACGCAACAGGGGATAGGCAAGGCACACAGGGGATAGG
>N_chr8-101331701_+ (50 bp) 1
ctctggaggctaaggcaggagaactgcttgaacccaggaggcggaagttgGTCAGACACGCAACAGGGGATAGGCAAGGCACACAGGGGATAGG
>N_chr7-100774698_- (45 bp) 1
cagccctttgggagactgaggtgggaggattacttAaAAccaAAaGTCAGACACGCAACAGGGGATAGGCAAGGCACACAGGGGATAGG
>N_chr2-237966107_+ (118 bp) 1
tttagttacattatgttcagcctgcgttcGcactgcagactctgtggtcatctccagactttaaggtctgtatggacaacctttgtgagcaccaccctctctggtttctgcagtggctGTCAGACACGCAACAGGGGATAGGCAAGGCACACAGGGGATAGG
>N_chr10-38468358_+ (190 bp) 1
tggcatgatctcagctcactgcaacctccgcctcctgggttcaagtgattctcctgcctcagcctcctgagtagctgggactacaggaacgtgccaccatgcccagctaatttttgtatttttagtagagacgatgtttcaccatgttggccaggatggtctggatctcttgacctcatgatctgcccacGTCAGACACGCAACAGGGGATAGGCAAGGCACACAGGGGATAGG
>N_chr3-127560262_+ (62 bp) 1
ctagttcacagaagttggaatgaccactctggcattacagcagccctggctagcctgggcagGTCAGACACGCAACAGGGGATAGGCAAGGCACACAGGGGATAGG
>N_chr16-48508313_+ (51 bp) 0
TgcctgtcatattttatctgatgtttaaagttgattttcctttggatgacaGTCAGACACGCAACAGGGGATAGGCAAGGCACACAGGGGATAGG
>N_chr8-67203208_- (67 bp) 0
agagtgttacctggtggactcctgcttgtagatgtcaatgatattttccaccagcaggttcctctgaGTCAGACACGCAACAGGGGATAGGCAAGGCACACAGGGGATAGG
>N_chr9-37197116_+ (67 bp) 1
tgtctctaaatgaatgaatgaatacagttgtgtcttcttattgtttagagttgaagtatatgtagtcGTCAGACACGCAACAGGGGATAGGCAAGGCACACAGGGGATAGG
>N_chr1-207539907_+ (70 bp) 0
gagtcttccactagggataagtttagtgaggctagacattttgtccattttgttaattcaagtacccctaGTCAGACACGCAACAGGGGATAGGCAAGGCACACAGGGGATAGG
>N_chr4-123017585_- (62 bp) 0
gaagttgttggggcaactcagagaagggagcatttaaacaggaccaaaaacaactttatagaGTCAGACACGCAACAGGGGATAGGCAAGGCACACAGGGGATAGG
>N_chr3-195363089_- (79 bp) 0
tgaaaaaatgtgaaatccacaacacttctggtcccaagcatttaggataaaagatactcaagctgcacattttaagagtGTCAGACACGCAACAGGGGATAGGCAAGGCACACAGGGGATAGG
>N_chr7-63147286_- (55 bp) 0
attactaaaaattaaaattctggctaagatataataactaaaactattgttaaAAGTCAGACACGCAACAGGGGATAGGCAAGGCACACAGGGGATAGG
>N_chr9-38049477_- (47 bp) 1
taacttcctgagagtttgagctttcctaactccTgaggcaggaagaaGTCAGACACGCAACAGGGGATAGGCAAGGCACACAGGGGATAGG
>N_chr1-200382695_- (42 bp) 0
ccctctggggcctctttgtagcaagagagaaagactAcagacGTCAGACACGCAACAGGGGATAGGCAAGGCACACAGGGGATAGG
>N_chr1-164661700_+ (56 bp) 1
ctgctggatttggtttgccagtattttattgaggatctttgcattgatgttcatcaGTCAGACACGCAACAGGGGATAGGCAAGGCACACAGGGGATAGG
>N_chr2-227742316_- (71 bp) 1
ttgacccagccatcTcattactgggtatatacccaaaggattatgaatcatgctgctataaagacacatgcGTCAGACACGCAACAGGGGATAGGCAAGGCACACAGGGGATAGG
>N_chr3-9010886_- (57 bp) 1
gtatgccagcaatttgctctccttgatatcatacgcttgttcttctctaacaatggAGTCAGACACGCAACAGGGGATAGGCAAGGCACACAGGGGATAGG
>N_chr14-91744592_- (49 bp) 1
ggacctgtctcaagcttcactgaagacagtaggaactaggtgggtcagtGTCAGACACGCAACAGGGGATAGGCAAGGCACACAGGGGATAGG
>N_chr13-91937363_+ (61 bp) 0
cctcccaaagtgctgggattacaggggccgtgcccagccagggaatttttgttgtTttagaGTCAGACACGCAACAGGGGATAGGCAAGGCACACAGGGGATAGG
>N_chr17-71343872_+ (45 bp) 0
cacctgcaccatgggttgatggtgctgctgcttcaggtggaaccaGTCAGACACGCAACAGGGGATAGGCAAGGCACACAGGGGATAGG
>N_chr7-37783930_+ (95 bp) 4
tgtatgatactagatgtggatttgtcatacatgactttttttgttgaagtagtttcttctttatccagttttttgagagatttttatcatgaaggGTCAGACACGCAACAGGGGATAGGCAAGGCACACAGGGGATAGG
>N_chr5-54152778_- (94 bp) 0
cacaccccttggaacctggctcttaaagctgcagaaggaaaagctctcttctgaacattaaagaacctactcacctgcaaacctctttcagggcGTCAGACACGCAACAGGGGATAGGCAAGGCACACAGGGGATAGG
>N_chr12-41693374_+ (131 bp) 2
tttggTgtttttcaatgtttaactttattttatacgactttgatcctctacacttttagctatagccagactggccttgctctttcttaaacatactagtcatggacttacctcagggcctttgcattggcGTCAGACACGCAACAGGGGATAGGCAAGGCACACAGGGGATAGG
>N_chr3-136243118_- (97 bp) 0
ttatactaaaaaagcattcattgtttatctaaaattcaaatctaacttggcatcctatattttagctagcaaccctatcctatttggggtctcaaatGTCAGACACGCAACAGGGGATAGGCAAGGCACACAGGGGATAGG
>N_chr14-90404346_+ (93 bp) 0
tgagttttacaatgtctcctatccaaacttcaaatttcattagagccggctacatttgttttagtgccagatacaggtatcaagtgatgacagGTCAGACACGCAACAGGGGATAGGCAAGGCACACAGGGGATAGG
>N_chr8-32342392_+ (42 bp) 0
tgtgtgctacttgccttttgtctttatttggcttttttttggGTCAGACACGCAACAGGGGATAGGCAAGGCACACAGGGGATAGG
>N_chr3-192333846_+ (46 bp) 0
tttaagttttctttttttttctgaaaataagtttactgaaaaaaaaGTCAGACACGCAACAGGGGATAGGCAAGGCACACAGGGGATAGG
>N_chr3-167119511_- (49 bp) 1
gcacccgccaccatgcccagctaatctttgtatttttagtaaagacgctGTCAGACACGCAACAGGGGATAGGCAAGGCACACAGGGGATAGG
>N_chr7-21860041_- (56 bp) 1
agtctgctgggtcaattcaatgccaataacttcattaggcaacaaagcatacaaaaGTCAGACACGCAACAGGGGATAGGCAAGGCACACAGGGGATAGG
>N_chr11-22278662_+ (77 bp) 3
ctgcctcagcctcccgagtagctgggactacaggcgcccaccaccacgcctggctaattttttgtacttttagtagaGTCAGACACGCAACAGGGGATAGGCAAGGCACACAGGGGATAGG
>N_chr7-89185490_- (109 bp) 1
atagccaaatgatgttctggcaaccatatgtcttgttaatgttctatccctctgtctgtccattccccagtatgggttacatagtactaaattaattcataagacttttGTCAGACACGCAACAGGGGATAGGCAAGGCACACAGGGGATAGG
>N_chr6-24575626_- (48 bp) 0
ttatgtaaaaTgggaatatgatagtactaaccacctgaggtcattgctGTCAGACACGCAACAGGGGATAGGCAAGGCACACAGGGGATAGG
>N_chr18-57850826_- (90 bp) 0
cccaagatctcacagctagtaaacaatgagacttttaaaaaaaattttaaatgcatagttttcccaaacattttgtcttgtcatcagcatGTCAGACACGCAACAGGGGATAGGCAAGGCACACAGGGGATAGG
>N_chr21-17226147_- (66 bp) 1
ataattggtcaacagagaggtatatgggcctgtccctgtgccacagtgtagagtgtctctAaaccaGTCAGACACGCAACAGGGGATAGGCAAGGCACACAGGGGATAGG
>N_chr20-30625516_+ (109 bp) 1
gggtacgggttttatcacccccttatacagaaggggtcaggAatcaaagcaggcaagccatttgcccagaaccacacagctgttgccagagttgggatccaaatgcaAAGTCAGACACGCAACAGGGGATAGGCAAGGCACACAGGGGATAGG
>N_chr4-186088025_- (46 bp) 0
tttcaactcttgaaagactaatggatgtagaagtgaaaaaataAacGTCAGACACGCAACAGGGGATAGGCAAGGCACACAGGGGATAGG
>N_chr5-159108145_+ (88 bp) 2
gtttctcctgttctcgggtctatcagatactacattgcttcccttccctctgcatgcccagacaccaacactgtgtgagtcttggggaGTCAGACACGCAACAGGGGATAGGCAAGGCACACAGGGGATAGG
>N_chr9-17034651_+ (50 bp) 3
tatatattaactcgtttaatacagctggatgaggtggccacagttactctGTCAGACACGCAACAGGGGATAGGCAAGGCACACAGGGGATAGG
>N_chr6-19221859_- (67 bp) 3
gcttcattataactgcaaaccaaaagcctatagcaatttcacaaaatatataaagacaAAattcaaAGTCAGACACGCAACAGGGGATAGGCAAGGCACACAGGGGATAGG
>N_chr3-7285955_+ (94 bp) 3
aaTaagaaagTTaaaAtggtcactctcttgttctttGctgcctgaaccatcatcagagaaattccacctgaactatgacctcactatctcttacGTCAGACACGCAACAGGGGATAGGCAAGGCACACAGGGGATAGG
>N_chr11-21027753_+ (60 bp) 0
ggtgtatctttagagtctgctgcctcagagtgagatattgactcaataacttttttttttGTCAGACACGCAACAGGGGATAGGCAAGGCACACAGGGGATAGG
>N_chr11-132391048_- (60 bp) 2
aaagggatgggcacaaggagccttggatatggaaaagggttcattcttgcttggtatgctGTCAGACACGCAACAGGGGATAGGCAAGGCACACAGGGGATAGG
>N_chr4-86953792_+ (74 bp) 0
tgaaaaaataattttatttgatttttatattttcttccccccactgccagctttattaaggtataattgacaaaGTCAGACACGCAACAGGGGATAGGCAAGGCACACAGGGGATAGG
>N_chr17-7994183_- (50 bp) 0
ctgggggcccaggccacactctgggactaatgtctttatctctttcttccGTCAGACACGCAACAGGGGATAGGCAAGGCACACAGGGGATAGG
>N_chr5-53707147_+ (56 bp) 0
atcctccctttttatatgtgtcgtgtcactaaagatatgcattttagttaaatttAGTCAGACACGCAACAGGGGATAGGCAAGGCACACAGGGGATAGG
>N_chr7-6235512_- (62 bp) 1
tgTttgttcctggagtctgccgcagcaagcacgctttTttcattctgtgtgtctcataAAaaGTCAGACACGCAACAGGGGATAGGCAAGGCACACAGGGGATAGG
>N_chr11-119012580_+ (119 bp) 2
TTagggtgtgaagccttccccaatgtctctgggtgatcttgggcaagacttttgttatggtttgaatgtgtccccccaaattcgtgtgttggaaagtttatcttcaatgtaagggtgtAGTCAGACACGCAACAGGGGATAGGCAAGGCACACAGGGGATAGG
>N_chr13-62709110_- (43 bp) 0
caagatttattgtgaagagcaaaagaacaaagcttccacagcaGTCAGACACGCAACAGGGGATAGGCAAGGCACACAGGGGATAGG
>N_chr2-177991279_+ (222 bp) 2
tttcctcatgaagtgctaagaatgaacccatgtgaccaagtttagctttttactttggggccatctggggataagtttttaaattctagggataattttaaggaaaatgattttcgttgttaagctacataaacatgccagattcaacctctgtactgaaatgatttccttgtgccttgccttgagatttttgcatttattttgtgtaataccaaattactaGTCAGACACGCAACAGGGGATAGGCAAGGCACACAGGGGATAGG
>N_chr16-76362382_+ (57 bp) 1
aaaataaaaatttcaggacacccataaaacatcaaccagagataaCcaccatgaagaGTCAGACACGCAACAGGGGATAGGCAAGGCACACAGGGGATAGG
>N_chr6-57233559_- (62 bp) 1
tgTtgacttttccttctgctgtagctattttatcaatccctatccctgagtacagtaaattaGTCAGACACGCAACAGGGGATAGGCAAGGCACACAGGGGATAGG
>N_chr9-131899562_+ (70 bp) 0
atttcgttaaAgAccagattgccttccagtgtggcatataggtttatacgtctaccagtggtgcatacatGTCAGACACGCAACAGGGGATAGGCAAGGCACACAGGGGATAGG
>N_chr18-28289439_+ (50 bp) 1
cttcttaaattctgaaacacacacgcacatacacacacacttacttgaacGTCAGACACGCAACAGGGGATAGGCAAGGCACACAGGGGATAGG
>N_chr13-59700541_+ (36 bp) 1
gactcactgcagcctcgacctcctagactcaggtgaGTCAGACACGCAACAGGGGATAGGCAAGGCACACAGGGGATAGG
>N_chr4-86368056_+ (56 bp) 3
ggatgccctcacaatcatgatagaaagcaagaaacacatctcacaAggtggcagacGTCAGACACGCAACAGGGGATAGGCAAGGCACACAGGGGATAGG
>N_chr14-59189333_- (77 bp) 2
cttgatattgtaccacaagtctctgtacttttttcgtttttctttaggcttttttctctttcagttcttcagattagGTCAGACACGCAACAGGGGATAGGCAAGGCACACAGGGGATAGG
>N_chr7-83411696_- (79 bp) 0
acactaaaggcttttacagttcagtgtgtgaaacccacaataaaacattaaacaagtatatatctagcatatctgttttGTCAGACACGCAACAGGGGATAGGCAAGGCACACAGGGGATAGG
>N_chr20-60790861_- (51 bp) 1
ggtttggagatgagggcctgacttgattccttagagaccgtccatttatggGTCAGACACGCAACAGGGGATAGGCAAGGCACACAGGGGATAGG
>N_chr2-208303073_- (38 bp) 0
agaagtggaactccacctcccttttccaactctgcttcGTCAGACACGCAACAGGGGATAGGCAAGGCACACAGGGGATAGG
>N_chr16-21471112_- (54 bp) 0
TtgtgtatatttaaggagaatagaagacttgctcataatggtagaattttaaaaGTCAGACACGCAACAGGGGATAGGCAAGGCACACAGGGGATAGG
>N_chr3-81630466_+ (69 bp) 1
tgaattcagccttcaatttactacatgaaagaaaagaaagatacatttttcattgactcctttaaggtgGTCAGACACGCAACAGGGGATAGGCAAGGCACACAGGGGATAGG
>N_chr15-97247929_- (71 bp) 1
aggagtgagtgaaattataccatccagtcagtcagtccgtgccacaaccgatacacaggctggggaaAtcaGTCAGACACGCAACAGGGGATAGGCAAGGCACACAGGGGATAGG
>N_chr3-162674703_+ (51 bp) 0
acattaaatttaacagaatttgagcaaagactgattcatcaatcaggcagcGTCAGACACGCAACAGGGGATAGGCAAGGCACACAGGGGATAGG
>N_chr6-3879791_+ (84 bp) 0
cagtttgttgatatctaTaatataacttgctgggatttgattgggattgtgttgaatctgtagatcaggtctggaaaaactAaaGTCAGACACGCAACAGGGGATAGGCAAGGCACACAGGGGATAGG
>N_chr2-240401477_+ (48 bp) 1
atTattccagaggtatattttccactttcagttataataaaacaatttGTCAGACACGCAACAGGGGATAGGCAAGGCACACAGGGGATAGG
>N_chr9-6420772_- (57 bp) 0
ggaaagcactaggtttggtcaggaggcagagggaaTaggggaaaattagggcccaAaGTCAGACACGCAACAGGGGATAGGCAAGGCACACAGGGGATAGG
>N_chr15-40994168_- (79 bp) 0
cctataattagttaaataattaaataaataatgacaaaataaatgtttttaaatttaaaagactatttgaaattaaatgGTCAGACACGCAACAGGGGATAGGCAAGGCACACAGGGGATAGG
>N_chr16-72760796_- (46 bp) 4
cgtatatttttcctgaaatActtttgcattagggataacttatattGTCAGACACGCAACAGGGGATAGGCAAGGCACACAGGGGATAGG
>N_chr1-167422257_+ (65 bp) 2
TaatatatttcatacttaagattcatttaaaaacctaaatttcagaacttgttattggtctattcGTCAGACACGCAACAGGGGATAGGCAAGGCACACAGGGGATAGG
>N_chr12-22821365_+ (50 bp) 0
tagcactttaagaaaaatgccattgcatttttaaatttcgatctcagaatGTCAGACACGCAACAGGGGATAGGCAAGGCACACAGGGGATAGG
>N_chr11-13256188_+ (37 bp) 1
ccggccttaaagggcccgtgaccgctccctgcccccaGTCAGACACGCAACAGGGGATAGGCAAGGCACACAGGGGATAGG
>N_chr2-161572091_- (49 bp) 0
aaTctccctgtcacttctattctTaaaaaataaatgatgtaacaggaatGTCAGACACGCAACAGGGGATAGGCAAGGCACACAGGGGATAGG
>N_chr7-119900638_- (55 bp) 1
gagtctgagacacaaaaccggaccgaaatcctctcccataatgatgctttttgttGTCAGACACGCAACAGGGGATAGGCAAGGCACACAGGGGATAGG
>N_chr7-69818939_- (75 bp) 3
gggatcatcagattttcgattaattccaaatgggttgatcagaccaaacaTgattGaggtttttgcctactttctGTCAGACACGCAACAGGGGATAGGCAAGGCACACAGGGGATAGG
>N_chr3-41456019_- (43 bp) 1
TtgtTttgattgttgtatactttgtactttattgcatgtcaAtGTCAGACACGCAACAGGGGATAGGCAAGGCACACAGGGGATAGG
>N_chr2-58912468_+ (52 bp) 0
agttTagtgcttctttcagtggcatgaagttaaaaccaagtactAtgagtacGTCAGACACGCAACAGGGGATAGGCAAGGCACACAGGGGATAGG
>N_chr3-153908655_+ (54 bp) 0
ataataaatgcagatatggaaggccaagataatttaccattcatgactcttactGTCAGACACGCAACAGGGGATAGGCAAGGCACACAGGGGATAGG
>N_chr3-7813734_- (50 bp) 0
ctgggacttaatggaaataatttggtcacaaacaccttttttaagatacaGTCAGACACGCAACAGGGGATAGGCAAGGCACACAGGGGATAGG
>N_chr9-87672000_+ (31 bp) 0
aatgagataccatctcaaaccagtcagaatAGTCAGACACGCAACAGGGGATAGGCAAGGCACACAGGGGATAGG
>N_chr16-60710144_+ (46 bp) 0
TcctgtgtccatgtgttctcattgttcaactcccacttatgagtAaGTCAGACACGCAACAGGGGATAGGCAAGGCACACAGGGGATAGG
>N_chr15-84883869_- (52 bp) 2
agcaagaaggatctgtagatttgaggtattaacaataatttggaataagaggGTCAGACACGCAACAGGGGATAGGCAAGGCACACAGGGGATAGG
>N_chr8-34378722_+ (61 bp) 0
tctctcccaaattatggagccaaatgtggttattgttggggagagggggtcggagtcttttGTCAGACACGCAACAGGGGATAGGCAAGGCACACAGGGGATAGG
>N_chr20-59967485_- (54 bp) 1
aaggctggaatgtacaggacggaccatgccagcgcagggaagggtgtagattcgGTCAGACACGCAACAGGGGATAGGCAAGGCACACAGGGGATAGG
>N_chr4-66361987_- (58 bp) 1
ttggtcagaggcaatgctgcatgaaataccatgacagcagataaggcattccgtgagtGTCAGACACGCAACAGGGGATAGGCAAGGCACACAGGGGATAGG
>N_chr15-40526987_- (65 bp) 2
accctggcctttaagagtcttttatttcactgataccacttctgctcttccggcatttctgccgcGTCAGACACGCAACAGGGGATAGGCAAGGCACACAGGGGATAGG
>N_chr4-10796330_- (60 bp) 2
tTtTcatactctggattcttaggggagaaaaagaattacatgaaaaggaaagaagggtccGTCAGACACGCAACAGGGGATAGGCAAGGCACACAGGGGATAGG
>N_chr16-82814043_- (72 bp) 0
cggaagtgctactatattttcatcgtggagaccatctgcgtggcctggttctccctggagttctgcctgcggGTCAGACACGCAACAGGGGATAGGCAAGGCACACAGGGGATAGG
>N_chr14-49187097_- (60 bp) 0
cagcctgggcagcataatgatgtatatgttattaaatgaaaactcatagattttttttccGTCAGACACGCAACAGGGGATAGGCAAGGCACACAGGGGATAGG
>N_chr11-70602097_- (52 bp) 1
ctggggatttatccagagggaagagtaaagtgaaactgtgatcataaagatAGTCAGACACGCAACAGGGGATAGGCAAGGCACACAGGGGATAGG
>N_chr6-88122675_+ (57 bp) 1
ctaatgtgcagttttaaacattaagtctgtaatagctaaacctagttttgccattAcGTCAGACACGCAACAGGGGATAGGCAAGGCACACAGGGGATAGG
>N_chr3-78587595_+ (34 bp) 0
cttTtagttggtaaaatgtaactggatttctttcGTCAGACACGCAACAGGGGATAGGCAAGGCACACAGGGGATAGG
>N_chr7-53998663_- (48 bp) 0
agaaatgagagaaggagtttaagaaataatgaagcaacaaggtagaagGTCAGACACGCAACAGGGGATAGGCAAGGCACACAGGGGATAGG
>N_chr15-53375002_+ (89 bp) 1
ataaagaggaataaagtattgatacatgttacaacgtggatgaacttcaaaaacattacactaagtgaaagaagtcaaacacagaaAAtGTCAGACACGCAACAGGGGATAGGCAAGGCACACAGGGGATAGG
>N_chr9-78943612_- (79 bp) 0
TtTtTtggacatcagcttctcgtctgtaaagcaattggacattgctaaaaagaaaaaaaaaattgaacattgctgaaacGTCAGACACGCAACAGGGGATAGGCAAGGCACACAGGGGATAGG
>N_chr3-104766469_+ (60 bp) 1
tattcatatcaagagtacaagatctccccataAaagcatgtttttatccaaaccaaatcaGTCAGACACGCAACAGGGGATAGGCAAGGCACACAGGGGATAGG
>N_chr10-29560038_+ (64 bp) 1
TatcagcaggatgtagttcaagctctgcagTtagttttgtagggacatacagcatcatttttccGTCAGACACGCAACAGGGGATAGGCAAGGCACACAGGGGATAGG
>N_chr2-196406219_- (75 bp) 0
atgaagacagtctaagtctacctatgaaattttgtgtttatgtaatagacacacagacacatgcacacgtAttatGTCAGACACGCAACAGGGGATAGGCAAGGCACACAGGGGATAGG
>N_chr9-76507024_+ (58 bp) 0
aaattaaaatacatggagaagcatactacattcctggaaaaaagagaaacaataAcatGTCAGACACGCAACAGGGGATAGGCAAGGCACACAGGGGATAGG
>N_chr3-39853172_+ (55 bp) 2
ctcacagactctgaggagagtcatgtaaagaatggcagccgccaccctgagcagcGTCAGACACGCAACAGGGGATAGGCAAGGCACACAGGGGATAGG
>N_chr3-33390501_+ (69 bp) 2
ggcacctgagatgggctgtgttgccacaccctgatttccatcctgtgtccttatataacctaccaatttGTCAGACACGCAACAGGGGATAGGCAAGGCACACAGGGGATAGG
>N_chr6-110070360_+ (40 bp) 1
taatgtcaagcttctccatgtagTctgctctgccaatggaGTCAGACACGCAACAGGGGATAGGCAAGGCACACAGGGGATAGG
>N_chr13-100789609_+ (51 bp) 1
tgTcaTccatactgcaatcacggaatTtcaatgtctgctaaataaattttAGTCAGACACGCAACAGGGGATAGGCAAGGCACACAGGGGATAGG
>N_chr11-94230394_+ (69 bp) 4
ggggaatttgcatttttaagaactcacaattttatcacttttacaaagagctcaaattaattttcgtgtGTCAGACACGCAACAGGGGATAGGCAAGGCACACAGGGGATAGG
>N_chr14-71039696_- (48 bp) 0
gaaaattccatcatgaccttctagttgtataactttgtaatttactttGTCAGACACGCAACAGGGGATAGGCAAGGCACACAGGGGATAGG
>N_chr5-145006781_+ (94 bp) 2
cttagcagagctcgaacgctgtgcttggaggtccactgctctcttcagagccatcaggctgggacgtttgggtctgctgaagctgcatccacaAGTCAGACACGCAACAGGGGATAGGCAAGGCACACAGGGGATAGG
>N_chr2-120033436_+ (42 bp) 0
aggactgtggggagggggccctaaaggatgctaagtctcgggGTCAGACACGCAACAGGGGATAGGCAAGGCACACAGGGGATAGG
>N_chr6-144284882_- (54 bp) 0
TttgtttgtatcaacgaaaggcatttggtacttttctccaagtcTttaaacactGTCAGACACGCAACAGGGGATAGGCAAGGCACACAGGGGATAGG
>N_chr10-122545102_- (41 bp) 0
agaaacagaatgtaagtcacacatgcaatttaaaatgtaaaGTCAGACACGCAACAGGGGATAGGCAAGGCACACAGGGGATAGG
>N_chr10-92500844_+ (93 bp) 0
ccccttttccttaataaagctgacctacaagcactacccttagatttatcagctgtagttaggattatgatgtggctcccaaacaAaatAaAAGTCAGACACGCAACAGGGGATAGGCAAGGCACACAGGGGATAGG
>N_chr9-110814063_- (34 bp) 1
cctatctcTactagcacaacacaaccaaaacAaAGTCAGACACGCAACAGGGGATAGGCAAGGCACACAGGGGATAGG
>N_chr19-48855357_+ (52 bp) 2
tagtctcgaactcctggactcaaatgatcctgccgcttcggcctcctaaagtGTCAGACACGCAACAGGGGATAGGCAAGGCACACAGGGGATAGG
>N_chr7-84795274_+ (54 bp) 1
ttttgctttttttacttgctaatattcaccactcttctggcctgaaccccatttGTCAGACACGCAACAGGGGATAGGCAAGGCACACAGGGGATAGG
>N_chr9-5145586_- (52 bp) 2
tccagtgtcattcatgtccctgcaaaggacttgaactcacccttttttatggGTCAGACACGCAACAGGGGATAGGCAAGGCACACAGGGGATAGG
>N_chr6-23086958_- (52 bp) 0
gttaagaatcacctcccagccgggcacggtggctcatgcctgtaatcccagcGTCAGACACGCAACAGGGGATAGGCAAGGCACACAGGGGATAGG
>N_chr12-124999347_- (106 bp) 1
ttagggaatggggggctataatggaaggtagctgggagatgggtgttagaaaagggcaacaaagggaggcttgtggtgttgaaactgttcagtaccttgacttggtGTCAGACACGCAACAGGGGATAGGCAAGGCACACAGGGGATAGG
>N_chr7-138225757_+ (76 bp) 2
gagacaaggcaaagttattgccatctgtttgtcttcagtgcagccccacacgggcactcccgtaaccctgtggtccGTCAGACACGCAACAGGGGATAGGCAAGGCACACAGGGGATAGG
>N_chr19-15953343_+ (43 bp) 0
gTaagtgagaTcttttctccctgtaacgaactccacatggaacGTCAGACACGCAACAGGGGATAGGCAAGGCACACAGGGGATAGG
>N_chr6-162737459_+ (36 bp) 3
aCgggtatcacttcccagccagagcataagacAccaGTCAGACACGCAACAGGGGATAGGCAAGGCACACAGGGGATAGG
>N_chr1-30523152_- (49 bp) 0
cccttccaTcaggatcctctctccttgattcctgagattcttagtgcccGTCAGACACGCAACAGGGGATAGGCAAGGCACACAGGGGATAGG
>N_chr16-80317880_- (71 bp) 2
ctctcaattgagactttggggtagacctgggaatcttacctctgcaagtccattctgccagaacccattccGTCAGACACGCAACAGGGGATAGGCAAGGCACACAGGGGATAGG
>N_chr8-60182448_- (95 bp) 0
atcctgtattcaattttactgggtcctgtttttatggatttatggctttaaagcacactaatatgctattatgaagggcacagtctttgattagaGTCAGACACGCAACAGGGGATAGGCAAGGCACACAGGGGATAGG
>N_chr12-46685656_- (63 bp) 2
atgaaaggaggcaccggagaccaagagaagagaccagctaagccctgggaagaaggcagtttAGTCAGACACGCAACAGGGGATAGGCAAGGCACACAGGGGATAGG
>N_chr3-128040310_- (60 bp) 2
gatgctaatcattaagacagtacagtacacCgtgatgtttaagaggcttgggttcaaattGTCAGACACGCAACAGGGGATAGGCAAGGCACACAGGGGATAGG
>N_chr8-89313775_- (81 bp) 0
tgttctttatgtggctatgtgacatcaggcagaaatgatcttatatatagtaatgagagctctccaaatatgtaAttaatcGTCAGACACGCAACAGGGGATAGGCAAGGCACACAGGGGATAGG
>N_chr14-45454159_- (60 bp) 0
agTTaataaaacctctcttcttataatttacctaatctcaggtatttcttatagcagtacGTCAGACACGCAACAGGGGATAGGCAAGGCACACAGGGGATAGG
>N_chr6-20134767_- (65 bp) 0
tttgtcttttgcaaagcaaaatataagaacataatcaatggaagAaagccaatcaatttttctttGTCAGACACGCAACAGGGGATAGGCAAGGCACACAGGGGATAGG
>N_chr17-25825011_+ (76 bp) 1
aagaatgatgatgggccgggtgcggtggctcacgcctttgtaatcctagcactttgggaggccgaggtgggcggatGTCAGACACGCAACAGGGGATAGGCAAGGCACACAGGGGATAGG
>N_chr1-102819504_+ (64 bp) 0
gacttcagggaggaaattttgactaaattttctctgtactaaattgaagactcctgaaaAgcaaGTCAGACACGCAACAGGGGATAGGCAAGGCACACAGGGGATAGG
>N_chr8-77950325_- (53 bp) 1
ttgcagaactcatcagataaatgaggttggagccaactgaatgatggagaagtGTCAGACACGCAACAGGGGATAGGCAAGGCACACAGGGGATAGG
>N_chr8-89410042_+ (48 bp) 0
caggcaagagggggaggcggctggcaagaagcacgggcgaacgcgggcGTCAGACACGCAACAGGGGATAGGCAAGGCACACAGGGGATAGG
>N_chr6-11171782_+ (64 bp) 1
gattgtggtagaagtaactacatgcaagttaagttctgagtctagcctttaagagtcctggcagGTCAGACACGCAACAGGGGATAGGCAAGGCACACAGGGGATAGG
>N_chr6-152769969_- (55 bp) 1
gtatcagagaaacttgaagaaaacatggataggctgagagtaagcctgtccatttGTCAGACACGCAACAGGGGATAGGCAAGGCACACAGGGGATAGG
>N_chr6-33455122_- (72 bp) 1
TagctcccgggttcaagtgattctcctgcctcagcctcttAagtagctggtattacaggcaaccgccatcgcGTCAGACACGCAACAGGGGATAGGCAAGGCACACAGGGGATAGG
>N_chr5-27101948_- (53 bp) 0
ctataagaaaactgtgttagagcttaccttttaataaaattaattttcatgaaGTCAGACACGCAACAGGGGATAGGCAAGGCACACAGGGGATAGG
>N_chr18-30635963_+ (62 bp) 0
cttgtgccctgtgatgcatccagtctctcaaacacatctggctcttttatgtcttgagatggGTCAGACACGCAACAGGGGATAGGCAAGGCACACAGGGGATAGG
>N_chr14-62442962_- (38 bp) 0
atagattattctcattcttaatggaaacctgtgaatagGTCAGACACGCAACAGGGGATAGGCAAGGCACACAGGGGATAGG
>N_chr4-45650613_- (80 bp) 0
ataatgtgtgctttgtaccaatctaagagtttgatGaacattaatttattttaatatcattataatcataggagttaagtGTCAGACACGCAACAGGGGATAGGCAAGGCACACAGGGGATAGG
>N_chr10-78160043_+ (61 bp) 0
tccagttctcaaaatcctctgcagagacagccatgtatgtgatctccataaagagctgactGTCAGACACGCAACAGGGGATAGGCAAGGCACACAGGGGATAGG
>N_chr7-91536977_- (55 bp) 0
TagcctcctgagtagctgggactacagatgcacaccaacaagcccaggtcaaaatGTCAGACACGCAACAGGGGATAGGCAAGGCACACAGGGGATAGG
>N_chr3-87945908_+ (74 bp) 3
taattggtaaaggtaaagggtgccttgtgcctggtggtatgcactttcacatttaaagtaatgaatgacgcaatGTCAGACACGCAACAGGGGATAGGCAAGGCACACAGGGGATAGG
>N_chr5-76204345_+ (68 bp) 1
agcctgggcaacatggcaaaaccccatctctactacaaatacaaaaataaaaataaaaattagccaggGTCAGACACGCAACAGGGGATAGGCAAGGCACACAGGGGATAGG
>N_chr13-110814099_+ (48 bp) 0
agcttgtgctggtctgtgggggtttcttccctgggctgttctcctggAGTCAGACACGCAACAGGGGATAGGCAAGGCACACAGGGGATAGG
>N_chr17-49003307_+ (59 bp) 1
tgcaatgattattcaaatcattttacctgaatatttttaatgaatcagcatttgatttcGTCAGACACGCAACAGGGGATAGGCAAGGCACACAGGGGATAGG
>N_chr20-48965014_- (57 bp) 0
tgaaatacaaatcagaatacattttgttacataatcattttaacaagcttgacatttGTCAGACACGCAACAGGGGATAGGCAAGGCACACAGGGGATAGG
>N_chr20-3898519_+ (78 bp) 0
cgattgtcctgcctcagcctcccgagtagctgggactacagAcgcccaccaccatgcccagctaatttttgtatttttGTCAGACACGCAACAGGGGATAGGCAAGGCACACAGGGGATAGG
>N_chr12-24028252_- (49 bp) 1
cgtaaaatacagaggaatgaagtattgagagaGatcaaaggaggagaggGTCAGACACGCAACAGGGGATAGGCAAGGCACACAGGGGATAGG
>N_chr3-86646772_+ (88 bp) 1
atctaattaaatataatttaagatgttctggaaacatcagctgaaagcaaggaaggaaaaaacagaaagaacaagacactttttcttcGTCAGACACGCAACAGGGGATAGGCAAGGCACACAGGGGATAGG
>N_chr7-139303861_- (47 bp) 0
aatgatacttgaaagagaaaaacaaaagtggcattgaaaagggggtAGTCAGACACGCAACAGGGGATAGGCAAGGCACACAGGGGATAGG
>N_chr6-161124785_+ (58 bp) 0
agTtgggtttggagttgagagagctcttgacaagcaccaggaaggcgggggatggtgtGTCAGACACGCAACAGGGGATAGGCAAGGCACACAGGGGATAGG
>N_chr12-98062628_+ (88 bp) 0
gacataatcaagttaaaatgaggtcattagggtgggccctaatcaaatatgactggtgcatattcgacatgcacagaggaagagatttGTCAGACACGCAACAGGGGATAGGCAAGGCACACAGGGGATAGG
>N_chr19-4462154_- (49 bp) 9
TTtgaTTggtaccaaggacaccgtctgcagtggagtcactggtgccgtaGTCAGACACGCAACAGGGGATAGGCAAGGCACACAGGGGATAGG
>N_chr4-12981520_- (54 bp) 0
TttatttagtaaaactcttagatatttgaaagcaacagttattgtacttaaataGTCAGACACGCAACAGGGGATAGGCAAGGCACACAGGGGATAGG
>N_chr7-106568690_+ (43 bp) 0
aaccattattacggcaactgacaggttaatataggatagttgtGTCAGACACGCAACAGGGGATAGGCAAGGCACACAGGGGATAGG
>N_chr6-50235027_- (56 bp) 0
gactcattgctattatgaaatgtctatttccccccattttctatatataaataaatGTCAGACACGCAACAGGGGATAGGCAAGGCACACAGGGGATAGG
>N_chr5-11389146_- (44 bp) 0
cccatcagccacttggtgtacacccaatgcaaatgaaatagtggGTCAGACACGCAACAGGGGATAGGCAAGGCACACAGGGGATAGG
>N_chr22-32539049_+ (54 bp) 0
tgccactctaggccgggcgcagtggctcacccctgtaatcccaactcctttgggGTCAGACACGCAACAGGGGATAGGCAAGGCACACAGGGGATAGG
>N_chr4-20424019_- (81 bp) 1
TacctttgtgcctttgactttgggttgatgctgtgttctggtatccaattttaaaccctcctcaacaaggactctatccttGTCAGACACGCAACAGGGGATAGGCAAGGCACACAGGGGATAGG
>N_chr18-53414638_- (73 bp) 1
gggactataggtgcatgccagctcactcagctaatttttaaaattatctgtagagatggggtctccctatgttGTCAGACACGCAACAGGGGATAGGCAAGGCACACAGGGGATAGG
>N_chr13-70628082_- (47 bp) 2
agtacaagttatttctgttagagtatgcttcttcctagCagctatttGTCAGACACGCAACAGGGGATAGGCAAGGCACACAGGGGATAGG
>N_chr4-100662564_+ (54 bp) 0
tttacatacatttaatgatatttggttgggaaattgttgatcattcaaagaaaaGTCAGACACGCAACAGGGGATAGGCAAGGCACACAGGGGATAGG
>N_chr16-28317139_+ (46 bp) 0
tgctccctcagacaggagcctttgtgtaacacacatgtgcagtgcaGTCAGACACGCAACAGGGGATAGGCAAGGCACACAGGGGATAGG
>N_chr2-21374927_+ (68 bp) 1
tacagtatgagagggttaaggaagccttttacttgtatcattcatattcccaacttccttcagactcaGTCAGACACGCAACAGGGGATAGGCAAGGCACACAGGGGATAGG
>N_chr17-69278664_+ (34 bp) 1
ggggcaccatgcttctccttggcgtctgcccatcGTCAGACACGCAACAGGGGATAGGCAAGGCACACAGGGGATAGG
>N_chr9-26039692_+ (45 bp) 2
tccttctagaggctctaagaaaaattcggtttcctgtctctatccGTCAGACACGCAACAGGGGATAGGCAAGGCACACAGGGGATAGG
>N_chr9-3169940_+ (43 bp) 0
cttttgatccattaccaagactcaagcttcctaaaacactaAtGTCAGACACGCAACAGGGGATAGGCAAGGCACACAGGGGATAGG
>N_chr13-29670913_- (63 bp) 0
ttttgaaatatgttttgtaacatttctcaaatatactttactaaacatatttcctttaattttGTCAGACACGCAACAGGGGATAGGCAAGGCACACAGGGGATAGG
>N_chr9-106127281_- (133 bp) 1
tgatctgcctgcctttgcctcccaaagtgctgggattacaggcatgaagaaaaggcatttatacagttaaccaaagtgaaccccaaatataaatatcatttaaataaagcaaaaactacaaagtaaaacaaaaGTCAGACACGCAACAGGGGATAGGCAAGGCACACAGGGGATAGG
>N_chr3-118839132_- (57 bp) 0
aaattacattttgaCaatctgcaacatccaaattagtgcaatacaaaaatatctgtgGTCAGACACGCAACAGGGGATAGGCAAGGCACACAGGGGATAGG
>N_chr21-19203232_+ (53 bp) 2
TTcaggtttctcatttattccattactaatttttcctatattttctaagaaatGTCAGACACGCAACAGGGGATAGGCAAGGCACACAGGGGATAGG
>N_chr17-8291948_- (50 bp) 1
gTtgcctcctctatgccctggagcagcagcttgcccacttttttttactaGTCAGACACGCAACAGGGGATAGGCAAGGCACACAGGGGATAGG
>N_chr4-19863646_+ (65 bp) 0
ttggagttcctcgccggagtgctgactagtggatatttctgcccggctgcggcggcccgactgccGTCAGACACGCAACAGGGGATAGGCAAGGCACACAGGGGATAGG
>N_chr10-65556179_+ (109 bp) 2
tttaagatagaatcagagggagatttgagacagactgaaaagtggaaggcttagatactcagaggagaaggTaatatgaagaggaggcaaagattagcgtggtctacaaGTCAGACACGCAACAGGGGATAGGCAAGGCACACAGGGGATAGG
>N_chr16-67899382_- (37 bp) 1
ggcaatgaccaaggatgttgcctgaaaagctaaccctGTCAGACACGCAACAGGGGATAGGCAAGGCACACAGGGGATAGG
>N_chr7-119397122_+ (65 bp) 0
atgtaagggaagcttgtctttttaagtgagataaacgtgtcattaatctatttacaactttagttGTCAGACACGCAACAGGGGATAGGCAAGGCACACAGGGGATAGG
>N_chr16-15306046_- (53 bp) 0
taTtgacatctaccataaatTctctgctgtaaccaggtagagtataaataactGTCAGACACGCAACAGGGGATAGGCAAGGCACACAGGGGATAGG
>N_chr2-174531014_- (59 bp) 1
caataaccttaagaagataaaggttagattttagacacactttagtgtagattttagtaGTCAGACACGCAACAGGGGATAGGCAAGGCACACAGGGGATAGG
>N_chr10-28063420_+ (56 bp) 0
TtgatgacgatggagacactaattcttcctcaaattcattggagctaaaagatcccGTCAGACACGCAACAGGGGATAGGCAAGGCACACAGGGGATAGG
>N_chr11-45662860_+ (51 bp) 2
aTtgggggacgctccaaacaaaaagggaaggaaaagctaaactacagcgccGTCAGACACGCAACAGGGGATAGGCAAGGCACACAGGGGATAGG
>N_chr7-38686595_- (57 bp) 0
gcaagtgaggaaactgttgtaggagttcaggctggagaaaatgaaaggcaaaaccacGTCAGACACGCAACAGGGGATAGGCAAGGCACACAGGGGATAGG
>N_chr7-50058936_- (85 bp) 1
ttttcactattttttatttattatatcacttatctctgctgaagtctttattattttattcattctAcgtgttttatatttagttGTCAGACACGCAACAGGGGATAGGCAAGGCACACAGGGGATAGG
>N_chr2-119628488_+ (103 bp) 1
aatgcagaggataaagctgggttcaggcacctccttagaaattcctcctgctcccaggaaagccaccactgcatgtcaattttaatttttgaaatttaaaccaGTCAGACACGCAACAGGGGATAGGCAAGGCACACAGGGGATAGG
>N_chr8-26781435_+ (61 bp) 1
tctgtttaccttgtgattgaataaagtcacatgtgCttcagaatatcgggaacatagaaaaGTCAGACACGCAACAGGGGATAGGCAAGGCACACAGGGGATAGG
>N_chr18-18698572_- (51 bp) 0
taaccactgcttttcagtgtcattctggaagtcataggtagtacaataaAaGTCAGACACGCAACAGGGGATAGGCAAGGCACACAGGGGATAGG
>N_chr20-3707335_+ (63 bp) 1
TcagctgtgtgcagagatcaccagcctggtgaagtctggaactcccagcttctttacctgagcGTCAGACACGCAACAGGGGATAGGCAAGGCACACAGGGGATAGG
>N_chr13-41054251_+ (51 bp) 0
ggaatagctgaattcagttggtggagcaattatgagaaactttaaacactcGTCAGACACGCAACAGGGGATAGGCAAGGCACACAGGGGATAGG
>N_chr10-38455692_- (49 bp) 0
tggctatagttggcttcacaagtgtgcgaagatttctgctagatggaggGTCAGACACGCAACAGGGGATAGGCAAGGCACACAGGGGATAGG
>N_chr6-8244193_+ (84 bp) 0
taTtttttgttttattttctttttttacaactgtagcaaatatgggatcagtggccagattgaggaagatattttgatttacttGTCAGACACGCAACAGGGGATAGGCAAGGCACACAGGGGATAGG
>N_chr19-5487913_+ (28 bp) 0
aagcacgtttgaatctccgctgggccaaGTCAGACACGCAACAGGGGATAGGCAAGGCACACAGGGGATAGG
>N_chr11-128403152_+ (44 bp) 0
tggtaactataatgaaaactgttcatgcttataattaccaatcaGTCAGACACGCAACAGGGGATAGGCAAGGCACACAGGGGATAGG
>N_chr18-57349233_+ (106 bp) 2
accacctacataattcacgagtgtgtcccaatttcctcgttttccatctgtatctacacctttaatttttctcctgcctcctgaaaattaacccagcatcctattcGTCAGACACGCAACAGGGGATAGGCAAGGCACACAGGGGATAGG
>N_chr13-49703314_+ (44 bp) 0
aaaatgaacttttaaaaaaacatttgttcatttatttgtttcttGTCAGACACGCAACAGGGGATAGGCAAGGCACACAGGGGATAGG
>N_chr11-18058532_+ (77 bp) 1
ccttcaaacttgggaagtttttttccaagtcatcagcaagcgccttatcaacttcacgtaggattttaataaaatctGTCAGACACGCAACAGGGGATAGGCAAGGCACACAGGGGATAGG
>N_chr3-50869732_- (48 bp) 1
aaattgaatcagtaataaaaaacctaccaagcaaaaaaagccctggacGTCAGACACGCAACAGGGGATAGGCAAGGCACACAGGGGATAGG
>N_chr12-51220177_+ (64 bp) 0
tggagctgagtcctaggcactgtccagacacccccaacactgagaggatccacctccacAAcctGTCAGACACGCAACAGGGGATAGGCAAGGCACACAGGGGATAGG
>N_chr11-68745679_+ (58 bp) 0
tctgtcacccaggctggagggcagtgacgtgatcttggctcactgcagcctggacctcGTCAGACACGCAACAGGGGATAGGCAAGGCACACAGGGGATAGG
>N_chr4-44280151_+ (55 bp) 2
aagacaaaagacagtatctgtatctataggaactgaaggtcatgaaccctgcgacGTCAGACACGCAACAGGGGATAGGCAAGGCACACAGGGGATAGG
>N_chr19-2365289_- (48 bp) 1
tgaacctgggaggcggaggttgcagtgagccgagatcacgccactAcaGTCAGACACGCAACAGGGGATAGGCAAGGCACACAGGGGATAGG
>N_chr2-212765516_+ (58 bp) 0
aaatggtgagaaatgaaggaaaaaaggacaaatagaaaaatagaacaataatgcctttGTCAGACACGCAACAGGGGATAGGCAAGGCACACAGGGGATAGG
>N_chr12-121284298_- (50 bp) 0
caccacttaacaaaggatcttgaagggtcttctgtgatcttccccttcttGTCAGACACGCAACAGGGGATAGGCAAGGCACACAGGGGATAGG
>N_chr3-44256908_+ (75 bp) 1
taaatagttgaactgtgtgttcgcagacaggaaggaacactttacccctcaaagtgcaagaacaAttgcaAAaaAGTCAGACACGCAACAGGGGATAGGCAAGGCACACAGGGGATAGG
>N_chr3-169502846_+ (47 bp) 0
ggagaaGtggatgttgatagtagtaaggctggttttccagtatttaaGTCAGACACGCAACAGGGGATAGGCAAGGCACACAGGGGATAGG
>N_chr12-33556439_- (68 bp) 0
gaggagaggaacagaaaagatacttgttgggtaatgggcttaattcctgggtgatgaaataatctgtaGTCAGACACGCAACAGGGGATAGGCAAGGCACACAGGGGATAGG
>N_chr7-44380419_- (91 bp) 0
gagggcatcagcaccctcgagagcaccacctgtctctggcctccagtgaatggcctcctgccacctggggcctgcagaccggaggtgagcgGTCAGACACGCAACAGGGGATAGGCAAGGCACACAGGGGATAGG
>N_chr15-64311964_+ (109 bp) 0
tcctgcctcatttcccagctggcactccagaaccttagggtctgaaccctggccttcattttctgcttcatcataccacccccaggagaacagaccctgctccttatacGTCAGACACGCAACAGGGGATAGGCAAGGCACACAGGGGATAGG
>N_chr2-117952241_+ (58 bp) 0
gcgattcctcaaggatctagaaccagaaataccatttgacccagcagtcccattactAGTCAGACACGCAACAGGGGATAGGCAAGGCACACAGGGGATAGG
>N_chr1-168471444_- (43 bp) 0
tcattggtagcttgatggggatggcattgaatctataaattacGTCAGACACGCAACAGGGGATAGGCAAGGCACACAGGGGATAGG
>N_chr16-62207085_- (49 bp) 0
taatcccagcactttgggaggctgaggctggtggatcacgaggtcaggaGTCAGACACGCAACAGGGGATAGGCAAGGCACACAGGGGATAGG
>N_chr1-207943146_- (39 bp) 0
aaagatgggcagactagggatgtttattgtctgacataaGTCAGACACGCAACAGGGGATAGGCAAGGCACACAGGGGATAGG
>N_chr3-66623916_+ (52 bp) 0
cTataatctacctggaatttgattttcacagatagaagatggaagtcattccGTCAGACACGCAACAGGGGATAGGCAAGGCACACAGGGGATAGG
>N_chr1-114585963_+ (45 bp) 2
atttacagacaagcaaatacttaaagattttgtcactctccctctGTCAGACACGCAACAGGGGATAGGCAAGGCACACAGGGGATAGG
>N_chr12-27043558_- (52 bp) 0
ggattttttttttttgagatggagtctcgcactgtcacccaggctggaAtAtGTCAGACACGCAACAGGGGATAGGCAAGGCACACAGGGGATAGG
>N_chr9-106368849_- (48 bp) 0
gctaatttttgtatttttagtagagacaggatttcaccatgttggtcaGTCAGACACGCAACAGGGGATAGGCAAGGCACACAGGGGATAGG
>N_chr4-126183567_- (36 bp) 0
aataagaTtgttttgctttcttatcattcatgtgttGTCAGACACGCAACAGGGGATAGGCAAGGCACACAGGGGATAGG
>N_chr8-127016291_+ (42 bp) 0
tgtatgttttgtataaccacaacagaaggaagaatccctagcGTCAGACACGCAACAGGGGATAGGCAAGGCACACAGGGGATAGG
>N_chr13-57353583_- (51 bp) 0
TatcaTtgatgctttacaaaaagtttaggagaacaatgttccctgccaaaaGTCAGACACGCAACAGGGGATAGGCAAGGCACACAGGGGATAGG
>N_chr22-42418053_+ (39 bp) 1
tttcaggtctcaatgcaataactgtttcttcaagAaagcGTCAGACACGCAACAGGGGATAGGCAAGGCACACAGGGGATAGG
>N_chr20-54716180_- (50 bp) 0
agcctccagaagtgtgagaatagatttctgttgttttagggcagccttagGTCAGACACGCAACAGGGGATAGGCAAGGCACACAGGGGATAGG
>N_chr3-164043556_- (46 bp) 0
aaagttcttgatgacattgtcttagaacagctgtgataaggttttgGTCAGACACGCAACAGGGGATAGGCAAGGCACACAGGGGATAGG
>N_chr5-81830549_+ (55 bp) 0
ttgggaatgagattttaaagctgtatcattgactctcagctggccctggagacttGTCAGACACGCAACAGGGGATAGGCAAGGCACACAGGGGATAGG
>N_chr8-142488240_- (84 bp) 3
atgTcccaccagtccacccagatgagcaaagaaaacaggttatacacatcagATcgtggtgacactacacggcagcgtgggtacGTCAGACACGCAACAGGGGATAGGCAAGGCACACAGGGGATAGG
>N_chr5-27996818_- (55 bp) 1
aaggcagaaatgaaaaatctttttaaaactaatgagaacaaagatacgacatacaGTCAGACACGCAACAGGGGATAGGCAAGGCACACAGGGGATAGG
>N_chr20-49251393_+ (49 bp) 2
gctgctatgaacattcaTggacaagcctttctgtggacataCattttcaGTCAGACACGCAACAGGGGATAGGCAAGGCACACAGGGGATAGG
>N_chr2-8270765_- (52 bp) 0
actcaatgtcttgagactggagaaggagtatttaaaataatgaagaatttttGTCAGACACGCAACAGGGGATAGGCAAGGCACACAGGGGATAGG
>N_chr2-135917667_+ (36 bp) 0
aTtctccccaaaagtccatcatctcagtctaaagtAGTCAGACACGCAACAGGGGATAGGCAAGGCACACAGGGGATAGG
>N_chr8-28066711_+ (60 bp) 0
gtgcctcagctttttatgattgtaaattatcagtctgtctagatgaatttttagttaatAGTCAGACACGCAACAGGGGATAGGCAAGGCACACAGGGGATAGG
>N_chr19-19116033_- (68 bp) 0
agaaattagTtgggcatggctggcacattcctgtagtcccagctattcaggaggctgaggtgggagaaGTCAGACACGCAACAGGGGATAGGCAAGGCACACAGGGGATAGG
>N_chr8-119867958_+ (52 bp) 0
aggctatgcaagcacaacaccaagggtgctacccaattcagttaattcccatGTCAGACACGCAACAGGGGATAGGCAAGGCACACAGGGGATAGG
>N_chr16-45505657_- (79 bp) 0
TccaagtgatccacccgcctcggcctcccaaagtgctgagattacaggcgtgagcTaccgcacccagcccccattttagGTCAGACACGCAACAGGGGATAGGCAAGGCACACAGGGGATAGG
>N_chr2-139434988_+ (65 bp) 1
ggTaTtatcagagctcactgcagccttgaactccttggctcaagcaatccttgcacctctcagttGTCAGACACGCAACAGGGGATAGGCAAGGCACACAGGGGATAGG
>N_chr11-94355607_- (51 bp) 0
gtatatcaatgaagcttcagatttgcatcaaaaagataatgaatctgttttGTCAGACACGCAACAGGGGATAGGCAAGGCACACAGGGGATAGG
>N_chr10-101057161_- (65 bp) 0
tcctccacatgagtAatAggccatgtatcacacagtgtattggtcttctctctgagtgttctataGTCAGACACGCAACAGGGGATAGGCAAGGCACACAGGGGATAGG
>N_chr11-98181699_+ (48 bp) 1
ctgtacatgttcactaTagatggaaacatccttttttatttttggaaaGTCAGACACGCAACAGGGGATAGGCAAGGCACACAGGGGATAGG
>N_chr10-52674115_+ (64 bp) 2
TcaagataatgatttgttgcaggtagcctgaaatctcaatatcatttctgaggtcaccctcatgGTCAGACACGCAACAGGGGATAGGCAAGGCACACAGGGGATAGG
>N_chr2-40241270_- (82 bp) 0
tcctactgtggctacttggtctatggcaaagcaccaaagggcttccatggcaaaattaagggagaaataaAtttatttAttaGTCAGACACGCAACAGGGGATAGGCAAGGCACACAGGGGATAGG
>N_chr5-35197285_+ (37 bp) 0
aggcctaggcaggatcttgttctacaaaagaatacagGTCAGACACGCAACAGGGGATAGGCAAGGCACACAGGGGATAGG
>N_chr10-97926865_- (54 bp) 0
tgtttctcaacacatatgtgtactttcttcctctggcttctgttaaattttttaGTCAGACACGCAACAGGGGATAGGCAAGGCACACAGGGGATAGG
>N_chr4-64229954_+ (118 bp) 4
aagatatattaatgattagctgaatgaagactgacatcatgccatcaagtaattatatattcagtatattgttctctatgcagaaaaataatacattaatttttatctgacatctgtcGTCAGACACGCAACAGGGGATAGGCAAGGCACACAGGGGATAGG
>N_chr10-90628383_- (37 bp) 0
attttgtgacccaacatcagcctcagagactcctgtaGTCAGACACGCAACAGGGGATAGGCAAGGCACACAGGGGATAGG
>N_chr15-84437212_- (55 bp) 4
ggcaccttccaaaaTagtaaatacttccgaagctgctattatttgaatgtgtttcGTCAGACACGCAACAGGGGATAGGCAAGGCACACAGGGGATAGG
>N_chr8-118934308_- (50 bp) 0
tccttggaactactatagctgttgattttattatatgattaattatttacGTCAGACACGCAACAGGGGATAGGCAAGGCACACAGGGGATAGG
>N_chr17-25602268_- (79 bp) 0
tggttacatggataagttctttagtggtgatttctgggactttggtgcacccagcacctaagcagtgtacactggtatgGTCAGACACGCAACAGGGGATAGGCAAGGCACACAGGGGATAGG
>N_chr12-114247378_- (60 bp) 0
atggccagggctacagacaggcctttatttctaatacattgcctgagcccttgtattaggGTCAGACACGCAACAGGGGATAGGCAAGGCACACAGGGGATAGG
>N_chr3-38643263_+ (64 bp) 0
cacacacatacaccacagacatgtggtttgattgcccatttgaatctggtagaggaacgAgggaGTCAGACACGCAACAGGGGATAGGCAAGGCACACAGGGGATAGG
>N_chr5-126894701_- (47 bp) 0
tgctaggccttatcttttgataCttactagacagtaaactaccaacaGTCAGACACGCAACAGGGGATAGGCAAGGCACACAGGGGATAGG
>N_chr10-35092043_- (66 bp) 2
ctgtcccacacattgcagaatgtttagaggtccttgacctccgccactaaataccagcagtgacctGTCAGACACGCAACAGGGGATAGGCAAGGCACACAGGGGATAGG
>N_chr4-144100404_- (48 bp) 0
tatggcatcaaaatgagatgaagggtatagtagtctagtggtaagaaaGTCAGACACGCAACAGGGGATAGGCAAGGCACACAGGGGATAGG
>N_chr4-159264807_- (52 bp) 3
atgcccaggcaagaacccagcacatttaccccctgaatctaaaataaatgttGTCAGACACGCAACAGGGGATAGGCAAGGCACACAGGGGATAGG
>N_chr11-7781900_- (50 bp) 1
ttaattttctttatgttgtgagttaagggtaggtgttatatttttcatgtGTCAGACACGCAACAGGGGATAGGCAAGGCACACAGGGGATAGG
>N_chr3-38345576_- (89 bp) 2
caaggctgggcttgggagggaaggaggatggagctccaggtaaggaagcgTccacctgccctctgcagctggagttgacaccatgtccaGTCAGACACGCAACAGGGGATAGGCAAGGCACACAGGGGATAGG
>N_chr7-83715051_- (58 bp) 0
tgagtcatcactgtctgtagttttttaagttcttctaagactcatactttcagggcagGTCAGACACGCAACAGGGGATAGGCAAGGCACACAGGGGATAGG
>N_chr7-44781294_+ (38 bp) 1
ttgaatctgtggatgcagaatcggtggatacggagagtGTCAGACACGCAACAGGGGATAGGCAAGGCACACAGGGGATAGG
>N_chr19-47095043_+ (100 bp) 2
caatcacggctcactgcagccttaccctcccaggctcaactgatcctcccacctcagcctcccgagtagctgaacaggcatgtaccaccatgcctggctaGTCAGACACGCAACAGGGGATAGGCAAGGCACACAGGGGATAGG
>N_chr5-65606876_- (43 bp) 0
ttagctttacatgaatgtcttgagccaagacccaagcagaatgGTCAGACACGCAACAGGGGATAGGCAAGGCACACAGGGGATAGG
>N_chr9-102205472_- (41 bp) 1
caacagagcaagaccctatctcaaaaacaaaaaacaaaaaaGTCAGACACGCAACAGGGGATAGGCAAGGCACACAGGGGATAGG
>N_chr10-130976884_- (109 bp) 3
tctacactcacgcttccctgcaagggtctgggaaaacttctgttttgtggtgagcactggtgggcaggcagctcagaaacatcccggcgtctacacacAatgaagaaaaGTCAGACACGCAACAGGGGATAGGCAAGGCACACAGGGGATAGG
>N_chr16-85914903_+ (74 bp) 0
tggggctgggcaaggtgagccacaggctggaaaggcaggggcgcacggcagatggggatgcggaagccagatgcGTCAGACACGCAACAGGGGATAGGCAAGGCACACAGGGGATAGG
>N_chr3-46937773_- (42 bp) 0
cccactctccccagccccaggcggcctctctccctactccacGTCAGACACGCAACAGGGGATAGGCAAGGCACACAGGGGATAGG
>N_chr15-92979355_+ (56 bp) 0
ttaatcaacaagtcttaatatgtattgaaaaacagcatttcatgaatattgaatAtGTCAGACACGCAACAGGGGATAGGCAAGGCACACAGGGGATAGG
>N_chr9-135574924_- (81 bp) 2
tctcggctcactgcaagTaccacgttctgggttcacgcattctcctgcctcagcctcccgaatagctggcactacaggcgcGTCAGACACGCAACAGGGGATAGGCAAGGCACACAGGGGATAGG
>N_chr20-16400424_- (71 bp) 1
atggaaaaaagaataaatatggaaagttctgaagaaccataggtagtaaattagccatactttctgtctcaGTCAGACACGCAACAGGGGATAGGCAAGGCACACAGGGGATAGG
>N_chr1-182017332_+ (45 bp) 0
accatttctcgagattctttacagaagaaaaaaatcatgcatgtaGTCAGACACGCAACAGGGGATAGGCAAGGCACACAGGGGATAGG
>N_chr20-7354242_+ (60 bp) 0
tatTaaattacatgaaaataccaggtctaaaggaatcacagattgttagatgtagaagtcGTCAGACACGCAACAGGGGATAGGCAAGGCACACAGGGGATAGG
>N_chr6-67698412_- (60 bp) 0
tgttgtccatagtatgactcttcaaagttcttgctgtatctaagtttatgttatatAataGTCAGACACGCAACAGGGGATAGGCAAGGCACACAGGGGATAGG
>N_chr11-55260386_- (58 bp) 0
TtcctgcctcagccttccgagtagctgggattacaggtgcatgccaccaagcTcgActGTCAGACACGCAACAGGGGATAGGCAAGGCACACAGGGGATAGG
>N_chr18-18655574_- (48 bp) 2
TaaattcaattaagggaagaaaatataaccaaacagtataataaccagGTCAGACACGCAACAGGGGATAGGCAAGGCACACAGGGGATAGG
>N_chr7-99117957_- (69 bp) 2
atagagaacccagaaacaattccacaTacctacggtgaactcattttcaacaatgttgtcaagaacGtaGTCAGACACGCAACAGGGGATAGGCAAGGCACACAGGGGATAGG
>N_chr7-14968029_- (82 bp) 3
atggttaattagtgtgcaatactttgggctgtgttactagtagatcatttctgcattgtgtgaaacttagatcctctAaAcaGTCAGACACGCAACAGGGGATAGGCAAGGCACACAGGGGATAGG
>N_chr1-174052369_+ (84 bp) 0
TtaaattatgtcaaactactctgtgaacaaaagtttccatatcatgtacattgaataaaattgttggaagaacagtcatcacatGTCAGACACGCAACAGGGGATAGGCAAGGCACACAGGGGATAGG
>N_chr1-244285545_+ (49 bp) 1
gaatggagaaatcaaatgtggtatatacatacaatgcaatattattcagGTCAGACACGCAACAGGGGATAGGCAAGGCACACAGGGGATAGG
>N_chr8-57922222_+ (112 bp) 3
tcatgacccatggagagtgaggaaaaacagggtggtgcaacagcccatcttggagccacacagggcaaggggaatgcaacagcaagcaacaacaaaaacatcaacaaaaaagGTCAGACACGCAACAGGGGATAGGCAAGGCACACAGGGGATAGG
>N_chr8-30678780_+ (68 bp) 1
ggcagaggttccagtgagtggagattgcgccactgcactccagcctgggtggcagagcaagaatctgtGTCAGACACGCAACAGGGGATAGGCAAGGCACACAGGGGATAGG
>N_chr1-197056653_+ (36 bp) 1
tTcagctgctgctatgaaatatagcccagacacaAAGTCAGACACGCAACAGGGGATAGGCAAGGCACACAGGGGATAGG
>N_chr12-17039615_+ (32 bp) 1
aggatgaagtgcgttcttaatagggcaagttgGTCAGACACGCAACAGGGGATAGGCAAGGCACACAGGGGATAGG
>N_chr13-49411303_+ (49 bp) 0
gctcctgaaacagacttccctgtcttggcagattaacaccatccatgagGTCAGACACGCAACAGGGGATAGGCAAGGCACACAGGGGATAGG
>N_chr2-200223047_- (75 bp) 2
ttttatgataaaacctctcaacaaattgatataaaaataatgcaccttaacataaaaaggccatacatgtaaaacGTCAGACACGCAACAGGGGATAGGCAAGGCACACAGGGGATAGG
>N_chr16-82990061_- (43 bp) 1
agtttgggctttcatgtgaaacagcCggactccacgctgggctGTCAGACACGCAACAGGGGATAGGCAAGGCACACAGGGGATAGG
>N_chr7-131939288_- (50 bp) 1
aacccaattggatagtctgctaggcactttaggcatgttatcatttaaatGTCAGACACGCAACAGGGGATAGGCAAGGCACACAGGGGATAGG
>N_chr16-8028497_- (49 bp) 2
CgccccaatttttttcccactatttcatattttgtatactccttgtcctGTCAGACACGCAACAGGGGATAGGCAAGGCACACAGGGGATAGG
>N_chr12-105356979_- (32 bp) 0
tacactgggtcagaaaagtacttattcttgatGTCAGACACGCAACAGGGGATAGGCAAGGCACACAGGGGATAGG
>N_chr9-127061270_- (45 bp) 0
acactcaaggaattcaaatctcctgctagaactatggatcactacGTCAGACACGCAACAGGGGATAGGCAAGGCACACAGGGGATAGG
>N_chr17-46002786_- (82 bp) 0
TcagaaacatgcattcctcgccaaccaccccactcctaggaccacagcagggaccatctgcagcttgtgtagAttggggagtGTCAGACACGCAACAGGGGATAGGCAAGGCACACAGGGGATAGG
>N_chr17-28018754_+ (80 bp) 0
tcctgatgaacttaactattgcaAgtggtggtattggtatgtgcttggtggaacataatttagaagtgaccacccctgagGTCAGACACGCAACAGGGGATAGGCAAGGCACACAGGGGATAGG
>N_chr2-100352449_+ (77 bp) 1
agtgatgcttaacttgctactatttttaaagcatctgaccttatagatcatcacattttataaatgtaagaagtattGTCAGACACGCAACAGGGGATAGGCAAGGCACACAGGGGATAGG
>N_chr2-213705172_- (56 bp) 1
tctcctttgtgtgactggaaactccttgagggcagggaaaatgactttgtaatctTGTCAGACACGCAACAGGGGATAGGCAAGGCACACAGGGGATAGG
>N_chr1-159005686_+ (45 bp) 0
aaaTagTaatggataggttgcttctctcacagagactttcattcaGTCAGACACGCAACAGGGGATAGGCAAGGCACACAGGGGATAGG
>N_chr18-20160934_+ (59 bp) 0
aaataggcctgaaaatagattagaaggatgccaaagtaactgtggctatgcttgggtaaGTCAGACACGCAACAGGGGATAGGCAAGGCACACAGGGGATAGG
>N_chr20-4924373_- (40 bp) 2
gagggcagcttcttgcctagggtTttagcgctgacaagtaGTCAGACACGCAACAGGGGATAGGCAAGGCACACAGGGGATAGG
>N_chr5-44758245_- (48 bp) 0
tttcctatcaggctgaagtgttgcaacaaaacaagtttcaattattttGTCAGACACGCAACAGGGGATAGGCAAGGCACACAGGGGATAGG
>N_chr19-23301236_+ (60 bp) 1
gggattacaggcataagacaccatgcctggacttgcatgctgatttccgatataaaaatAGTCAGACACGCAACAGGGGATAGGCAAGGCACACAGGGGATAGG
>N_chr6-143741175_- (78 bp) 0
aattgtattaatctgttctcatgctgctaataaagacacacttgagactgggtaatttataaaggcaaggggtttaagGTCAGACACGCAACAGGGGATAGGCAAGGCACACAGGGGATAGG
>N_chr6-89164218_- (49 bp) 0
tggtgttcctatagtctttgatgtttagtccttgttgtttgaggtttctGTCAGACACGCAACAGGGGATAGGCAAGGCACACAGGGGATAGG
>N_chr11-126070428_+ (39 bp) 3
tTTTaattcctggccTagtgcCtttccattgtttaaccAGTCAGACACGCAACAGGGGATAGGCAAGGCACACAGGGGATAGG
>N_chr18-22839741_- (51 bp) 0
actgttcaaatcttaagcttctcctgcccctagtggaagaagaaggttcgtGTCAGACACGCAACAGGGGATAGGCAAGGCACACAGGGGATAGG
>N_chr1-18092516_+ (31 bp) 0
ccctcccctccccttttctcctcatcccctcGTCAGACACGCAACAGGGGATAGGCAAGGCACACAGGGGATAGG
>N_chr12-85420378_- (56 bp) 1
actaatatgctattattgaccaaagtccacagttaactttgcagtttgctctgtAtGTCAGACACGCAACAGGGGATAGGCAAGGCACACAGGGGATAGG
>N_chr6-123313726_- (49 bp) 0
tacatctggcctgggcttttctttgttgtgatatttttgattcctgatGTCAGACACGCAACAGGGGATAGGCAAGGCACACAGGGGATAGG
>N_chr4-124556946_+ (53 bp) 0
ttgggtccttttgacccaatggaaaatgtgtgtctactggtggctgcctacttGTCAGACACGCAACAGGGGATAGGCAAGGCACACAGGGGATAGG
>N_chr7-108859296_- (34 bp) 0
ccagatgaccattaaaaaaaagaaaaaaaaaacaGTCAGACACGCAACAGGGGATAGGCAAGGCACACAGGGGATAGG
>N_chr6-110045567_- (75 bp) 1
ttcatgtttgtaatggttaattgtgatcctatggtatacgcaaaattacattcactgattttaaaataatacttcGTCAGACACGCAACAGGGGATAGGCAAGGCACACAGGGGATAGG
>N_chr2-37395267_+ (88 bp) 0
tcaattaaaaaactgtgcaaaaaataagtaaatgaaatttccaaagattgaaaactaaatcatagagagtcatcaaaacactggttatGTCAGACACGCAACAGGGGATAGGCAAGGCACACAGGGGATAGG
>N_chr1-210873766_- (48 bp) 0
tttgagacagagtctcactcGgccaTacacattgcagtgcagtggcgcGTCAGACACGCAACAGGGGATAGGCAAGGCACACAGGGGATAGG
>N_chr12-52394287_+ (203 bp) 0
aattcctggaattgggaaggaaaaaggcaggtgctagagaatgggaaggtgccaaTcttgctagcctgcagaagctgTacccaagaagaactcttagctcctcagcattagatgccttcagcaaagattggggcaacttcaggcagacactccccccagcacccctgcttcaccacttacatccctcccttctcccagagatcGTCAGACACGCAACAGGGGATAGGCAAGGCACACAGGGGATAGG
>N_chr11-112127762_+ (57 bp) 1
cttatgctattaggcttccatttcatgcacaaatgaattatgcagagaatgccatagGTCAGACACGCAACAGGGGATAGGCAAGGCACACAGGGGATAGG
>N_chr17-12874699_- (54 bp) 0
ctcttgggcatctcaactgcaaaccagatggagaggtggattggggcactcttcGTCAGACACGCAACAGGGGATAGGCAAGGCACACAGGGGATAGG
>N_chr8-36965263_+ (64 bp) 1
attcgttcttcagcctctccagtgattttttaaaataaacgtttttatttgggaataattttacGTCAGACACGCAACAGGGGATAGGCAAGGCACACAGGGGATAGG
>N_chr18-51354084_+ (55 bp) 0
gatagGagactcaacagcaatttcaagaaagtaatattttacatctggaaacagtGTCAGACACGCAACAGGGGATAGGCAAGGCACACAGGGGATAGG
>N_chr5-120369986_- (47 bp) 0
atgtgagaatggactaatacaccatctgaatgatgagtcattcaattGTCAGACACGCAACAGGGGATAGGCAAGGCACACAGGGGATAGG
>N_chr13-92408782_- (63 bp) 0
tatacaaggtaaactataaaactctgatgaaggaaatagaaaaggacaccaaaaaaaaatggaGTCAGACACGCAACAGGGGATAGGCAAGGCACACAGGGGATAGG
>N_chr11-14311289_- (54 bp) 0
TtagaTcaatggttaaatataactcttttttctagtggacttaaagcagatcgAGTCAGACACGCAACAGGGGATAGGCAAGGCACACAGGGGATAGG
>N_chr7-107760444_+ (51 bp) 2
caacacacatcttattcaaaacacatgtctaactgcatcgcttttaaaAtcGTCAGACACGCAACAGGGGATAGGCAAGGCACACAGGGGATAGG
>N_chr11-88852991_+ (47 bp) 0
tcacgatcccacttcaacagtcacactgcaaaggtaaagcatattgcGTCAGACACGCAACAGGGGATAGGCAAGGCACACAGGGGATAGG
>N_chr20-20672026_- (85 bp) 0
gtcTccatggtgcatttcaggaaacttggAcgaagagaaagaatttgccccaaatcctaatcctataactgctaagagactAaAcGTCAGACACGCAACAGGGGATAGGCAAGGCACACAGGGGATAGG
>N_chr13-49077433_+ (98 bp) 0
aatttagttacatgtatataatgtggactaatcaagtctcgttttttttgttttgcatttttttttgtttgttttttcttttttttgagacagggCctGTCAGACACGCAACAGGGGATAGGCAAGGCACACAGGGGATAGG
>N_chr13-90423343_- (57 bp) 0
gagcagtgggggctagtgatgcacaggaaagtacaccagaataaataattatccttcGTCAGACACGCAACAGGGGATAGGCAAGGCACACAGGGGATAGG
>N_chr3-154051696_+ (41 bp) 0
aTtttcatccctaccaccagtaatgaggaAccctcctagtAGTCAGACACGCAACAGGGGATAGGCAAGGCACACAGGGGATAGG
>N_chr3-37988777_+ (52 bp) 2
ggtcaggagttcaagaccaacctggccaacatggtgaaatcccgtctcaaaaGTCAGACACGCAACAGGGGATAGGCAAGGCACACAGGGGATAGG
>N_chr5-34144192_- (40 bp) 0
aatcttgctttttactggaaacacatattggaaacaaagcGTCAGACACGCAACAGGGGATAGGCAAGGCACACAGGGGATAGG
>N_chr1-178586307_- (47 bp) 2
gagtgtgggtgtgttttaaatgaggactataaggaattttttagagtGTCAGACACGCAACAGGGGATAGGCAAGGCACACAGGGGATAGG
>N_chr18-12570948_- (84 bp) 0
ctaggaaaaggcagacctaataatacatactctccacccatggAgataagtggaatcatgtggcaataagaaaagagaagttttGTCAGACACGCAACAGGGGATAGGCAAGGCACACAGGGGATAGG
>N_chr4-58098564_- (59 bp) 1
ttgtgcttttccaacagtcttagcaaacggcacaccaggagattatatcccgcacctggGTCAGACACGCAACAGGGGATAGGCAAGGCACACAGGGGATAGG
>N_chr9-8791200_+ (47 bp) 1
ataaaaatgcactggcagtttttattAactcacatagtaattactggGTCAGACACGCAACAGGGGATAGGCAAGGCACACAGGGGATAGG
>N_chr8-74564300_- (54 bp) 0
atttgcaggttttatttccctaagcctgttttatgggctgaaacactcaggtcaGTCAGACACGCAACAGGGGATAGGCAAGGCACACAGGGGATAGG
>N_chr16-82308261_+ (60 bp) 1
aggctgaggcaggagaattgcttgaacccaggagacggaggttgtagtgagccaagattgGTCAGACACGCAACAGGGGATAGGCAAGGCACACAGGGGATAGG
>N_chr4-66470579_+ (69 bp) 0
caaagagctgatgagattaaagacagtgcaagagtgagcacaattttgtcagagagtttAAAaAacattGTCAGACACGCAACAGGGGATAGGCAAGGCACACAGGGGATAGG
>N_chr10-17562379_+ (53 bp) 1
TaatggaCgtcaaaacacctcggaagtttcagaacagaaaatagagaaaacaaGTCAGACACGCAACAGGGGATAGGCAAGGCACACAGGGGATAGG
>N_chr10-17226888_+ (65 bp) 1
gTaTaTaggttgactcatgcaaactgaaactaaagaacatgtgcaagatgcttaatgcctttttaGTCAGACACGCAACAGGGGATAGGCAAGGCACACAGGGGATAGG
>N_chr9-94883095_- (43 bp) 0
gcctggcttagctggtgaccatgagaatgggaggcagggacagGTCAGACACGCAACAGGGGATAGGCAAGGCACACAGGGGATAGG
>N_chr15-65210922_- (125 bp) 3
gggactgaaatccctagcttcatgatgttcagaaaggtccaagtctctgagcatcagtttcctcctctttacagcgggactgggaggaatccctggagcaaactgtgaccagcaccctgcgcaAtGTCAGACACGCAACAGGGGATAGGCAAGGCACACAGGGGATAGG
>N_chr7-17969106_- (51 bp) 2
gtgttccgccctcacccgcagttgtcttttcccttcaaaaaacaggatgcAGTCAGACACGCAACAGGGGATAGGCAAGGCACACAGGGGATAGG
>N_chr4-19453131_+ (45 bp) 2
cactttaatgtggaattatatttcctgacaacatacgcattcaatGTCAGACACGCAACAGGGGATAGGCAAGGCACACAGGGGATAGG
>N_chr8-86696862_- (80 bp) 1
agaaggaggaaaggatgttaagatgccttctgggtgcagaaagcagcaggggaacatgccctgtcgggggagAgagcactGTCAGACACGCAACAGGGGATAGGCAAGGCACACAGGGGATAGG
>N_chr8-58792600_- (65 bp) 2
atgcaaattaatagtggtgatagaagaaagAattaaaggtgcccacttttatactaaaacagagaGTCAGACACGCAACAGGGGATAGGCAAGGCACACAGGGGATAGG
>N_chr20-7536273_+ (68 bp) 0
cagcttggatctgacatccgtagatctgattggctaggcccaggttgcatgcccaTcttagaaatgaaGTCAGACACGCAACAGGGGATAGGCAAGGCACACAGGGGATAGG
>N_chr17-18294938_- (59 bp) 1
aggggatgagcaggctggggaagagagagcatcctctcactgatcagctcttagggcatGTCAGACACGCAACAGGGGATAGGCAAGGCACACAGGGGATAGG
>N_chr10-129839891_+ (52 bp) 2
agagcctgtgcctcatggggcctggcttctcccgaccattgccctgggattcGTCAGACACGCAACAGGGGATAGGCAAGGCACACAGGGGATAGG
>N_chr7-69891259_- (82 bp) 0
tttgtttttcttttatcagtcagcatgatggcctctgatgagtatctactaatctgccccatttagagcctgcaaagttgaaGTCAGACACGCAACAGGGGATAGGCAAGGCACACAGGGGATAGG
>N_chr19-23069650_- (46 bp) 0
atcgcaccagcaggatgttcagggatgagattatgcatctgaactgGTCAGACACGCAACAGGGGATAGGCAAGGCACACAGGGGATAGG
>N_chr8-56721277_+ (41 bp) 0
tttttgagtgagagttctgtacatgtctgttaggcccatttGTCAGACACGCAACAGGGGATAGGCAAGGCACACAGGGGATAGG
>N_chr22-33060020_- (57 bp) 1
tTcttccatcagtgattgcaggtAagcaggcaAttagcacaggggcaaggcgaccacGTCAGACACGCAACAGGGGATAGGCAAGGCACACAGGGGATAGG
>N_chr2-192767977_+ (50 bp) 1
gagcaggatgcaggtcccgggagggaggggtcgacgaggaggtgcaaggaGTCAGACACGCAACAGGGGATAGGCAAGGCACACAGGGGATAGG
>N_chr1-215212950_- (56 bp) 0
ccagtggtagacatggaggtggggagaagtggttagattccctgggtctgcttcaaGTCAGACACGCAACAGGGGATAGGCAAGGCACACAGGGGATAGG
>N_chr10-103246832_- (77 bp) 0
catttcaataaatggtgctaggtcaactgggtatcacactggaaaacaaagaattctcacctctaccacgcatcataGTCAGACACGCAACAGGGGATAGGCAAGGCACACAGGGGATAGG
>N_chr8-58843689_- (76 bp) 2
tggccagcctggtctcaaactcctgacctcaagtgatctacccacttctgcctcccaaagtgctgggattacaggtGTCAGACACGCAACAGGGGATAGGCAAGGCACACAGGGGATAGG
>N_chr7-155222015_+ (41 bp) 0
atgtagtttttgaaaaatgttaatctgtaagaatttgcttaGTCAGACACGCAACAGGGGATAGGCAAGGCACACAGGGGATAGG
>N_chr1-246776280_+ (45 bp) 1
tgcctataaaaattccatggctttttttttttgcaaAaAtaAaaaGTCAGACACGCAACAGGGGATAGGCAAGGCACACAGGGGATAGG
>N_chr12-67939523_- (53 bp) 0
gacacagctctcgaaatagcactgcttgagattgccctatttctattcatgatGTCAGACACGCAACAGGGGATAGGCAAGGCACACAGGGGATAGG
>N_chr4-137089521_+ (68 bp) 0
tggcagaaagtctccatcagctttttattcatgacattatccaatatgttcactgccattcactgataGTCAGACACGCAACAGGGGATAGGCAAGGCACACAGGGGATAGG
>N_chr18-35572923_- (38 bp) 2
TacacacacaaacacacccccatactgattctgcacttGTCAGACACGCAACAGGGGATAGGCAAGGCACACAGGGGATAGG
>N_chr4-115710736_+ (62 bp) 1
caatccccccacctcagcttcctgagtagctaggatgacaggcatgtatcaccacaccctAcGTCAGACACGCAACAGGGGATAGGCAAGGCACACAGGGGATAGG
>N_chr15-40748381_+ (75 bp) 1
tacatgttcattgcagaaaactttaaaaataacatttattgagggggcttctgtttatacaagtaacaTttgTttGTCAGACACGCAACAGGGGATAGGCAAGGCACACAGGGGATAGG
>N_chr12-53741249_+ (52 bp) 0
ggccacagcttcagcctaatctaatctagtctatcagagaggtaatgaactaGTCAGACACGCAACAGGGGATAGGCAAGGCACACAGGGGATAGG
>N_chr15-72679203_- (63 bp) 1
taatgccatcggacagtgcccaccagggactctctgtcttgccaaggaaggccttaggcactgGTCAGACACGCAACAGGGGATAGGCAAGGCACACAGGGGATAGG
>N_chr5-129788329_+ (90 bp) 0
accttttccattatttagacagatggcactcagaatagatcagatctctaactaccagtgagtaaccaccaatccttccacagggtgacaGTCAGACACGCAACAGGGGATAGGCAAGGCACACAGGGGATAGG
>N_chr5-135224110_- (60 bp) 1
ccaaaatatctcatgaaaaaaatctacTtttttgccttctcttaaaaatcggaggatccaGTCAGACACGCAACAGGGGATAGGCAAGGCACACAGGGGATAGG
>N_chr20-49316573_- (62 bp) 2
aggtaTagcgtgcatgactgcatggcccacagaagcaggacccaacaatgacagtggctcagGTCAGACACGCAACAGGGGATAGGCAAGGCACACAGGGGATAGG
>N_chr11-124464595_+ (55 bp) 2
tgtggagcgagaggcgcgagcgggaaccggggctgcatgTagcgcttgcgggccaGTCAGACACGCAACAGGGGATAGGCAAGGCACACAGGGGATAGG
>N_chr3-182447054_+ (56 bp) 2
aatgaaccgagatcgtgccactgcactccagcctgggcgacggagcaagactctAtGTCAGACACGCAACAGGGGATAGGCAAGGCACACAGGGGATAGG
>N_chr6-94227365_+ (45 bp) 0
catataaaatgatgctcagcatcattagtcattaggaaagtgcaaGTCAGACACGCAACAGGGGATAGGCAAGGCACACAGGGGATAGG
>N_chr4-136728165_- (50 bp) 0
tgagagtaaaactcacaaaaacttgtcaagaccctgtctccttctagagtGTCAGACACGCAACAGGGGATAGGCAAGGCACACAGGGGATAGG
>N_chr5-135416406_+ (54 bp) 2
gatcctcacagcatgggcaggctgcaagtggtccctgaggttatcgtggagtggGTCAGACACGCAACAGGGGATAGGCAAGGCACACAGGGGATAGG
>N_chr16-5843947_+ (73 bp) 2
tgattattttgtgttttaattacaaactaatcccttattgactatatttgatcatataataGcagTtaagtttGTCAGACACGCAACAGGGGATAGGCAAGGCACACAGGGGATAGG
>N_chr9-32604172_- (36 bp) 0
tggggccagataaaatgggaaccaactaattggagAGTCAGACACGCAACAGGGGATAGGCAAGGCACACAGGGGATAGG
>N_chr18-14485124_+ (67 bp) 0
aatagttccaagaaccattctttgttcagcctaaagaggtttttacattttgaaccagcgacatattGTCAGACACGCAACAGGGGATAGGCAAGGCACACAGGGGATAGG
>N_chr4-174301691_+ (58 bp) 0
aatattctacctctgttagctcaactctccgagtcattctagttgaggaaaaaagagtGTCAGACACGCAACAGGGGATAGGCAAGGCACACAGGGGATAGG
>N_chr6-94992073_+ (52 bp) 0
aatggcagtgaagaagatgcagactcttgtattcagggaaatcacaatttaaGTCAGACACGCAACAGGGGATAGGCAAGGCACACAGGGGATAGG
>N_chr1-224825463_- (54 bp) 1
ggtgatgtgatctcggctcactgcaacctccgtctcccgggttcaagcaaatctGTCAGACACGCAACAGGGGATAGGCAAGGCACACAGGGGATAGG
>N_chr15-54241392_+ (55 bp) 2
catcttcccattgttaaattctacaaaaactgaccatcataggatcatcatgtaaGTCAGACACGCAACAGGGGATAGGCAAGGCACACAGGGGATAGG
>N_chr13-19412277_+ (86 bp) 1
tatgaggaaggctcccattgatgtctaatacctaattttaaaagaaagaaagaaaaggaagcatgaaaagaaagtggtagaataaaGTCAGACACGCAACAGGGGATAGGCAAGGCACACAGGGGATAGG
>N_chr12-45853808_- (84 bp) 1
TtgagaaatatttatgagcctcgtataatcatttttttaaagatctgaaatctctccttttagattaatacttaaacaattgatGTCAGACACGCAACAGGGGATAGGCAAGGCACACAGGGGATAGG
>N_chr12-27915437_- (57 bp) 1
ggtttcaattcaggcctgtagatgtagctgagatcaaggtatcaagattcgcaagtgGTCAGACACGCAACAGGGGATAGGCAAGGCACACAGGGGATAGG
>N_chr3-57731212_- (64 bp) 2
tattttcttccccccaattttgtcaacttctgggtttgcatCcccagaatacatcactctctttGTCAGACACGCAACAGGGGATAGGCAAGGCACACAGGGGATAGG
>N_chr9-79036213_+ (54 bp) 1
gggtgtttagtatcatattgtggttttgatttgaatttccttaatgactaatgaGTCAGACACGCAACAGGGGATAGGCAAGGCACACAGGGGATAGG
>N_chr2-149157916_- (46 bp) 0
aagaaTtaaaagtagatttgatccagtaatcccactaccgggtaacGTCAGACACGCAACAGGGGATAGGCAAGGCACACAGGGGATAGG
>N_chr2-82768748_+ (60 bp) 1
tttgccttaaaactctaatttatctgatactattataactactctagctttttctttagtGTCAGACACGCAACAGGGGATAGGCAAGGCACACAGGGGATAGG
>N_chr11-5718575_- (57 bp) 4
tcttttagtacagtggttccatcttggcttactgtacgctccactaggctggagtgcGTCAGACACGCAACAGGGGATAGGCAAGGCACACAGGGGATAGG
>N_chr17-33731178_+ (52 bp) 0
gcctgtaatcccagcactttgagaggccgaagcgggtggatcacctgaggtcGTCAGACACGCAACAGGGGATAGGCAAGGCACACAGGGGATAGG
>N_chr21-30573825_- (88 bp) 1
gaggtgacaggcaaatttgaaaagaggtgtagttaaatttaagtagaaaaaagaacgcctaaaataaaaaagggaaaatataagacatGTCAGACACGCAACAGGGGATAGGCAAGGCACACAGGGGATAGG
>N_chr13-29859802_+ (69 bp) 2
ggcagGtcaactgtggttgggagttcaagaccagcctgaccaacatggtgaagccccatctctactaaaGTCAGACACGCAACAGGGGATAGGCAAGGCACACAGGGGATAGG
>N_chr11-81974555_+ (61 bp) 0
aagagagtgtctaaaaacagcaagagaaaagaagcaaataacatataaagcagctccaataGTCAGACACGCAACAGGGGATAGGCAAGGCACACAGGGGATAGG
>N_chr8-52923108_- (89 bp) 1
aaaccacggtctctctctgttgcccagcccagagtgcaatggcagcaacacaactaactcactgcagcttctacctcctggtctcaagcGTCAGACACGCAACAGGGGATAGGCAAGGCACACAGGGGATAGG
>N_chr6-128821282_- (64 bp) 0
TatttatttcaagtcatattatGcaaatgtgtagtttatactcttcttagagtatattttaaatGTCAGACACGCAACAGGGGATAGGCAAGGCACACAGGGGATAGG
>N_chr6-106324925_- (49 bp) 1
taacaaagagtttttagttaaaaatattaacattcaaattagtcacacaGTCAGACACGCAACAGGGGATAGGCAAGGCACACAGGGGATAGG
>N_chr1-46994422_- (79 bp) 0
gaggcaggagagtggggtaggtgaggattgggctctgagaatgctcctcagggtggaaggagacaggccttgggcagagGTCAGACACGCAACAGGGGATAGGCAAGGCACACAGGGGATAGG
>N_chr20-37252229_- (70 bp) 3
gatttcctcgcacctggtataagtgtctatcgagaccctctgcctattaggatctgtttggtttttggtcGTCAGACACGCAACAGGGGATAGGCAAGGCACACAGGGGATAGG
>N_chr13-101561876_- (84 bp) 0
cgagtagTtggaactccaggcttgtgccactacacccggctaatttttgtatttttttgtagagacaggattttAccatAttAcGTCAGACACGCAACAGGGGATAGGCAAGGCACACAGGGGATAGG
>N_chr7-96519939_+ (73 bp) 1
agaaaccctacaagccagaagagagtgggggtcaacattcaacattcttaaagaaaagaattttcaacccagaGTCAGACACGCAACAGGGGATAGGCAAGGCACACAGGGGATAGG
>N_chr3-54170009_+ (53 bp) 1
catgagcaaaggcgaagtccagcaggcgagtccagtgtggggaggcagccaggGTCAGACACGCAACAGGGGATAGGCAAGGCACACAGGGGATAGG
>N_chr11-9048605_+ (49 bp) 0
aattacctgttcctatgttgcttctttgcattcgtgcaatgtaactctaGTCAGACACGCAACAGGGGATAGGCAAGGCACACAGGGGATAGG
>N_chr14-91629831_+ (107 bp) 1
cagaatcttacataggatcgatcctgagTctctgatactctggactgttgaacaggattagttctaaaccccaaactttcaaggcattgcttataacctgttaagaaGTCAGACACGCAACAGGGGATAGGCAAGGCACACAGGGGATAGG
>N_chr2-209491288_- (60 bp) 2
aggtaccatatatggattaCaataaaaataattattaagaaaaagacatatgctaagtgaGTCAGACACGCAACAGGGGATAGGCAAGGCACACAGGGGATAGG
>N_chr1-88699071_- (69 bp) 1
atggttttatagatgaggaaaccgaggtccatgaatgttatgtaattttcccaaggccacaAagtcagcGTCAGACACGCAACAGGGGATAGGCAAGGCACACAGGGGATAGG
>N_chr5-171777494_- (51 bp) 1
atgggtactgggtaccttttcggggtgatgaagatgttctagaatgatttaGTCAGACACGCAACAGGGGATAGGCAAGGCACACAGGGGATAGG
>N_chr10-34837294_- (40 bp) 0
ttgaaaatgatgtaagcccgaggaatggtgaaatttctAAGTCAGACACGCAACAGGGGATAGGCAAGGCACACAGGGGATAGG
>N_chr1-206602065_- (43 bp) 0
gtgtgccatatttttaaaatttcctttttatatgctatatattGTCAGACACGCAACAGGGGATAGGCAAGGCACACAGGGGATAGG
>N_chr1-153728887_+ (39 bp) 1
ggggtagggaagcagcctttattccaaaaggtttgctcaGTCAGACACGCAACAGGGGATAGGCAAGGCACACAGGGGATAGG
>N_chr3-33993557_+ (96 bp) 0
gaaaaacattttgtctcagatgccatttgcacaagtgacctcatccattatgtattggttttataatttagcccagcctttcagatgcccatggaaGTCAGACACGCAACAGGGGATAGGCAAGGCACACAGGGGATAGG
>N_chr1-230096455_- (44 bp) 1
agatcgttgttccttcctgtctccagccagtgtatgcaataccaGTCAGACACGCAACAGGGGATAGGCAAGGCACACAGGGGATAGG
>N_chr13-85044363_+ (63 bp) 4
acacatgaaaaaatgctcaccatcactggctatcagagaaatgcaaatcaaaaccacagtgagGTCAGACACGCAACAGGGGATAGGCAAGGCACACAGGGGATAGG
>N_chr9-19290424_+ (56 bp) 0
acaaatttaaaaaaaggaactttgaaaaatttccagcccagtaaaagttgaatataGTCAGACACGCAACAGGGGATAGGCAAGGCACACAGGGGATAGG
>N_chr7-124530943_- (55 bp) 1
TTtgactttttaatgattgccattctaaccggcatgagatggtatctcattgtAgGTCAGACACGCAACAGGGGATAGGCAAGGCACACAGGGGATAGG
>N_chr5-108263456_+ (54 bp) 1
aagaaaagttttgtttaactaatgaatagataatgtttctgaggtagtgtataAGTCAGACACGCAACAGGGGATAGGCAAGGCACACAGGGGATAGG
>N_chr17-7895251_- (110 bp) 1
tttgtagttttagtagagacggggtttcaccatgttggtaaggctggtcttgaactcctgacttcaggtaatgcacccgcctcggcctcccaaagtgctgggattatgggGTCAGACACGCAACAGGGGATAGGCAAGGCACACAGGGGATAGG
>N_chr4-125155871_+ (237 bp) 11
tagtgggaatacagaagaaatacaatgattaattaacaagaagacataatatgtgccttcatttagtcagtaaaaccagactaacacagtaaaataagtgtccttaccatttcactcttaagtataatattttatgccagtttttgataactactcattgaaagttaaatgaacttgttgggctagcttAgtaaatgttatgatttttattattttctatagagaaaatattttctaGTCAGACACGCAACAGGGGATAGGCAAGGCACACAGGGGATAGG
>N_chr1-215820354_- (96 bp) 2
ttagtaaatataagcacttcttgtttgatacagatttgtttttctagaagtaaaattgtttacctattaActtttattgatttgtaagttgaaaggGTCAGACACGCAACAGGGGATAGGCAAGGCACACAGGGGATAGG
>N_chr12-49507321_+ (63 bp) 0
atagatatactgaatttcatcaattgtaaggcaccactgattgtaaggcacactattattttaGTCAGACACGCAACAGGGGATAGGCAAGGCACACAGGGGATAGG
>N_chr16-11666331_- (91 bp) 2
gaaaactgcgtggccagaggggatttttcctgaagggtgagatgtgaaccactggtgaggtctgcagggtgaggttaggtggaaggcaAaAGTCAGACACGCAACAGGGGATAGGCAAGGCACACAGGGGATAGG
>N_chr17-39255034_- (40 bp) 0
atatttcctcttacctggtggaaagtgattcttcctaAAaGTCAGACACGCAACAGGGGATAGGCAAGGCACACAGGGGATAGG
>N_chr6-157435879_+ (54 bp) 2
tgataaagaatgggatacatttatgccactagtatttattcaccccatctttttGTCAGACACGCAACAGGGGATAGGCAAGGCACACAGGGGATAGG
>N_chr8-112620467_- (57 bp) 2
TTttaaatcatatttTtgaagttcaaagtcccacagatctctagggcaggagcaaaaGTCAGACACGCAACAGGGGATAGGCAAGGCACACAGGGGATAGG
>N_chr5-99461872_+ (83 bp) 0
atttaacgaatatcaagtttctcacagaacttctacatggtctagagatccaaacttgggtgctggaaaaaaataggtcaggtGTCAGACACGCAACAGGGGATAGGCAAGGCACACAGGGGATAGG
>N_chr7-141417873_- (81 bp) 4
atgagaataagtgattcaagagtaaagaaacatgggtgagcagtgtggccaaggcagatagagAcatcaactAacctAgttGTCAGACACGCAACAGGGGATAGGCAAGGCACACAGGGGATAGG
>N_chr4-16801234_+ (63 bp) 3
tTtgcccccatgactcagttacctcccaccaggtgtttcctacaacacgttgagcattcaagaGTCAGACACGCAACAGGGGATAGGCAAGGCACACAGGGGATAGG
>N_chr7-122181461_+ (46 bp) 0
cttttgcttttcaaaactgtccctattaacaaagtagtgctgtttaGTCAGACACGCAACAGGGGATAGGCAAGGCACACAGGGGATAGG
>N_chr4-123155087_+ (56 bp) 1
gcttcaagtttgaataaataaaaaacatcacccaagaagtgAtcaaaacaatcctaGTCAGACACGCAACAGGGGATAGGCAAGGCACACAGGGGATAGG
>N_chr14-55168864_- (39 bp) 0
ataagaacatgtttttgtatgaaataatcttattaataaGTCAGACACGCAACAGGGGATAGGCAAGGCACACAGGGGATAGG
>N_chr1-69528735_+ (82 bp) 0
gatgtctgacttcagaattttttctcaatggaatgtgaaaccacaatccccttgtgggtttgcaaaattatacagagataaaGTCAGACACGCAACAGGGGATAGGCAAGGCACACAGGGGATAGG
>N_chr1-66755910_+ (58 bp) 1
aaagaacatgaacaggcagtattcaaaagaagacatatatgcagctaacaagtatatgGTCAGACACGCAACAGGGGATAGGCAAGGCACACAGGGGATAGG
>N_chr1-178796534_- (45 bp) 0
taactatagaagtattattttataagctgttaggttagtactaacGTCAGACACGCAACAGGGGATAGGCAAGGCACACAGGGGATAGG
>N_chr11-129163249_+ (64 bp) 0
aggttttcctcttattccagcagtgtcttgtcttcaaagaggagtccattacatcttgccttgaGTCAGACACGCAACAGGGGATAGGCAAGGCACACAGGGGATAGG
>N_chr2-181583771_+ (49 bp) 3
TatatcctcctcttttttttttttttacattttgcatggatgtgtttatGTCAGACACGCAACAGGGGATAGGCAAGGCACACAGGGGATAGG
>N_chr5-154760622_+ (32 bp) 0
ggTccatgactgtaatcccagctactcaggagGTCAGACACGCAACAGGGGATAGGCAAGGCACACAGGGGATAGG
>N_chr4-173089743_+ (33 bp) 0
attatagagtgatgtttttcatttaataagtttGTCAGACACGCAACAGGGGATAGGCAAGGCACACAGGGGATAGG
>N_chr3-153974095_- (65 bp) 2
gttagaattaagtcacaaagaaaattgtggaaaaaatgtcccacatcctcacagagtggatggtaGTCAGACACGCAACAGGGGATAGGCAAGGCACACAGGGGATAGG
>N_chr6-135464680_+ (65 bp) 0
ccactattctttttgtctctatggatttgcgtgttctagatccctcatataaatggaatcattcaGTCAGACACGCAACAGGGGATAGGCAAGGCACACAGGGGATAGG
>N_chr4-163661803_- (81 bp) 0
aggaatcagaaatcacacatgtattgcattattcaaaaatatcttttatcttttcatacacagatccctaaatcattttaaGTCAGACACGCAACAGGGGATAGGCAAGGCACACAGGGGATAGG
>N_chr2-136204310_- (80 bp) 2
ggtaataatataatttatcctttagggctattgtgatgatcaatcacatagagaccattgtaagtgcttagcaagtgcttGTCAGACACGCAACAGGGGATAGGCAAGGCACACAGGGGATAGG
>N_chr13-23636120_- (73 bp) 1
agaaataacaatgatagttctttctaaaacatttgaatttataccactgtgatgttatgatcccatttatgctGTCAGACACGCAACAGGGGATAGGCAAGGCACACAGGGGATAGG
>N_chr10-35987372_- (56 bp) 0
actgaCcataaaaaaatcagaacaataataataatgatgaccagcttggatgattaGTCAGACACGCAACAGGGGATAGGCAAGGCACACAGGGGATAGG
>N_chr6-119479091_+ (63 bp) 0
attatcctaagtgatctaacacaaaggcaaaaaaccagataccgcatgtcctcatttataaAtGTCAGACACGCAACAGGGGATAGGCAAGGCACACAGGGGATAGG
>N_chr3-154278074_- (89 bp) 4
accatgcctagctaatttttgtattttattctattTtttttttgagatgaagtttcactcttgtcgcccaggctggagtgcagtggcAtGTCAGACACGCAACAGGGGATAGGCAAGGCACACAGGGGATAGG
>N_chr3-179472307_+ (105 bp) 3
tttatcttgatgtagaactctgattacatgttgtacgagaaatattgcatcatagtggttaaagccatgagatccagaaagacccacttccaAgctccacctggtGTCAGACACGCAACAGGGGATAGGCAAGGCACACAGGGGATAGG
>N_chr8-125218777_- (49 bp) 1
gaaaatcagttggcttacagttagcaagcagtattgttaaatcatcataGTCAGACACGCAACAGGGGATAGGCAAGGCACACAGGGGATAGG
>N_chr9-1508383_- (44 bp) 4
atggttttctcatgaccacaaagttttcaaccattctcatcttaGTCAGACACGCAACAGGGGATAGGCAAGGCACACAGGGGATAGG
>N_chr6-134553760_- (43 bp) 1
ttcgacaaaaacataattggcacatatgaggaagataagcactGTCAGACACGCAACAGGGGATAGGCAAGGCACACAGGGGATAGG
>N_chr6-145171390_- (48 bp) 0
gacctaatgtacagcttgtggctacagataatacacttgaaattcactGTCAGACACGCAACAGGGGATAGGCAAGGCACACAGGGGATAGG
>N_chr15-73803607_+ (56 bp) 0
aaggggaccaggagctctgtgtactttgcacagcacccagaaaaggagccattgccGTCAGACACGCAACAGGGGATAGGCAAGGCACACAGGGGATAGG
>N_chr2-195028872_- (69 bp) 0
gttaaaaagtaagttgctgttatccatgtgtgatttatcatgaaatgcatttcttatgcattccctttcGTCAGACACGCAACAGGGGATAGGCAAGGCACACAGGGGATAGG
>N_chr4-40799095_- (35 bp) 2
gtaagacacagagaagaacctggcataagagttaaGTCAGACACGCAACAGGGGATAGGCAAGGCACACAGGGGATAGG
>N_chr7-36264194_+ (84 bp) 5
ttttgcttctaatgtcagAcccctctgctacaggtctgctggagtttgcgggaggtccactccggaccccgtttgcctaggtatGTCAGACACGCAACAGGGGATAGGCAAGGCACACAGGGGATAGG
>N_chr19-44018452_- (39 bp) 0
aggTtgaggcaggtgggtcagttgagcctaggaggttaaGTCAGACACGCAACAGGGGATAGGCAAGGCACACAGGGGATAGG
>N_chr3-75615003_+ (66 bp) 0
ggaaaagtgtcttgaaggaagtaagtcccttcagataagggaggaagaagcttgatcagtatgcaAGTCAGACACGCAACAGGGGATAGGCAAGGCACACAGGGGATAGG
>N_chr3-49255836_- (50 bp) 0
acatgggctgggcatggtggcttacacctgCaatcccatcactttgggaAGTCAGACACGCAACAGGGGATAGGCAAGGCACACAGGGGATAGG
>N_chr5-38948274_- (43 bp) 1
tgagcacAgaatatttttctatttctttgtgtcacctatgattGTCAGACACGCAACAGGGGATAGGCAAGGCACACAGGGGATAGG
>N_chr5-176544228_+ (69 bp) 2
aagctcacgcatccctcccagtttaccctcccaagttgctgaaactaTaggtgtgtgctaccacgtctAGTCAGACACGCAACAGGGGATAGGCAAGGCACACAGGGGATAGG
>N_chr1-7326098_+ (73 bp) 2
aaaTaaaggaggaattagagCaattagatgaattataatcttcagttcatgacacactattgttgttgtttacGTCAGACACGCAACAGGGGATAGGCAAGGCACACAGGGGATAGG
>N_chr9-94954941_- (50 bp) 2
TatcccaacagtggcgtgctggttagcagggagaaggacttcagaattgcGTCAGACACGCAACAGGGGATAGGCAAGGCACACAGGGGATAGG
>N_chr10-3394632_+ (59 bp) 0
gagatttattccatgaggaacaaagtattttatccactaagtacactcaaggccctcaaGTCAGACACGCAACAGGGGATAGGCAAGGCACACAGGGGATAGG
>N_chr16-70389838_- (58 bp) 1
gtgcagtggctcatgcctgtaatcccagcactttgggaggccgaggctggcggatcacGTCAGACACGCAACAGGGGATAGGCAAGGCACACAGGGGATAGG
>N_chr3-181544500_+ (46 bp) 1
accatttgtttatttttacttttgttgcctgtgctttgagatcttaGTCAGACACGCAACAGGGGATAGGCAAGGCACACAGGGGATAGG
>N_chr2-145826175_+ (81 bp) 0
tatgggtttgctttcatttgctcatccatagCaattCctatttttggctactcttgcaaaaaattagatcccctggatcaaGTCAGACACGCAACAGGGGATAGGCAAGGCACACAGGGGATAGG
>N_chr1-153420867_- (60 bp) 0
tggagcaagaacttcagggaTaaacactggcactgggggctgtgagactgcagaacaggAGTCAGACACGCAACAGGGGATAGGCAAGGCACACAGGGGATAGG
>N_chr1-120465238_- (71 bp) 0
ctgtatgatatataatagtggatacgtgtcatacatttgtccaaacccatagaatgcacgatgccaaAagtGTCAGACACGCAACAGGGGATAGGCAAGGCACACAGGGGATAGG
>N_chr5-19028801_- (113 bp) 2
ggggtgggtagctagAggagggatagcattaggagaaatacataatAtagatgatgggttgattggtgcagcaaaccaccaatgtacatgtatacctatgtaacaaacctAcaGTCAGACACGCAACAGGGGATAGGCAAGGCACACAGGGGATAGG
>N_chr8-124263039_- (39 bp) 0
aggttttcctgcccaaagggtgagaaagctgcggagtttGTCAGACACGCAACAGGGGATAGGCAAGGCACACAGGGGATAGG
>N_chr15-42212378_+ (50 bp) 3
agtagctgggactacaagtgcctgccaccatgcctAgctaatttttgtacGTCAGACACGCAACAGGGGATAGGCAAGGCACACAGGGGATAGG
>N_chr6-63122961_+ (69 bp) 0
aactgaaaaccatcattacaatctaagtttgtcttgcatcaaagaaaaatgttacattattttgagaaaGTCAGACACGCAACAGGGGATAGGCAAGGCACACAGGGGATAGG
>N_chr1-70783759_+ (44 bp) 0
gaactaacaaaaagaacaaaggctggagttacccatgttctcttGTCAGACACGCAACAGGGGATAGGCAAGGCACACAGGGGATAGG
>N_chr21-18285601_+ (53 bp) 1
tcccacTaacaatgtataagagttcccttttctccatattctcactagcatctGTCAGACACGCAACAGGGGATAGGCAAGGCACACAGGGGATAGG
>N_chr4-30972197_- (60 bp) 1
tatgcgtttttatgtgtatgtgtgtgtgtcttaacacttttaattcatttgataagtcctGTCAGACACGCAACAGGGGATAGGCAAGGCACACAGGGGATAGG
>N_chr1-100870461_+ (73 bp) 1
tgccatgctggtgcgctgcacccattaactcgtcgtctagcattaggtatatctcctaatgctatcactccccGTCAGACACGCAACAGGGGATAGGCAAGGCACACAGGGGATAGG
>N_chr7-36422267_- (61 bp) 0
aTaaaaattagctgggcatggtggcaggcgcctgtaatcccagctactcgggaggctgaggGTCAGACACGCAACAGGGGATAGGCAAGGCACACAGGGGATAGG
>N_chr11-6394783_- (63 bp) 1
TaggcgtgatggctcacgcctgtaatcccagcactttaggaggccaaggcgggcggatcacctGTCAGACACGCAACAGGGGATAGGCAAGGCACACAGGGGATAGG
>N_chr9-13195335_+ (46 bp) 0
aatatcagaatggtcaacaattttagaaatgaaacagcacttttcaGTCAGACACGCAACAGGGGATAGGCAAGGCACACAGGGGATAGG
>N_chr6-50573383_- (103 bp) 0
taaacatctaccaagagttttgacacctccccatagccaggtaaggggtcttttatgagtggacattcacaggtgtaaacttttgcctaaatgttcaatataaGTCAGACACGCAACAGGGGATAGGCAAGGCACACAGGGGATAGG
>N_chr12-37900613_+ (44 bp) 0
tgattattAccaagacactcttcctgtaagtggActcttcgaagGTCAGACACGCAACAGGGGATAGGCAAGGCACACAGGGGATAGG
>N_chr7-103437744_+ (53 bp) 3
ggccagggcatcccacagtaggcacaacacactcttttgcctaagggatccatGTCAGACACGCAACAGGGGATAGGCAAGGCACACAGGGGATAGG
>N_chr6-14210542_+ (45 bp) 0
tcacacaggaaggagaggagaacaggtgagaaaggccacctctgtGTCAGACACGCAACAGGGGATAGGCAAGGCACACAGGGGATAGG
>N_chr4-98928459_+ (64 bp) 0
ttttaatgtttagctcccacaaataagtgacaacatgcagtctgtctttctttgcctggcttatGTCAGACACGCAACAGGGGATAGGCAAGGCACACAGGGGATAGG
>N_chr17-14980307_+ (52 bp) 0
aactaaatcccagaattcagcagtcttacccacctagcagtgAaccatAcaAGTCAGACACGCAACAGGGGATAGGCAAGGCACACAGGGGATAGG
>N_chr18-59789807_- (64 bp) 0
caccatgggccagggactgctgaaagcagagggattgtctgcaatagagaagtgggggctggaaGTCAGACACGCAACAGGGGATAGGCAAGGCACACAGGGGATAGG
>N_chr18-26881060_- (52 bp) 0
TatgaggtctggcagtcagcccattcacacctgtaaccttcactcttgagcaGTCAGACACGCAACAGGGGATAGGCAAGGCACACAGGGGATAGG
>N_chr3-38256253_- (49 bp) 1
acagagctaagagaccgggagaccaaggcagattaagctgataaaacagGTCAGACACGCAACAGGGGATAGGCAAGGCACACAGGGGATAGG
>N_chr4-71882350_- (45 bp) 1
TtggagtgcagtggctcagtcttggctcactgTaacctccgcctcGTCAGACACGCAACAGGGGATAGGCAAGGCACACAGGGGATAGG
>N_chr9-84141722_- (69 bp) 1
cagaatgccatacggtttgaatcatatagtacatagccttttcagatcgacttttttcactcagtagtaGTCAGACACGCAACAGGGGATAGGCAAGGCACACAGGGGATAGG
>N_chr6-27070025_- (99 bp) 0
gttgaaaagaccaactagtgaactaaatcagtctccaaaatatatgtttttggcatttacctgtttattttgaaactctttgtaagaaatgtaaacctgGTCAGACACGCAACAGGGGATAGGCAAGGCACACAGGGGATAGG
>N_chr13-45374837_- (88 bp) 1
aagaattacagatgagagctcttcaagggcgggatacttctgatgtttctccagcccccagcacagtcagaggctttctaagtgcagaGTCAGACACGCAACAGGGGATAGGCAAGGCACACAGGGGATAGG
>N_chr15-58103174_+ (53 bp) 0
attttacagattttgagataagctcaaattttatttctccaatgcatctagggGTCAGACACGCAACAGGGGATAGGCAAGGCACACAGGGGATAGG
>N_chr1-114231611_+ (40 bp) 0
tttctacctcttgtagtttcctgacatgtaatcctggaacGTCAGACACGCAACAGGGGATAGGCAAGGCACACAGGGGATAGG
>N_chr7-86493332_+ (98 bp) 0
gtacagtcactaagaaagcactgagaaaaagatgcctttccagaatagctgaacatgagaaagtaagggggaaagctggaagagttgtgatttcatgAGTCAGACACGCAACAGGGGATAGGCAAGGCACACAGGGGATAGG
>N_chr19-7734393_- (56 bp) 0
gattccagaccccaacacctacctccccaggacccaggggtctgggaggctctgtcGTCAGACACGCAACAGGGGATAGGCAAGGCACACAGGGGATAGG
>N_chr2-179926749_+ (45 bp) 1
ttttgctgttccattggaatacatctcttttactgagctgagaacGTCAGACACGCAACAGGGGATAGGCAAGGCACACAGGGGATAGG
>N_chr4-71016430_+ (35 bp) 0
cagacaagatgtaagaaagcctgttagaaagctgaGTCAGACACGCAACAGGGGATAGGCAAGGCACACAGGGGATAGG
>N_chr14-93196484_- (38 bp) 1
caagcctatatggaaacttgctcttatatttagaagagGTCAGACACGCAACAGGGGATAGGCAAGGCACACAGGGGATAGG
>N_chr3-138030453_- (51 bp) 1
ttgtcatcagtttaaaatagtgggttataagacagtatttgcaagcctcatGTCAGACACGCAACAGGGGATAGGCAAGGCACACAGGGGATAGG
>N_chr10-42021909_- (59 bp) 3
gtatgtgtggtgaatatatttatttttgttcagagcaaacattttttcaatatgtatatGTCAGACACGCAACAGGGGATAGGCAAGGCACACAGGGGATAGG
>N_chr20-46359755_- (67 bp) 0
aggaacTttctgtccaccttaaaaattccgtaggaaccattggtctagctggttggggcaggcctgcGTCAGACACGCAACAGGGGATAGGCAAGGCACACAGGGGATAGG
>N_chr3-47822232_- (52 bp) 0
ggcaggctgatcacctgacgtcaggggtttgagaccagcctggccaacatggGTCAGACACGCAACAGGGGATAGGCAAGGCACACAGGGGATAGG
>N_chr12-32872788_- (48 bp) 0
aagagcctgtaacaatcctgttagagcagttaattctgattttaaatgGTCAGACACGCAACAGGGGATAGGCAAGGCACACAGGGGATAGG
>N_chr6-10470116_+ (98 bp) 5
tacagatagcaagatttctggcacaaagtaaactacagaattttcaattcagggattttttgtctttgattcctctctccagtccaggtggattcctcGTCAGACACGCAACAGGGGATAGGCAAGGCACACAGGGGATAGG
>N_chr2-168339502_+ (58 bp) 1
cagcctcccaaagtgctgggattacaggcgtgagccaccacgcccggcctctatgtttGTCAGACACGCAACAGGGGATAGGCAAGGCACACAGGGGATAGG
>N_chr15-46958254_+ (82 bp) 0
actacttgaggagggacccaactttccgctatcttttgggttcattccaaatagttttgtgccattgaaaaacttgaccttcGTCAGACACGCAACAGGGGATAGGCAAGGCACACAGGGGATAGG
>N_chr14-42335572_+ (31 bp) 0
tcgtggtagatacgctttttgatgtgctgctGTCAGACACGCAACAGGGGATAGGCAAGGCACACAGGGGATAGG
>N_chr2-65228645_+ (71 bp) 1
agggtttctctcttgttgcccaggctggagtgcaatggcgtgatctcagctcactgtagcctccacctcctGTCAGACACGCAACAGGGGATAGGCAAGGCACACAGGGGATAGG
>N_chr6-35850732_- (58 bp) 4
ttttttttttttttttttttgagacagagtctcacgctattgcccaggctgaagtgcaGTCAGACACGCAACAGGGGATAGGCAAGGCACACAGGGGATAGG
>N_chr9-32907243_- (80 bp) 1
tcaaatactgtaacctagattagagtgaaagtgattgctgcattactgtaatttcagtaaatgctgaagtttaattaagcGTCAGACACGCAACAGGGGATAGGCAAGGCACACAGGGGATAGG
>N_chr6-103166763_+ (73 bp) 0
gactataaattattataaatgacatatatgtaaataattttaagtaccataaaaacaacaaatgtataatatgGTCAGACACGCAACAGGGGATAGGCAAGGCACACAGGGGATAGG
>N_chr6-106269338_+ (48 bp) 0
tgagaacatcatagtgtacttgcacaaaactagatggtatggcctactGTCAGACACGCAACAGGGGATAGGCAAGGCACACAGGGGATAGG
>N_chr3-18178344_+ (79 bp) 1
tgtatgttgactgtcagggaaagaaggaggaagtaaaaattaaaccagaactctggtccaaactgcagtgattttttttGTCAGACACGCAACAGGGGATAGGCAAGGCACACAGGGGATAGG
>N_chr2-69225266_+ (59 bp) 1
cctgtcctatttctggcagagaTaagctaatatctcttcattgtggcagaatcaacctacGTCAGACACGCAACAGGGGATAGGCAAGGCACACAGGGGATAGG
>N_chr7-125445026_+ (109 bp) 3
gTagaggtgaaaaactgagtaagaaacactatgacaccatcttacagtgaagagagcaaatacattttatttttagtttActttatgtgtattgtagttttaaaagtaaGTCAGACACGCAACAGGGGATAGGCAAGGCACACAGGGGATAGG
>N_chr10-104832692_- (60 bp) 2
ggcaggcaActtccattatccagaaagatggattatgcaatctaaggtaagtggaagaaaGTCAGACACGCAACAGGGGATAGGCAAGGCACACAGGGGATAGG
>N_chr12-41828774_- (82 bp) 2
aTagccattgctatttctatttcaaaagaataaagctattctactagaggttttaaattaaaatctacgagcagctacctatGTCAGACACGCAACAGGGGATAGGCAAGGCACACAGGGGATAGG
>N_chr4-111748394_- (65 bp) 1
gtaaaagaattctttagcagaaattctgtcataatgtttttcaacactgccagcatcttccctacGTCAGACACGCAACAGGGGATAGGCAAGGCACACAGGGGATAGG
>N_chr16-45665987_- (43 bp) 1
gcctcatttcttggcttttccccattacccacaaataactcacGTCAGACACGCAACAGGGGATAGGCAAGGCACACAGGGGATAGG
>N_chr10-116229831_+ (50 bp) 1
ctttaccattaacccaaccctatcatcaccActttggtcatcacagaattGTCAGACACGCAACAGGGGATAGGCAAGGCACACAGGGGATAGG
>N_chr17-8839765_- (76 bp) 2
ctTTaggTTagTtggtcatctacaacatAgattttgatcctcaagaattccctcccaAactccctggcctgaaaagGTCAGACACGCAACAGGGGATAGGCAAGGCACACAGGGGATAGG
>N_chr7-125733601_+ (34 bp) 0
ttccttgtaaactaagattccttcctttgaagctGTCAGACACGCAACAGGGGATAGGCAAGGCACACAGGGGATAGG
>N_chr7-65981519_- (86 bp) 0
aagttttctaaggttcttgaccaggcagtaagactgtgagcccccaggagtttacataggttttctagggtcttcacacagctaacGTCAGACACGCAACAGGGGATAGGCAAGGCACACAGGGGATAGG
>N_chr2-23085452_+ (78 bp) 2
ccaacagcggccccttTtcgtcacagacccctcctcctcccactgcagtcgctggtgagcagtggggacttacgccttGTCAGACACGCAACAGGGGATAGGCAAGGCACACAGGGGATAGG
>N_chr5-149464499_+ (44 bp) 1
cTaTtgattttagatgtatgaagagtgaatgaattaatgaatAaGTCAGACACGCAACAGGGGATAGGCAAGGCACACAGGGGATAGG
>N_chr3-161368318_- (41 bp) 0
cctgcctcggcctcccagagtgctgggattattacaggtgtGTCAGACACGCAACAGGGGATAGGCAAGGCACACAGGGGATAGG
>N_chr10-122897605_+ (57 bp) 0
taataaatgtattcagaaaggtagggtaaaattgcttataataattaaaattcttgtGTCAGACACGCAACAGGGGATAGGCAAGGCACACAGGGGATAGG
>N_chr6-19565847_- (56 bp) 1
atgttgctctctaaatctgaatcatgtgccgtggggcagagcccagggtttgacctGTCAGACACGCAACAGGGGATAGGCAAGGCACACAGGGGATAGG
>N_chr2-137990232_- (66 bp) 0
tttctgcttatataaattaagtaggaatgcaggagacttcctacaaatttcacttttaggaacaccGTCAGACACGCAACAGGGGATAGGCAAGGCACACAGGGGATAGG
>N_chr2-125844497_+ (57 bp) 0
ttgattgaagataaaaagtcatatgttgtcttctgtcccctgcaggaatagaaacagGTCAGACACGCAACAGGGGATAGGCAAGGCACACAGGGGATAGG
>N_chr4-21589324_- (69 bp) 2
ttactcatttagtgggacaaagacattcgtaaaactggcctcatattttaagttttatttttagaatacGTCAGACACGCAACAGGGGATAGGCAAGGCACACAGGGGATAGG
>N_chr2-886094_- (57 bp) 0
ctttcctttttagtctcattgaagtccttgggtcactttacccctgcccttgggttgGTCAGACACGCAACAGGGGATAGGCAAGGCACACAGGGGATAGG
>N_chr7-31641076_+ (29 bp) 0
gtcttggcttagctagctgaaggaactggGTCAGACACGCAACAGGGGATAGGCAAGGCACACAGGGGATAGG
>N_chr14-96581837_- (124 bp) 3
tccaaggatcggtccggcagatgtaggctgagatcctaccgtgtgccaagcactgtgctcgacgtgggggagttaaacatggagcttccagtgcagatgaaacagacaaggggaccaacactgaGTCAGACACGCAACAGGGGATAGGCAAGGCACACAGGGGATAGG
>N_chr19-17135908_- (50 bp) 0
ccggttctagctcatgctattttccctttgggctgggtgtgcaacaacatGTCAGACACGCAACAGGGGATAGGCAAGGCACACAGGGGATAGG
>N_chr19-48542989_+ (85 bp) 1
atggtggctcacacctttaatctcagcaTtttgggaagctgatgaagtcaggagttcgagaccagcctgggcaacatgctaatacGTCAGACACGCAACAGGGGATAGGCAAGGCACACAGGGGATAGG
>N_chr2-52339615_- (42 bp) 2
cttggtctctctgccagccccttcaatgaaatgtctcaacttGTCAGACACGCAACAGGGGATAGGCAAGGCACACAGGGGATAGG
>N_chr11-34537156_- (38 bp) 0
cttaagaaaaccatggagatccaggactctagagaaaAGTCAGACACGCAACAGGGGATAGGCAAGGCACACAGGGGATAGG
>N_chr3-85180864_+ (62 bp) 1
gtcttagtgagaatgaagtaggggattaaaaaagtttcaggaaaaaggcagtggttaattgtGTCAGACACGCAACAGGGGATAGGCAAGGCACACAGGGGATAGG
>N_chr15-19468433_- (61 bp) 2
TtggttaatggtttcctcgggggaaatgacaattgaaagtcggtattttctactttcaaatGTCAGACACGCAACAGGGGATAGGCAAGGCACACAGGGGATAGG
>N_chr13-63923037_+ (43 bp) 0
caaaatgggaataaaaatacaaagaagaaagtttgttaatAtaGTCAGACACGCAACAGGGGATAGGCAAGGCACACAGGGGATAGG
>N_chr9-25194039_+ (56 bp) 0
gggactccataaactatgaatgatatgctaagatggaaacccaaaatgatggtaacGTCAGACACGCAACAGGGGATAGGCAAGGCACACAGGGGATAGG
>N_chr6-163229933_+ (58 bp) 0
ggaaagagagcataggtttatatttcagggtatcagtcatgcggccatgggatcagatGTCAGACACGCAACAGGGGATAGGCAAGGCACACAGGGGATAGG
>N_chr5-56459437_+ (54 bp) 1
aattccttgaacaaggtgggcacagaaggaagaaaacttctgggaAagagtAAcGTCAGACACGCAACAGGGGATAGGCAAGGCACACAGGGGATAGG
>N_chr10-125947422_- (66 bp) 2
ggggagatgggagtggctttccctgagatggggacacctgaggaagggcagatttggggccaggaaGTCAGACACGCAACAGGGGATAGGCAAGGCACACAGGGGATAGG
>N_chr10-25179758_+ (82 bp) 2
gtTtctgtgacttttggtttaaatttctaattcccaggacagagagactgattggtccactatgggtaagttAtctacctctGTCAGACACGCAACAGGGGATAGGCAAGGCACACAGGGGATAGG
>N_chr21-37366859_+ (53 bp) 1
taTagGcacccaggctggcgcgcgccccgcaacagaaggggtggcggaggataGTCAGACACGCAACAGGGGATAGGCAAGGCACACAGGGGATAGG
>N_chr11-88824961_+ (54 bp) 0
actgtttccaaagaaactccatttcttgttctgcccctaccccattgttctggcGTCAGACACGCAACAGGGGATAGGCAAGGCACACAGGGGATAGG
>N_chr1-228640900_- (61 bp) 1
taaaggaatgtgtccagttgttttacaactgcagtggatggcgtgttttcaatatcaattAGTCAGACACGCAACAGGGGATAGGCAAGGCACACAGGGGATAGG
>N_chr4-33332875_- (38 bp) 0
cagcacatgtaaaataaaaggaataactccacataaaaGTCAGACACGCAACAGGGGATAGGCAAGGCACACAGGGGATAGG
>N_chr5-114956999_+ (62 bp) 2
acaaaaaaaatgtcattttccaatagatcaaaaaatatcaaatagttgggcatatatctaacGTCAGACACGCAACAGGGGATAGGCAAGGCACACAGGGGATAGG
>N_chr8-111054719_+ (72 bp) 0
tagaagtgtatacatagtaaagctactttggattaatacattttattacccattttctggtaagaacagatgGTCAGACACGCAACAGGGGATAGGCAAGGCACACAGGGGATAGG
>N_chr3-60477872_+ (51 bp) 0
caaattccaaggtatctcttaatgacaaaaagtgggtgaataAttataaaAGTCAGACACGCAACAGGGGATAGGCAAGGCACACAGGGGATAGG
>N_chr13-19921213_- (72 bp) 1
acTTaagctggagtgcagtggctcaatcttggctcactgcaacctccacctcctgggttcaagtgattctccGTCAGACACGCAACAGGGGATAGGCAAGGCACACAGGGGATAGG
>N_chr2-182639152_+ (46 bp) 0
ttacaggtacagctttccatattattcaccatgtattccccatactGTCAGACACGCAACAGGGGATAGGCAAGGCACACAGGGGATAGG
>N_chr8-65896006_+ (95 bp) 3
ggaagttattccgcgttcagagcagagcacaatcaagagaatgcttgattactagggggaaaagaaggtgaaaagtgaggtgtgccaacaaaattGTCAGACACGCAACAGGGGATAGGCAAGGCACACAGGGGATAGG
>N_chr5-83720064_- (56 bp) 0
aaaaaagactacctttagtgttattcgttgcttgacaaactgaaagatggactaaaGTCAGACACGCAACAGGGGATAGGCAAGGCACACAGGGGATAGG
>N_chr14-33927631_+ (57 bp) 3
tccccatcttcacctcagcaatgacattTggcctcatgtgtgggaaggtactgtttcGTCAGACACGCAACAGGGGATAGGCAAGGCACACAGGGGATAGG
>N_chr15-35992624_- (53 bp) 2
aacatttattagtgtctactggctctcaggaaagtcatctattcaggcaatgtGTCAGACACGCAACAGGGGATAGGCAAGGCACACAGGGGATAGG
>N_chr8-142015762_- (53 bp) 0
acagcattggtcgggtgcagtgagtcaggaaggcccccatatttgcatcccagGTCAGACACGCAACAGGGGATAGGCAAGGCACACAGGGGATAGG
>N_chr15-86048568_+ (79 bp) 2
ctcagaccccattTactgcccactgtttgcattcaggcaaagttaagaggttcctgaacactgcagaggcacagagcccGTCAGACACGCAACAGGGGATAGGCAAGGCACACAGGGGATAGG
>N_chr8-143461820_- (65 bp) 1
tggTcaccccatCgccagaccttctctctgccaggaggtccctgcctgagggcacaAcatgactcGTCAGACACGCAACAGGGGATAGGCAAGGCACACAGGGGATAGG
>N_chr4-112409998_- (67 bp) 0
tctattcaaagacataggtagataatgcacgatgaacagacagagaaacagagcattaaataaaaacGTCAGACACGCAACAGGGGATAGGCAAGGCACACAGGGGATAGG
>N_chr5-50872673_- (55 bp) 1
gaGgttggatagaaatttttaaagtcttgaaaTtagaagctaccaactaAacctaGTCAGACACGCAACAGGGGATAGGCAAGGCACACAGGGGATAGG
>N_chr8-121327249_- (46 bp) 0
gcctcttggaactcttgctgttacagtcctgagctgacatgtaaAaGTCAGACACGCAACAGGGGATAGGCAAGGCACACAGGGGATAGG
>N_chr4-135468228_- (46 bp) 0
tTTacacgatgggctgtgccaCcacctcagcctggtagtaaatgcgGTCAGACACGCAACAGGGGATAGGCAAGGCACACAGGGGATAGG
>N_chr12-637678_+ (83 bp) 1
acctcggcctcccGaagtgctgggattacaggtgtgagccactgcgcccagctgagtggctttatacagaatgatacgtaatgGTCAGACACGCAACAGGGGATAGGCAAGGCACACAGGGGATAGG
>N_chr7-151220044_- (130 bp) 2
tattTgtctaaatccccagagtaacaagaagatccaatgcctctgctttacttgagcctggaaatgactctggcatcccacaagcaccaatcggagtcagaagcccacccacccaaagactcgggattttGTCAGACACGCAACAGGGGATAGGCAAGGCACACAGGGGATAGG
>N_chr2-95338574_+ (51 bp) 2
gagggccattggtgggctgtggtccaatTggccagaccacacctgtcccccGTCAGACACGCAACAGGGGATAGGCAAGGCACACAGGGGATAGG
>N_chr9-130132868_+ (49 bp) 0
ttgattttaaatatgcatcttgtttagcccaatatatccaaaAtattatGTCAGACACGCAACAGGGGATAGGCAAGGCACACAGGGGATAGG
>N_chr4-31719917_- (57 bp) 1
tttattatagaaatcatttgataagttgcatgtggactatagaatactttaaaatatGTCAGACACGCAACAGGGGATAGGCAAGGCACACAGGGGATAGG
>N_chr1-235865474_+ (77 bp) 1
aaactttccctgtattgtagttgcaatagcattccaagtagtcacctgatttttttccttgctcacctgAcatctgGTCAGACACGCAACAGGGGATAGGCAAGGCACACAGGGGATAGG
>N_chr6-63571571_+ (37 bp) 0
tgttcagaagtgtgaaaactttccccccttttcacacGTCAGACACGCAACAGGGGATAGGCAAGGCACACAGGGGATAGG
>N_chr12-31404261_- (39 bp) 0
aatccattattaaaatagttcaactttttctctacaatgGTCAGACACGCAACAGGGGATAGGCAAGGCACACAGGGGATAGG
>N_chr4-130757104_+ (53 bp) 1
tgctttcttcaactttattgtcctattttatactaatgagttgtaggtcctgtGTCAGACACGCAACAGGGGATAGGCAAGGCACACAGGGGATAGG
>N_chr2-126280704_+ (82 bp) 1
gttccactAtattcagcatgactttttttccatgagagttttattaatttaccagttttctaatggcaagccaattactctgGTCAGACACGCAACAGGGGATAGGCAAGGCACACAGGGGATAGG
>N_chr6-168797657_- (45 bp) 3
agctcaggtgcagggttggtgagttcctaacatctggttggagctGTCAGACACGCAACAGGGGATAGGCAAGGCACACAGGGGATAGG
>N_chr10-37965834_- (55 bp) 0
caatgacttttaccatcttactttctttccaccacttttttcttggtccccaAtaGTCAGACACGCAACAGGGGATAGGCAAGGCACACAGGGGATAGG
>N_chr2-50327091_+ (34 bp) 0
taaaaccagaaccttaacttttgtttatttcctaGTCAGACACGCAACAGGGGATAGGCAAGGCACACAGGGGATAGG
>N_chr1-161721871_- (62 bp) 1
aaaaaacagactttatccatgacaaactactgcaaaatgtcagaatttgtgaacagcaagttGTCAGACACGCAACAGGGGATAGGCAAGGCACACAGGGGATAGG
>N_chr2-51201752_- (50 bp) 0
atttgatgatggagtgctgctgtggatgtccaactttatggctatatgagGTCAGACACGCAACAGGGGATAGGCAAGGCACACAGGGGATAGG
>N_chr2-62399008_- (115 bp) 0
tcccagtggtcatacttcaaccactcatagactgctgaatgttcaaactacgcacaaataaggcaaacgcagagctgtaaccaatctcactgtttctgtacctcacttctgattTGTCAGACACGCAACAGGGGATAGGCAAGGCACACAGGGGATAGG
>N_chr8-132059555_+ (64 bp) 1
cattaccatagaagtcagcacaaggcatcatatgtcccttgcatattccaaagagattctggaaGTCAGACACGCAACAGGGGATAGGCAAGGCACACAGGGGATAGG
>N_chr2-158075191_- (37 bp) 1
taagttttgtaagggaaggtctagagtggctttaacAGTCAGACACGCAACAGGGGATAGGCAAGGCACACAGGGGATAGG
>N_chr11-72913179_+ (48 bp) 2
taaatcttaaaTtAatcctctaatttatttctttcctcttctattttcGTCAGACACGCAACAGGGGATAGGCAAGGCACACAGGGGATAGG
>N_chr5-140786491_+ (49 bp) 0
ctggaatctgctatagatgcagatgtagggcctcactctctccagaAttGTCAGACACGCAACAGGGGATAGGCAAGGCACACAGGGGATAGG
>N_chr5-86025629_- (71 bp) 0
TtgataaaacatcactgtttcgAcattactgccccagaaagacactcactacagctgatgaaacagcccctGTCAGACACGCAACAGGGGATAGGCAAGGCACACAGGGGATAGG
>N_chr20-34398758_+ (42 bp) 1
ctgtgcgcacacctctccctcctcctacagcaaatacattttGTCAGACACGCAACAGGGGATAGGCAAGGCACACAGGGGATAGG
>N_chr10-35757841_+ (45 bp) 0
gcctttgggccccttacttagggcaaggcacaagtattcttttttGTCAGACACGCAACAGGGGATAGGCAAGGCACACAGGGGATAGG
>N_chr1-11695070_- (48 bp) 1
cccagtacccagcctggtgccttgaatgtgggtgctggctggtacctgGTCAGACACGCAACAGGGGATAGGCAAGGCACACAGGGGATAGG
>N_chr9-108386611_+ (84 bp) 1
gaagaagagcattcgtggcagaccaatacgagcaggctcaagtactgtaagaatgtaagaatgtagaggagtgcagAgatgagAGTCAGACACGCAACAGGGGATAGGCAAGGCACACAGGGGATAGG
>N_chr10-73546373_- (49 bp) 0
catagctgaagagggaaatcgtgaactggaagttagatcagaagaaattGTCAGACACGCAACAGGGGATAGGCAAGGCACACAGGGGATAGG
>N_chr7-28616873_+ (53 bp) 3
tctctgcacagttctgggcctggaaggtccaggaagtggccttAgaaagttaaGTCAGACACGCAACAGGGGATAGGCAAGGCACACAGGGGATAGG
>N_chr6-58623437_+ (39 bp) 0
aggtattcctacctactccatatgaaagtatctgctgttGTCAGACACGCAACAGGGGATAGGCAAGGCACACAGGGGATAGG
>N_chr13-35968328_+ (54 bp) 0
tTTaaaaagtattgtttttaatctcatgtatggtgttcattacatttaacttttGTCAGACACGCAACAGGGGATAGGCAAGGCACACAGGGGATAGG
>N_chr18-74367818_- (37 bp) 1
gacagatgatcagaaaagcggaggtggccgccttgggGTCAGACACGCAACAGGGGATAGGCAAGGCACACAGGGGATAGG
>N_chr20-7647361_+ (206 bp) 3
aaaatagtgaaatgcaatcacttccaccactgtgaTtttggtcccggtcttcctcatttccagtctcgattatagcaatagcatcttaactggtttctctgcttccaagcttatacattaccttctgttctgcacgtggtagttagaataatccctagacaaccaaaatcagatAaagttattcctgtggttgaaacatcacattcGTCAGACACGCAACAGGGGATAGGCAAGGCACACAGGGGATAGG
>N_chr9-12565747_+ (49 bp) 1
cacagctgtcttatttatcttctcatttataaatatagtcaaatagttaGTCAGACACGCAACAGGGGATAGGCAAGGCACACAGGGGATAGG
>N_chr5-126513321_- (65 bp) 1
tgtatttagaaagattactctgattgtaacatggagaaaaggggaacaggaagacagagccagttGTCAGACACGCAACAGGGGATAGGCAAGGCACACAGGGGATAGG
>N_chr3-176320799_- (42 bp) 0
ttagaggatttgttttaatagatttctatgtttttaatgccaGTCAGACACGCAACAGGGGATAGGCAAGGCACACAGGGGATAGG
>N_chr7-130993110_- (42 bp) 0
agctccctttgcctttatctgtcggtctacagccttaaagAtGTCAGACACGCAACAGGGGATAGGCAAGGCACACAGGGGATAGG
>N_chr4-140499322_+ (64 bp) 1
tggggaatgtctactaatggtcctaatcagtaatgtttccatggttcctttagcgtacagatttGTCAGACACGCAACAGGGGATAGGCAAGGCACACAGGGGATAGG
>N_chr13-86125098_- (89 bp) 2
aatTttggctactgcaacctctgcctcccaggttcaaatgattctcctgcctcagccttctgagtagctgggattacaggcAcgtaccaGTCAGACACGCAACAGGGGATAGGCAAGGCACACAGGGGATAGG
>N_chr17-43467612_- (47 bp) 1
caaaatccacatccagaaaattgaaaactgagctgaccacaccttgcGTCAGACACGCAACAGGGGATAGGCAAGGCACACAGGGGATAGG
>N_chr1-201517517_+ (47 bp) 0
agtactttagagcatggtagctgctcattaagtttttgtgaaataatGTCAGACACGCAACAGGGGATAGGCAAGGCACACAGGGGATAGG
>N_chr3-197740691_- (85 bp) 2
ctcctgacctcgtgatccgccagcctcagcctcccaaagtgctgggattacaggcgtgagccaccgtgcccggcctcagaagctcGTCAGACACGCAACAGGGGATAGGCAAGGCACACAGGGGATAGG
>N_chr12-43077466_- (69 bp) 0
tgcaaacctgtttcatcatctcaatttcattctgtctggtcctgcctgtaaacttactaagtgctatggGTCAGACACGCAACAGGGGATAGGCAAGGCACACAGGGGATAGG
>N_chr1-157953357_- (80 bp) 0
gcctgtaatcccagcactttgggaggctgaggtgggcagatcatgaggtcaggagattgagaccattctggctaacatggGTCAGACACGCAACAGGGGATAGGCAAGGCACACAGGGGATAGG
>N_chr22-36655052_- (65 bp) 0
tgagcagatcgtgagcccctggaggccaaagacagggtcttttttttttctgagacagagtctcaGTCAGACACGCAACAGGGGATAGGCAAGGCACACAGGGGATAGG
>N_chr9-112819168_- (45 bp) 0
actcaatgagctgtgttacccagaaagcccatAaagataaggactGTCAGACACGCAACAGGGGATAGGCAAGGCACACAGGGGATAGG
>N_chr6-111833119_- (55 bp) 0
gtaacagctttattgagttataatttatatccgtttaaagaggacagtttgatggGTCAGACACGCAACAGGGGATAGGCAAGGCACACAGGGGATAGG
>N_chr16-8209893_- (76 bp) 1
caTtgcgtacttctgaccgccacaaatgtcagatgataaatttctgcagttttaagccactaaattggtcataattGTCAGACACGCAACAGGGGATAGGCAAGGCACACAGGGGATAGG
>N_chr12-16390280_+ (90 bp) 1
cacgaggtcaggagatcaagaccatcctggctaacacagagaaaccccgtctctactaaaaatacaaaaaattagccaggcAtgatggcaGTCAGACACGCAACAGGGGATAGGCAAGGCACACAGGGGATAGG
>N_chr9-14678565_- (77 bp) 1
ggtgatccaccTgcctttgcctcccaaagtgctgggattacaggcatgagccactgtgcctggcccccatttgtttgGTCAGACACGCAACAGGGGATAGGCAAGGCACACAGGGGATAGG
>N_chr3-190985200_+ (56 bp) 0
ttttcagaacttagTtggtcaccctaaaatgggtgagatctaatatcttgctttggGTCAGACACGCAACAGGGGATAGGCAAGGCACACAGGGGATAGG
>N_chr13-55128953_+ (100 bp) 2
gtatcaggaataatgtgggaggccggattgaagtctgagccaggaacaatggtaattgtgggagactcaacaaagagtgagtatagctgaaggagccgggGTCAGACACGCAACAGGGGATAGGCAAGGCACACAGGGGATAGG
>N_chr2-124495255_+ (49 bp) 0
tcaggatattaaccctaaactgcattttcagtttttttttttaatatagGTCAGACACGCAACAGGGGATAGGCAAGGCACACAGGGGATAGG
>N_chr7-134168551_- (86 bp) 0
ggttaatgaaacccatttccacattaataagatatttcatattgaacatcccataatgtttatctccaaaggatagtatttttaaaGTCAGACACGCAACAGGGGATAGGCAAGGCACACAGGGGATAGG
>N_chr1-113864142_+ (40 bp) 1
aatgtaacttgaatgcttataggtaaagtttgtctatcatGTCAGACACGCAACAGGGGATAGGCAAGGCACACAGGGGATAGG
>N_chr1-242911554_+ (40 bp) 0
agtacatacaaatagttttggaattacaccagtaccactaGTCAGACACGCAACAGGGGATAGGCAAGGCACACAGGGGATAGG
>N_chr19-36943486_+ (74 bp) 4
aatagaagagattgctaagactagtggttttttttttaTaagaatatcagtagagtgactctagttaacaatacGTCAGACACGCAACAGGGGATAGGCAAGGCACACAGGGGATAGG
>N_chr8-1270596_+ (51 bp) 1
aatcgtagctgttgctgcattgtctagaaattcagggcaaaccataAttctGTCAGACACGCAACAGGGGATAGGCAAGGCACACAGGGGATAGG
>N_chr12-75942183_- (67 bp) 1
ggggagacaaacggggtaagtgtgataagaaagcaaagaagaaggaacgcctgccttgggatcctaaGTCAGACACGCAACAGGGGATAGGCAAGGCACACAGGGGATAGG
>N_chr8-137738390_- (55 bp) 2
caggtgttaagatgtgttctggttatatttccattgctgatttctggttcaactaGTCAGACACGCAACAGGGGATAGGCAAGGCACACAGGGGATAGG
>N_chr3-131089705_+ (48 bp) 0
ggTggTaggtttttcactgatgaagcaggaggttacatataagcaaAAGTCAGACACGCAACAGGGGATAGGCAAGGCACACAGGGGATAGG
>N_chr6-10507655_+ (65 bp) 1
ttacgaagcctggggaaagagaaagttgaaatttcgcagaggtagatgaggcctgcactcaggaaGTCAGACACGCAACAGGGGATAGGCAAGGCACACAGGGGATAGG
>N_chr5-14430897_- (64 bp) 1
accagacctcttctcactctcacctccatttgaccatTttacgataaagacaccactggaaattGTCAGACACGCAACAGGGGATAGGCAAGGCACACAGGGGATAGG
>N_chr2-100198428_- (45 bp) 2
cgtgcatggctcaggagacccagactggtgggggaaAgggaAgagGTCAGACACGCAACAGGGGATAGGCAAGGCACACAGGGGATAGG
>N_chr2-112046573_- (50 bp) 0
TTaggagtttgagaccaggctggccaacatggtgaaccccatctctactaGTCAGACACGCAACAGGGGATAGGCAAGGCACACAGGGGATAGG
>N_chr13-84580359_+ (64 bp) 2
atataatacttatttgagaaattaatgccctcagaaaaggagccctctcattttaaccaaattaGTCAGACACGCAACAGGGGATAGGCAAGGCACACAGGGGATAGG
>N_chr3-74629573_+ (56 bp) 1
tTTtagtctcagtaacagattttgttaaaattgcaacatataaatgccaggatgacGTCAGACACGCAACAGGGGATAGGCAAGGCACACAGGGGATAGG
>N_chr4-46971946_- (45 bp) 0
TtttgtcattttcttatcaCAgctaacttgaagtaaacatacagaGTCAGACACGCAACAGGGGATAGGCAAGGCACACAGGGGATAGG
>N_chr12-70399069_- (73 bp) 1
ctattggtaacacagaccaatatttagtcccccattcaatatgggagaggactaaaaaggagccatcctggaAGTCAGACACGCAACAGGGGATAGGCAAGGCACACAGGGGATAGG
>N_chr16-81490207_- (45 bp) 0
cttgcagtaaaggaaggcacactgtgccctctatttctctagacaGTCAGACACGCAACAGGGGATAGGCAAGGCACACAGGGGATAGG
>N_chr6-23197897_- (60 bp) 0
caatttatctcacctttTccagtagctgatgtcataatcagtcttatctagaggtgggttGTCAGACACGCAACAGGGGATAGGCAAGGCACACAGGGGATAGG
>N_chr5-81178135_+ (48 bp) 0
gTatcagaatcctaaacattattgtctgagaacaaatcacttgattaAGTCAGACACGCAACAGGGGATAGGCAAGGCACACAGGGGATAGG
>N_chr11-37460080_+ (74 bp) 1
attagaaataggcaagaaggccgagcgcggtggttcacggtggttcacgcctgtaatcccagcactttgggaggGTCAGACACGCAACAGGGGATAGGCAAGGCACACAGGGGATAGG
>N_chr8-27815111_+ (114 bp) 2
gaagacaccccgcaatgggacaggTacagaTctcagccctgaatcgtgacaactattcccctccagccccaaggtccttacatctgcatctggagctaccagtgaaagaggggaGTCAGACACGCAACAGGGGATAGGCAAGGCACACAGGGGATAGG
>N_chr4-141649565_+ (50 bp) 0
tgcccctctgagatgaagcttccagaagaagGatcaggcagcaacatttAGTCAGACACGCAACAGGGGATAGGCAAGGCACACAGGGGATAGG
>N_chr10-36248897_+ (51 bp) 1
ggggcactgggagggtcccagaccccaaatatcttcctGacttcctcttccGTCAGACACGCAACAGGGGATAGGCAAGGCACACAGGGGATAGG
>N_chr3-12377435_+ (60 bp) 1
gcttcagccaataatagagtatgttgagcttcaggagacgttgccaacagttctgaacaAGTCAGACACGCAACAGGGGATAGGCAAGGCACACAGGGGATAGG
>N_chr4-34982942_+ (52 bp) 0
gtgtattaagtataattatttaattccattaaaacatacagggtaattaaaaGTCAGACACGCAACAGGGGATAGGCAAGGCACACAGGGGATAGG
>N_chr1-215319900_- (43 bp) 0
TattagtaaactgggtgtagcttcatctatctcataggactgtGTCAGACACGCAACAGGGGATAGGCAAGGCACACAGGGGATAGG
>N_chr11-118739640_+ (50 bp) 2
tgggaaaggaggggtggAggctgggaagaatccgtcccctcacctaggggGTCAGACACGCAACAGGGGATAGGCAAGGCACACAGGGGATAGG
>N_chr3-149897100_- (46 bp) 2
TtaggaataggaacttcctcaaactgtgaagtttatttatgaaaaaGTCAGACACGCAACAGGGGATAGGCAAGGCACACAGGGGATAGG
>N_chr7-39099389_+ (48 bp) 0
tagagaaactaagtaatataattatacatgaactaaatgcttcagagaGTCAGACACGCAACAGGGGATAGGCAAGGCACACAGGGGATAGG
>N_chr18-73712306_+ (55 bp) 0
gcacttaccagtaagtgtttctccttcattcaattctatgaccactcatgtaaccGTCAGACACGCAACAGGGGATAGGCAAGGCACACAGGGGATAGG
>N_chr7-109029155_- (64 bp) 2
aacttataaaaaattgaatgttagagaatttaaaaaagacatattCaacagtcaaaatgctttaGTCAGACACGCAACAGGGGATAGGCAAGGCACACAGGGGATAGG
>N_chr12-43494976_+ (133 bp) 2
atataggtaaagcattttatatgtataaattctttaatcctcacaacaacttatgaagcagtactattatcctcaatttacagatcaggaaattgagatacagatcttaggtgacttccccaatgtccacagaGTCAGACACGCAACAGGGGATAGGCAAGGCACACAGGGGATAGG
>N_chr12-38329555_+ (46 bp) 0
tgtattagttagctgagacattagtataagctctctctgactttagGTCAGACACGCAACAGGGGATAGGCAAGGCACACAGGGGATAGG
>N_chr3-96629132_- (57 bp) 2
taaatacgtgtccaaaatcgatgttctaaActagactttctggattctcaccctttgGTCAGACACGCAACAGGGGATAGGCAAGGCACACAGGGGATAGG
>N_chr5-32367709_+ (61 bp) 1
gagTcagaaagggggcggggagcgggaggagtccatttattttctcacctcatgtgagacgGTCAGACACGCAACAGGGGATAGGCAAGGCACACAGGGGATAGG
>N_chr10-1155577_+ (114 bp) 1
tgttgtgcgcctaacaTtgctgaccttataatattataagtggccagtcacttgcccccttcgctgggaggagggaggcgtcactggagtgactttacctcctcctcttctgcaGTCAGACACGCAACAGGGGATAGGCAAGGCACACAGGGGATAGG
>N_chr8-145914139_+ (129 bp) 6
aTatTTtTagtcccagggtccacagcaagtacgtgtcacaacagcccttagagccacccacaagccctcccatgccccggtgcttccttccattctacgtaaatgtgaggcctgtgggcctcttaagggGTCAGACACGCAACAGGGGATAGGCAAGGCACACAGGGGATAGG
>N_chr3-116738699_- (70 bp) 1
tcctgcaatggcttatacataagtgtgcaactgaaacatacatgttgattgaagagggaaattattctatGTCAGACACGCAACAGGGGATAGGCAAGGCACACAGGGGATAGG
>N_chr4-41010705_- (44 bp) 0
tctgatggtagtttcttttgctgtgcagaagctctttagtttcaGTCAGACACGCAACAGGGGATAGGCAAGGCACACAGGGGATAGG
>N_chr14-77107875_+ (58 bp) 2
atacgtttgagcttttcttctttttttgagagagagagtctcgcactgtcgcccaggcGTCAGACACGCAACAGGGGATAGGCAAGGCACACAGGGGATAGG
>N_chr10-18451287_- (140 bp) 1
gccctcacatatgaataaaaccacagtgttcaaagtggctcaatgcttcagggcactggctatggcctaggtttggatacccacaaatagcaccccactccatgtggctttgcaggaatgcccctctgaagatagatcaAGTCAGACACGCAACAGGGGATAGGCAAGGCACACAGGGGATAGG
>N_chr10-54427364_+ (52 bp) 1
gtgattgaagttaagttgttttTaacttgaaatagaatgtttgaagtataaaGTCAGACACGCAACAGGGGATAGGCAAGGCACACAGGGGATAGG
>N_chr13-62318348_- (49 bp) 2
aaaactttgtaaaagtaacttcaaataaaattcatacttgaaggactttGTCAGACACGCAACAGGGGATAGGCAAGGCACACAGGGGATAGG
>N_chr12-39951004_+ (66 bp) 3
gtaaagttgattattaaaatgtcaaaacttaatttttacacaatgaaattttattttctaaatctAGTCAGACACGCAACAGGGGATAGGCAAGGCACACAGGGGATAGG
>N_chr3-21469074_- (54 bp) 1
gattttattctttttcatgcaattgtaagggaaattgttttcttaactttagatGTCAGACACGCAACAGGGGATAGGCAAGGCACACAGGGGATAGG
>N_chr14-62392791_- (46 bp) 1
gaagataattaggaaaagttagtactggttatTattatggaggggcGTCAGACACGCAACAGGGGATAGGCAAGGCACACAGGGGATAGG
>N_chr7-54874185_- (67 bp) 2
cttctgatagatgcatttattttgtgaaaggtgatgcggttattagaacagaaaataacagactcaaGTCAGACACGCAACAGGGGATAGGCAAGGCACACAGGGGATAGG
>N_chr2-222426220_+ (52 bp) 1
ttatcctctatataatagctttatattgTtgagtttaaacataaatggagagGTCAGACACGCAACAGGGGATAGGCAAGGCACACAGGGGATAGG
>N_chr7-137865521_- (114 bp) 2
agtttgaaaacacagacatagtaatgtatgcactactaatatctgggaaagcaaatcaaagtgatatttgattttaagcagttttggaaacttaaaattgtacttaaattttttGTCAGACACGCAACAGGGGATAGGCAAGGCACACAGGGGATAGG
>N_chr11-106867944_- (39 bp) 0
agtagTagTcagagagacttcagtgccacacaaaacagtGTCAGACACGCAACAGGGGATAGGCAAGGCACACAGGGGATAGG
>N_chr3-110249270_- (66 bp) 1
ccttgttggtatttttactgtttaacagaagcaactgaactctatactgctaaagaattgctttggGTCAGACACGCAACAGGGGATAGGCAAGGCACACAGGGGATAGG
>N_chr10-121971190_+ (75 bp) 2
acaaagctcctttcatgaaagactatcaagtttcaagggttgtcccctctctagctgagttcttagttttgtactGTCAGACACGCAACAGGGGATAGGCAAGGCACACAGGGGATAGG
>N_chr9-113076773_+ (69 bp) 0
TctggtttTtaagcctacatattcagatacatacaggacatttccacttggatatccaacaggcacttgGTCAGACACGCAACAGGGGATAGGCAAGGCACACAGGGGATAGG
>N_chr8-114941236_- (40 bp) 0
TtgaagtgaagttacaaatttacaccctatgcaaatgaagGTCAGACACGCAACAGGGGATAGGCAAGGCACACAGGGGATAGG
>N_chr11-18830925_- (67 bp) 1
gggccttgctgtaTcttgatctatgcccatgaagggtagggtagctcaggctgctAgtccaggaaaaGTCAGACACGCAACAGGGGATAGGCAAGGCACACAGGGGATAGG
>N_chr11-6418300_+ (54 bp) 0
atccagggtggtagcatcaaagctccagccatctgagcagcgttctggggtggaGTCAGACACGCAACAGGGGATAGGCAAGGCACACAGGGGATAGG
>N_chr1-91576883_- (74 bp) 0
tgcaccagtggtggtggcacagcagggtccatgtttgcagtgtatcagcagtggcaagacagcagcatagtgggGTCAGACACGCAACAGGGGATAGGCAAGGCACACAGGGGATAGG
>N_chr12-43087362_- (114 bp) 5
acctgggtgacagagagaaagagagagatcctgcctcttaaaaaGaaatagggtaatgttgaagttgattcaattttctagtttgtgtaagcggatgagtggtgacaataaAcaGTCAGACACGCAACAGGGGATAGGCAAGGCACACAGGGGATAGG
>N_chr16-59818965_- (48 bp) 0
tgttggccttttaataatatttattacatcatgttataacttttttgtGTCAGACACGCAACAGGGGATAGGCAAGGCACACAGGGGATAGG
>N_chr5-7593944_+ (86 bp) 1
gaatttggtccggattcagggggtgggagcaagggaagatcagagacttcttaagatgaaaaggcactcgaggacttccAtcctgtGTCAGACACGCAACAGGGGATAGGCAAGGCACACAGGGGATAGG
>N_chr4-85594879_- (46 bp) 0
atttttcagtttattttcttagattttgtaagtattcatactattgGTCAGACACGCAACAGGGGATAGGCAAGGCACACAGGGGATAGG
>N_chr2-50637271_- (40 bp) 0
TcctaggaatgtgaaaacacaaacatattacgccctattcGTCAGACACGCAACAGGGGATAGGCAAGGCACACAGGGGATAGG
>N_chr3-20587374_- (80 bp) 1
tgtcactttattttgaatatatatacgtattatatatgcttatgtagaattgagatgaatgatagcaaagatacaagggaGTCAGACACGCAACAGGGGATAGGCAAGGCACACAGGGGATAGG
>N_chr1-191045610_+ (49 bp) 0
gtgagccagaaatagtgtctgccttttgaGctaaattcattaacaattcGTCAGACACGCAACAGGGGATAGGCAAGGCACACAGGGGATAGG
>N_chr7-22994708_+ (48 bp) 0
ttgtttctaggtcctcccagtgaacaaagctaggagatatatgcatgcGTCAGACACGCAACAGGGGATAGGCAAGGCACACAGGGGATAGG
>N_chr9-18987806_- (49 bp) 1
tggagtttgctggaagtccactccagaacttgtttgccttgtatcaccaGTCAGACACGCAACAGGGGATAGGCAAGGCACACAGGGGATAGG
>N_chr7-32472941_- (44 bp) 1
tagctcttcgtgttgaattgatcTctttaccattatgtaatgAcGTCAGACACGCAACAGGGGATAGGCAAGGCACACAGGGGATAGG
>N_chr12-60842806_+ (45 bp) 1
aaggaatttagatcaacaaatagaaatttagatcaattaaaagaaGTCAGACACGCAACAGGGGATAGGCAAGGCACACAGGGGATAGG
>N_chr11-32262168_- (63 bp) 0
TtgattTaattttggaagtcattattgaactgttcagggcttcactttcttcttggttcaatcGTCAGACACGCAACAGGGGATAGGCAAGGCACACAGGGGATAGG
>N_chr15-95192016_+ (81 bp) 0
catcaacagatgaatggataaagaaaatgtggtacatatacacaatagagtactattcaatcattaaacagaatgagatccGTCAGACACGCAACAGGGGATAGGCAAGGCACACAGGGGATAGG
>N_chr3-185042853_+ (59 bp) 0
acatacatatttgctgccatgtgaaataaggagaaatgactgaatgttgacagcaacatGTCAGACACGCAACAGGGGATAGGCAAGGCACACAGGGGATAGG
>N_chr19-15174661_+ (52 bp) 0
ggtgaggactttgcctgggagggttatttatttgttcattcatgtattcaacGTCAGACACGCAACAGGGGATAGGCAAGGCACACAGGGGATAGG
>N_chr10-2390123_- (68 bp) 1
ttctaaccatatgcaggaaatagattattcacctgggcttgcaattttattagggacctttgcagatgGTCAGACACGCAACAGGGGATAGGCAAGGCACACAGGGGATAGG
>N_chr2-158350355_+ (50 bp) 0
tacacccagtgcctaaataatctctcattataaaacactcatttagggaaGTCAGACACGCAACAGGGGATAGGCAAGGCACACAGGGGATAGG
>N_chr5-22265242_+ (49 bp) 3
gacattaagaataacataggatttggggccttgttactccagcctgggcGTCAGACACGCAACAGGGGATAGGCAAGGCACACAGGGGATAGG
>N_chr6-82896961_+ (44 bp) 0
tcataacttaaggctTctgacctattcagtgcagtaagaaaaaAGTCAGACACGCAACAGGGGATAGGCAAGGCACACAGGGGATAGG
>N_chr12-106286343_+ (57 bp) 0
gtaatgactatcacatagttggcacccatcatattttgtgtctatccattctttaatGTCAGACACGCAACAGGGGATAGGCAAGGCACACAGGGGATAGG
>N_chr7-31984184_+ (61 bp) 2
gctaccaagctgatcattcgcagagccagggttcaaatccaggctgtccaactccaaagttGTCAGACACGCAACAGGGGATAGGCAAGGCACACAGGGGATAGG
>N_chr11-65474787_- (64 bp) 0
ggatcacgaggtcaggatagcgagaccatcctggctaacacagtgaaaccccatctctactaaaGTCAGACACGCAACAGGGGATAGGCAAGGCACACAGGGGATAGG
>N_chr10-2611444_- (41 bp) 0
tgaatgaagtgatcagtgttctctccttcCcatcctgcagtGTCAGACACGCAACAGGGGATAGGCAAGGCACACAGGGGATAGG
>N_chr5-55922257_+ (59 bp) 1
aaggcttttactaaaagttaattgtctttctttttttttttttttttttgagacactgtGTCAGACACGCAACAGGGGATAGGCAAGGCACACAGGGGATAGG
>N_chr3-140933995_+ (92 bp) 1
tgtcaccagggttttcatagcatcagtggtctcatccaactcttgagttattccatagtttctctttttcccatgaaagatgaaggacaagaGTCAGACACGCAACAGGGGATAGGCAAGGCACACAGGGGATAGG
>N_chr3-172626600_- (32 bp) 0
gttccaagtctttgctattgtgagtagtgctAGTCAGACACGCAACAGGGGATAGGCAAGGCACACAGGGGATAGG
>N_chr15-60694489_+ (58 bp) 0
tttcaccatgttggccaggttggtctcgaactcctgacctcaggggatccgcctgcctGTCAGACACGCAACAGGGGATAGGCAAGGCACACAGGGGATAGG
>N_chr11-57509468_+ (38 bp) 1
cccagctacgtgaaaggctgaggcaggagaattgcgtgGTCAGACACGCAACAGGGGATAGGCAAGGCACACAGGGGATAGG
>N_chr6-8525250_+ (77 bp) 1
gctctcaaagggcactaaaaaggatactgaagctatgaatgaatgtctaaaagtgattgaagatgagtgatatggttGTCAGACACGCAACAGGGGATAGGCAAGGCACACAGGGGATAGG
>N_chr2-99759229_+ (42 bp) 0
tttctgtagttagaggagcaatgcagaaaCacttccaaagttGTCAGACACGCAACAGGGGATAGGCAAGGCACACAGGGGATAGG
>N_chr1-34121630_- (57 bp) 1
TTttggagaaatactgacttaaaaaaaaaaggcaactgtgaggggacctaacatctaGTCAGACACGCAACAGGGGATAGGCAAGGCACACAGGGGATAGG
>N_chr8-60670475_+ (56 bp) 1
atgaggttttaggcagaagtaattttgtggtattattaatgaatttaatgttaagtGTCAGACACGCAACAGGGGATAGGCAAGGCACACAGGGGATAGG
>N_chr1-200026637_- (77 bp) 2
ttcttcataaaagttgaggctcagagaaggggaagaacaatcccctcgtcttctatcatagagctgtgaagaagacgGTCAGACACGCAACAGGGGATAGGCAAGGCACACAGGGGATAGG
>N_chr5-17871759_- (74 bp) 4
attacagtcatggttacaggggtgtctacacttgtcaaaatgcaccaatctatattcttagaatgggatattttGTCAGACACGCAACAGGGGATAGGCAAGGCACACAGGGGATAGG
>N_chr8-101706643_+ (51 bp) 1
aaaatacgtgctttgttgctattctgctctgaggcagaggaacattcttaaGTCAGACACGCAACAGGGGATAGGCAAGGCACACAGGGGATAGG
>N_chr11-122102168_+ (49 bp) 0
tggcacatctcaaacacgcacgtgaacacccagtcattacgcttatgaaGTCAGACACGCAACAGGGGATAGGCAAGGCACACAGGGGATAGG
>N_chr11-20716798_- (108 bp) 0
ttctcgtcctctagcaggaaaagttcttccccaggcattacctcattggtgattcacaataccctgggaaatagatatttcctcctacactttacatgtggggacatgGTCAGACACGCAACAGGGGATAGGCAAGGCACACAGGGGATAGG
>N_chr11-126473665_- (60 bp) 0
TttgatagaggttacctggatacacaaaggagcaggatggcaggagtgatcataGtttccGTCAGACACGCAACAGGGGATAGGCAAGGCACACAGGGGATAGG
>N_chr14-34425933_- (68 bp) 1
aaagtgctacaggcgtaaaccaccgcgcccggcctgatttctcttttgatttcagagccttgtcttccGTCAGACACGCAACAGGGGATAGGCAAGGCACACAGGGGATAGG
>N_chr7-105315577_+ (73 bp) 2
aatgtcacaggaggctgagcagcacggatggctgtggtgggcagcaaagtcGcaggagagaggagaaacttgaGTCAGACACGCAACAGGGGATAGGCAAGGCACACAGGGGATAGG
>N_chr7-124793102_+ (98 bp) 1
gggcattcatgtcttattctggttctcaaggagactgatttcagcttttgtccattcagtatgacataagttgtgggtttgtcacagatttctcttaaGTCAGACACGCAACAGGGGATAGGCAAGGCACACAGGGGATAGG
>N_chr11-20812469_- (94 bp) 3
gcttacttgcataaccaactacctactcaacatctctcccggaataccccaaactcaatactcgcaagacataactcctaattctttccccaaaGTCAGACACGCAACAGGGGATAGGCAAGGCACACAGGGGATAGG
>N_chr12-13330426_+ (77 bp) 0
gggagatggaagtcagaggacacaaagtagaagatctggaatgaacaagtctagagatttgatttacagcatgagaaGTCAGACACGCAACAGGGGATAGGCAAGGCACACAGGGGATAGG
>N_chr1-167632758_- (81 bp) 2
gcaccagtgtgatagcTtttgataccttatcatttattgtttacttatttctgtgagaaatgggttgaagattggttacagGTCAGACACGCAACAGGGGATAGGCAAGGCACACAGGGGATAGG
>N_chr4-71305780_- (38 bp) 1
gtatTaataagagaaaggtgagcagccagtgaaggaaaGTCAGACACGCAACAGGGGATAGGCAAGGCACACAGGGGATAGG
>N_chr1-72663045_+ (60 bp) 0
aaagaaaagtacattaggctgaatgaaagaagtcagttatgaaagaccacatattgtacaGTCAGACACGCAACAGGGGATAGGCAAGGCACACAGGGGATAGG
>N_chr12-50252574_- (57 bp) 1
gaaacaacagatttttcaataaatAgtgctagaatgattgCgtaattacttggaaaaGTCAGACACGCAACAGGGGATAGGCAAGGCACACAGGGGATAGG
>N_chr2-134332775_- (51 bp) 0
aaactggcatacaggattggcttcataatttgcaggacccagAAtaaaaAAGTCAGACACGCAACAGGGGATAGGCAAGGCACACAGGGGATAGG
>N_chr12-79972962_+ (33 bp) 0
tatccctggtcttcgctgttacatttaccctttGTCAGACACGCAACAGGGGATAGGCAAGGCACACAGGGGATAGG
>N_chr16-18211359_- (58 bp) 2
tttttttgaAatggaatgtcactctgtcacctaggctggagtacagtggcgcaatTtcGTCAGACACGCAACAGGGGATAGGCAAGGCACACAGGGGATAGG
>N_chr3-36029725_- (58 bp) 0
tagcacattgatttcagaatttttgtttcatgtaccaatatcaacaaattctgcctgcGTCAGACACGCAACAGGGGATAGGCAAGGCACACAGGGGATAGG
>N_chr19-11191151_+ (52 bp) 0
TtgcacccggcttaaaaaaatcactgttaatcggctggAcgtggtggctcacGTCAGACACGCAACAGGGGATAGGCAAGGCACACAGGGGATAGG
>N_chr20-2631266_+ (50 bp) 0
TcctcatgcccatgacatcccaggtgttatggcttagcctgaagccaagtGTCAGACACGCAACAGGGGATAGGCAAGGCACACAGGGGATAGG
>N_chr4-178080752_- (57 bp) 0
tttgagtattttcttggcctcccatgatgctgcatccttgtccttaaaattgtcagaGTCAGACACGCAACAGGGGATAGGCAAGGCACACAGGGGATAGG
>N_chr11-96890800_+ (70 bp) 2
ctcaactgattatgcctaatatttactgttatgcaatgttctacctggttagaccccctcagtgatcatcGTCAGACACGCAACAGGGGATAGGCAAGGCACACAGGGGATAGG
>N_chr12-101840788_- (68 bp) 2
taaccgtttaacggagacagtccaatttatatctggttttttttctgtgtaattataactagtacctcGTCAGACACGCAACAGGGGATAGGCAAGGCACACAGGGGATAGG
>N_chr2-239413911_+ (56 bp) 0
TctgaccttgtgatctgcctgcctcagcctcccaaagtgctgggattacaggcgggGTCAGACACGCAACAGGGGATAGGCAAGGCACACAGGGGATAGG
>N_chr4-11412972_+ (72 bp) 3
ctgactaggcacgctacttctacttgaaaaagactgatgcttgtcttacaccattttgaggtcaccacagtaGTCAGACACGCAACAGGGGATAGGCAAGGCACACAGGGGATAGG
>N_chr5-131148925_- (74 bp) 0
aatttttgtatttttagtagcggcggggtttcaccatgttgggcaggctggtcttgaactcctgacctcaagcaGTCAGACACGCAACAGGGGATAGGCAAGGCACACAGGGGATAGG
>N_chr18-73683121_+ (51 bp) 0
tttgcagatgcttgagaagaaaacaaattattcagctttttcaaatttattGTCAGACACGCAACAGGGGATAGGCAAGGCACACAGGGGATAGG
>N_chr4-137451037_- (45 bp) 0
atagactggattaagaaaatgtggcacatatacactatggaatacGTCAGACACGCAACAGGGGATAGGCAAGGCACACAGGGGATAGG
>N_chr8-97325459_+ (165 bp) 1
taaaaccaagttcaagacgataaacctaaaagaaagtaaatttgctatgaatcgttaAgtagaaatagttattttggtaccatggcaaggctgcactgattttttttttttttgagatggagctcgctatgttgcccaggatggagtgcagtggcatgatctcctGTCAGACACGCAACAGGGGATAGGCAAGGCACACAGGGGATAGG
>N_chr7-139715653_- (73 bp) 0
gtttgttcttcccattcatttattcattcattcgacagatatttattgctcatctagcatatgtcaatgggaaGTCAGACACGCAACAGGGGATAGGCAAGGCACACAGGGGATAGG
>N_chr4-68363666_+ (46 bp) 0
tggccatgtgagAtagttcaaccattatggaagacagtgtggtgatGTCAGACACGCAACAGGGGATAGGCAAGGCACACAGGGGATAGG
>N_chr7-122860626_- (67 bp) 0
cctgctaaacaaaactccagttgttttgtatttatattacaaagtatatttttgtaattgttttcttGTCAGACACGCAACAGGGGATAGGCAAGGCACACAGGGGATAGG
>N_chr11-124002474_+ (50 bp) 0
tagtttgatacactgccatttcaagttggaccaagatggagttagcaaagGTCAGACACGCAACAGGGGATAGGCAAGGCACACAGGGGATAGG
>N_chr3-65570544_+ (43 bp) 3
gTttcccaaagtgttgggattataggcttgagccatcacAcccGTCAGACACGCAACAGGGGATAGGCAAGGCACACAGGGGATAGG
>N_chr3-188440121_+ (53 bp) 2
TtctacaActccgccattcctctcttctctgaggcttcactgcctggagtcctGTCAGACACGCAACAGGGGATAGGCAAGGCACACAGGGGATAGG
>N_chr1-34755008_- (62 bp) 5
gggaacgacagtcactgagacctacttgagggtgaagagtgggaagagggagaAAatcaAaaGTCAGACACGCAACAGGGGATAGGCAAGGCACACAGGGGATAGG
>N_chr20-44188907_+ (52 bp) 1
acttcccctctcttagcctcagtttcttcatctgtaaaatgggatgataacaGTCAGACACGCAACAGGGGATAGGCAAGGCACACAGGGGATAGG
>N_chr8-80236881_- (71 bp) 0
cctgctagttttttatgaatttaataactacttggtttaattctcattttcaaccatccacatattcctgaGTCAGACACGCAACAGGGGATAGGCAAGGCACACAGGGGATAGG
>N_chr2-135367023_- (120 bp) 1
tttattaaatgcagtttcagtgagtgataaagaaaaaatcaaatgcattcaatcaaaagtaaatgggtggtgaaaaatgcaaatctaagtgttaactacttacttcttctctgtcattgtGTCAGACACGCAACAGGGGATAGGCAAGGCACACAGGGGATAGG
>N_chr17-23098678_- (58 bp) 4
tGTtttaaaaaaaattaattagctgggcatcacagtgcactcctgtagtcccaactgcGTCAGACACGCAACAGGGGATAGGCAAGGCACACAGGGGATAGG
>N_chr7-31617364_- (52 bp) 1
gtgtatgacaataataccgcaaaggagggaggaggaaataaaactatactAAGTCAGACACGCAACAGGGGATAGGCAAGGCACACAGGGGATAGG
>N_chr7-132656206_- (60 bp) 0
gcagagcacttcacaaatagactcttaggacttccagtttattattaagaataagacaaaGTCAGACACGCAACAGGGGATAGGCAAGGCACACAGGGGATAGG
>N_chr13-58819177_- (84 bp) 2
TatgtaattacaagtaggtataaatatgattgcagaactgcctctgagccAccactctgggcacactgcctctacggtagccccGTCAGACACGCAACAGGGGATAGGCAAGGCACACAGGGGATAGG
>N_chr1-236907355_- (50 bp) 1
aacgtggaatccaaaactgagtgaatgaagtgacagtgtattcatacagtGTCAGACACGCAACAGGGGATAGGCAAGGCACACAGGGGATAGG
>N_chr16-48749987_+ (61 bp) 0
tacagggaatttgcagaacttggtcttgagccctgggtccagaaacttcttctggaaggtgGTCAGACACGCAACAGGGGATAGGCAAGGCACACAGGGGATAGG
>N_chr7-30351906_- (53 bp) 2
atgtgaagtctaaattatctcctaataacCaggacttgaaTagagaggcagtgGTCAGACACGCAACAGGGGATAGGCAAGGCACACAGGGGATAGG
>N_chr19-53572573_+ (49 bp) 0
TTtcctggcatcaagcaatcctcctgcctcaagccccaaagtagctAAgGTCAGACACGCAACAGGGGATAGGCAAGGCACACAGGGGATAGG
>N_chr3-74710122_- (70 bp) 0
taTtttaaaCtttttacatcagtttccaacagtggagaaacattggactgtgccatttagcaataagttgGTCAGACACGCAACAGGGGATAGGCAAGGCACACAGGGGATAGG
>N_chr6-97180021_- (51 bp) 0
tagtggggaaaaatgctgatagagtagcctacgaagagccatgagAccaAaGTCAGACACGCAACAGGGGATAGGCAAGGCACACAGGGGATAGG
>N_chr15-52587454_+ (49 bp) 2
taaagaaagctactagttttctccctgaaacctcattgacctcttgctgGTCAGACACGCAACAGGGGATAGGCAAGGCACACAGGGGATAGG
>N_chr7-11637757_- (54 bp) 0
tttctgctgtaacctttacagaaaagtaactttgaaatgaccaatccacgttttGTCAGACACGCAACAGGGGATAGGCAAGGCACACAGGGGATAGG
>N_chr12-77545061_+ (115 bp) 3
ttttgaatcTtattttataggacacaattttcaagtgtaaatgtctatctgggttagacagataaaAaaaatgtaCgaggcatgttggtagaaatgggtgacctggaatgttaagGTCAGACACGCAACAGGGGATAGGCAAGGCACACAGGGGATAGG
>N_chr10-117797687_- (48 bp) 1
ctgggacgtacgacagaacctatgacatcccaaaagacagctggttctGTCAGACACGCAACAGGGGATAGGCAAGGCACACAGGGGATAGG
>N_chr2-96270414_+ (49 bp) 1
aaggTaagagggTagttattacagagagccatggggcaagaAtggagccGTCAGACACGCAACAGGGGATAGGCAAGGCACACAGGGGATAGG
>N_chr12-88279441_- (58 bp) 1
tatgtacctgaaagactctagtcactacactgcatcatTaaacttaatcggttaaagtGTCAGACACGCAACAGGGGATAGGCAAGGCACACAGGGGATAGG
>N_chr8-23235366_+ (50 bp) 1
gcctttccagctcacactgcacacaggggcttgggcctgctgccAggccaGTCAGACACGCAACAGGGGATAGGCAAGGCACACAGGGGATAGG
>N_chr2-84220368_+ (45 bp) 2
gatTTtgtgatcaagcagcaaaggatacgaaatcctcccacccttGTCAGACACGCAACAGGGGATAGGCAAGGCACACAGGGGATAGG
>N_chr3-89096155_+ (142 bp) 0
aattttatttatgtggtaaaagtcccctagctttcacacttagctttcaattatcaattaatcactctgagcctctccctttcttttttctaaggcaatagcacttatctgacccacaagttttatgtccttataggtacctGTCAGACACGCAACAGGGGATAGGCAAGGCACACAGGGGATAGG
>N_chr9-39579388_- (65 bp) 1
cttttaacagaAgaagaaaattgttttttcagggtatttccactgttacctcagtttcctcatatGTCAGACACGCAACAGGGGATAGGCAAGGCACACAGGGGATAGG
>N_chr13-104877950_- (45 bp) 0
atatattaggagaattgccatttgccctatctgtattttcaaactGTCAGACACGCAACAGGGGATAGGCAAGGCACACAGGGGATAGG
>N_chr9-131983479_- (64 bp) 2
acggaacatgcctaataccagattctcaccgcagtgacaAcccctgaccgtcccgtgctgcagcGTCAGACACGCAACAGGGGATAGGCAAGGCACACAGGGGATAGG
>N_chr2-230708416_- (62 bp) 3
agcactagggacggactaaggccaggaccagatctggaggaccttgatactattccaagggtGTCAGACACGCAACAGGGGATAGGCAAGGCACACAGGGGATAGG
>N_chr14-28378917_- (68 bp) 0
TtaggtctttactgatgtttgtctgttttatcaattgctgagagagagttaaaatctctaTctatAatGTCAGACACGCAACAGGGGATAGGCAAGGCACACAGGGGATAGG
>N_chr5-94822159_- (48 bp) 0
tgtatgaactactctcacccaacacgctacttacaacacagtatcaccGTCAGACACGCAACAGGGGATAGGCAAGGCACACAGGGGATAGG
>N_chr6-111490449_- (65 bp) 0
ggcacaatctcagctcactAaaacctctacctcctggactcaagccatcctcccacctcagcctcGTCAGACACGCAACAGGGGATAGGCAAGGCACACAGGGGATAGG
>N_chr1-231305050_- (83 bp) 3
attaataacgacaatatattaggaactcaaacaactaaatagcaaaaaaaattaataacaatttagaaatgggcaaaagttctGTCAGACACGCAACAGGGGATAGGCAAGGCACACAGGGGATAGG
>N_chr9-34321560_+ (71 bp) 1
cttacctaaattggagggaatgtgagctgcagaggtacctatggtaggagcaatatcttgctctaatagaGGTCAGACACGCAACAGGGGATAGGCAAGGCACACAGGGGATAGG
>N_chr2-115897841_- (161 bp) 1
gtacctgaggagtttggcataaccatgaatgcaatttatagattttctccttataaaatcagcttttgccaaagataaacccataaaagttaagaatagaaaaaaaatagcaaatagaacagacactatgtaaggtattcttgctgatgaagacagtcTtaGTCAGACACGCAACAGGGGATAGGCAAGGCACACAGGGGATAGG
>N_chr1-57418830_+ (52 bp) 0
cctaagatagtcttctactagctttgttcctagataacaatgacaaaatatgGTCAGACACGCAACAGGGGATAGGCAAGGCACACAGGGGATAGG
>N_chr11-21248880_- (31 bp) 0
ggtctgctttatgacccaAaacatggtttatGTCAGACACGCAACAGGGGATAGGCAAGGCACACAGGGGATAGG
>N_chr2-73371778_+ (56 bp) 0
ggaaggTgtggggcgtgtgccagttacaaaagactgtcttgaatcccagggtagtgGTCAGACACGCAACAGGGGATAGGCAAGGCACACAGGGGATAGG
>N_chr17-63674038_+ (52 bp) 0
TagaggattttttttccccccgagatggagtcttgctctgttAcccagagctGTCAGACACGCAACAGGGGATAGGCAAGGCACACAGGGGATAGG
>N_chr8-111177567_+ (45 bp) 2
attcctgggtttacaacatggctcatcatttaatccctttgcaacGTCAGACACGCAACAGGGGATAGGCAAGGCACACAGGGGATAGG
>N_chr1-113991018_- (60 bp) 0
tccatttagttctaataatatttttgggtgcaggtcctatgtaacctatttatctctgtaGTCAGACACGCAACAGGGGATAGGCAAGGCACACAGGGGATAGG
>N_chr20-22484784_- (35 bp) 1
agattgggttgtttctcccagatctttatttctagGTCAGACACGCAACAGGGGATAGGCAAGGCACACAGGGGATAGG
>N_chr14-91929697_- (83 bp) 1
tagtcccagctactcagaaggcagaggtgggaggatcacttgagtctgggagattgaggctgcagtgaActgtgatcaccaccGTCAGACACGCAACAGGGGATAGGCAAGGCACACAGGGGATAGG
>N_chr17-15451060_- (65 bp) 0
ttctgtaaTccagcccagcaaagtactatagatatcttcccatggtaaatatgacaatcgtatttGTCAGACACGCAACAGGGGATAGGCAAGGCACACAGGGGATAGG
>N_chr9-15264113_+ (47 bp) 0
caagtcacatcactccctattaaaacttgaataaagtactgatttttGTCAGACACGCAACAGGGGATAGGCAAGGCACACAGGGGATAGG
>N_chr8-11069735_- (53 bp) 0
TttggggcatttgaaaaggtgaaggggtccgttgatcatccgttctcttgtgcGTCAGACACGCAACAGGGGATAGGCAAGGCACACAGGGGATAGG
>N_chr4-172208043_+ (67 bp) 0
tcaccaccatgaacaaacaaacaagaattgagcagccatgcaaaaagagggccaggcagctaaaataGTCAGACACGCAACAGGGGATAGGCAAGGCACACAGGGGATAGG
>N_chr4-12927574_+ (99 bp) 1
agacatataccccctaatgacattgctggatcatatggtaatgtatttgtaggtttttgaggaatctccatactgtttttcatagtggctgtatgaaatGTCAGACACGCAACAGGGGATAGGCAAGGCACACAGGGGATAGG
>N_chr10-101261020_- (56 bp) 0
actcttagtgatttttacaatgtacaataaattactgttgattgtagtcaccctgtGTCAGACACGCAACAGGGGATAGGCAAGGCACACAGGGGATAGG
>N_chr3-110145047_- (36 bp) 0
atttgtggagatagtccccctccttatctcctgattGTCAGACACGCAACAGGGGATAGGCAAGGCACACAGGGGATAGG
>N_chr18-55266743_+ (36 bp) 0
TagccttgggagttaggaccgagaacatggctAacgGTCAGACACGCAACAGGGGATAGGCAAGGCACACAGGGGATAGG
>N_chr10-77113406_+ (72 bp) 0
tcctttcTtttaccttacctgaaagctggccaaggcaagTcttatgtctttctggagtttattatcatggtgGTCAGACACGCAACAGGGGATAGGCAAGGCACACAGGGGATAGG
>N_chr9-11284382_+ (49 bp) 0
tattgtgtggttatcaaatctTtgtgtaggtctctaagaatttgttttaGTCAGACACGCAACAGGGGATAGGCAAGGCACACAGGGGATAGG
>N_chr4-153118565_- (78 bp) 0
gtgttgtctgataaaatagctaatttccattattctgactaagtgaaaccaacccagttgtcctatagaactAatAttGTCAGACACGCAACAGGGGATAGGCAAGGCACACAGGGGATAGG
>N_chr1-44033631_- (65 bp) 0
taaggcagaactaggtgtcgaagctggtaggtgttgtcgggaaaactgaaggctaggtaaactgaGTCAGACACGCAACAGGGGATAGGCAAGGCACACAGGGGATAGG
>N_chr2-192097553_- (51 bp) 1
gTacatgcctgtaatcccagctacttgggaggctgaggctggagaattgctGTCAGACACGCAACAGGGGATAGGCAAGGCACACAGGGGATAGG
>N_chr6-32658393_- (50 bp) 3
atgtaaatataagaactttcaaaacttaaatgacgttccctaatccttctGTCAGACACGCAACAGGGGATAGGCAAGGCACACAGGGGATAGG
>N_chr4-163877749_- (52 bp) 0
taagaacatgattgctttaagaacagagggtggaataaagaaatgtagaaaaGTCAGACACGCAACAGGGGATAGGCAAGGCACACAGGGGATAGG
>N_chr3-22559087_+ (56 bp) 0
gtaacctgatccttctgattcttctccctgggagtttattgactggacagtgggAAGTCAGACACGCAACAGGGGATAGGCAAGGCACACAGGGGATAGG
>N_chr5-79048456_+ (37 bp) 1
aaatctatagtgcagaccaaattgattaatttgaagtGTCAGACACGCAACAGGGGATAGGCAAGGCACACAGGGGATAGG
>N_chr9-15275293_+ (37 bp) 0
tTatgcccagtgtatttgtttgtttactttcagtctcGTCAGACACGCAACAGGGGATAGGCAAGGCACACAGGGGATAGG
>N_chr1-238207714_+ (92 bp) 2
aatttaaatgttttatttgggaaagcacaaattgcagttcagggaatacacatagtccaagtgctcttcagaatgtccaagaacaaagagaaGTCAGACACGCAACAGGGGATAGGCAAGGCACACAGGGGATAGG
>N_chr14-55413518_- (73 bp) 0
ttaatgtgaaccatcctctaaggatgatattccttttcaggcaaaacgcctaatctctcatattcatctgtctGTCAGACACGCAACAGGGGATAGGCAAGGCACACAGGGGATAGG
>N_chr1-33597360_- (40 bp) 0
tcattcattcagcaatattgattgagcatctactaaattcGTCAGACACGCAACAGGGGATAGGCAAGGCACACAGGGGATAGG
>N_chr6-66509001_+ (55 bp) 1
tattacaggaataccagaaacattctatagcattattgcttacagaaaacacacaGTCAGACACGCAACAGGGGATAGGCAAGGCACACAGGGGATAGG
>N_chr1-102194307_- (56 bp) 1
gattttgtttttagtaagattgctatggtagcactgtaaagtttagactgAtataAGTCAGACACGCAACAGGGGATAGGCAAGGCACACAGGGGATAGG
>N_chr4-97026249_+ (146 bp) 4
tccagtgttctcagaggtactcttaattgatTtcagaagagaaattagaatatgtgggctgccttctgttgctaggttgggatcagcaaatgcctggtctgacttcattttctcctcttggttggggtaaatgtaagacattccccGTCAGACACGCAACAGGGGATAGGCAAGGCACACAGGGGATAGG
>N_chr10-18176199_+ (52 bp) 1
agaattctgtaacttggccttactgcttaacctgccggtgctgggatcctcaGTCAGACACGCAACAGGGGATAGGCAAGGCACACAGGGGATAGG
>N_chr6-53909286_+ (77 bp) 0
gcttgagatatgccaggagaatggagaaataatccttttcatcctgctgaaaagtcctgaaatTaagacctccttgaGTCAGACACGCAACAGGGGATAGGCAAGGCACACAGGGGATAGG
>N_chr2-96152157_+ (58 bp) 0
ccctgctgcttcttggccaggacccctggagcactcgctgaagtctttgtcttccctgGTCAGACACGCAACAGGGGATAGGCAAGGCACACAGGGGATAGG
>N_chr6-114761979_+ (57 bp) 0
gaaatagggatgaaaagaatacaatccctgtccctgaAaagcactcaagtcaggtgaGTCAGACACGCAACAGGGGATAGGCAAGGCACACAGGGGATAGG
>N_chr11-101062515_+ (63 bp) 0
tgtgttacattttgctttTttggtggaagggtgggttggtgtgtttggctgctccctacagctGTCAGACACGCAACAGGGGATAGGCAAGGCACACAGGGGATAGG
>N_chr6-167481337_- (44 bp) 0
cctggcagctagggtggggagcaagctcccgagctggcggctgtGTCAGACACGCAACAGGGGATAGGCAAGGCACACAGGGGATAGG
>N_chr1-43625324_- (54 bp) 1
ttatgtctcaggttgtattttTcttgaaaatgcactgtttgcctgtggatgAAaGTCAGACACGCAACAGGGGATAGGCAAGGCACACAGGGGATAGG
>N_chr9-38549400_+ (89 bp) 1
ctctcaagtacaggaataaatcacctcccaccaggccacacctgcaacatttggaattacaatttcccatgtgttttggtagagacacaGTCAGACACGCAACAGGGGATAGGCAAGGCACACAGGGGATAGG
>N_chr20-24108434_+ (65 bp) 1
agtTagttttacacacaccatctagaatgaacttctggaaatgtgaatctggttataccatctctGTCAGACACGCAACAGGGGATAGGCAAGGCACACAGGGGATAGG
>N_chr2-86807279_- (61 bp) 1
attaattatctccagagtacgtctggaaaaagaatggctaacaaagttaaatctacttctaGTCAGACACGCAACAGGGGATAGGCAAGGCACACAGGGGATAGG
>N_chr4-164674855_- (57 bp) 0
tttctcatgccaactccagaagttgacctagattgtggtgttaggaaccatgaagctGTCAGACACGCAACAGGGGATAGGCAAGGCACACAGGGGATAGG
>N_chr5-83319848_- (73 bp) 2
aaaTtgacttgcatttgtctttcaaaaagaagttgcctgaatcacaaaagtatgattagttttcttttatgtgGTCAGACACGCAACAGGGGATAGGCAAGGCACACAGGGGATAGG
>N_chr15-99629763_- (49 bp) 0
ccacaaaattgggtgcttggagtcgagttgccgaattactgggataaagGTCAGACACGCAACAGGGGATAGGCAAGGCACACAGGGGATAGG
>N_chr8-4967553_- (52 bp) 11
tacctatgtaacgaaccgccatggcacccgcgtagctatgtaacaaaccactGTCAGACACGCAACAGGGGATAGGCAAGGCACACAGGGGATAGG
>N_chr1-105257081_+ (68 bp) 1
ctgtatatgtcagtttattctcaattccataaatttaaatctatagttgtatataagtataaacatatGTCAGACACGCAACAGGGGATAGGCAAGGCACACAGGGGATAGG
>N_chr6-152121328_- (46 bp) 0
tcaggtgatccgcccactttggcctcccaaagtgctgggattacagGTCAGACACGCAACAGGGGATAGGCAAGGCACACAGGGGATAGG
>N_chr7-105482457_+ (54 bp) 2
gtccTatgcacctgggtatgtgaaccctgccaccctcctgcacaagagcccagtGTCAGACACGCAACAGGGGATAGGCAAGGCACACAGGGGATAGG
>N_chr5-149420615_+ (69 bp) 1
acTtTcatgggtacaggctcccagaaggttgacgatgttctcgtgctggcccaggtggctcatgatcttGTCAGACACGCAACAGGGGATAGGCAAGGCACACAGGGGATAGG
>N_chr9-16263347_+ (63 bp) 1
tataggagaatgcaacctgtctgcaccttcttcccaagggggccagtgaatgaatgaacgaaaGTCAGACACGCAACAGGGGATAGGCAAGGCACACAGGGGATAGG
>N_chr4-10884254_- (51 bp) 1
aacaaaacaactaaaaatgacttatgtatttcaattgacaagtaaattccaGTCAGACACGCAACAGGGGATAGGCAAGGCACACAGGGGATAGG
>N_chr13-65345709_+ (61 bp) 1
aaggaaggaaggaaagaaggaagggaaaaggcactgagggaaaaaggaaggaaggaatgacGTCAGACACGCAACAGGGGATAGGCAAGGCACACAGGGGATAGG
>N_chr7-80756779_+ (52 bp) 3
gcaaaaaaaaaaaaattagccagtcatggtggctggcacctgtagccccagcGTCAGACACGCAACAGGGGATAGGCAAGGCACACAGGGGATAGG
>N_chr9-20643918_+ (45 bp) 1
gcgattctcctgcctcagcctgctgagtagctggaactacaggcgGTCAGACACGCAACAGGGGATAGGCAAGGCACACAGGGGATAGG
>N_chr14-62932949_- (57 bp) 1
tgagtattaagtaaatctcaaatatctgaaaacggtgtactgacttctctttctcccGTCAGACACGCAACAGGGGATAGGCAAGGCACACAGGGGATAGG
>N_chr1-226649157_+ (41 bp) 1
tagcagtgaccTatcggtggcactgtagaaagagagatgtcGTCAGACACGCAACAGGGGATAGGCAAGGCACACAGGGGATAGG
>N_chr5-62020527_- (42 bp) 1
TctgtctactgagccctttaagcaggcattcctatatttcatGTCAGACACGCAACAGGGGATAGGCAAGGCACACAGGGGATAGG
>N_chr14-71607896_- (38 bp) 1
tagtaaggtacaacacatgcttactcaatgaatcatcaGTCAGACACGCAACAGGGGATAGGCAAGGCACACAGGGGATAGG
>N_chr5-35778275_- (79 bp) 0
atttgtataatttaaaatatacaaatctgatatttgcataatctgttagttgagtaaaatttacaagttcttactgtgtGTCAGACACGCAACAGGGGATAGGCAAGGCACACAGGGGATAGG
>N_chr4-190006491_- (36 bp) 1
ctctatggaaatgagcatggcaattaaaaaaattaaGTCAGACACGCAACAGGGGATAGGCAAGGCACACAGGGGATAGG
>N_chr11-124092785_- (41 bp) 1
tGctttccagcatatgacccctcagctttactattccaaagGTCAGACACGCAACAGGGGATAGGCAAGGCACACAGGGGATAGG
>N_chr5-74243556_- (65 bp) 0
aaggggtcgggggatttccctcccccagccaagggaagccgtgagagactgtactgggaggaatAGTCAGACACGCAACAGGGGATAGGCAAGGCACACAGGGGATAGG
>N_chr16-62467430_+ (47 bp) 2
agaaagtagccatgccagtacctgtaacacagggggggtttaataTaGTCAGACACGCAACAGGGGATAGGCAAGGCACACAGGGGATAGG
>N_chr1-105236348_+ (38 bp) 2
agaatcacataaaaattctataattgaaaagtaaaataGTCAGACACGCAACAGGGGATAGGCAAGGCACACAGGGGATAGG
>N_chr10-109608212_- (73 bp) 0
agTctattgcaattgccttcagtagagttttccttgcgacttggctctatctaatgcattctttgacacttatGTCAGACACGCAACAGGGGATAGGCAAGGCACACAGGGGATAGG
>N_chr1-12199407_+ (97 bp) 1
atgggccaggcttgcagcttctcttgcccatttctttaatcaggacagaacatgtggtttggcggagctaggaccagcctgggtagagaaggaatgtGTCAGACACGCAACAGGGGATAGGCAAGGCACACAGGGGATAGG
>N_chr4-154742519_+ (66 bp) 0
ttcatgtaagaaaagtcttgcctacttaagtatctctgttatatcctCgaacagaatctataattAGTCAGACACGCAACAGGGGATAGGCAAGGCACACAGGGGATAGG
>N_chr12-63323363_+ (52 bp) 0
taaagtgttagatgcacagatactcacaacatttttcaaatggaaaagaattGTCAGACACGCAACAGGGGATAGGCAAGGCACACAGGGGATAGG
>N_chr6-140849187_- (59 bp) 0
ttaacacatattctaaatatccttcatacttcacattttccccatttctctaaaaaAtAGTCAGACACGCAACAGGGGATAGGCAAGGCACACAGGGGATAGG
>N_chr6-33189259_+ (37 bp) 1
atccacctaggacacccctagaaagtgctgttctcatGTCAGACACGCAACAGGGGATAGGCAAGGCACACAGGGGATAGG
>N_chr19-61737535_- (79 bp) 1
atgggaaagagagatcctcctcttccaaacataccccaccccaactggaAaaactgaaggtctgcttgtgggagaagttGTCAGACACGCAACAGGGGATAGGCAAGGCACACAGGGGATAGG
>N_chr13-37864175_+ (140 bp) 1
ccttttgttattagctactggggtgggtagagtaatatcatcaggttggggcaggattaggcagttctgagctcagactcttcttgtgtggggcttgctgccaccactgtaggggatgtgggggtggttctcaggccaatGTCAGACACGCAACAGGGGATAGGCAAGGCACACAGGGGATAGG
>N_chr2-184073360_- (39 bp) 0
aaaattttagggaaatgcttcagaacatttgggcaaataGTCAGACACGCAACAGGGGATAGGCAAGGCACACAGGGGATAGG
>N_chr1-36176555_- (119 bp) 0
aggttagaaacaattcgtatgataaatatatggacagacggatggatgtctgggaagatatacaagaaagagttaacaatggtttcatctggaggataggatcatactttcatcttctaGTCAGACACGCAACAGGGGATAGGCAAGGCACACAGGGGATAGG
>N_chr11-20091564_- (48 bp) 0
tccaagctccttttcttaagcctcaattatctaatggtaaaatgatttGTCAGACACGCAACAGGGGATAGGCAAGGCACACAGGGGATAGG
>N_chr16-64093037_- (41 bp) 0
cttttgttttaaaaagtgactttgcattttgcatgttgaaaGTCAGACACGCAACAGGGGATAGGCAAGGCACACAGGGGATAGG
>N_chr6-102238827_+ (95 bp) 1
agattttggggaaatcaaaagtatctctcaatagggaaaataaatgaaacaactagtttaggatacatagaactcatagAcctacatttgaaggcGTCAGACACGCAACAGGGGATAGGCAAGGCACACAGGGGATAGG
>N_chr18-11298565_- (59 bp) 0
gtcaccagctcttgcaggatgccgccagcaccaataagctttctttcaaaacaacttgcGTCAGACACGCAACAGGGGATAGGCAAGGCACACAGGGGATAGG
>N_chr19-24053404_+ (55 bp) 0
aattgcaaggacagttgcacaggtgtctctgaatgcttagacagcctggcctttcGTCAGACACGCAACAGGGGATAGGCAAGGCACACAGGGGATAGG
>N_chr18-13757794_+ (52 bp) 0
aacagactttaaaccaacaaacatgaagagaccagggcattacacaatgattGTCAGACACGCAACAGGGGATAGGCAAGGCACACAGGGGATAGG
>N_chr2-46860188_- (105 bp) 1
atactttctccacaggattgctgtgagccctgaagccaagataccaggtactattagaaactggctttcaacctttcagataatgtctttttgaagttacaagttGTCAGACACGCAACAGGGGATAGGCAAGGCACACAGGGGATAGG
>N_chr4-9287373_- (128 bp) 5
atatatatgtatatatagtggtgcagtagtacaatTatagctcattgcacccttgaacttctgggcttaagtgattctgccacctcaggctcttgagtagctggggccacaggcatgtgccaccatacGTCAGACACGCAACAGGGGATAGGCAAGGCACACAGGGGATAGG
>N_chr2-12384959_+ (50 bp) 2
cggccaggcgcagtggctcacgcctgtaatcccagcactttgggaggtcaGTCAGACACGCAACAGGGGATAGGCAAGGCACACAGGGGATAGG
>N_chr1-194490085_- (35 bp) 0
atatatcatttagcttttcctaatataaatgaAtgGTCAGACACGCAACAGGGGATAGGCAAGGCACACAGGGGATAGG
>N_chr7-90720870_+ (56 bp) 0
ctttgtagattctggatattagccctttgtcagatggataggttgcaaacattttcGTCAGACACGCAACAGGGGATAGGCAAGGCACACAGGGGATAGG
>N_chr2-224135358_+ (77 bp) 0
caTagataagtgacttgtcctctttgtgcctcggttgcctcatccataaagtagaaataacaatagctatatcaaaaGTCAGACACGCAACAGGGGATAGGCAAGGCACACAGGGGATAGG
>N_chr4-53479512_+ (53 bp) 0
ttctccttatccatccaatcctacccatccaccataaAgtaaccattataaatGTCAGACACGCAACAGGGGATAGGCAAGGCACACAGGGGATAGG
>N_chr5-94334980_- (35 bp) 0
ggatgTaaaaatggtctTtgtcttcatactattttGTCAGACACGCAACAGGGGATAGGCAAGGCACACAGGGGATAGG
>N_chr15-41986905_+ (53 bp) 0
ctggagtgcagtggcatgatcatagctcactgtagcctcgacctcctAAactAGTCAGACACGCAACAGGGGATAGGCAAGGCACACAGGGGATAGG
>N_chr1-13602410_- (47 bp) 0
ttattcatctggggaaatctgaagcaaataggcaaaatgttaacaatGTCAGACACGCAACAGGGGATAGGCAAGGCACACAGGGGATAGG
>N_chr13-67575983_+ (43 bp) 0
caacaaatgaatgacggttatgtgtgctaggtttatgctgggaGTCAGACACGCAACAGGGGATAGGCAAGGCACACAGGGGATAGG
>N_chr6-9874974_- (50 bp) 1
attgaatcatgggggcagtttcccccttcctgtcctcccgatagtgagttGTCAGACACGCAACAGGGGATAGGCAAGGCACACAGGGGATAGG
>N_chr5-175087370_- (47 bp) 0
gttacaatcttatgatgcctcttggcatgcatgccttgatAaaccaaGTCAGACACGCAACAGGGGATAGGCAAGGCACACAGGGGATAGG
>N_chr14-55488648_- (47 bp) 0
aaatggagtattaatatccatgaggcttccctatgatgctgcaggagGTCAGACACGCAACAGGGGATAGGCAAGGCACACAGGGGATAGG
>N_chr3-49441216_+ (54 bp) 0
TTcaactgtggccagggacaaaatgacccctaacttctattttggttcactattGTCAGACACGCAACAGGGGATAGGCAAGGCACACAGGGGATAGG
>N_chr1-232506748_- (41 bp) 2
gatgcTaaggcgggcagatcacttgaggtcaggagttcaagGTCAGACACGCAACAGGGGATAGGCAAGGCACACAGGGGATAGG
>N_chr7-80664925_- (53 bp) 1
atttcgcagacagaaagaaacaaatacccgcttgctgagggacaggatgctcaGTCAGACACGCAACAGGGGATAGGCAAGGCACACAGGGGATAGG
>N_chr15-93896477_+ (86 bp) 4
gatgtaaaactaacgtctccattcatttataaataaaaaagaacaaaaaatttaaatatatcaaaaaaagatgtttttagcatattGTCAGACACGCAACAGGGGATAGGCAAGGCACACAGGGGATAGG
>N_chr10-16315643_- (59 bp) 0
tatccatggctagtgttgcaagccagtttggtttttctctcggctattgtgacccctgtGTCAGACACGCAACAGGGGATAGGCAAGGCACACAGGGGATAGG
>N_chr2-65675467_+ (81 bp) 3
aaTTtcTgcctcccaggttcaagcaattctattgTctcagcctcctaaAtagctgggatcacaggcatgcaccaccatgccGTCAGACACGCAACAGGGGATAGGCAAGGCACACAGGGGATAGG
>N_chr5-166578247_- (46 bp) 0
ggaaaagcaacaagttgttttcttttattcatttattttttcttttGTCAGACACGCAACAGGGGATAGGCAAGGCACACAGGGGATAGG
>N_chr1-208789319_- (71 bp) 1
TagagaaccatggactctgaatataaacctccccacaataccacactctgccaatccatccttcacaAAtaGTCAGACACGCAACAGGGGATAGGCAAGGCACACAGGGGATAGG
>N_chr12-4545765_- (90 bp) 2
agatggaggaggacacacaaagaacataaatatgaaagaacattgttttttccagaaattttgagcactgtccttggacattgccgatggGTCAGACACGCAACAGGGGATAGGCAAGGCACACAGGGGATAGG
>N_chr9-17791241_- (55 bp) 2
ctccaccaaagttttattcagtgtgtgagcccaaagaacacttcagttgaggaaaGTCAGACACGCAACAGGGGATAGGCAAGGCACACAGGGGATAGG
>N_chr2-225596744_- (38 bp) 0
tgatactttcttgaaacagtAattactgtggatgggcaGTCAGACACGCAACAGGGGATAGGCAAGGCACACAGGGGATAGG
>N_chr20-18766620_+ (77 bp) 1
ctttgattggacaagagactgatttctgtaacttactcctgattaaagaccattgacaacagaccggctctggctgAGTCAGACACGCAACAGGGGATAGGCAAGGCACACAGGGGATAGG
>N_chr10-81873403_- (39 bp) 3
actgtgcgccaTtgcgctccagcctgggcaacagagtgaGTCAGACACGCAACAGGGGATAGGCAAGGCACACAGGGGATAGG
>N_chr5-41349919_- (75 bp) 0
tgtattcatctctgacctccccaatccgtagttttgcagggtttgtgatAacaccatgttaaatcagaatacaaaGTCAGACACGCAACAGGGGATAGGCAAGGCACACAGGGGATAGG
>N_chr8-20286614_- (62 bp) 1
agttagcctttcaaaatactgccacccctaagcctctcttatataaaaattctAgaatcacCGTCAGACACGCAACAGGGGATAGGCAAGGCACACAGGGGATAGG
>N_chr2-154182303_+ (89 bp) 2
tttttggtatcagagtaatactggccttgtatcagtttggaagtattccctTctcttttatttttggaaaagtttgggtaggatagctaGTCAGACACGCAACAGGGGATAGGCAAGGCACACAGGGGATAGG
>N_chr15-34740284_- (41 bp) 1
gatggccaaggcacttatactcagtccctgcagagctcaacGTCAGACACGCAACAGGGGATAGGCAAGGCACACAGGGGATAGG
>N_chr12-54555037_+ (74 bp) 1
TtcctgggttcaagcgattcccctgcctcagcccaagtagctgggattacatgcgcacgccaccacacccggctGTCAGACACGCAACAGGGGATAGGCAAGGCACACAGGGGATAGG
>N_chr7-101707425_+ (107 bp) 0
aatacaaaaaaactagccaggcatggtggcacatgcctgtaatcccagctacttgggaggctgaggcaggagaatcgcttgaacccgggaggcaAaggttgcagtgaGTCAGACACGCAACAGGGGATAGGCAAGGCACACAGGGGATAGG
>N_chr17-16139595_- (35 bp) 0
tTactggagccttgacttccaggctcaagtgatccGTCAGACACGCAACAGGGGATAGGCAAGGCACACAGGGGATAGG
>N_chr12-19095430_+ (37 bp) 0
atgcgctgtttgtttttctgttcttgtgttagtttgcGTCAGACACGCAACAGGGGATAGGCAAGGCACACAGGGGATAGG
>N_chr2-192752962_- (62 bp) 1
tttctgaaacttactgattgttacaagcatctcatttttaatactttattttgctaatggcaGTCAGACACGCAACAGGGGATAGGCAAGGCACACAGGGGATAGG
>N_chr10-30015662_- (67 bp) 1
agtgaggaatattgataaagtaagaagcagtgcggtatttccagaggttaaatgcaaaccgattcatGTCAGACACGCAACAGGGGATAGGCAAGGCACACAGGGGATAGG
>N_chr8-66762075_- (83 bp) 1
atctcaaaaaaaaaaaaaaaaagtattctttaagattacaaagctgtatatatttattatgtttgaaatatgtgcagtgAttcGTCAGACACGCAACAGGGGATAGGCAAGGCACACAGGGGATAGG
>N_chr6-53819606_- (73 bp) 0
taagaaagtctgccctagattcttgaatagcaagatcctactatgcgataataccacttctcacataatcagaGTCAGACACGCAACAGGGGATAGGCAAGGCACACAGGGGATAGG
>N_chr7-113431013_- (72 bp) 0
ttcattgtatagatctttcaccttcctggttagttgtattcctaggtatttgattcgttttatggcaattgtGTCAGACACGCAACAGGGGATAGGCAAGGCACACAGGGGATAGG
>N_chr4-154860371_+ (71 bp) 3
aactgttttatgcatcatcaaAtatagtttttatttgcattaggcagggtttcagacagagctgaaaggttGTCAGACACGCAACAGGGGATAGGCAAGGCACACAGGGGATAGG
>N_chr18-64060310_+ (98 bp) 3
TagtttagtcttgaaaaggggcatgagggaactcttcagtgggagggaggataaaatattatctAtgttaattatggtggttatatgactgtacttatGTCAGACACGCAACAGGGGATAGGCAAGGCACACAGGGGATAGG
>N_chr8-47960240_- (64 bp) 0
ctacaggacctctgctagaagggctgacactttctgtagatagggatcaagtggccttgctgtgGTCAGACACGCAACAGGGGATAGGCAAGGCACACAGGGGATAGG
>N_chr10-8549346_+ (83 bp) 0
attctctgtactatggagatatttatcttctagtgccatggagaggatttagaatcatggtgtatgaattgtttagcacatccGTCAGACACGCAACAGGGGATAGGCAAGGCACACAGGGGATAGG
>N_chr18-14547467_+ (43 bp) 3
cagccaggtgcagtggctagtgcctgtaatcccagcaatttggGTCAGACACGCAACAGGGGATAGGCAAGGCACACAGGGGATAGG
>N_chr2-190591179_+ (60 bp) 0
TttTagccattatttatttaaatagttttctggcttcttttctctcctgtttctggaaatGTCAGACACGCAACAGGGGATAGGCAAGGCACACAGGGGATAGG
>N_chr10-25923237_- (47 bp) 0
atgtgcaaaatacagcatcaacatccaatcagactgaagtcttgaggGTCAGACACGCAACAGGGGATAGGCAAGGCACACAGGGGATAGG
>N_chr17-43863058_- (55 bp) 0
tgTtgccacgctgccgcgattctcccaaatgttggtgtccttatattgcttattAGTCAGACACGCAACAGGGGATAGGCAAGGCACACAGGGGATAGG
>N_chr17-13267993_- (123 bp) 4
taagtattcagtcaataagcaaatgaataaatatactacctcagatcacttaccaccatcactaatccccaaaatttcactctgaactcgtccccctggatcgtttataagagtgctttattcGTCAGACACGCAACAGGGGATAGGCAAGGCACACAGGGGATAGG
>N_chr13-32117965_+ (46 bp) 0
tcacccctttttccgttaacatttgtctcccaaaacatcaTtgtccGTCAGACACGCAACAGGGGATAGGCAAGGCACACAGGGGATAGG
>N_chr8-96906177_+ (46 bp) 1
cttaatactgctcactctttgggtccacactgcttttatgagctatGTCAGACACGCAACAGGGGATAGGCAAGGCACACAGGGGATAGG
>N_chr10-116469458_+ (42 bp) 0
tctggctgaagtTaggctccctgctttagcattctgAtggccGTCAGACACGCAACAGGGGATAGGCAAGGCACACAGGGGATAGG
>N_chr6-134727643_- (99 bp) 0
gataaagaaagaagttacttgtgaagtcgagagacctaaacaggatgttaagggtgctccagaaaccaaaaaagctgttttttcctaatgaagagggaaGTCAGACACGCAACAGGGGATAGGCAAGGCACACAGGGGATAGG
>N_chr19-8526714_- (44 bp) 2
cagaagctgatagcgtcggtgagccaggtgccgcatccccgtAcGTCAGACACGCAACAGGGGATAGGCAAGGCACACAGGGGATAGG
>N_chr2-28123574_+ (66 bp) 1
tacaatcctgttgtAgaaaatatatatattagatttgtgataaccaagcataattaatttgattttGTCAGACACGCAACAGGGGATAGGCAAGGCACACAGGGGATAGG
>N_chr7-119871594_- (88 bp) 1
atgaaaattagtaaagggtgctttgtacctcagaaacagctgaaagctaagtactaacaatactaaagatcctatatttcacctctaaGTCAGACACGCAACAGGGGATAGGCAAGGCACACAGGGGATAGG
>N_chr9-74600350_+ (95 bp) 2
ccagacctgctttacaagacatcttgaaaggagcactaaatggagtaaggaaagactatttgcagctaatacaaaagcatacttaaatacacaAaGTCAGACACGCAACAGGGGATAGGCAAGGCACACAGGGGATAGG
>N_chr13-80319980_- (66 bp) 1
aactgcctttattcacaaatgacatgattgtctatacagaaaatccgaaagaatcaatctggaattGTCAGACACGCAACAGGGGATAGGCAAGGCACACAGGGGATAGG
>N_chr6-6829077_+ (67 bp) 0
gagctgtggttgtaccactacactTcagcctgggcaacagagtgagaccctgtctcaaaaagaaaaAGTCAGACACGCAACAGGGGATAGGCAAGGCACACAGGGGATAGG
>N_chr10-87189518_+ (56 bp) 2
tctccatttttatgatgagggaactaaaatttaggaaagcaacttggccaggaccAGTCAGACACGCAACAGGGGATAGGCAAGGCACACAGGGGATAGG
>N_chr4-32852492_+ (55 bp) 0
catatctatttgatttgtacatagagctaaactaaaaaatcatcatcaggtagaaGTCAGACACGCAACAGGGGATAGGCAAGGCACACAGGGGATAGG
>N_chr14-94446481_+ (73 bp) 0
gaaggaaggaaaggattgaataagaattagtgccctaaatggtgggaccccgtccctctccccttcaAActccGTCAGACACGCAACAGGGGATAGGCAAGGCACACAGGGGATAGG
>N_chr3-65853628_+ (86 bp) 1
gaggTagaaacaaacagaaatgtgagctcagatttgtagcttttagcctgaaagtaaaactgcaatcattgttcctttccccaggtGTCAGACACGCAACAGGGGATAGGCAAGGCACACAGGGGATAGG
>N_chr10-1597430_+ (60 bp) 1
attattctggtttctttatacaaaagacacaagaaacctcttattgtgtctttttctgttGTCAGACACGCAACAGGGGATAGGCAAGGCACACAGGGGATAGG
>N_chr15-32973725_+ (44 bp) 1
aaaaaaaagtcctgatagcaaccacagaaaaatgatgcattacaGTCAGACACGCAACAGGGGATAGGCAAGGCACACAGGGGATAGG
>N_chr21-34704287_+ (37 bp) 1
gtttcagttctgttttaagatattgtcctaagcccccGTCAGACACGCAACAGGGGATAGGCAAGGCACACAGGGGATAGG
>N_chr1-59058769_+ (73 bp) 1
gtttcaccatgttggccaggctggtctcgaactcccgacctcagatgatccacctgctttggcctcccaaaatGTCAGACACGCAACAGGGGATAGGCAAGGCACACAGGGGATAGG
>N_chr2-147092575_+ (41 bp) 1
aattaaactaaagcacttctgcatatcaaaagaaTctatcaGTCAGACACGCAACAGGGGATAGGCAAGGCACACAGGGGATAGG
>N_chr22-30126242_+ (47 bp) 1
TTtggatagtgtgtgattccattgcgtgcggccctCagagcgctttaGTCAGACACGCAACAGGGGATAGGCAAGGCACACAGGGGATAGG
>N_chr10-101748047_- (72 bp) 1
TtcctgagctcaggcaatccacccacctcagcctcccaaagtgttgggattacaggcgtgagccactgcgccGTCAGACACGCAACAGGGGATAGGCAAGGCACACAGGGGATAGG
>N_chr6-76075326_- (43 bp) 0
TatctcccttgtatctacgtattttTtctcttacagtcaggacGTCAGACACGCAACAGGGGATAGGCAAGGCACACAGGGGATAGG
>N_chr7-149564520_- (57 bp) 2
cttgcatttacttactttacatgatgtgcctacaaatatactacgatcaatcataggGTCAGACACGCAACAGGGGATAGGCAAGGCACACAGGGGATAGG
>N_chr3-144182636_+ (80 bp) 1
ggaTttgtcggctagggctgGcataacaaagtaccatagactAcgtggcttaaacaactggtatttattttctcacagttGTCAGACACGCAACAGGGGATAGGCAAGGCACACAGGGGATAGG
>N_chr5-152585305_+ (60 bp) 2
TttttttgctttcacttcgtttaataagcaacccaaaacatttgtcctgtacaggctcctGTCAGACACGCAACAGGGGATAGGCAAGGCACACAGGGGATAGG
>N_chr18-44427019_- (74 bp) 2
TTTaggctgaagtacagtggtttgatcacagctcaccgcaacctccacctcccaggctgaagtgatcctcctacGTCAGACACGCAACAGGGGATAGGCAAGGCACACAGGGGATAGG
>N_chr4-88362916_- (60 bp) 0
aTTagTctggccaacatggtaaaaccctgtctctactaaaaatgcaaaaattagccgggcGTCAGACACGCAACAGGGGATAGGCAAGGCACACAGGGGATAGG
>N_chr16-59390984_- (45 bp) 0
tttattttccaaagaatttaatatttgggagggggcaaggattacGTCAGACACGCAACAGGGGATAGGCAAGGCACACAGGGGATAGG
>N_chr6-98958678_+ (39 bp) 0
gttttattctattcaggccttcaacaatttggatgaggtGTCAGACACGCAACAGGGGATAGGCAAGGCACACAGGGGATAGG
>N_chr15-95150318_- (43 bp) 1
tgtccttcattgtgacgtttgaattaaactctttgattcatggGTCAGACACGCAACAGGGGATAGGCAAGGCACACAGGGGATAGG
>N_chr3-190625962_+ (62 bp) 0
gtTtgggctgggataatttggtttgaggcagtggttgtccactatggctatacatgagaatcGTCAGACACGCAACAGGGGATAGGCAAGGCACACAGGGGATAGG
>N_chr17-51610521_+ (40 bp) 0
tgcagacttaggtgaactggAcctggattaaactctgGtgGTCAGACACGCAACAGGGGATAGGCAAGGCACACAGGGGATAGG
>N_chr9-38728584_+ (74 bp) 2
tagaaagtaggctcttaatcaggaatccttaggcatgatttgaagattttaatgtgttttttatttcattgctaGTCAGACACGCAACAGGGGATAGGCAAGGCACACAGGGGATAGG
>N_chr4-100506113_+ (53 bp) 0
ttcacttctctggttgatacctaggtatttaattttatttgtggtggctataaGTCAGACACGCAACAGGGGATAGGCAAGGCACACAGGGGATAGG
>N_chr20-55486557_+ (53 bp) 0
gtgactagcttggtgttccttacaaatgggaggtggtggctggaataggccagGTCAGACACGCAACAGGGGATAGGCAAGGCACACAGGGGATAGG
>N_chr10-83230712_- (48 bp) 1
ctccttaacgatctttttagatcagggctcagcagtctcaaaacccttGTCAGACACGCAACAGGGGATAGGCAAGGCACACAGGGGATAGG
>N_chr14-39713502_+ (56 bp) 1
tggatattagccctttgtcagatgagtagattgcaaaaattttctcccattctgtaGTCAGACACGCAACAGGGGATAGGCAAGGCACACAGGGGATAGG
>N_chr1-161450802_+ (49 bp) 0
ccatacttcacttcagggtgaatccttcagaaacgaacaccttcacattGTCAGACACGCAACAGGGGATAGGCAAGGCACACAGGGGATAGG
>N_chr1-189779646_- (61 bp) 2
agacagctcaaattatccactgtagtcttctcatatgtcctgcagagcttcatcctcttttGTCAGACACGCAACAGGGGATAGGCAAGGCACACAGGGGATAGG
>N_chr18-23958553_+ (49 bp) 0
acttaagtactctgatctactacttcgatatcttggtatttaaaagagaGTCAGACACGCAACAGGGGATAGGCAAGGCACACAGGGGATAGG
>N_chr9-16336124_+ (56 bp) 0
aattcaggagggaggggttttctctcagagtactttcaaagaaaataggaactAgAGTCAGACACGCAACAGGGGATAGGCAAGGCACACAGGGGATAGG
>N_chr4-143739649_+ (53 bp) 1
tgtctggggctgtcagtagtgacgccataccacagccactgccaataccagtaGTCAGACACGCAACAGGGGATAGGCAAGGCACACAGGGGATAGG
>N_chr2-32656832_+ (100 bp) 1
ttcacaaaataatccatttttcccttacagtgtatacccacagaaagtggccttagtttaattttaacactgactcaaagctccccaccccacctgtctgGTCAGACACGCAACAGGGGATAGGCAAGGCACACAGGGGATAGG
>N_chr7-67794938_+ (86 bp) 1
gtcttccatcaaggtctctccccgtggaattttgcccgtagcactgccggcatttActcggtgactaactcatcatgcttccatgaGTCAGACACGCAACAGGGGATAGGCAAGGCACACAGGGGATAGG
>N_chr6-1917618_- (48 bp) 0
gttacttctggtgccattttcttatacagaaatcatgacagatttttcGTCAGACACGCAACAGGGGATAGGCAAGGCACACAGGGGATAGG
>N_chr4-174019382_- (73 bp) 1
ttattTaTtatTaTgagaacagcatgggaaagaaccacctccatgattTaattacctcccactgggtccctccGTCAGACACGCAACAGGGGATAGGCAAGGCACACAGGGGATAGG
>N_chr10-118136356_- (48 bp) 0
agTtgattggcaagtcacttatcaaagatcctaggtagagtgacttcaGTCAGACACGCAACAGGGGATAGGCAAGGCACACAGGGGATAGG
>N_chr4-141739726_- (54 bp) 1
gaaagtataagcctttctccttatgagatagtctagagagtgccttatttacacGTCAGACACGCAACAGGGGATAGGCAAGGCACACAGGGGATAGG
>N_chr1-64320468_- (49 bp) 2
tcatatggattactgccacgaacttattcccttctctggcttgtcttccGTCAGACACGCAACAGGGGATAGGCAAGGCACACAGGGGATAGG
>N_chr3-7863614_- (53 bp) 2
ttgatgcacagatgagaaatcaatgtccagcaggaattcctcatgatgttcttGTCAGACACGCAACAGGGGATAGGCAAGGCACACAGGGGATAGG
>N_chr7-13566470_+ (66 bp) 1
ctaagtaacaattggctattaaaaattaagcagcaaatgcacagaccttattttctcagaataataGTCAGACACGCAACAGGGGATAGGCAAGGCACACAGGGGATAGG
>N_chr9-2816307_- (103 bp) 2
aaaataatttcctgatggtagccacccacgtaagcttatggtttgatgaccatagcagcaccttctgttttggagatttttcttacttcctgaaaaatacagtGTCAGACACGCAACAGGGGATAGGCAAGGCACACAGGGGATAGG
>N_chr6-56502422_+ (40 bp) 0
tctgcaccatatctttatcctccctggagctcaaaaccttGTCAGACACGCAACAGGGGATAGGCAAGGCACACAGGGGATAGG
>N_chr3-146000153_+ (60 bp) 2
aagacattttattctttcttatggctgcacgatattccatggtgtatatgtaccacatttGTCAGACACGCAACAGGGGATAGGCAAGGCACACAGGGGATAGG
>N_chr3-36079988_+ (58 bp) 0
tagcagggacttgatcataccttctgagtcttaattccttagagaacaagaacttcctGTCAGACACGCAACAGGGGATAGGCAAGGCACACAGGGGATAGG
>N_chr13-92687709_+ (44 bp) 0
gattatagatattagtcctttgtcagatgcatagtttgcaaatcGTCAGACACGCAACAGGGGATAGGCAAGGCACACAGGGGATAGG
>N_chr2-122131202_+ (70 bp) 3
TTttTacctcccaggttcaagcaattctcctgcctcagcctcctgagtagctgggattacaggtAcAtgtGTCAGACACGCAACAGGGGATAGGCAAGGCACACAGGGGATAGG
>N_chr15-33097737_- (38 bp) 1
ccagctacttgggagcctgaggcagAagaatcacttgaGTCAGACACGCAACAGGGGATAGGCAAGGCACACAGGGGATAGG
>N_chr10-67582372_- (60 bp) 0
taggcatagtttgcacagcattttgaaaattaccaaAaatcttagtttaaaaacttatacGTCAGACACGCAACAGGGGATAGGCAAGGCACACAGGGGATAGG
>N_chr7-33354391_+ (63 bp) 1
ttgtggctagattttttcacttagcatcatgttttcaaggttcacccatgttgtggcatgtaaGTCAGACACGCAACAGGGGATAGGCAAGGCACACAGGGGATAGG
>N_chr6-141803436_- (62 bp) 0
tgattttgatgaaagtatccaattgaaagggacaaaggatagtcttttcaaaataaaataatGTCAGACACGCAACAGGGGATAGGCAAGGCACACAGGGGATAGG
>N_chr20-54405866_- (73 bp) 0
gcatggcacttttggccaacatcctctctgtgtcaagtatctttatcgaagcatcagcagacccagtagctatGTCAGACACGCAACAGGGGATAGGCAAGGCACACAGGGGATAGG
>N_chr4-14701035_- (53 bp) 1
agaggaaaagcctcagatcaataatctaagctctcatctcgtgaactgAgagaGTCAGACACGCAACAGGGGATAGGCAAGGCACACAGGGGATAGG
>N_chr12-116841126_- (56 bp) 4
cccagctaatttttaaaatttttgttctttgtagagacaccagaacatggcagggtGTCAGACACGCAACAGGGGATAGGCAAGGCACACAGGGGATAGG
>N_chr1-99307521_+ (82 bp) 0
ggcacaggattcgtaagcccaaggaattctagagggggaggcagtagcagcagacaaatggcacactgctaaaaatgcctttGTCAGACACGCAACAGGGGATAGGCAAGGCACACAGGGGATAGG
>N_chr11-28101835_+ (75 bp) 0
attttatcaaattacatgctaatttaggcatatattttttatctttgtcctatttggcctgtgtcatctgtaataGTCAGACACGCAACAGGGGATAGGCAAGGCACACAGGGGATAGG
>N_chr2-56892092_- (84 bp) 2
gctgataaagacatacccgagactaggcaatttacaaaagaaagaggtttaattggactcacagttccatgtggctggggaggcGTCAGACACGCAACAGGGGATAGGCAAGGCACACAGGGGATAGG
>N_chr13-36830903_+ (81 bp) 0
aaacactttaaatagctccccaaattcaaaaggactataatatccttattttcaacttggaaaatagatctaccctacctAGTCAGACACGCAACAGGGGATAGGCAAGGCACACAGGGGATAGG
>N_chr9-15680291_- (71 bp) 0
tccttactgtttcattgctttcttcattattttgtcagtaccaaactcttaattgtggtaactttatatttGTCAGACACGCAACAGGGGATAGGCAAGGCACACAGGGGATAGG
>N_chr5-105358317_+ (40 bp) 0
TtgAtcttaccatgttcccttccccagcatcctgaaacagGTCAGACACGCAACAGGGGATAGGCAAGGCACACAGGGGATAGG
>N_chr4-165868300_+ (97 bp) 2
atgccactgctaactgatgaaggtcgtattccataaaaaccctccatcctttttcttattgatggatggctccaaaaaattctgtccctccactttcGTCAGACACGCAACAGGGGATAGGCAAGGCACACAGGGGATAGG
>N_chr9-130648725_+ (39 bp) 0
gaaagaaagaaattggccagacctgagagccaccaaactGTCAGACACGCAACAGGGGATAGGCAAGGCACACAGGGGATAGG
>N_chr2-148697191_+ (59 bp) 0
ttgaatttggtttgctagtattttgttgaggatttttgcatcactattcatcagaaataGTCAGACACGCAACAGGGGATAGGCAAGGCACACAGGGGATAGG
>N_chr10-70643268_+ (43 bp) 0
agtatggtacAtttgttataattaatgaaccaagactgatacaGTCAGACACGCAACAGGGGATAGGCAAGGCACACAGGGGATAGG
>N_chr11-55840493_+ (40 bp) 0
TtaataatgattatcttaggttatcatgccctccatctccGTCAGACACGCAACAGGGGATAGGCAAGGCACACAGGGGATAGG
>N_chr8-76048629_- (57 bp) 0
gaaagtttcaacaaacctctagaaatgtattttattcatcaatttagttttcacttaGTCAGACACGCAACAGGGGATAGGCAAGGCACACAGGGGATAGG
>N_chr7-18933621_+ (48 bp) 1
gagagggaggaaaatggctacagtttttataattagacttccctggatGTCAGACACGCAACAGGGGATAGGCAAGGCACACAGGGGATAGG
>N_chr6-141300410_+ (73 bp) 1
tcctactgcacacccttacctggtgtagcccccaaattgcctttataatggttgtctctgggagctggggagAGTCAGACACGCAACAGGGGATAGGCAAGGCACACAGGGGATAGG
>N_chr1-171981618_+ (42 bp) 0
tatcatgtttagaaagtatttgcttgaacccaggaggcggagGTCAGACACGCAACAGGGGATAGGCAAGGCACACAGGGGATAGG
>N_chr3-190062409_- (48 bp) 0
tgcaacaggcactgtttgagAacttttttccatCaaaaaatgttttagGTCAGACACGCAACAGGGGATAGGCAAGGCACACAGGGGATAGG
>N_chr4-152307953_+ (58 bp) 0
aagtgagaaacattaagaattatataaaatagaaaaagaaaacctcttgtaatctcatGTCAGACACGCAACAGGGGATAGGCAAGGCACACAGGGGATAGG
>N_chr11-43887607_- (68 bp) 0
ttccttatcatttcttttcagcttgttttcccaaactgtAgtgttgccttgcccttgagaacccagctGTCAGACACGCAACAGGGGATAGGCAAGGCACACAGGGGATAGG
>N_chr15-57584636_- (93 bp) 3
cgcccagcccttgtcttaattctagactagacatagttgaagatagaatcagtggcttcaatgatagtagcaaggaactcactcagaatgtaAGTCAGACACGCAACAGGGGATAGGCAAGGCACACAGGGGATAGG
>N_chr2-120435743_- (126 bp) 3
ggacatttcGtataaatgcaatcatacactatgtggtctttttgacctctttcactatgctaagtgttttccaggtttacccatgctgtagtatgtatcactacttcgttcctttttattgccaaaGTCAGACACGCAACAGGGGATAGGCAAGGCACACAGGGGATAGG
>N_chr20-14071725_- (51 bp) 0
atttgtttaagcttcctactaatcaaattttctaggatgataaccatcaaAGTCAGACACGCAACAGGGGATAGGCAAGGCACACAGGGGATAGG
>N_chr4-25506314_- (71 bp) 1
ggggcaggtgcctgtggtcccctctcagacctggaaacgaggttcttagctctccacctctattcatttccGTCAGACACGCAACAGGGGATAGGCAAGGCACACAGGGGATAGG
>N_chr19-49055134_- (56 bp) 1
gctttatTtctctctttagatctaataatattggctttataaatctgagtgttccaGTCAGACACGCAACAGGGGATAGGCAAGGCACACAGGGGATAGG
>N_chr8-121635491_+ (57 bp) 0
tattatgacattagtgagaaaagaaatcgattcccggggaggtccactgcctgtgtgGTCAGACACGCAACAGGGGATAGGCAAGGCACACAGGGGATAGG
>N_chr9-27688884_- (48 bp) 2
ttagcaatcttcaccagcttcctactgagaagaaaagtaacctgtacaGTCAGACACGCAACAGGGGATAGGCAAGGCACACAGGGGATAGG
>N_chr10-67730372_- (49 bp) 0
ttgtatgtatctaaagtgttcatgatttcactggaattacagattttagGTCAGACACGCAACAGGGGATAGGCAAGGCACACAGGGGATAGG
>N_chr20-30261602_+ (56 bp) 0
ttggctgtccctccttggattgagtaccagcatcacaagcctcctttcaccaacgtGTCAGACACGCAACAGGGGATAGGCAAGGCACACAGGGGATAGG
>N_chr8-56607664_- (66 bp) 2
ttcactgtgttagccaggatggtctcgatctcctgaccttgtgatccgcccgcctcagcctcccaaGTCAGACACGCAACAGGGGATAGGCAAGGCACACAGGGGATAGG
>N_chr9-133303199_+ (146 bp) 0
ggaaTTcatcctggcactggcacaggggtcaccttatccagtgctcagtgcttctttgTtgctacctggttttctctcatatgtgaggggcaggtaagaagaagtgcccagtgttgtgcgagttttagaacatctaccagtaagtgGTCAGACACGCAACAGGGGATAGGCAAGGCACACAGGGGATAGG
>N_chr2-6929238_- (104 bp) 1
tttagaagccaatctggtagacaatatactaacagacatgtatatgcacacacacaaaaaaatacaggtaggcacaagtaatgatcttttagcttttattttaaGTCAGACACGCAACAGGGGATAGGCAAGGCACACAGGGGATAGG
>N_chr18-65857579_+ (46 bp) 2
caggtcacgagagagtggcatgacatatttcaagcgctgcagggaaGTCAGACACGCAACAGGGGATAGGCAAGGCACACAGGGGATAGG
>N_chr22-31196451_- (56 bp) 1
ccgcacctggcctgctaaacattctagtatagacaggacagccccctacaaccaagGTCAGACACGCAACAGGGGATAGGCAAGGCACACAGGGGATAGG
>N_chr13-76143259_- (53 bp) 1
tgtgtcaattcatgctgttCtctttttctacttattaacttttaccacactagGTCAGACACGCAACAGGGGATAGGCAAGGCACACAGGGGATAGG
>N_chr17-74483323_+ (58 bp) 0
ccgggcatggtggcaggtacctgtaatcccagctactcagaaggctgagacaAAagaaGTCAGACACGCAACAGGGGATAGGCAAGGCACACAGGGGATAGG
>N_chr2-144869740_+ (81 bp) 0
tggtacttcatctttcttttcaaaaattaacccactatctctctactcatagtgaagaattaggctgttttcttgtcaactGTCAGACACGCAACAGGGGATAGGCAAGGCACACAGGGGATAGG
>N_chr14-54614093_+ (55 bp) 0
ccctgtttgaaagcagctcaccttggggatggattagaaaaatcgcaagccccaAGTCAGACACGCAACAGGGGATAGGCAAGGCACACAGGGGATAGG
>N_chr4-185155613_- (70 bp) 1
aggcaaggtcctcttaggaaaacaaaaaacacaccacttccctgcataaaatcctccagggactgcctacGTCAGACACGCAACAGGGGATAGGCAAGGCACACAGGGGATAGG
>N_chr16-29677052_- (70 bp) 0
gagctctctgcttccacaacaggcctgttctgccctgctgagtcttctctcaggctgaAcctccctctttGTCAGACACGCAACAGGGGATAGGCAAGGCACACAGGGGATAGG
>N_chr21-16191669_+ (62 bp) 0
gatctagaaatagccccaaaagggcaaatctaagagttattggccttaaagaggtgatagaAGTCAGACACGCAACAGGGGATAGGCAAGGCACACAGGGGATAGG
>N_chr18-25403630_- (74 bp) 6
gttaagttgtaggttttaagttgaatatactttctatgacattagaagcacctgagactccttcaaattgctggGTCAGACACGCAACAGGGGATAGGCAAGGCACACAGGGGATAGG
>N_chr12-37381948_- (76 bp) 0
acacttgacttgttagttctagagttagaactacagataagaccagactctaattcagctttcactgcatgtcacgGTCAGACACGCAACAGGGGATAGGCAAGGCACACAGGGGATAGG
>N_chr3-114629674_+ (56 bp) 0
gattccccaagagggggccctggagaactactctctaataataccttagctctttcGTCAGACACGCAACAGGGGATAGGCAAGGCACACAGGGGATAGG
>N_chr12-100643429_- (74 bp) 2
tgaatttgacttcctcagtttaccagtctccatcacaggtgtaaaccaggccaattactcgttacgacagatgaGTCAGACACGCAACAGGGGATAGGCAAGGCACACAGGGGATAGG
>N_chr5-86549331_+ (48 bp) 1
gctggcagcgagaatttcaaccTagtggAtcttagcttgttgggctccGTCAGACACGCAACAGGGGATAGGCAAGGCACACAGGGGATAGG
>N_chr12-102827662_+ (42 bp) 1
agcacccccaaaaagaaactgtacccactaagaatcattctcGTCAGACACGCAACAGGGGATAGGCAAGGCACACAGGGGATAGG
>N_chr13-45375925_+ (106 bp) 1
aataccacttgccaagaaccatgggttgtagaaagatgaataagacagctcctgcctgtgaggatctctcagcctgatgtgaagaaaagaaatagctgtttaaagaGTCAGACACGCAACAGGGGATAGGCAAGGCACACAGGGGATAGG
>N_chr6-136602131_+ (38 bp) 1
agaaatagtcaaaaataattgaatgtcattatctctaAGTCAGACACGCAACAGGGGATAGGCAAGGCACACAGGGGATAGG
>N_chr17-17309308_+ (60 bp) 0
TttgaggtaaatactgcattgTctaccagttgttgtttagactttgatgaagcaacggtaGTCAGACACGCAACAGGGGATAGGCAAGGCACACAGGGGATAGG
>N_chr11-100855150_+ (65 bp) 1
atgtggtctcgccattgggtaattactgcctggactgccgtcctctccttctgttgaagagtcagGTCAGACACGCAACAGGGGATAGGCAAGGCACACAGGGGATAGG
>N_chr6-55683187_- (42 bp) 0
attttcaaggtagataaaaatctaaaagttttaatatcatgAGTCAGACACGCAACAGGGGATAGGCAAGGCACACAGGGGATAGG
>N_chr3-77566535_+ (114 bp) 1
aagttgatgagttccagctactggatcTtaggtaaggaagagcaaatcaatatgtaacagtgtttttggtgttaaggAtcaaattgaataaattgtgtaccatattacccttacGTCAGACACGCAACAGGGGATAGGCAAGGCACACAGGGGATAGG
>N_chr18-32175320_- (56 bp) 1
tttctggggtcttggccaccttggtagttctccagagccttcaaacaaatgtttttGTCAGACACGCAACAGGGGATAGGCAAGGCACACAGGGGATAGG
>N_chr20-24730069_- (44 bp) 2
ttgcaaagttaaatatgtcaaacagcatgggtgggaaaGaaatcGTCAGACACGCAACAGGGGATAGGCAAGGCACACAGGGGATAGG
>N_chr5-52627131_+ (42 bp) 1
tctttacttatttAagacaAggtctcactctgttgcccaggtGTCAGACACGCAACAGGGGATAGGCAAGGCACACAGGGGATAGG
>N_chr12-63919180_- (62 bp) 1
gataaaaattttaaatgtaggtaaattacattttaaaaactaaattttaataaactttataaGTCAGACACGCAACAGGGGATAGGCAAGGCACACAGGGGATAGG
>N_chr1-178220326_+ (30 bp) 0
gtcacatattgtcactttcaccacatgtgaGTCAGACACGCAACAGGGGATAGGCAAGGCACACAGGGGATAGG
>N_chr2-29369840_- (56 bp) 1
atccccagacacctatactctatatgtacccacaatatattctcatggctcttgaaGTCAGACACGCAACAGGGGATAGGCAAGGCACACAGGGGATAGG
>N_chr16-56438114_- (45 bp) 0
gtgagtgtttgtttgggaaagaaattgtacctatcagaatgaaacGTCAGACACGCAACAGGGGATAGGCAAGGCACACAGGGGATAGG
>N_chr6-105931593_- (69 bp) 1
gtggaggtttgtttgcctccgaagttaattatctttgatgtatactacttggaaacatttaattctgtgGTCAGACACGCAACAGGGGATAGGCAAGGCACACAGGGGATAGG
>N_chr6-138357673_+ (62 bp) 2
aatggaaaattaatagatcagtgtaattcactacttaacaaaaaaggggggaaAcatataaaGTCAGACACGCAACAGGGGATAGGCAAGGCACACAGGGGATAGG
>N_chr8-77152524_- (64 bp) 1
aatacttttgactgaacaagactctttgtggaaacgttttcaaaatgtattgctaacaatatctGTCAGACACGCAACAGGGGATAGGCAAGGCACACAGGGGATAGG
>N_chr15-57031638_+ (52 bp) 3
aattgttatgcattTtccattaataactttaagtggacactcgtggcacaAaGTCAGACACGCAACAGGGGATAGGCAAGGCACACAGGGGATAGG
>N_chr2-220307982_- (46 bp) 1
attcccagcacttgccatgacctcttcactcccttgctttttcctcGTCAGACACGCAACAGGGGATAGGCAAGGCACACAGGGGATAGG
>N_chr1-59591145_+ (47 bp) 0
taagtttctttccttgaaatgccatcatttaaatagatggcagtatgGTCAGACACGCAACAGGGGATAGGCAAGGCACACAGGGGATAGG
>N_chr12-78158935_- (48 bp) 1
gtTtcctaagtagctgggactaaaggcatgtgccaccatgacaggctgGTCAGACACGCAACAGGGGATAGGCAAGGCACACAGGGGATAGG
>N_chr5-33241464_+ (58 bp) 0
aaatacaaaattacatgatatattcacagaatcccaaatgaagagccagtgtatatttGTCAGACACGCAACAGGGGATAGGCAAGGCACACAGGGGATAGG
>N_chr1-164860127_+ (77 bp) 1
ctacaatgatgagggaagataaaatactaaattttgctttagacatagtttatttcctgcaaaaccaagttatctaaGTCAGACACGCAACAGGGGATAGGCAAGGCACACAGGGGATAGG
>N_chr10-73453358_+ (83 bp) 0
ggcataaactacccagaatgcagcagagagagataaaaacatgaaatgctagttaaaacacaaagacaaCgccgggcgcAgtAGTCAGACACGCAACAGGGGATAGGCAAGGCACACAGGGGATAGG
>N_chr3-184364504_- (62 bp) 4
gagcctgaggcaggagaatcgcctgaacccaagtttgcagtgagccAagatcacaccattgcGTCAGACACGCAACAGGGGATAGGCAAGGCACACAGGGGATAGG
>N_chr12-126292941_- (89 bp) 2
gagtggtcctgttctgtcaggaagtgtttttagaaagggaattattgacaacatttaaaattcataatattttatgtaaaagtccagatGTCAGACACGCAACAGGGGATAGGCAAGGCACACAGGGGATAGG
>N_chr13-29417058_- (61 bp) 2
tttttgtatttttagtagagacggggtttctccatgttggccaggctggtctcgaactcctGTCAGACACGCAACAGGGGATAGGCAAGGCACACAGGGGATAGG
>N_chr3-172634970_+ (56 bp) 1
tgctTtgttgcccaggctggaatacagtggtaccagcatagctcactgcagcctcaGTCAGACACGCAACAGGGGATAGGCAAGGCACACAGGGGATAGG
>N_chr18-27585308_- (120 bp) 1
aatttagctttatccattttgggagtaggggaaaatgggaagaaagggcatgagagtgaagggtaagaggaaaagggaagagaaagagaggactaagaaaggtagatgtgcatggtacctGTCAGACACGCAACAGGGGATAGGCAAGGCACACAGGGGATAGG
>N_chr2-133110205_+ (46 bp) 1
gtgtctggttttacctttggataatataggtcaatattatctcctaGTCAGACACGCAACAGGGGATAGGCAAGGCACACAGGGGATAGG
>N_chr7-122599123_+ (41 bp) 0
tctatggatgttgctaaacagataactccaattagcagtaaGTCAGACACGCAACAGGGGATAGGCAAGGCACACAGGGGATAGG
>N_chr1-156171680_- (48 bp) 1
acatagtgccaagagaaaaatgcccaataacatatgtaaattaaaaagGTCAGACACGCAACAGGGGATAGGCAAGGCACACAGGGGATAGG
>N_chr10-26341714_- (77 bp) 0
tgtgatgcctcctgatttgttttttgtttttgttgtCtttttgtattgttttgttttttgcttaAAattActttAGTCAGACACGCAACAGGGGATAGGCAAGGCACACAGGGGATAGG
>N_chr8-122019506_+ (89 bp) 3
tataattcaagtgcttagcacatcaaatgccCggaggagctgtccccaatgccagaaacaacttgtgaatcttaAttcattcaaaaaggGTCAGACACGCAACAGGGGATAGGCAAGGCACACAGGGGATAGG
>N_chr14-89428922_+ (58 bp) 0
caggaggcagagattgcagtgagccaagactgtgccactgTactccagcctgggcaacGTCAGACACGCAACAGGGGATAGGCAAGGCACACAGGGGATAGG
>N_chr5-21223993_- (34 bp) 1
tcaaaactaaataagttcactgaaacttaatcaAGTCAGACACGCAACAGGGGATAGGCAAGGCACACAGGGGATAGG
>N_chr1-20653392_+ (60 bp) 1
tgtgcctctgtgtatgtctgtgtgtctttgtgtatgtctagtgcctgtgtatctgtctgtGTCAGACACGCAACAGGGGATAGGCAAGGCACACAGGGGATAGG
>N_chr13-54599693_+ (36 bp) 0
TataTctatcatcccagttgcaacagagattacaAaGTCAGACACGCAACAGGGGATAGGCAAGGCACACAGGGGATAGG
>N_chr7-106372558_+ (58 bp) 0
attTacccctagtctgcattccaaccacttctagggagcaaatggactaccccaatgcGTCAGACACGCAACAGGGGATAGGCAAGGCACACAGGGGATAGG
>N_chr7-107681246_- (62 bp) 1
acccagcttggcactttgaaactcatctgatattagcataaaaacaaaactcaataacagcaGTCAGACACGCAACAGGGGATAGGCAAGGCACACAGGGGATAGG
>N_chr3-184881353_+ (52 bp) 1
aatatgtaattaaagtgtcaccagatttctgttaaaaccaaggttgaaataaGTCAGACACGCAACAGGGGATAGGCAAGGCACACAGGGGATAGG
>N_chr11-1256967_+ (72 bp) 1
acctgctctgctgacaatgaggggatgtggcgccgactggccctcaaAtgaatcccaacagcacggccccaaGTCAGACACGCAACAGGGGATAGGCAAGGCACACAGGGGATAGG
>N_chr10-29350404_+ (69 bp) 1
aaatatgtcaagttttaggatcgatttcaatgtactgatcatatcctgagcagtcaaagagtaattgAAGTCAGACACGCAACAGGGGATAGGCAAGGCACACAGGGGATAGG
>N_chr2-177381958_- (51 bp) 2
ttcagcattaccattttactactaggtttaaatttacgggaagaagaagaaGTCAGACACGCAACAGGGGATAGGCAAGGCACACAGGGGATAGG
>N_chr1-169987295_+ (64 bp) 0
acagtcaccagccaccaaggaattccctgatcatctgaatgggactgaaaacaatcTagtgattGTCAGACACGCAACAGGGGATAGGCAAGGCACACAGGGGATAGG
>N_chr2-81022751_+ (50 bp) 0
tttgttgtagttagaattccatttcctacatttttaatcacatatttcctGTCAGACACGCAACAGGGGATAGGCAAGGCACACAGGGGATAGG
>N_chr13-59146800_+ (45 bp) 0
ccaataccgtatccaccatggcctccctaaacattcctacatatAGTCAGACACGCAACAGGGGATAGGCAAGGCACACAGGGGATAGG
>N_chr2-71683288_- (82 bp) 4
gaggggttggaaggggaaaaagttctctattagtatcaaggAgcactaggcggggTcagaggtcagcatgccagatgccaccGTCAGACACGCAACAGGGGATAGGCAAGGCACACAGGGGATAGG
>N_chr1-226413002_- (51 bp) 3
gccgccgcagggaaggcgcagggcgggggccgcggcgcgggggcgggggcgGTCAGACACGCAACAGGGGATAGGCAAGGCACACAGGGGATAGG
>N_chr1-94155887_+ (60 bp) 1
agtattgtggccacgatcaaaacTtagatccttcaacttcaaattctttactcttccataGTCAGACACGCAACAGGGGATAGGCAAGGCACACAGGGGATAGG
>N_chr1-245378691_- (85 bp) 7
TTtacaggtacctgccaccacacctggctaattttttttttttttttgtatttCtagtagagacggggtttcaccgtgttagccaGTCAGACACGCAACAGGGGATAGGCAAGGCACACAGGGGATAGG
>N_chr3-23157032_- (52 bp) 1
cTagtaatgggattgttggAtcaaatggtatttctagttctagatccttgaAGTCAGACACGCAACAGGGGATAGGCAAGGCACACAGGGGATAGG
>N_chr12-20378645_- (70 bp) 1
taggTtTaaaataaagggatgtaggactacttaccaaggaaatggaaagcaaaaaaaaagcaggagttgcGTCAGACACGCAACAGGGGATAGGCAAGGCACACAGGGGATAGG
>N_chr3-77264636_+ (143 bp) 4
aaataattcatgtaaaccgtgtgtggtaagtttacaatatttttgagtttaattcaacaaatatgttttgaacatcttctacatgttaggcagtgtgctaggttgaaggtttacagaagtgaatacatcttaagagagagatgGTCAGACACGCAACAGGGGATAGGCAAGGCACACAGGGGATAGG
>N_chr4-171707540_- (105 bp) 1
atgaatggttattcactcatgatgccttcattaagcaagaaggcaaaaaattcatttaaaatcataaggcggatttccacaaactgaacaaaatttattcccctaGTCAGACACGCAACAGGGGATAGGCAAGGCACACAGGGGATAGG
>N_chr7-11406395_+ (36 bp) 0
ggcacatgtatacatatgtaacaaacctgcatgttgGTCAGACACGCAACAGGGGATAGGCAAGGCACACAGGGGATAGG
>N_chr7-135518423_- (88 bp) 8
gtcaattaaacctctttcctttataaactacccagtctcgggtatgtctttattagctgcatgaaaacagactagtacatggagtgaaGTCAGACACGCAACAGGGGATAGGCAAGGCACACAGGGGATAGG
>N_chr14-45989599_+ (48 bp) 3
gtttggaatagaaaagtctaaacaatacaatcAataaatgactActttGTCAGACACGCAACAGGGGATAGGCAAGGCACACAGGGGATAGG
>N_chr11-84388073_- (42 bp) 0
ataaggccagatatatctctctttgaacatgatggttttaaaGTCAGACACGCAACAGGGGATAGGCAAGGCACACAGGGGATAGG
>N_chr3-5533370_+ (46 bp) 1
TccattctgtaggttgcctgttcactctgatggtagtttcttttgcGTCAGACACGCAACAGGGGATAGGCAAGGCACACAGGGGATAGG
>N_chr7-33556956_- (62 bp) 0
taatatacagagttgagacatcctgtacacagaaatacaactaaaggtgtttactttttaAaGTCAGACACGCAACAGGGGATAGGCAAGGCACACAGGGGATAGG
>N_chr11-36931520_+ (67 bp) 0
tgttagtggttaaggctgtggatgctgatgctgaactcctgttttcaaatttctattccaccacttaGTCAGACACGCAACAGGGGATAGGCAAGGCACACAGGGGATAGG
>N_chr6-147451550_- (120 bp) 0
gaaccaactggcaggttcaggtggagccattggtagtgagaaatgcaaaaatctgaaaagacatctcaaaaggccaatcttaggttcttcatatgtgatgttatctgcaggagtaattggGTCAGACACGCAACAGGGGATAGGCAAGGCACACAGGGGATAGG
>N_chr5-131372771_- (49 bp) 1
gggagagatgacataaagtcggggatgggggtgtggcaatgcaccaAAaGTCAGACACGCAACAGGGGATAGGCAAGGCACACAGGGGATAGG
>N_chr2-168712580_- (112 bp) 0
gattgcagttggaagaggcatgcctctgattctgtaactgctaactgctaaagccctgactttccctgAtctgtgtttttcttctttcaccaagaaaatcgggtgaaagggcGTCAGACACGCAACAGGGGATAGGCAAGGCACACAGGGGATAGG
>N_chr7-99743443_+ (45 bp) 1
catgacgagccatcaaccgcagccccaggaagagcagagcccccaGTCAGACACGCAACAGGGGATAGGCAAGGCACACAGGGGATAGG
>N_chr4-43022537_+ (71 bp) 1
ttaagccacttcctcattttcagaatttgcaaaactcccttccagatataaagtcccttaagaggtaagagGTCAGACACGCAACAGGGGATAGGCAAGGCACACAGGGGATAGG
>N_chr10-20499495_- (41 bp) 1
ttttaaatttaagcttaagatagtgtgcatatttcatgggcGTCAGACACGCAACAGGGGATAGGCAAGGCACACAGGGGATAGG
>N_chr12-6170571_+ (74 bp) 7
gggcgggccggctgctctgagtgcggggcccgccaagcccacgcccacctggaactccagctggcccgcaaAcAGTCAGACACGCAACAGGGGATAGGCAAGGCACACAGGGGATAGG
>N_chr12-83942847_+ (114 bp) 5
ctaatactttaaaatatctgaccaaaattttcttcttgagataagttatgtttcctagtttcacagaaaaaaaaattcagagacaaaaatgtaatctttacatctatttacatgGTCAGACACGCAACAGGGGATAGGCAAGGCACACAGGGGATAGG
>N_chr12-23110438_+ (57 bp) 1
tttctaccccaacctgagtcattccaacccacacatctgatttcacacacaaagaaaGTCAGACACGCAACAGGGGATAGGCAAGGCACACAGGGGATAGG
>N_chr15-52087173_- (138 bp) 1
gtattcctgtctttggtatagaaatatgcttattacctggcttttcttgttatttttggttctgggttaTatgggctggatgtgcaggtttgttacatagataaatgtgtgccatgctggtttgctacacctgtcaacGTCAGACACGCAACAGGGGATAGGCAAGGCACACAGGGGATAGG
[truncated: 13,460,664 more chars]
