# Supplementary material for: Computational challenges in the analysis of ancient DNA
Source: Genome Biol. 2010 May 6;11(5):R47. doi: 10.1186/gb-2010-11-5-r47 (PMC2898072; doi:10.1186/gb-2010-11-5-r47)
Supplement: Additional file 2 — simulated datasets for 1 to 6 million years divergence from human in fasta format (also available from [47]). Each fasta record has a header that encodes the chromosome, start position and strand of the human location from which this fragment was sampled (that is, >N_chr15-75613688_-). [file gb-2010-11-5-r47-S2.tgz › NSim4F.fna]

>N_chr15-75613688_- (69 bp) 1
gtggggagagcagaccaagtTtgtggaccctggcagagCcagccaaAtagatgtccagagaaataggagGTCAGACACGCAACAGGGGATAGGCAAGGCACACAGGGGATAGG
>N_chr2-228959312_+ (77 bp) 0
ttgtttTTtgactttttaatgatcgccattctaactggtgtgagatgttatctcattgtggttttgatttgcatttcGTCAGACACGCAACAGGGGATAGGCAAGGCACACAGGGGATAGG
>N_chr11-86858226_- (71 bp) 1
ccggagggcaatggtgtgattgtagctcacttcagcctcgaccttctggattcaaggaatcctcccatctcGTCAGACACGCAACAGGGGATAGGCAAGGCACACAGGGGATAGG
>N_chr11-26172312_- (82 bp) 0
attcctggggataacTGtgtgtcagtttgagaagctcagtttgtactacataggattttgcaatttgcctcatataaattgtgaGTCAGACACGCAACAGGGGATAGGCAAGGCACACAGGGGATAGG
>N_chr2-216959159_- (41 bp) 0
aataaggagttatcctgcccaatagaactgcaaatcttctcGTCAGACACGCAACAGGGGATAGGCAAGGCACACAGGGGATAGG
>N_chr11-116706633_+ (56 bp) 1
TTtggtgctggatatgtcctttggagcaaggtagaataaacccttttaaataAgtAGTCAGACACGCAACAGGGGATAGGCAAGGCACACAGGGGATAGG
>N_chr5-38054807_- (82 bp) 2
gccacatcaaccagcctgctgcctgtcaaggctcctagacactcgctcaagattccagaaactactccagcttcactcaatAGTCAGACACGCAACAGGGGATAGGCAAGGCACACAGGGGATAGG
>N_chr15-55588909_+ (69 bp) 1
TggTactaggacaagcaggaggcCcttggcctatgtggttacttgttgtccatcaggagcgagcctAtcGTCAGACACGCAACAGGGGATAGGCAAGGCACACAGGGGATAGG
>N_chr22-28531066_- (150 bp) 2
aTTtgatggcccacagcctttgcagaatgccctcagctggttggacGggaagcccagtggcagtggccctaccacgccctcctcctggcagtcagtacaaaagaggagctgctggctcgtccatacctgtgccccaggacactctgatggGTCAGACACGCAACAGGGGATAGGCAAGGCACACAGGGGATAGG
>N_chr12-38697083_- (57 bp) 2
tcTtacttagtcatcGtgagaccctggggaggtgtggttggtgaggagaagacataaGTCAGACACGCAACAGGGGATAGGCAAGGCACACAGGGGATAGG
>N_chr1-113661263_+ (58 bp) 0
ccaccatgcccagctaatttttggatTaaaatccaaAttaaaaatgggcaaaagatttGTCAGACACGCAACAGGGGATAGGCAAGGCACACAGGGGATAGG
>N_chr9-16112882_- (42 bp) 0
acctaccatgagttgaaccctgtgccaagggctcataagacaGTCAGACACGCAACAGGGGATAGGCAAGGCACACAGGGGATAGG
>N_chr1-36268993_- (63 bp) 2
aTtacaaaaatttttaaaggaagtctaactaatatgttaaaagagaatgaaaaatagaattatGTCAGACACGCAACAGGGGATAGGCAAGGCACACAGGGGATAGG
>N_chr4-119204293_+ (46 bp) 0
atttaattatcgtagaaatcctataaaacaaagattataagcagcaGTCAGACACGCAACAGGGGATAGGCAAGGCACACAGGGGATAGG
>N_chr2-235077861_+ (61 bp) 0
ttaatgttttgtgtttcctccagtaattaattattctttttcacagagccataccttagaaGTCAGACACGCAACAGGGGATAGGCAAGGCACACAGGGGATAGG
>N_chr4-189161935_+ (52 bp) 2
acatgcctcattgattattgtttctaggaaggaatttctaaatcaGtattAcGTCAGACACGCAACAGGGGATAGGCAAGGCACACAGGGGATAGG
>N_chr4-131744044_+ (42 bp) 0
ttattgtgcctagtcctgaatgacctttcaaataaattgctgGTCAGACACGCAACAGGGGATAGGCAAGGCACACAGGGGATAGG
>N_chr20-9095913_- (40 bp) 0
gtattcacagaaagtattatcaagggactgtttttttttaGTCAGACACGCAACAGGGGATAGGCAAGGCACACAGGGGATAGG
>N_chr5-155354121_+ (90 bp) 3
tactctgagtggaaAaagttctcatcacaatgcttgggatcaagttctggtcttgctatttaccagctttggtatctctggaaaacaaccGTCAGACACGCAACAGGGGATAGGCAAGGCACACAGGGGATAGG
>N_chr2-27555974_- (43 bp) 0
taTtatgtgtgtgaccttttatgctgtcactttcccttctaAAGTCAGACACGCAACAGGGGATAGGCAAGGCACACAGGGGATAGG
>N_chr7-38949608_+ (31 bp) 0
TaaTtaagcaacttgaacttatagcagaataGTCAGACACGCAACAGGGGATAGGCAAGGCACACAGGGGATAGG
>N_chr12-936633_- (60 bp) 0
aggTtagtctcgaactcctgacctcagatgatccacctgcctcggcctcccaaagtgctgGTCAGACACGCAACAGGGGATAGGCAAGGCACACAGGGGATAGG
>N_chr10-36443975_+ (56 bp) 0
atgcactgtggggccagtggtatgtgataagatacggaagcttgctttggaactctGTCAGACACGCAACAGGGGATAGGCAAGGCACACAGGGGATAGG
>N_chr8-75345732_- (43 bp) 0
agtccaggagggcagaccctgcattcctcagtggctgcagcagGTCAGACACGCAACAGGGGATAGGCAAGGCACACAGGGGATAGG
>N_chr4-16397963_+ (58 bp) 1
aaccatcaagatgcaatcctgcctcaaaaagtctacagcctatggaggaatgccaataGTCAGACACGCAACAGGGGATAGGCAAGGCACACAGGGGATAGG
>N_chr12-120108953_+ (41 bp) 0
gctgaggcaggagaatctcttgaacctggaaggtggaggttGTCAGACACGCAACAGGGGATAGGCAAGGCACACAGGGGATAGG
>N_chr5-78360130_- (52 bp) 1
aaaacataactgatgagTttAgagttcttggagttgctgggGcacaggcaaAGTCAGACACGCAACAGGGGATAGGCAAGGCACACAGGGGATAGG
>N_chr12-31154186_+ (57 bp) 2
acttttagaactggggctgaagcttcttccagttgcttgctTagatgAcagtgagacGTCAGACACGCAACAGGGGATAGGCAAGGCACACAGGGGATAGG
>N_chr12-73266916_- (51 bp) 0
gaatgtttggatacagttcagagggactttacagaggatgtgatcttAAaAGTCAGACACGCAACAGGGGATAGGCAAGGCACACAGGGGATAGG
>N_chr4-126596348_- (94 bp) 2
tctgatcagtctcagacaatacactgtcttataggctttctgtgaggattaagtattaatagaatAatggacaaaacattcCtaaataatatcaGTCAGACACGCAACAGGGGATAGGCAAGGCACACAGGGGATAGG
>N_chr9-96190080_- (56 bp) 0
aattacttaagtacttcaaagatctatgcacaaagaactactaatatataaaattcGTCAGACACGCAACAGGGGATAGGCAAGGCACACAGGGGATAGG
>N_chr6-83347730_+ (58 bp) 0
agagatttaaaataacacacatgtataattcagtgagactagcaaagaagatgggtgaGTCAGACACGCAACAGGGGATAGGCAAGGCACACAGGGGATAGG
>N_chr3-157162396_+ (59 bp) 1
atgctgccttcaagcatgtgtttaacaaagcacatcttgcactgcccttaatccatttaGTCAGACACGCAACAGGGGATAGGCAAGGCACACAGGGGATAGG
>N_chr7-142963150_+ (68 bp) 1
ataaaggaaaactttcttgaagatgtatctatggtgtttgttgggtagaatgttttAggtttgattctGTCAGACACGCAACAGGGGATAGGCAAGGCACACAGGGGATAGG
>N_chr9-112402246_+ (42 bp) 1
actttatttcactggagttaaaaacaggTgtgCacatcctctGTCAGACACGCAACAGGGGATAGGCAAGGCACACAGGGGATAGG
>N_chr3-45650678_- (58 bp) 0
aaaatataaacagtggtttctttatgttgtaaaactgtagctggccttatttctttacGTCAGACACGCAACAGGGGATAGGCAAGGCACACAGGGGATAGG
>N_chr10-83148601_- (52 bp) 0
aaaatatgaaccagtaattttttttcatcagaaaactttttcatttcatcttGTCAGACACGCAACAGGGGATAGGCAAGGCACACAGGGGATAGG
>N_chr4-36634016_- (51 bp) 0
actgccatgcatatctttttaaaaatatataacacaaattcctaagtactaGTCAGACACGCAACAGGGGATAGGCAAGGCACACAGGGGATAGG
>N_chr9-9272122_+ (50 bp) 0
tatagaggacttttaggtaagtgaaactaccctatatgagactgtaatgAGTCAGACACGCAACAGGGGATAGGCAAGGCACACAGGGGATAGG
>N_chr22-28771667_- (45 bp) 0
gaccctcagacTaacagacctcagaccctcagacctgccccagggGTCAGACACGCAACAGGGGATAGGCAAGGCACACAGGGGATAGG
>N_chr1-118336338_+ (47 bp) 1
tacagtgacaaagatggagggcactatatagtaatcatttacaaaaaGTCAGACACGCAACAGGGGATAGGCAAGGCACACAGGGGATAGG
>N_chr1-206247967_+ (121 bp) 0
taaattccatgtttctgtgtgggttggaggatgtctagccttggttggaaattggacgtgacattcttcatctattgtcgctaaggaaatattatactaatagaTgaaaatgcttggtgacGTCAGACACGCAACAGGGGATAGGCAAGGCACACAGGGGATAGG
>N_chr3-29834339_- (60 bp) 1
tatatttggtggttcaataatagattaactgtagaagggctactgaagtagactAttgaaGTCAGACACGCAACAGGGGATAGGCAAGGCACACAGGGGATAGG
>N_chr8-25232544_+ (57 bp) 0
gaaaagatgcagcTTtgagttgagtgaatatgctgtgccaataccctaagtccctaaGTCAGACACGCAACAGGGGATAGGCAAGGCACACAGGGGATAGG
>N_chr2-46535019_+ (46 bp) 0
tcagggacctggctccctcaggaacaagttctcttcaatgactgtcGTCAGACACGCAACAGGGGATAGGCAAGGCACACAGGGGATAGG
>N_chr20-61324860_- (96 bp) 0
cgtatgttatgcttgtccctatggtcaggacactcagctgcaggtgacagaaactcaaagctaaaaatgaaatgtattgcttcacccaaccaaaagGTCAGACACGCAACAGGGGATAGGCAAGGCACACAGGGGATAGG
>N_chr19-43724142_- (85 bp) 1
tgcaatctatggtaggaaatcctttttttttttgagatacagtcttgctctgtcacccaggctggagtgcagtggcatgatctcaAGTCAGACACGCAACAGGGGATAGGCAAGGCACACAGGGGATAGG
>N_chr1-196510441_+ (71 bp) 0
ttggagttgtaatgtctagaatgcaggaaccaagttactcaatggagttcaaaaatgatacttagatattcGTCAGACACGCAACAGGGGATAGGCAAGGCACACAGGGGATAGG
>N_chr6-73945431_+ (70 bp) 1
tgagggctgcctcaggggaaattctgtgatcaaaaggctctgggtcacctgaagAatgagccttggggtcGTCAGACACGCAACAGGGGATAGGCAAGGCACACAGGGGATAGG
>N_chr3-105568376_- (75 bp) 1
gacacaattcttatttTaagtatatatatattttctatatgtttgattccctttgttggaaaatggtaataactaGTCAGACACGCAACAGGGGATAGGCAAGGCACACAGGGGATAGG
>N_chr4-135781256_- (95 bp) 1
gagctgagatgtgtgaggggcagtgcactgacagagatctgcatgctttgaacttcctTctactgtcaaaggatggagggaatgggctttttatcGTCAGACACGCAACAGGGGATAGGCAAGGCACACAGGGGATAGG
>N_chr1-47833419_- (65 bp) 1
gcgggggtgccaggctcttttaaacaaccagctctccagtgaactaacagtaatgcactcattacGTCAGACACGCAACAGGGGATAGGCAAGGCACACAGGGGATAGG
>N_chr12-121977764_+ (52 bp) 1
ggattTaagTaattctcctgcctcagcctcccgagtagctgggactacagAaGTCAGACACGCAACAGGGGATAGGCAAGGCACACAGGGGATAGG
>N_chr4-19405538_- (50 bp) 1
ataagttatatcaaaagaatttctggctggggtgaatgcacacaggaatcGTCAGACACGCAACAGGGGATAGGCAAGGCACACAGGGGATAGG
>N_chr4-103545470_- (43 bp) 0
aactcaattataaaatatggaggttaaGaaagctcaatatgctGTCAGACACGCAACAGGGGATAGGCAAGGCACACAGGGGATAGG
>N_chr1-44899401_+ (83 bp) 2
gatcgagtgactcacaaagcctaaaatattgactggccctttacagaaaaagtttgccagcccctgttctaattccatgagcaGTCAGACACGCAACAGGGGATAGGCAAGGCACACAGGGGATAGG
>N_chr6-137235141_- (65 bp) 0
aatgtacccatctcagattattttcatgttagtaagagtaatcatattatctcttataaaagttgGTCAGACACGCAACAGGGGATAGGCAAGGCACACAGGGGATAGG
>N_chr4-135264188_+ (65 bp) 2
gaataataagaatagactgtagactGtacaggaattcctgttatatgtttaaatacaaaaagccaGTCAGACACGCAACAGGGGATAGGCAAGGCACACAGGGGATAGG
>N_chr4-9516774_- (78 bp) 0
gtaccaatgaatatacattaagtgattccagcagtggctggcaaatggtaCacacccagtaagtAgtaactattcttAGTCAGACACGCAACAGGGGATAGGCAAGGCACACAGGGGATAGG
>N_chr7-113956882_- (87 bp) 0
acataattagactgtttgttttaaaagctaattattaaagaatatttttaaaatgatatttttacagtatatgttacataaagttagGTCAGACACGCAACAGGGGATAGGCAAGGCACACAGGGGATAGG
>N_chr13-30556449_+ (55 bp) 0
TaTcaaggtttggggtgtgagctaaagactaagacaagcaatatggtgagtgacaGTCAGACACGCAACAGGGGATAGGCAAGGCACACAGGGGATAGG
>N_chr2-116726526_+ (79 bp) 2
taatcaacgagtcaggccaccagacaggggaaaaaagaaaactgctgagcctgaaatatctccaaaatgtaaaaaaggaGTCAGACACGCAACAGGGGATAGGCAAGGCACACAGGGGATAGG
>N_chr5-55073710_+ (38 bp) 0
cagcgaaagatgtgaagtGaagaaagattttataatAtGTCAGACACGCAACAGGGGATAGGCAAGGCACACAGGGGATAGG
>N_chr5-143404914_+ (94 bp) 1
gactagctagatttcctaggctgactaagaatccTtaagcctggctgggaaggtgaccgcttccacctttaaaTacggtgcttgcaacttagctGTCAGACACGCAACAGGGGATAGGCAAGGCACACAGGGGATAGG
>N_chr16-18546224_+ (45 bp) 0
ttatttcattggtgcatcataattgccctataagttaggcactatGTCAGACACGCAACAGGGGATAGGCAAGGCACACAGGGGATAGG
>N_chr4-89133510_- (41 bp) 2
agaactgcttgaacctgggaggcggaggtttcagtgagttgGTCAGACACGCAACAGGGGATAGGCAAGGCACACAGGGGATAGG
>N_chr1-24604181_- (80 bp) 1
ggagttcgagaccagcctgacTaacatggtgaaaccctAtctctactaaaaatacaaaaaattagccaggtgtggtggAaGTCAGACACGCAACAGGGGATAGGCAAGGCACACAGGGGATAGG
>N_chr12-56512094_+ (40 bp) 0
gataagggactcagctctgcctcaacagaaaggcagaAAaGTCAGACACGCAACAGGGGATAGGCAAGGCACACAGGGGATAGG
>N_chr12-34107515_+ (51 bp) 0
tgagataaggTgtggagactctagtgtgtattatgttaaggagagagtgatGTCAGACACGCAACAGGGGATAGGCAAGGCACACAGGGGATAGG
>N_chr10-10086624_+ (60 bp) 0
TaaaaccccatctttgaacccaagtttgtctgacactaaaataAatttgcttcattttttGTCAGACACGCAACAGGGGATAGGCAAGGCACACAGGGGATAGG
>N_chr4-5464220_- (56 bp) 1
gacaTcacaggaatactataatctatggacagtcaagccttttatataaaatgtctGTCAGACACGCAACAGGGGATAGGCAAGGCACACAGGGGATAGG
>N_chr10-41970027_- (48 bp) 3
caagatgatttgatttTCatAtataagcactaattctcccctaagattGTCAGACACGCAACAGGGGATAGGCAAGGCACACAGGGGATAGG
>N_chr12-29785282_- (47 bp) 1
tgtattttgtcttcaataatcataatgtagtaaagttgcGcattggcGTCAGACACGCAACAGGGGATAGGCAAGGCACACAGGGGATAGG
>N_chr4-124282712_+ (43 bp) 0
tttagcaagagaggttggctgtttggcattaaatatctgtatcGTCAGACACGCAACAGGGGATAGGCAAGGCACACAGGGGATAGG
>N_chr11-40027146_+ (56 bp) 0
cagggcggaaagttgttcttaaaccacaaacTatagTatgagcgatctgtgccttaGTCAGACACGCAACAGGGGATAGGCAAGGCACACAGGGGATAGG
>N_chr3-107425509_+ (51 bp) 0
gtttaattctgctgaagctgtgcccacaccccaaacttttgcctttttaagGTCAGACACGCAACAGGGGATAGGCAAGGCACACAGGGGATAGG
>N_chr15-92641664_- (77 bp) 1
aatttatattcacatacaggtgattagagcaaaacacatttataaaaatgtgagttttgttcttattcagaagaaatGTCAGACACGCAACAGGGGATAGGCAAGGCACACAGGGGATAGG
>N_chr2-78798801_- (58 bp) 3
TaatggctatctacagTcccattaaggcattgcaatTtgttggTcttCgaaaaaatctgGTCAGACACGCAACAGGGGATAGGCAAGGCACACAGGGGATAGG
>N_chr5-92818882_- (47 bp) 2
ctgttaatctgtaaccctacccttaaccctgtgctggcagaaacacAGTCAGACACGCAACAGGGGATAGGCAAGGCACACAGGGGATAGG
>N_chr7-129253564_- (77 bp) 0
gtctctactaaaaatacaaaaattatgcgggcatggttgcacacatctgtaatcccagctaggctgagtcaggagaaGTCAGACACGCAACAGGGGATAGGCAAGGCACACAGGGGATAGG
>N_chr10-69266955_+ (71 bp) 0
cccaaacaggtctttaaagaatatacatagaaagaatagtggagattaatatgcTaaaatattaatactgtGTCAGACACGCAACAGGGGATAGGCAAGGCACACAGGGGATAGG
>N_chr5-77233481_+ (61 bp) 1
tcagggactggttttttgcatctttgtacagttcttaaaaccttatgactggagccAtgatGTCAGACACGCAACAGGGGATAGGCAAGGCACACAGGGGATAGG
>N_chr15-24804560_+ (60 bp) 2
atcggggtggatccaagggtgtgttgcctgctggttggccctctAAtgttgtttacctAcGTCAGACACGCAACAGGGGATAGGCAAGGCACACAGGGGATAGG
>N_chr8-106951951_+ (36 bp) 0
ttgatgctcaaattatcccatctgtggccagtggAaGTCAGACACGCAACAGGGGATAGGCAAGGCACACAGGGGATAGG
>N_chr2-140331193_+ (102 bp) 3
caGgtgaggaaaaattgggaaatgcaaaaatggtaaaataacaatatcttattaatttttctttcgccaaataagttcctatagtaagctagcaataatttgGTCAGACACGCAACAGGGGATAGGCAAGGCACACAGGGGATAGG
>N_chr9-119231292_- (52 bp) 1
tgtcagcgggttggttgggggtctgttgatcagggttgggctcatcaatAAAGTCAGACACGCAACAGGGGATAGGCAAGGCACACAGGGGATAGG
>N_chr16-58678772_- (52 bp) 1
tctctttgcctgctgacatccatgtaggatgtgacttgctcctccttgccttGTCAGACACGCAACAGGGGATAGGCAAGGCACACAGGGGATAGG
>N_chr1-221153425_- (53 bp) 0
ataaAAtatcttattgctaagcaaatagaagaGtgattataagagaaatataattGTCAGACACGCAACAGGGGATAGGCAAGGCACACAGGGGATAGG
>N_chr22-25111753_- (45 bp) 1
gaaactgaagctgagtttctggTcatgatgggatggaggtcagacGTCAGACACGCAACAGGGGATAGGCAAGGCACACAGGGGATAGG
>N_chr2-178830879_+ (45 bp) 0
gcTtTatgagtagctgggatcacaggtCtgtgccactatAcccaAGTCAGACACGCAACAGGGGATAGGCAAGGCACACAGGGGATAGG
>N_chr2-111749451_+ (56 bp) 1
tgcccTatgctcctggctcggccaggaggcctcagggatctaggaatccagtctctGTCAGACACGCAACAGGGGATAGGCAAGGCACACAGGGGATAGG
>N_chr4-117563138_+ (49 bp) 0
ttgaggaaatcacccagacaaattattctaTataattcattgctaaaAaGTCAGACACGCAACAGGGGATAGGCAAGGCACACAGGGGATAGG
>N_chr12-27774469_- (44 bp) 0
aaggtcatcaaaaacaagtcaagtctgagaaacatcacacccaaGTCAGACACGCAACAGGGGATAGGCAAGGCACACAGGGGATAGG
>N_chr9-2191640_+ (70 bp) 0
actgggttatttataaagaaaaggggtttaattggctcatgattccacaggctgcacagAaagcGtggctGTCAGACACGCAACAGGGGATAGGCAAGGCACACAGGGGATAGG
>N_chr7-4267130_+ (50 bp) 2
tgtgtattgtaccataagccaaacagtttatacttaatgttcggaAaagtGTCAGACACGCAACAGGGGATAGGCAAGGCACACAGGGGATAGG
>N_chr7-104549480_+ (46 bp) 0
ctcttgaatcttaaagtggtttgtgaaggaaaatacattattttatGTCAGACACGCAACAGGGGATAGGCAAGGCACACAGGGGATAGG
>N_chr19-35581895_- (50 bp) 0
tgaTaaacatatgaaaaaaagcCcatcatcactggtcatcagagaaatAcGTCAGACACGCAACAGGGGATAGGCAAGGCACACAGGGGATAGG
>N_chr22-18533974_+ (44 bp) 1
attcaacttgacctgccatgttcctgagCtctagcccagAActaGTCAGACACGCAACAGGGGATAGGCAAGGCACACAGGGGATAGG
>N_chr12-131897247_- (61 bp) 1
ggtggccctgtctgggTataacagaaggctcgcacttgtcttctAgtcacttctcactAtAGTCAGACACGCAACAGGGGATAGGCAAGGCACACAGGGGATAGG
>N_chr8-105480323_+ (70 bp) 0
TTctgcagagctgatgggcctcatTtcatctgatgagcaggccatgctttgaaggctgggagataatcttGTCAGACACGCAACAGGGGATAGGCAAGGCACACAGGGGATAGG
>N_chr12-81764225_+ (89 bp) 1
tgactgcactccagcctgggcaacagaacgagactctgtcttttttttaaaaaaaacaaaaaacaggaaagattgtctaggtaaacttcGTCAGACACGCAACAGGGGATAGGCAAGGCACACAGGGGATAGG
>N_chr3-44774934_+ (58 bp) 0
aatcctttattgacatttcaGcaatgttcacagcaCcttcaccagaagtagattccatGTCAGACACGCAACAGGGGATAGGCAAGGCACACAGGGGATAGG
>N_chr5-130504023_- (58 bp) 2
gccaaagatcagttagtccccacttatttctcatcccctcacaagCaagaacttcagtGTCAGACACGCAACAGGGGATAGGCAAGGCACACAGGGGATAGG
>N_chr12-128778196_+ (51 bp) 0
attttcttccgaggtgatttacagtcaaattaatgattcaaatgtggaatgGTCAGACACGCAACAGGGGATAGGCAAGGCACACAGGGGATAGG
>N_chr2-192577833_- (46 bp) 0
gcagtcctcagccttacaaatctttggctcacataaaatacttgtgGTCAGACACGCAACAGGGGATAGGCAAGGCACACAGGGGATAGG
>N_chr15-52013731_+ (44 bp) 0
caactccaacaatggatattaactctcaatatgagattgggaggGTCAGACACGCAACAGGGGATAGGCAAGGCACACAGGGGATAGG
>N_chr4-148988440_+ (53 bp) 1
acaaggagcctgagatatatttagTaacttatttaaaatgtgcaatctgagctGTCAGACACGCAACAGGGGATAGGCAAGGCACACAGGGGATAGG
>N_chr18-46713956_+ (59 bp) 0
TatttctatggcctaaaagacatgagggcaggaaaggaaatacttttctgctgattttaGTCAGACACGCAACAGGGGATAGGCAAGGCACACAGGGGATAGG
>N_chr14-37070779_+ (76 bp) 0
gtaggtgactatatggtacattgaggggagagaaggggacctatatgcctcctctgctctataagctgtcatcttAGTCAGACACGCAACAGGGGATAGGCAAGGCACACAGGGGATAGG
>N_chr10-82846999_+ (41 bp) 1
aattttatgcttttgcataCcCctaaatgttatagagatttGTCAGACACGCAACAGGGGATAGGCAAGGCACACAGGGGATAGG
>N_chr14-21597351_- (77 bp) 1
TttcatttcttaaacctcaggaaacaacctctcgtagcttcaaactttcctttggcagcttcctcacctctatcaggGTCAGACACGCAACAGGGGATAGGCAAGGCACACAGGGGATAGG
>N_chr5-90163042_+ (51 bp) 0
gagatattttgatacaggcatacaatgcataataatTacatcaggataaatGTCAGACACGCAACAGGGGATAGGCAAGGCACACAGGGGATAGG
>N_chr6-65097558_- (67 bp) 2
tTtTTggggggctttaacaccggtGgcaatggagtgttccaagaagaggcacatctttctattatccGTCAGACACGCAACAGGGGATAGGCAAGGCACACAGGGGATAGG
>N_chr19-54139751_- (49 bp) 0
atggttcaggcagatggatgTtgcaggggttcctgagagatatagttctGTCAGACACGCAACAGGGGATAGGCAAGGCACACAGGGGATAGG
>N_chr2-185753402_+ (59 bp) 1
tacagtaacttgaatttaaaatattctcttgaagtttgaatgaacaaatcacatgcttaGTCAGACACGCAACAGGGGATAGGCAAGGCACACAGGGGATAGG
>N_chr5-161376413_- (84 bp) 2
tcagctgaataactaataaaaaatgagcaggattaatcaccagagatacaaatTattaacagaatgccatacaactatgcatcaGTCAGACACGCAACAGGGGATAGGCAAGGCACACAGGGGATAGG
>N_chr6-58842416_+ (32 bp) 0
gtccatgtgttctcattgttcaattcccacctGTCAGACACGCAACAGGGGATAGGCAAGGCACACAGGGGATAGG
>N_chr22-43838966_- (49 bp) 0
atgtggcaggaacgctttatgatatgccacttaaaacctgtcaaccccaGTCAGACACGCAACAGGGGATAGGCAAGGCACACAGGGGATAGG
>N_chr5-100585065_+ (37 bp) 0
ttattggttctttttcttattcagcatgcttgagaatGTCAGACACGCAACAGGGGATAGGCAAGGCACACAGGGGATAGG
>N_chr13-94920487_- (53 bp) 0
acaacaaaacaaaaacaatctaatcttaggattagaaaggacaaggacaccagGTCAGACACGCAACAGGGGATAGGCAAGGCACACAGGGGATAGG
>N_chr1-33492838_- (43 bp) 0
gaTtgctaTtcagacaagtgatcaaggccaagatcaacagccaGTCAGACACGCAACAGGGGATAGGCAAGGCACACAGGGGATAGG
>N_chr10-28486324_+ (100 bp) 3
attttgagatgagctaggatctggttaAggaatgtggagtgtattccaatgtgactgtatggaaaatgactattagacaggaatcagactttattcacaaGTCAGACACGCAACAGGGGATAGGCAAGGCACACAGGGGATAGG
>N_chr7-23079947_- (83 bp) 2
gcgtgatctctgctcactgcaagctccacctcccgggttcacgccattctcctgcctcagcctccccagtagctgggactagaGTCAGACACGCAACAGGGGATAGGCAAGGCACACAGGGGATAGG
>N_chr3-141670452_- (45 bp) 1
acctttaactgtgagaaaataaattcctattatttaagccacttaGTCAGACACGCAACAGGGGATAGGCAAGGCACACAGGGGATAGG
>N_chr3-112072698_- (36 bp) 1
gtttcaatattttactcttttattaatatgttttacGTCAGACACGCAACAGGGGATAGGCAAGGCACACAGGGGATAGG
>N_chr8-122044679_- (45 bp) 0
ttttatatgtttctcaggtaaattgccttttaaaaatgtaaacaaGTCAGACACGCAACAGGGGATAGGCAAGGCACACAGGGGATAGG
>N_chr2-225190719_- (36 bp) 0
TtctgtcttaaaacaaaacaaaacaagCcacaAAaaGTCAGACACGCAACAGGGGATAGGCAAGGCACACAGGGGATAGG
>N_chr2-31157041_- (51 bp) 1
aTtaaccctttcatgtaaaaatgaagtgacttgcacaggtcacaaagcctgGTCAGACACGCAACAGGGGATAGGCAAGGCACACAGGGGATAGG
>N_chr5-36877746_+ (31 bp) 0
acagataagaaaggcatttacagatgttttcGTCAGACACGCAACAGGGGATAGGCAAGGCACACAGGGGATAGG
>N_chr14-47162126_+ (52 bp) 1
ctctcacacatgcttttttgcTtgtccacccttccaccatgggatgatAcaaGTCAGACACGCAACAGGGGATAGGCAAGGCACACAGGGGATAGG
>N_chr1-95187366_- (47 bp) 0
aaataaataaaataaaataaaataaaattatacactgtaatgtatagGTCAGACACGCAACAGGGGATAGGCAAGGCACACAGGGGATAGG
>N_chr15-83235170_+ (56 bp) 1
aaactggcagggtgtgggtttcgataaagtttgacgtctgcactgtaaggtctggaGTCAGACACGCAACAGGGGATAGGCAAGGCACACAGGGGATAGG
>N_chr2-101770870_- (60 bp) 1
tggtcaggagttcaagaccagcTtgaccaacatggtgaaaccccgaatccactaaaaataGTCAGACACGCAACAGGGGATAGGCAAGGCACACAGGGGATAGG
>N_chr18-18527250_- (53 bp) 1
gaagtgtttccaggtgccttgtcttctccaaatgacttCttttgtgtgcctaAGTCAGACACGCAACAGGGGATAGGCAAGGCACACAGGGGATAGG
>N_chr1-32041107_- (103 bp) 1
ttttctttgttttttttttctgcctctttctcagtttacttttttgaaaggctgattcatttccatggttcaaaaaaacaaaaaaagtgaaactcatctttGTCAGACACGCAACAGGGGATAGGCAAGGCACACAGGGGATAGG
>N_chr10-113652478_+ (61 bp) 0
gctcactgcaacctctgcctcccaggttcaagcaattctcctgcctcagcttAccaaAtaAGTCAGACACGCAACAGGGGATAGGCAAGGCACACAGGGGATAGG
>N_chr1-241106315_+ (46 bp) 3
TtgaataggaagatgtcaacttaaataacaagcagagacaggctctGTCAGACACGCAACAGGGGATAGGCAAGGCACACAGGGGATAGG
>N_chr2-12028247_+ (72 bp) 1
gaagccccctccccagtttgagttgtcctgcctttgcttagagttgtcctgccttttctgactAaaccagtAGTCAGACACGCAACAGGGGATAGGCAAGGCACACAGGGGATAGG
>N_chr14-31748792_+ (65 bp) 0
ttactcttggtttaattgcctcttctttctctagtttctcatggtagaagtttagattgttaattGTCAGACACGCAACAGGGGATAGGCAAGGCACACAGGGGATAGG
>N_chr8-43131250_- (39 bp) 0
ttctgctgacatagaatagttgaaaggattaaaaaaaacGTCAGACACGCAACAGGGGATAGGCAAGGCACACAGGGGATAGG
>N_chr4-73903714_+ (38 bp) 0
tatcacaataacaTtatatcaaaattggaatgtaggtcGTCAGACACGCAACAGGGGATAGGCAAGGCACACAGGGGATAGG
>N_chr7-117892719_+ (36 bp) 0
atatttcaaatgctaactacttTtgcagttaaaattGTCAGACACGCAACAGGGGATAGGCAAGGCACACAGGGGATAGG
>N_chr14-74911236_- (75 bp) 0
ataagttccaaagtccaaaagctaaagaacttagacatttgagggcagaaagtatccagcatgggagaaagatAaGTCAGACACGCAACAGGGGATAGGCAAGGCACACAGGGGATAGG
>N_chr2-149177432_- (70 bp) 1
ttcTtttagaacaaaaaaaaaccaaacaggtgattctgatacaatataactaaaaacaggctttaaaaacGTCAGACACGCAACAGGGGATAGGCAAGGCACACAGGGGATAGG
>N_chr4-169525269_- (47 bp) 0
tttcagttatcttttcagcagcaccccactctactggtaccaatttaGTCAGACACGCAACAGGGGATAGGCAAGGCACACAGGGGATAGG
>N_chr5-123535364_- (39 bp) 0
ataattatattagtttcataggatggctgtaaaCtaagtGTCAGACACGCAACAGGGGATAGGCAAGGCACACAGGGGATAGG
>N_chr3-76830593_- (38 bp) 0
gatgtaaaatTtgtagcatactgaagataaataaataGTCAGACACGCAACAGGGGATAGGCAAGGCACACAGGGGATAGG
>N_chr2-115228062_- (55 bp) 1
tttagaaaaatgttaaactaagcaaTtactaatcactaagcattttacatatcatGTCAGACACGCAACAGGGGATAGGCAAGGCACACAGGGGATAGG
>N_chr16-14337246_- (43 bp) 1
attgtgaagaccctatgcaggaatataagcaaactgcctgcctGTCAGACACGCAACAGGGGATAGGCAAGGCACACAGGGGATAGG
>N_chr13-110721127_+ (72 bp) 2
aaagtttgattttcatgggTctgcctgataaattctccaacacctagagaattgttggtaaaatataaattgGTCAGACACGCAACAGGGGATAGGCAAGGCACACAGGGGATAGG
>N_chr1-34074252_- (74 bp) 0
agggtctggagtggacctccggcaaacaccaacacacctgcagctgagggtcctgactgttagaaggaaaactaGTCAGACACGCAACAGGGGATAGGCAAGGCACACAGGGGATAGG
>N_chr10-107844209_+ (49 bp) 0
ataattattacaattgctctatttcattagttattgttgatatcttactGTCAGACACGCAACAGGGGATAGGCAAGGCACACAGGGGATAGG
>N_chr11-24600385_- (63 bp) 3
acaggaagcagaacatcacacactggggcctgttgtggggaggggggagaggggaAggatagcGTCAGACACGCAACAGGGGATAGGCAAGGCACACAGGGGATAGG
>N_chr9-135778086_+ (83 bp) 0
tTagacctaggcagaggacggctattaccaaacaaacaaaaagacacgtgttggtgaagatgtggagaaatgggagccccgctGTCAGACACGCAACAGGGGATAGGCAAGGCACACAGGGGATAGG
>N_chr5-1191032_- (62 bp) 2
aaccaggagcccaggaaccagcccggcaagagagactActccttctgccacagcCcactgAaGTCAGACACGCAACAGGGGATAGGCAAGGCACACAGGGGATAGG
>N_chr12-82198837_+ (51 bp) 0
gtctcCcaaaatatttaggagcagattaaattgcaaaacacatgatatActGTCAGACACGCAACAGGGGATAGGCAAGGCACACAGGGGATAGG
>N_chr4-6340607_- (47 bp) 0
caggctggtcacgaactcctgaccCcaggtgatccacccAcctcagcGTCAGACACGCAACAGGGGATAGGCAAGGCACACAGGGGATAGG
>N_chr2-234023432_- (42 bp) 1
tgtgggacagtggCgggcacactctgtggtccatcttctcctGTCAGACACGCAACAGGGGATAGGCAAGGCACACAGGGGATAGG
>N_chr1-176916387_- (49 bp) 0
ctccgcctcccgggttcaagcgattctcctgcctcagcctcccaagtagGTCAGACACGCAACAGGGGATAGGCAAGGCACACAGGGGATAGG
>N_chr2-240895802_+ (50 bp) 2
gctttccaagccagcagatagaactcagcccgtctgctgatcGgaaaAtcGTCAGACACGCAACAGGGGATAGGCAAGGCACACAGGGGATAGG
>N_chr11-74651408_- (90 bp) 2
agtgaaaggaactctgtcctggaagtccccaatgccgcctctcagtcctgcctgtcaccaaccacctagggggcttgggcaagctactcaGTCAGACACGCAACAGGGGATAGGCAAGGCACACAGGGGATAGG
>N_chr22-22966986_- (60 bp) 0
ttTaagTgattTtTTtgcctcagcctcctgagtagctgggattacaggcatgcgccaccaGTCAGACACGCAACAGGGGATAGGCAAGGCACACAGGGGATAGG
>N_chr1-54748696_- (51 bp) 0
atgcccagctaatttttgtattttttgtagacagggtttccccatgttgccGTCAGACACGCAACAGGGGATAGGCAAGGCACACAGGGGATAGG
>N_chr7-5868688_+ (35 bp) 1
cgtaaatcatccttccacctaccctgagataaatgGTCAGACACGCAACAGGGGATAGGCAAGGCACACAGGGGATAGG
>N_chr14-89052772_+ (70 bp) 1
TtcagcctcccgagtagctgagactataggcatgcaccaccacgcctggctaattttttttatgtgttgtGTCAGACACGCAACAGGGGATAGGCAAGGCACACAGGGGATAGG
>N_chr7-132277004_- (51 bp) 2
aatggctccgtgcctccctgactgcactcctgcccTatcGgatcactcagcGTCAGACACGCAACAGGGGATAGGCAAGGCACACAGGGGATAGG
>N_chr22-40354299_- (38 bp) 0
cggggtttctccatgttaccaggttggtctcaaactccGTCAGACACGCAACAGGGGATAGGCAAGGCACACAGGGGATAGG
>N_chr3-77392884_+ (44 bp) 1
ggctcacggtttctaatcaatcagcctgtcacgtatctgaggagGTCAGACACGCAACAGGGGATAGGCAAGGCACACAGGGGATAGG
>N_chr6-69858776_- (50 bp) 0
aggacagatgactcaagcctgtgaagatcatgacaaaatttaaataggttGTCAGACACGCAACAGGGGATAGGCAAGGCACACAGGGGATAGG
>N_chr1-149249104_- (106 bp) 2
aacaaatacaaaataaaaatagagaatatactactaacctgggggtcgggggaggctctggaggatatatActggagagtagatgcatgcaaagaaatactatttgGTCAGACACGCAACAGGGGATAGGCAAGGCACACAGGGGATAGG
>N_chr3-10591796_- (65 bp) 0
ggaggggttggggaacctatccccacttccagctctttctttcagctttctcccccgggcggaaaGTCAGACACGCAACAGGGGATAGGCAAGGCACACAGGGGATAGG
>N_chr12-34214132_+ (70 bp) 2
gtcatttgttggactgggacccttggatgactaaaacaactttCctatcttctaggAatgttgatcagttGTCAGACACGCAACAGGGGATAGGCAAGGCACACAGGGGATAGG
>N_chr9-130889236_- (52 bp) 0
gcctcctaactcaatgtgcctcagtttacccaggcctaagaaagcatctAAaGTCAGACACGCAACAGGGGATAGGCAAGGCACACAGGGGATAGG
>N_chr9-117702834_+ (39 bp) 0
atctccctcatccttctcctccttttcctgctcctcctcGTCAGACACGCAACAGGGGATAGGCAAGGCACACAGGGGATAGG
>N_chr12-118663113_- (64 bp) 0
ccaagGattactaggtcatgagatttgcctctgtttgactttagtagggaactgacagaccagtGTCAGACACGCAACAGGGGATAGGCAAGGCACACAGGGGATAGG
>N_chr9-37232681_+ (65 bp) 1
tctaattgttgctgagatacCaAtggaaatctagagcttgctgcctcaagttattttaaattAtAGTCAGACACGCAACAGGGGATAGGCAAGGCACACAGGGGATAGG
>N_chr15-95655083_- (61 bp) 0
tactgaaatcaccccaaaacatgctccattaacctacagaattaatagtttctctaatataGTCAGACACGCAACAGGGGATAGGCAAGGCACACAGGGGATAGG
>N_chr1-27183571_+ (94 bp) 0
tgagctcaagcgatcctcccacctcagcctcTtgagtagctggggctacagccatgtgcaaTcatgcccagctaattcttaaatgtttttgtaAGTCAGACACGCAACAGGGGATAGGCAAGGCACACAGGGGATAGG
>N_chr5-15258788_- (52 bp) 1
attcaatggtaattataaggaattagtttgagagcaAgatgacaagattattGTCAGACACGCAACAGGGGATAGGCAAGGCACACAGGGGATAGG
>N_chr8-11475772_- (68 bp) 1
ggggcaggtaggagcctcccctgtttccttccttcctgcagagactgtcccataagtggacagccaggGTCAGACACGCAACAGGGGATAGGCAAGGCACACAGGGGATAGG
>N_chr13-34293442_- (76 bp) 2
atacagatgctggtcatttaatgccttcctacaaccccattttagaaatctCgcctcactcAtagtctggaaggggGTCAGACACGCAACAGGGGATAGGCAAGGCACACAGGGGATAGG
>N_chr2-155159161_- (56 bp) 1
aattcaatgtttcttaaatcactcatataatccatcttagatgatgcatgattagtGTCAGACACGCAACAGGGGATAGGCAAGGCACACAGGGGATAGG
>N_chr1-229828712_- (49 bp) 0
tggggataactgatgaccctggaaagagatgagtgggagcagatgtttaGTCAGACACGCAACAGGGGATAGGCAAGGCACACAGGGGATAGG
>N_chr11-105978746_- (83 bp) 1
tttatataagtgaaatcatattgtatgtgttttgtgtatgtgtctggctttttctgttccatattacgttttaaataatcatcGTCAGACACGCAACAGGGGATAGGCAAGGCACACAGGGGATAGG
>N_chr10-20826733_+ (37 bp) 2
ccaatcgataactaatttattgagagtttttagcatgGTCAGACACGCAACAGGGGATAGGCAAGGCACACAGGGGATAGG
>N_chr3-60947018_- (59 bp) 1
aaggccaagatctattccagcctctgcaacctcttaatctagtgggaggcagacagactGTCAGACACGCAACAGGGGATAGGCAAGGCACACAGGGGATAGG
>N_chr18-14647240_+ (63 bp) 2
tatgaaattcactTatttagtaagaatttagtgaatCtcttctgtgcacactgctttgtactgGTCAGACACGCAACAGGGGATAGGCAAGGCACACAGGGGATAGG
>N_chr6-127703065_- (105 bp) 0
aagaagggaaggacacagtgagtcaagtcttatctcaatacctactgggtaaattgcctctcattctgagaaagttatagaaaatgcatcaggttatccttaactGTCAGACACGCAACAGGGGATAGGCAAGGCACACAGGGGATAGG
>N_chr16-55548851_- (50 bp) 1
TTtcctgtagggtggagaatctacagaattcatttgggattctcctgcacGTCAGACACGCAACAGGGGATAGGCAAGGCACACAGGGGATAGG
>N_chr7-148187366_+ (76 bp) 0
TtaaaaatacaaaaattagccaggagtggtggcacacacctgtagtcccggctactaaggaggctgaggcatgagaGTCAGACACGCAACAGGGGATAGGCAAGGCACACAGGGGATAGG
>N_chr4-62142534_+ (35 bp) 1
ttTtttgcgtttcctcaaaacagctattttgaattGTCAGACACGCAACAGGGGATAGGCAAGGCACACAGGGGATAGG
>N_chr20-55663730_- (65 bp) 6
gatgggaggaTgtgcctgaccTgcctggggggctaacggagagctctgggAttagcacacctggAGTCAGACACGCAACAGGGGATAGGCAAGGCACACAGGGGATAGG
>N_chr2-82380081_- (49 bp) 3
ggtataggaacagacagataactacattgtaaaagaaagtctagaaataGTCAGACACGCAACAGGGGATAGGCAAGGCACACAGGGGATAGG
>N_chr10-35774748_+ (57 bp) 0
taaagttggagtagacctgtaatcaccagtgttaacactAtgccacatttgctttatGTCAGACACGCAACAGGGGATAGGCAAGGCACACAGGGGATAGG
>N_chr17-2677318_+ (80 bp) 1
ctcattcccaaagcgtgttctgagtgtgagtcctacaaaagtggacaattcagaccctgttgggttttgtggcactttctGTCAGACACGCAACAGGGGATAGGCAAGGCACACAGGGGATAGG
>N_chr2-86782510_- (40 bp) 1
aactattgacTtcaagtgatccacccgcctTagcctcccaGTCAGACACGCAACAGGGGATAGGCAAGGCACACAGGGGATAGG
>N_chr5-101765422_- (89 bp) 0
tctgtcctTcagattcattttttacctttctctaccctcctcaatataggatgaaagctcctttgccctctggctttggactgggttaaGTCAGACACGCAACAGGGGATAGGCAAGGCACACAGGGGATAGG
>N_chr8-128819626_- (42 bp) 2
ggggcaTacaaagcggAagAcagtcttgagttaaaggggtctGTCAGACACGCAACAGGGGATAGGCAAGGCACACAGGGGATAGG
>N_chr4-150672341_+ (55 bp) 0
acaaTtgagcccctcagaggagactgcatactagttaccattctgttttacttttGTCAGACACGCAACAGGGGATAGGCAAGGCACACAGGGGATAGG
>N_chr10-7446982_+ (73 bp) 2
aggttttaattcaaaggcagatctaacaatctccctTaggacctgtttaggctgggtctggggctgagtgaatGTCAGACACGCAACAGGGGATAGGCAAGGCACACAGGGGATAGG
>N_chr3-187398936_- (59 bp) 0
aTcttgaggacagggactgtgtcccatttctgctccatcccCagagtctagcacagaatGTCAGACACGCAACAGGGGATAGGCAAGGCACACAGGGGATAGG
>N_chr9-9111727_- (51 bp) 2
taagttatttagtggagatttgtgagaacctgatgcacccatcacctAaAcGTCAGACACGCAACAGGGGATAGGCAAGGCACACAGGGGATAGG
>N_chr5-100593998_- (46 bp) 0
taaagagttttcaaccctaaaagcaccaagaaccaaactgagctatGTCAGACACGCAACAGGGGATAGGCAAGGCACACAGGGGATAGG
>N_chr6-31354985_+ (48 bp) 0
aactcagaggattgcatttttttctttgagcatattttgagtaactgcGTCAGACACGCAACAGGGGATAGGCAAGGCACACAGGGGATAGG
>N_chr1-49353496_- (47 bp) 1
tgtattgatattttgtgtgaccctaaaTaagttcccatctgtaaaatGTCAGACACGCAACAGGGGATAGGCAAGGCACACAGGGGATAGG
>N_chr9-134763708_+ (53 bp) 1
ggtaagcccaatgcttccttgttatagaacgcaactgattgaaactcagaactGTCAGACACGCAACAGGGGATAGGCAAGGCACACAGGGGATAGG
>N_chr2-209055940_+ (43 bp) 0
ttctggcagtccaacctggcattgtctttacataatcctgcatGTCAGACACGCAACAGGGGATAGGCAAGGCACACAGGGGATAGG
>N_chr10-24269816_- (43 bp) 0
taagaaattgaaatgttatgacagtCgtcagaaagagtttgtaGTCAGACACGCAACAGGGGATAGGCAAGGCACACAGGGGATAGG
>N_chr3-14978785_- (49 bp) 0
tactgtcttgtgtggattttgccctctatagcagacagacctagcaaAcGTCAGACACGCAACAGGGGATAGGCAAGGCACACAGGGGATAGG
>N_chr6-159646062_- (37 bp) 2
TaccaaagcagtcctacaaacCgcacGctacaaatAAGTCAGACACGCAACAGGGGATAGGCAAGGCACACAGGGGATAGG
>N_chr13-73790147_+ (103 bp) 2
atgcaactcgacgctggtcaaggagacaggatttactcaggtctgttttgtgaaagctacatggtaatgccactcaatttaaatacaccagaagccactttaaGTCAGACACGCAACAGGGGATAGGCAAGGCACACAGGGGATAGG
>N_chr6-97255968_- (50 bp) 0
gattccagtctgtgtctaaaggcttgagaaccaggaacatggatAAcaAAGTCAGACACGCAACAGGGGATAGGCAAGGCACACAGGGGATAGG
>N_chr14-90908714_- (42 bp) 0
tTtcagttgtccttcatcgtgggactgtagccagagacacaaGTCAGACACGCAACAGGGGATAGGCAAGGCACACAGGGGATAGG
>N_chr1-234201527_+ (44 bp) 1
cggctggggatctcgtgtgacgaatgtctgcaaatgtttgagtaGTCAGACACGCAACAGGGGATAGGCAAGGCACACAGGGGATAGG
>N_chr6-123079208_+ (52 bp) 0
accaatagtctagtgctctttacagtactctGagatatctatacattctccaGTCAGACACGCAACAGGGGATAGGCAAGGCACACAGGGGATAGG
>N_chr6-107572272_- (68 bp) 0
caattcagtggcattaactacattcacactgttgtgcaaccatcatcactatctttttctaaaactttGTCAGACACGCAACAGGGGATAGGCAAGGCACACAGGGGATAGG
>N_chr19-61401789_- (40 bp) 0
ccaaattgtaatctaatcctgcctagcacttaattatcatGTCAGACACGCAACAGGGGATAGGCAAGGCACACAGGGGATAGG
>N_chr8-22940029_+ (45 bp) 1
ttcagtgcttacgagcaatgaacaataaatgtatatacagatttcGTCAGACACGCAACAGGGGATAGGCAAGGCACACAGGGGATAGG
>N_chr4-10469009_+ (38 bp) 0
aagttttcattattatctaaattttccaataatgAcatGTCAGACACGCAACAGGGGATAGGCAAGGCACACAGGGGATAGG
>N_chr13-103310069_+ (44 bp) 1
gttccctgctaattTcctctggtttttagagaaccagattgtttGTCAGACACGCAACAGGGGATAGGCAAGGCACACAGGGGATAGG
>N_chr19-22093800_+ (64 bp) 2
tttttttttttttctttttgagacggaatcttgctctgtcccccatgctggagtgcagtggcacGTCAGACACGCAACAGGGGATAGGCAAGGCACACAGGGGATAGG
>N_chr10-110895284_+ (105 bp) 3
aagctattctttccaaatttatgaacctcccactcttcAattgacaCgtccaatttaaaaatTggaatgagtgactgcaatccattgtacatgcaaattataaaaGTCAGACACGCAACAGGGGATAGGCAAGGCACACAGGGGATAGG
>N_chr9-112563818_- (62 bp) 3
acacggtgaaaccccatctctactaaGaatacaaaaaattagccgggtcaggtggcgggcgcGTCAGACACGCAACAGGGGATAGGCAAGGCACACAGGGGATAGG
>N_chr6-57057220_+ (41 bp) 0
ctgaaaaacaattctaaattaaagaataaagggacataacaGTCAGACACGCAACAGGGGATAGGCAAGGCACACAGGGGATAGG
>N_chr8-123217198_+ (86 bp) 0
aactctgtctccaaataacaaataaataaataaGaataaagtcttttattttgtcttttcttaaaaagggtaatagctgaactttaGTCAGACACGCAACAGGGGATAGGCAAGGCACACAGGGGATAGG
>N_chr17-56017099_- (55 bp) 0
ggctgatagggattgaggagtgagtgaggtgaagagaaaaagactctgtttacagGTCAGACACGCAACAGGGGATAGGCAAGGCACACAGGGGATAGG
>N_chr6-23639653_- (40 bp) 0
aataattcttaaacttttccccctttcttgcttgcttaggGTCAGACACGCAACAGGGGATAGGCAAGGCACACAGGGGATAGG
>N_chr11-26394285_- (44 bp) 0
aataaatctgagggacaacaaaaaaactgcctaaaatgcatactGTCAGACACGCAACAGGGGATAGGCAAGGCACACAGGGGATAGG
>N_chr19-23705274_- (45 bp) 0
gttaaattcctgacttatgaaaagaaaatatttttataaagaaaaGTCAGACACGCAACAGGGGATAGGCAAGGCACACAGGGGATAGG
>N_chr5-9910028_- (52 bp) 0
gattttatcctttttatggctgaatagtattccattgtgtatatataccataGTCAGACACGCAACAGGGGATAGGCAAGGCACACAGGGGATAGG
>N_chr12-60484587_- (55 bp) 0
catgtcacccagaatcattgtaatacaaaatgaagttcctaactcaattgtctgcGTCAGACACGCAACAGGGGATAGGCAAGGCACACAGGGGATAGG
>N_chr14-93459470_+ (71 bp) 2
tgcatgccctgccaTatgcctcttctcacttgcagctccagtctacacatgtgctggctgaatcctataagGTCAGACACGCAACAGGGGATAGGCAAGGCACACAGGGGATAGG
>N_chr19-50204660_- (152 bp) 0
gacTcttccgtcttcctccgtcctgggaaaccctgggctctgacttgctggggcactaaaccccaaacctcatcttctGctctgggctaccatcctttcaacctctaatgttggggtcccagcatcagggtatcctccaactaagccaaatgGTCAGACACGCAACAGGGGATAGGCAAGGCACACAGGGGATAGG
>N_chr13-91557906_+ (63 bp) 1
gtatggattattttatagattaaaaaacagaaaatatatttcaggtcctacagtgtaccccatGTCAGACACGCAACAGGGGATAGGCAAGGCACACAGGGGATAGG
>N_chr2-73260771_- (47 bp) 0
ctatttcctcctcctctcctagtaagcccttctcttgtgtatttgctGTCAGACACGCAACAGGGGATAGGCAAGGCACACAGGGGATAGG
>N_chr14-40538871_- (49 bp) 0
tgtTtcccagagtgaaatgttacttatttgtgttatttatagaCacaatGTCAGACACGCAACAGGGGATAGGCAAGGCACACAGGGGATAGG
>N_chr1-152292415_- (54 bp) 2
atggtgagctacttctctcagaagtcaggatctgcatctgcagactatacaaagGTCAGACACGCAACAGGGGATAGGCAAGGCACACAGGGGATAGG
>N_chr7-130644249_+ (41 bp) 0
TttgtgggggatgataagacaactgggtcactagagctggtGTCAGACACGCAACAGGGGATAGGCAAGGCACACAGGGGATAGG
>N_chr19-56795974_- (67 bp) 3
ggggagacagaAccatggaAacccctgggacactgtgggtaaccaggacccagagagagacggggaaGTCAGACACGCAACAGGGGATAGGCAAGGCACACAGGGGATAGG
>N_chr8-129446683_- (42 bp) 0
ttTgttccttctttccttccttccttccttcatttacttcctGTCAGACACGCAACAGGGGATAGGCAAGGCACACAGGGGATAGG
>N_chr5-26695083_+ (43 bp) 0
cacaggacctgcctaagattcaggtcaccctccaaagatgtccGTCAGACACGCAACAGGGGATAGGCAAGGCACACAGGGGATAGG
>N_chr2-35415799_+ (38 bp) 0
acactaaatctactctgtcggtgctttataaattgaacGTCAGACACGCAACAGGGGATAGGCAAGGCACACAGGGGATAGG
>N_chr14-104081366_+ (57 bp) 0
ggagccatgtgctctctgcactcttgccttgagcccagtcccagctctgggaggcatGTCAGACACGCAACAGGGGATAGGCAAGGCACACAGGGGATAGG
>N_chr11-21903933_- (72 bp) 0
ttgagtattctcagccaagtaataaacatgatgtagcaaacatctttggccataaattgacatttAttatttGTCAGACACGCAACAGGGGATAGGCAAGGCACACAGGGGATAGG
>N_chr3-19940056_+ (49 bp) 0
gaTgagtttttgacatgttgcacaggctggtcttgaacttctgagctcaGTCAGACACGCAACAGGGGATAGGCAAGGCACACAGGGGATAGG
>N_chr15-89648018_- (42 bp) 0
ccaagtAatattgttcttactgtagaaatcaaaacttggagaGTCAGACACGCAACAGGGGATAGGCAAGGCACACAGGGGATAGG
>N_chr18-22634533_+ (61 bp) 0
tccctatcaaaatacaaatgacatacagaaatggaaaaaacagctctaaaatttatacggaGTCAGACACGCAACAGGGGATAGGCAAGGCACACAGGGGATAGG
>N_chr3-136300188_- (63 bp) 0
ttcttatcatttcctgggagagttatttgatgtgtaCtaagagcttcaaaatattgaaagcttGTCAGACACGCAACAGGGGATAGGCAAGGCACACAGGGGATAGG
>N_chr16-7450885_- (39 bp) 2
agaaccagccattttTatatcactagggaacttgtaaaaGTCAGACACGCAACAGGGGATAGGCAAGGCACACAGGGGATAGG
>N_chr4-177542875_+ (46 bp) 1
TtcagctctgcccctcgccatgagaggccTcacatgcacaggtgtgGTCAGACACGCAACAGGGGATAGGCAAGGCACACAGGGGATAGG
>N_chr7-124760205_+ (52 bp) 0
acaaaaataagcaatggggataggatgcgctatttaataaatggtgctgggaGTCAGACACGCAACAGGGGATAGGCAAGGCACACAGGGGATAGG
>N_chr12-108452528_+ (52 bp) 0
agcagggccagctctcaaattccccacccttttagcttcccagggagatagaGTCAGACACGCAACAGGGGATAGGCAAGGCACACAGGGGATAGG
>N_chr16-76713767_- (73 bp) 0
taatttttttaattatgggtttgacccactttgtcattaaacaatagttATAtgtatgactctcatttgttatActGTCAGACACGCAACAGGGGATAGGCAAGGCACACAGGGGATAGG
>N_chr15-93850903_- (134 bp) 4
gaaatattgatagacagatgatagctgatagacgaagagatgatagataaatgttagatagatatagGcagatatagatagatagatggatagatagatagggatagacagattgatagattgattgatagattGTCAGACACGCAACAGGGGATAGGCAAGGCACACAGGGGATAGG
>N_chr6-94747605_- (41 bp) 0
taattgtcacttattattcttaaattatttgaatGtgcaagGTCAGACACGCAACAGGGGATAGGCAAGGCACACAGGGGATAGG
>N_chr1-207160064_- (71 bp) 0
tcatattctccatacaggttacactcaggacagctgccagagtaagtctttaaaaatgaaaatatcaAtAcGTCAGACACGCAACAGGGGATAGGCAAGGCACACAGGGGATAGG
>N_chr5-51037111_- (54 bp) 0
catggaataccaaaaataacaatttataagattaatatcaaaaatgatccattaGTCAGACACGCAACAGGGGATAGGCAAGGCACACAGGGGATAGG
>N_chr9-129251494_+ (139 bp) 3
TtTcagtgaatactgccatgcacgctggctctcaaaaatcatggccacacactgtccaagtctttgccctaggtccgtCctcttgacaaagcctccccaacaaggtgaaatcactctcggctcaccactggtggcaTaaGTCAGACACGCAACAGGGGATAGGCAAGGCACACAGGGGATAGG
>N_chr9-1598620_+ (63 bp) 0
gggtgagaagatgatcatgTgtcatggaccaagaaggcctttctgggccaaagtttgtggatgGTCAGACACGCAACAGGGGATAGGCAAGGCACACAGGGGATAGG
>N_chr7-28411589_- (51 bp) 0
aaggctgcgatgagcagtgactgcgccacagcaTtccagcatggatgatagGTCAGACACGCAACAGGGGATAGGCAAGGCACACAGGGGATAGG
>N_chr15-47130153_+ (44 bp) 1
agcatctccttttgcccatgggaggtgtgggtatgtataaggtaGTCAGACACGCAACAGGGGATAGGCAAGGCACACAGGGGATAGG
>N_chr2-164475585_- (87 bp) 2
TaaatatgcctctgatactgtgtccagaattggtgggttcttggtctcactgacttcaagaatgaagccgcagacacttgcggtgaAGTCAGACACGCAACAGGGGATAGGCAAGGCACACAGGGGATAGG
>N_chr21-15074466_+ (66 bp) 1
aagtggaagaaaaggtatcagtgattgaagatcaaaCgaatgaaatgaaatgaatgaaatgaagtgGTCAGACACGCAACAGGGGATAGGCAAGGCACACAGGGGATAGG
>N_chr6-116344436_+ (45 bp) 0
gTttcattttgccctctggtggaaaacgaagttctaaagttccatGTCAGACACGCAACAGGGGATAGGCAAGGCACACAGGGGATAGG
>N_chr5-30141905_- (45 bp) 0
ggTttttcagGttgagggtggggccctcaccagggacctgccctcGTCAGACACGCAACAGGGGATAGGCAAGGCACACAGGGGATAGG
>N_chr10-16088507_+ (70 bp) 1
tatttgtatTaatgacaaaatttacaaaagtggtTttattcacagtagaatctaaaatatcaaataggaaGTCAGACACGCAACAGGGGATAGGCAAGGCACACAGGGGATAGG
>N_chr4-178656626_+ (48 bp) 3
gctaataatagtaattattatgtagaatttttaaaatttattttatttGTCAGACACGCAACAGGGGATAGGCAAGGCACACAGGGGATAGG
>N_chr3-138576115_+ (48 bp) 0
tcagtttccatgtagttgtgcagttttgagtgagtttcttaatcctgaGTCAGACACGCAACAGGGGATAGGCAAGGCACACAGGGGATAGG
>N_chr8-122486573_- (64 bp) 0
atatgctgggttggttAaaatcagtgtggcaattgctacttgcatagtatctgcttataattatGTCAGACACGCAACAGGGGATAGGCAAGGCACACAGGGGATAGG
>N_chr2-207085135_+ (47 bp) 0
gccacatgcttatttcatgagattatgggtttaaaaattagaattacGTCAGACACGCAACAGGGGATAGGCAAGGCACACAGGGGATAGG
>N_chr19-56597784_- (77 bp) 2
TataatctaagcccagggcataaaaccccttgtggcttggatggaatccagggctcagagcatgaaacccctcatggGTCAGACACGCAACAGGGGATAGGCAAGGCACACAGGGGATAGG
>N_chr2-48732666_- (79 bp) 0
taatttcaaaacagcaaaagagttatcattctcaacttttttcttcagaagcacttccaccaggcattgaaaaattcacGTCAGACACGCAACAGGGGATAGGCAAGGCACACAGGGGATAGG
>N_chr18-67166908_- (62 bp) 1
tcaaagcagaacctccatctgcttggagttattctactaaaggcagtaattcatctgGctgtGTCAGACACGCAACAGGGGATAGGCAAGGCACACAGGGGATAGG
>N_chr13-52809955_+ (41 bp) 0
acttaaatggacaaaaagcaagtgcctgtagcaccctgactGTCAGACACGCAACAGGGGATAGGCAAGGCACACAGGGGATAGG
>N_chr17-66136705_- (50 bp) 0
ttggactagatgactctcaaagtctccagaacatggataagtgaaagaaaGTCAGACACGCAACAGGGGATAGGCAAGGCACACAGGGGATAGG
>N_chr16-48262778_+ (41 bp) 0
tgtagcccaccctagTaccaagcccggccttgatagttccaGTCAGACACGCAACAGGGGATAGGCAAGGCACACAGGGGATAGG
>N_chr4-168591577_+ (49 bp) 1
accatatgcccagagctatccatcacaaatcaggtaggtagaggtgactGTCAGACACGCAACAGGGGATAGGCAAGGCACACAGGGGATAGG
>N_chr2-89280626_- (67 bp) 1
tattgatctgggtggtgccagctgatccatcaagtgcaagatctgcaaaatatctcaagcactAatcGTCAGACACGCAACAGGGGATAGGCAAGGCACACAGGGGATAGG
>N_chr4-55419071_+ (42 bp) 0
cagctgaaagccttaagagcgagcaagtacgcgcatgcacacGTCAGACACGCAACAGGGGATAGGCAAGGCACACAGGGGATAGG
>N_chr18-514816_- (53 bp) 3
gtctcaaactcaGgggctcaagcaattctcctgcctcagccttccaaagtgctGTCAGACACGCAACAGGGGATAGGCAAGGCACACAGGGGATAGG
>N_chr7-21824425_- (44 bp) 0
ttgtgttcctgccaagtagtggatccaggactggatctatcgttGTCAGACACGCAACAGGGGATAGGCAAGGCACACAGGGGATAGG
>N_chr2-130449236_- (40 bp) 0
cttctTtcccagcaagcagtccaaaccagtgtttactcttGTCAGACACGCAACAGGGGATAGGCAAGGCACACAGGGGATAGG
>N_chr20-15851245_- (43 bp) 2
ccaggggaggcactgccccagcggagacttttgtcactgagtaGTCAGACACGCAACAGGGGATAGGCAAGGCACACAGGGGATAGG
>N_chr4-125541772_+ (92 bp) 2
atcactcaaataatataaattgtaaccattaagtaatttctcatcaTcaatcAccattctgcccccactattctgagtctccaatAtctatcGTCAGACACGCAACAGGGGATAGGCAAGGCACACAGGGGATAGG
>N_chr17-3864826_- (88 bp) 0
tagaccttcacagggctgttaccctgtctgaaatgcaccccatgcactcaggtccaccttgtctcccactcccgccttctcctaacaAGTCAGACACGCAACAGGGGATAGGCAAGGCACACAGGGGATAGG
>N_chr22-37800327_+ (55 bp) 2
agtggctcatgtctgtaatcccagcactttgggaggtcgaggcgggtggatcatcGTCAGACACGCAACAGGGGATAGGCAAGGCACACAGGGGATAGG
>N_chr15-57231864_- (46 bp) 1
tctcttcccctctctcaagcccacttccattttccactgtctcctgGTCAGACACGCAACAGGGGATAGGCAAGGCACACAGGGGATAGG
>N_chr7-98913506_- (43 bp) 0
TTattttttgtttgtttgggtttttgttttcgtttttgtttttGTCAGACACGCAACAGGGGATAGGCAAGGCACACAGGGGATAGG
>N_chr22-24047903_- (79 bp) 0
tatgtgggtgggtccaaggtggggtctttataagggaaaggaggaggcaggagggtcagagtgacagcaggtgtggggcGTCAGACACGCAACAGGGGATAGGCAAGGCACACAGGGGATAGG
>N_chr9-116945485_- (78 bp) 2
acttaatctctgagacccaatttcattagctataaataaagataatatatataccccacagagttaaaatattaaataGTCAGACACGCAACAGGGGATAGGCAAGGCACACAGGGGATAGG
>N_chr8-85482887_+ (40 bp) 0
ttattttaattatatctgtaatgatacattttataaaattGTCAGACACGCAACAGGGGATAGGCAAGGCACACAGGGGATAGG
>N_chr9-125027833_- (60 bp) 0
acttatgaacagggtgttaggtggctcacagaatctcttggagggctggagaaatagActGTCAGACACGCAACAGGGGATAGGCAAGGCACACAGGGGATAGG
>N_chr18-9565335_+ (34 bp) 0
gcttaaaaTaaatgccactgtgctatttaagggaGTCAGACACGCAACAGGGGATAGGCAAGGCACACAGGGGATAGG
>N_chr5-79515979_- (40 bp) 0
ggggatggtggctcagcctgctgctgttaAcattctccttGTCAGACACGCAACAGGGGATAGGCAAGGCACACAGGGGATAGG
>N_chr9-29088008_- (50 bp) 1
attatgatccagcattAcattaagtctagaagtcaaacataaaataaaacGTCAGACACGCAACAGGGGATAGGCAAGGCACACAGGGGATAGG
>N_chr16-3862578_+ (45 bp) 1
caaggagtgtatcTggagggatgcactgcGaggaaaagacctcaAGTCAGACACGCAACAGGGGATAGGCAAGGCACACAGGGGATAGG
>N_chr7-53470613_- (48 bp) 2
catggggttcttggaccacattcactttggttgactgtttTtatatttGTCAGACACGCAACAGGGGATAGGCAAGGCACACAGGGGATAGG
>N_chr2-118941293_- (41 bp) 0
aagaccatttttcttgtcattattccAtaaacaatagagtaGTCAGACACGCAACAGGGGATAGGCAAGGCACACAGGGGATAGG
>N_chr6-115563763_+ (52 bp) 0
aaaattcttttttaaaaaacagaaaagtaatattatatattggtcacatgacGTCAGACACGCAACAGGGGATAGGCAAGGCACACAGGGGATAGG
>N_chr10-24450448_- (71 bp) 1
tgagagcaaaaaatttgacatctccctcctcatttctgacaatttgaaagacttcattctgtcttctaagtGTCAGACACGCAACAGGGGATAGGCAAGGCACACAGGGGATAGG
>N_chr15-35505675_- (44 bp) 0
tgaatggtggtactatttttagttttttgagaaatctccatacgGTCAGACACGCAACAGGGGATAGGCAAGGCACACAGGGGATAGG
>N_chr11-5135925_+ (70 bp) 1
tcttccagtagtttcataatttcaggtattggattcaagtctttaatccatcttgatttgatttttgtatGTCAGACACGCAACAGGGGATAGGCAAGGCACACAGGGGATAGG
>N_chr17-67873909_- (56 bp) 1
tccaacaAtgtgactgttgctaaaaatgctaaaatatatgtaggctgtcttcatagGTCAGACACGCAACAGGGGATAGGCAAGGCACACAGGGGATAGG
>N_chr5-76705587_- (47 bp) 2
acatggagaaacccagtctctactaaaaacacaaaattagctgggcAGTCAGACACGCAACAGGGGATAGGCAAGGCACACAGGGGATAGG
>N_chr5-178446695_- (82 bp) 1
taaagaactttttccgaggcttagttagagaagttcacaaagcttgcaaaagtttaaggtgtttaaaacctgcggttattctGTCAGACACGCAACAGGGGATAGGCAAGGCACACAGGGGATAGG
>N_chr19-44732131_+ (41 bp) 1
aaacaggcagggcgcaggggctcatgcctgtaattctAAcaGTCAGACACGCAACAGGGGATAGGCAAGGCACACAGGGGATAGG
>N_chr18-8838433_- (50 bp) 0
attgaacatctgtttatcatcttgcttggctggcaggataggcgctagagGTCAGACACGCAACAGGGGATAGGCAAGGCACACAGGGGATAGG
>N_chr4-174569774_+ (70 bp) 1
cccctcctgagcagcaagtaggcactgtgtctgtctcagcttccaccttggtcttcttatatcatgctAcGTCAGACACGCAACAGGGGATAGGCAAGGCACACAGGGGATAGG
>N_chr21-23795288_+ (60 bp) 0
gggtcagaaaaagacagaaagatgggggaaagtttggaacttcctagagGcttgttaaatGTCAGACACGCAACAGGGGATAGGCAAGGCACACAGGGGATAGG
>N_chr12-95490852_- (59 bp) 0
caaaatttgccttggtagttcctgattcagtgaaccaattgaacactagcacTttctgaGTCAGACACGCAACAGGGGATAGGCAAGGCACACAGGGGATAGG
>N_chr3-183442279_- (65 bp) 0
tttcccccgtccctcagcttttgattctttctgctctgaaacccttccccctgcggtgtcagtatGTCAGACACGCAACAGGGGATAGGCAAGGCACACAGGGGATAGG
>N_chr17-41781070_- (48 bp) 1
ttttttgaggcggagtctcgctttgtcgccaggctggagtgcagtAAcGTCAGACACGCAACAGGGGATAGGCAAGGCACACAGGGGATAGG
>N_chr1-191309989_+ (46 bp) 2
tttgggtatataccccgtaatgggattgcttggtcaaatggtatttGTCAGACACGCAACAGGGGATAGGCAAGGCACACAGGGGATAGG
>N_chr3-187710610_- (51 bp) 1
gaaagggtgtgcagggacctcgaatcagagctatgatgaggatgaatAaAaGTCAGACACGCAACAGGGGATAGGCAAGGCACACAGGGGATAGG
>N_chr9-37535282_- (44 bp) 1
tggtgtgcgcctgtaatcccagctactcaggaggctgaggcaggGTCAGACACGCAACAGGGGATAGGCAAGGCACACAGGGGATAGG
>N_chr4-134170650_- (79 bp) 0
aacacatatgaactataacttggaaagattatcattttataaatggttcattttcttatagctgcattaatcctagaggGTCAGACACGCAACAGGGGATAGGCAAGGCACACAGGGGATAGG
>N_chr21-23880989_+ (44 bp) 0
tattcattatcaaatgctgttattttaataaatagccagttctcGTCAGACACGCAACAGGGGATAGGCAAGGCACACAGGGGATAGG
>N_chr3-139568335_- (78 bp) 2
gtcccctagcctctccatgcCccccactccacccagcatcacttccaaagcagtgtcctatgtactggccaAAaaaaaGTCAGACACGCAACAGGGGATAGGCAAGGCACACAGGGGATAGG
>N_chr11-3158379_+ (87 bp) 1
aTTtgTattttcacttcttctgtgatctttgaaacacttgttgcacttggagagtggttgtggtctacaaactgtgtctttgctgtcGTCAGACACGCAACAGGGGATAGGCAAGGCACACAGGGGATAGG
>N_chr7-138993634_+ (38 bp) 0
ttgacatatttgacaaacttcattgtatgtttaattaaGTCAGACACGCAACAGGGGATAGGCAAGGCACACAGGGGATAGG
>N_chr5-180622390_+ (49 bp) 0
gagtgtaggcagaactcctcaacattggagatttggggaaattgtgtccGTCAGACACGCAACAGGGGATAGGCAAGGCACACAGGGGATAGG
>N_chr17-59619460_- (44 bp) 0
ttttgTTtgcaTaTagTagacacaacagtccgtccggAcacctgGTCAGACACGCAACAGGGGATAGGCAAGGCACACAGGGGATAGG
>N_chr6-120515268_+ (48 bp) 0
tatTactaatgctcagggTaatgcaaatcagaaccacagtgtgataccGTCAGACACGCAACAGGGGATAGGCAAGGCACACAGGGGATAGG
>N_chr16-25420878_+ (46 bp) 0
gaacaatcccaggaacttggcagcctgaacatactcaatgaccttcGTCAGACACGCAACAGGGGATAGGCAAGGCACACAGGGGATAGG
>N_chr20-54499878_+ (40 bp) 0
aaagtcttgtcaatagcatgtttctgaattcattttaAAaGTCAGACACGCAACAGGGGATAGGCAAGGCACACAGGGGATAGG
>N_chr3-49384161_- (56 bp) 0
tcttgtgctgcaaaccttggacatcactgaccTtcgcaagatagggggGggttctcGTCAGACACGCAACAGGGGATAGGCAAGGCACACAGGGGATAGG
>N_chr20-23176282_+ (70 bp) 2
ttttaagttcaaGaccccaaaaagaatattgatgcttcaatggtggtttctgatctccaggaaggctgggGTCAGACACGCAACAGGGGATAGGCAAGGCACACAGGGGATAGG
>N_chr8-126434342_+ (50 bp) 0
ttctctttttagactcttggtctgtggtctcttactcactcgtgacAttcGTCAGACACGCAACAGGGGATAGGCAAGGCACACAGGGGATAGG
>N_chr11-29495273_+ (67 bp) 1
ttatttctatcgtgtgtatgattttctttaccattaaatcccctaactggttatcattttattaaggGTCAGACACGCAACAGGGGATAGGCAAGGCACACAGGGGATAGG
>N_chr7-24597253_+ (70 bp) 0
acctTaggagggagggaacataggcatgtgtgttcagtcttccactttaactggaagtgtgtctaatagtGTCAGACACGCAACAGGGGATAGGCAAGGCACACAGGGGATAGG
>N_chr11-64247690_- (36 bp) 3
tTTtTgaagTTTgggcccAcccctgggCgAagccagGTCAGACACGCAACAGGGGATAGGCAAGGCACACAGGGGATAGG
>N_chr9-14893944_- (88 bp) 0
ttTtcctgcctcagcctcccaagcagctgggactacaggcgcctgccaccacgcccagctaatttttttgtatttttagtagagacgcGTCAGACACGCAACAGGGGATAGGCAAGGCACACAGGGGATAGG
>N_chr3-78961009_+ (48 bp) 0
gtaattacattgtctaatttaattccctttaaaaactagcagtgtctGTCAGACACGCAACAGGGGATAGGCAAGGCACACAGGGGATAGG
>N_chr2-228399971_+ (74 bp) 1
gattTtaaatcgcttctgggtacccattacctatcaagtcctcagcttggggtgcagggccttccatgatccaAGTCAGACACGCAACAGGGGATAGGCAAGGCACACAGGGGATAGG
>N_chr7-70918022_- (49 bp) 0
aaaagttgattaactcaaggctggttgtgttgactcacgcctgtaatccGTCAGACACGCAACAGGGGATAGGCAAGGCACACAGGGGATAGG
>N_chr17-55450161_+ (47 bp) 2
TaTttcaggaataacgcctgttgagcaggagggtgttcggtttggggGTCAGACACGCAACAGGGGATAGGCAAGGCACACAGGGGATAGG
>N_chr7-148957492_+ (53 bp) 0
tcagaagcacaattcatgatttttagtatcccttacactaatcaccttttatgGTCAGACACGCAACAGGGGATAGGCAAGGCACACAGGGGATAGG
>N_chr13-92325967_+ (64 bp) 0
taaatttaaaaacaaagaatagactcttgactttaaagggaaaatgaggctattgagagaggttGTCAGACACGCAACAGGGGATAGGCAAGGCACACAGGGGATAGG
>N_chr6-21172946_+ (66 bp) 0
agaagttagtaaTttattgcctaaaaattagtaaatctagaaatggcagaattagcatctatttttGTCAGACACGCAACAGGGGATAGGCAAGGCACACAGGGGATAGG
>N_chr6-77826103_- (69 bp) 1
actataatttgcaaaatgaaaccatttgggaaactggggagatggggcaaaacaactctctatactacaGTCAGACACGCAACAGGGGATAGGCAAGGCACACAGGGGATAGG
>N_chr15-67486530_+ (54 bp) 0
taaaaaaaatattttttgagacagggtctGgttctgttgcccaggctggagtAtGTCAGACACGCAACAGGGGATAGGCAAGGCACACAGGGGATAGG
>N_chr8-116735994_- (53 bp) 0
cttttccTtttagcttaaagcagctttaacatttatctatatagagagtagtaGTCAGACACGCAACAGGGGATAGGCAAGGCACACAGGGGATAGG
>N_chr10-297025_- (62 bp) 3
aTTaTtcactgctttccggggtcttctgtcttcctgtgcagtctagagagtcacgggcaAAgGTCAGACACGCAACAGGGGATAGGCAAGGCACACAGGGGATAGG
>N_chr10-112193991_+ (65 bp) 0
gcaactgatgacaggcccttctgtaacatttatttagaactggcagcccctcctccttccaaaagGTCAGACACGCAACAGGGGATAGGCAAGGCACACAGGGGATAGG
>N_chr3-52153088_- (37 bp) 2
aagccacaaaagggttataacacagggctaggtatgtGTCAGACACGCAACAGGGGATAGGCAAGGCACACAGGGGATAGG
>N_chr4-85217122_+ (76 bp) 4
attcaatgccatccccatcaagctaccaatgcctttcttcacataattggaaaaaactactttaaagttcatatggGTCAGACACGCAACAGGGGATAGGCAAGGCACACAGGGGATAGG
>N_chr16-14990784_+ (56 bp) 0
aggaactgatggtctccgaccttctccagggtactggtgaaggccttgggggctggGTCAGACACGCAACAGGGGATAGGCAAGGCACACAGGGGATAGG
>N_chr3-95618188_- (64 bp) 1
gcatgccTatcctgcacattgtcgtatctagagttcagttggtagtcaataatatacatctataGTCAGACACGCAACAGGGGATAGGCAAGGCACACAGGGGATAGG
>N_chr1-53497250_+ (71 bp) 3
tggTtgagtagtattccaaggtgtatatatgccacactttctttattcactcattagttgatggacacttaGTCAGACACGCAACAGGGGATAGGCAAGGCACACAGGGGATAGG
>N_chr6-108848445_- (83 bp) 1
TattctgttatgaagatggaaaaggactgtattttaaatccacatcacaaccattttcatcttagatatttattaattgcaacGTCAGACACGCAACAGGGGATAGGCAAGGCACACAGGGGATAGG
>N_chr13-52103188_+ (62 bp) 1
aagTcagctaaaggAgagtaaggggaagcaatggtgagatgccaagttgttcaccctgatatGTCAGACACGCAACAGGGGATAGGCAAGGCACACAGGGGATAGG
>N_chr2-61180964_+ (58 bp) 0
aactcctgacctcaaatgacctgcccatctgggcTtcccaaagtgctggaatacaggtGTCAGACACGCAACAGGGGATAGGCAAGGCACACAGGGGATAGG
>N_chr4-160530019_- (84 bp) 2
acatcacacatatatctcagtgtgaatgttttgattgaatttaccatttgacagacatacttggccagtgatcttctattccTaGTCAGACACGCAACAGGGGATAGGCAAGGCACACAGGGGATAGG
>N_chr3-81702023_- (39 bp) 0
attctgtttcttaggttaattagaagttatcactgtaaaGTCAGACACGCAACAGGGGATAGGCAAGGCACACAGGGGATAGG
>N_chr3-10047535_+ (55 bp) 0
atTaTgTTactgcccttcagccggggcaacagagcaagactcttatctcaaaaaaGTCAGACACGCAACAGGGGATAGGCAAGGCACACAGGGGATAGG
>N_chr10-103418273_+ (62 bp) 1
ttgataatgcccaggatccaatactattcacgtcagcagggaatttaGcacctaAtgtcaccGTCAGACACGCAACAGGGGATAGGCAAGGCACACAGGGGATAGG
>N_chr9-31738033_- (76 bp) 0
attttattctttttgttctagatagctttggcttttctgggtctttcttgggtttttatgaatgttaggatagtttGTCAGACACGCAACAGGGGATAGGCAAGGCACACAGGGGATAGG
>N_chr2-84467693_+ (40 bp) 0
cacctcacagggtagttgtgatgattaatgagttaatccgGTCAGACACGCAACAGGGGATAGGCAAGGCACACAGGGGATAGG
>N_chr8-27216280_- (59 bp) 1
ggtttagaaagaagggaagcaaaactggcatgtgtagataatatggttgcatatttttgGTCAGACACGCAACAGGGGATAGGCAAGGCACACAGGGGATAGG
>N_chr8-28183515_+ (52 bp) 1
aataatctgtacaacaaacccccatgacacaagcttacctatataacaaaccGTCAGACACGCAACAGGGGATAGGCAAGGCACACAGGGGATAGG
>N_chr1-89320282_+ (52 bp) 2
aaaaaattttgtttgttttgaaaaaTaaggtagtgagtagagggaagaggatGTCAGACACGCAACAGGGGATAGGCAAGGCACACAGGGGATAGG
>N_chr2-231015711_- (37 bp) 1
ttgaagcaacaaaaaagGtgtaatagaagaaatggaAGTCAGACACGCAACAGGGGATAGGCAAGGCACACAGGGGATAGG
>N_chr1-224585357_+ (48 bp) 0
actcctgacttctggtgatcCgcccgcctcggcctcccaaagtgctggGTCAGACACGCAACAGGGGATAGGCAAGGCACACAGGGGATAGG
>N_chr1-174964287_- (51 bp) 0
cattcgtatgatattgagtctttctatacaggaccagtttgtgcctcttcaGTCAGACACGCAACAGGGGATAGGCAAGGCACACAGGGGATAGG
>N_chr9-11597628_- (51 bp) 1
ttttatatatacatatatatgtgttagtttacacatatataaaatatctcaGTCAGACACGCAACAGGGGATAGGCAAGGCACACAGGGGATAGG
>N_chr3-115217209_- (42 bp) 2
gattcatttagtaatacaacaaaattctagtatacacactaaGTCAGACACGCAACAGGGGATAGGCAAGGCACACAGGGGATAGG
>N_chr6-1590294_+ (47 bp) 1
agtagctgggattacaggcatgtgccaccacgcccagctaatttttgGTCAGACACGCAACAGGGGATAGGCAAGGCACACAGGGGATAGG
>N_chr2-100204686_+ (66 bp) 0
gggaggTcttgtcaaacttcctcaattatttagactttccttgtTtcaaagtcctataggtctcttGTCAGACACGCAACAGGGGATAGGCAAGGCACACAGGGGATAGG
>N_chr22-41165956_+ (47 bp) 3
gaTggggacttgggcacttgccaggagcggctggcctagAagtggAcGTCAGACACGCAACAGGGGATAGGCAAGGCACACAGGGGATAGG
>N_chr11-125091656_- (55 bp) 2
agaaaaaTtggaaactctaaaaatcagagtggctcttctcctccaaaagaatgcaGTCAGACACGCAACAGGGGATAGGCAAGGCACACAGGGGATAGG
>N_chr8-123357700_+ (91 bp) 2
cagaaatTaagaagttTtttgaaaccaatgtgagcaaagagacagtgtaccagaatctctgggatacagctaaagcagttttaagacgAaaGTCAGACACGCAACAGGGGATAGGCAAGGCACACAGGGGATAGG
>N_chr19-1662965_- (50 bp) 0
atgcacctgtaatcccagctactcaggGggctgaggcaggagaattgcttGTCAGACACGCAACAGGGGATAGGCAAGGCACACAGGGGATAGG
>N_chr4-188735599_- (49 bp) 1
tggtcatttAaagtcctgcctctgtctgccaggctgtgcttgggcagcaGTCAGACACGCAACAGGGGATAGGCAAGGCACACAGGGGATAGG
>N_chr21-19102773_+ (38 bp) 1
gacactttggtctccttttacttttacgtcaacaAActGTCAGACACGCAACAGGGGATAGGCAAGGCACACAGGGGATAGG
>N_chr5-75789719_- (75 bp) 0
aaccaaagtcaagcaagggaaagggactgcccacagctatttgctgggtcaatggtGaagccagggccggaactaGTCAGACACGCAACAGGGGATAGGCAAGGCACACAGGGGATAGG
>N_chr3-135021506_- (73 bp) 1
cacaaaaaccttgaccctacatcaagttacaccttaacaaagggaagatacaggcatcagataaaagAtacttGTCAGACACGCAACAGGGGATAGGCAAGGCACACAGGGGATAGG
>N_chr3-73020607_+ (43 bp) 0
aaggcaaggcgtatttttgcactcttgcaaacatAcaccctttGTCAGACACGCAACAGGGGATAGGCAAGGCACACAGGGGATAGG
>N_chr11-26056956_- (46 bp) 1
gatgactataatgaaggTaaaataacTcatttaaaacaaacatattGTCAGACACGCAACAGGGGATAGGCAAGGCACACAGGGGATAGG
>N_chr15-60716901_- (61 bp) 1
gtcagTtctcgagcaatctcactattcccctgtggttgccaaAacagctgaataaatcatcGTCAGACACGCAACAGGGGATAGGCAAGGCACACAGGGGATAGG
>N_chr9-75829243_+ (49 bp) 0
ttatccagcagcttTtcgagtctattattctcatgcatttgttttcaatGTCAGACACGCAACAGGGGATAGGCAAGGCACACAGGGGATAGG
>N_chr11-24784143_+ (75 bp) 2
gacttgctttgaaatactagtgttggaagatatgaagagaccaggaatattacttgtaaaagtacattatgttgaGTCAGACACGCAACAGGGGATAGGCAAGGCACACAGGGGATAGG
>N_chr5-31935158_- (61 bp) 1
gttcgagaccagcctggtcaacatggtgaaaccccatctctactaaaaatacaaaaaaactGTCAGACACGCAACAGGGGATAGGCAAGGCACACAGGGGATAGG
>N_chr7-46967765_- (48 bp) 1
ttacagcccaaaggtcagcagagatgacagattagagtcttctcaggtGTCAGACACGCAACAGGGGATAGGCAAGGCACACAGGGGATAGG
>N_chr3-173369292_+ (60 bp) 1
ttcaagtgattctcctgtctcagcctcccgagtagctgggactacaggcggcgccaccacGTCAGACACGCAACAGGGGATAGGCAAGGCACACAGGGGATAGG
>N_chr11-12030268_- (57 bp) 1
tgcagggattagggcatggacgtctttgggggcagggaggatcattatacctaccacGTCAGACACGCAACAGGGGATAGGCAAGGCACACAGGGGATAGG
>N_chr1-103524960_- (43 bp) 1
attgtggaagacagCgtggcgattcctcagggatctagaactaGTCAGACACGCAACAGGGGATAGGCAAGGCACACAGGGGATAGG
>N_chr3-50331551_+ (89 bp) 5
gaccccagcctgattcaacctgctgaactcccagctcaacTcccCtttcacgtccaggcagaggctcatttgttttgcttcctttttaaGTCAGACACGCAACAGGGGATAGGCAAGGCACACAGGGGATAGG
>N_chr8-76620498_- (48 bp) 0
ctaatagagtacacatacaaattgtacataatgtgaaaaacataacatGTCAGACACGCAACAGGGGATAGGCAAGGCACACAGGGGATAGG
>N_chr20-50378262_- (65 bp) 1
ttctagagcacaggcagagtaggcttacatcattcttaagggccttacaattttcacaatggtaaGTCAGACACGCAACAGGGGATAGGCAAGGCACACAGGGGATAGG
>N_chr5-54970520_+ (62 bp) 0
ggttatagggactacatattctggtgataaactagttggatggtcttcagctccctaatcccGTCAGACACGCAACAGGGGATAGGCAAGGCACACAGGGGATAGG
>N_chr17-16995659_+ (65 bp) 0
cttctggccaggccagcctctaccctgagttgtcttgtcagcatgaagtgttaggtggggtcccaGTCAGACACGCAACAGGGGATAGGCAAGGCACACAGGGGATAGG
>N_chr15-40943107_- (35 bp) 1
tttgttcttttttgcttaagactgctttggatattGTCAGACACGCAACAGGGGATAGGCAAGGCACACAGGGGATAGG
>N_chr16-60305849_+ (41 bp) 1
TctctctgatgagttgcttctgttccctcccaataatAaatGTCAGACACGCAACAGGGGATAGGCAAGGCACACAGGGGATAGG
>N_chr18-23956820_- (55 bp) 1
ctattaattagaGattactcattttAaatacatgactgttaaataattcatatgaGTCAGACACGCAACAGGGGATAGGCAAGGCACACAGGGGATAGG
>N_chr14-39490958_- (60 bp) 0
aactgaaaaactccttaacagtttttctaaaattttctttttcaaaaaaccttaaactctGTCAGACACGCAACAGGGGATAGGCAAGGCACACAGGGGATAGG
>N_chr6-106459143_- (52 bp) 1
ttcatttctcgagagcttgtttggaggttctagcaggggaacgcagttactcGTCAGACACGCAACAGGGGATAGGCAAGGCACACAGGGGATAGG
>N_chr2-140540705_- (147 bp) 2
gcaacattgctccaagactttgccagcaattcatgtattttgtaacatcatagactgaggggagagtttctgaacctttcaagcattcattggcattcatggataaaaggggatctttatcaaataattcagacagtggcttttgcaGTCAGACACGCAACAGGGGATAGGCAAGGCACACAGGGGATAGG
>N_chr11-98122095_- (67 bp) 0
tagaataatttatattcctttgggtatatacccagtaatgcgattgcggggtcaaatgttatttccAGTCAGACACGCAACAGGGGATAGGCAAGGCACACAGGGGATAGG
>N_chr9-73381362_- (55 bp) 0
tgtctgagacagtgaagtataaaaatggaaaaatgctttggaaagttaaaacagcGTCAGACACGCAACAGGGGATAGGCAAGGCACACAGGGGATAGG
>N_chr3-20122716_+ (52 bp) 2
aaatagcatgcaaataccatctttattagacatacaaaaatgaacgaactatGTCAGACACGCAACAGGGGATAGGCAAGGCACACAGGGGATAGG
>N_chr2-63340627_- (84 bp) 0
acccttcaagactaccatcagagatcagttcctcctctttggctccacagcactctgcacatatgtgctataaaatctatcataGTCAGACACGCAACAGGGGATAGGCAAGGCACACAGGGGATAGG
>N_chr11-28176177_- (62 bp) 1
attcacataacccatactggacaaaTaccaatgaacatactaactactaagaatgctAAaAaGTCAGACACGCAACAGGGGATAGGCAAGGCACACAGGGGATAGG
>N_chr15-32688121_- (41 bp) 1
ctctctcTctctgtgtgtgtgtgtgtatgtgtttgtgtgtgGTCAGACACGCAACAGGGGATAGGCAAGGCACACAGGGGATAGG
>N_chr6-146365123_+ (41 bp) 0
aggaagtacatcaatcagaaataaaattatgttaatgagtaGTCAGACACGCAACAGGGGATAGGCAAGGCACACAGGGGATAGG
>N_chr6-162759355_- (64 bp) 0
actttcatcaaccccaaaagaaaacctcatactcagtagcagtcattcccttttctcagttcctGTCAGACACGCAACAGGGGATAGGCAAGGCACACAGGGGATAGG
>N_chr15-48305824_+ (41 bp) 0
ggttgcaaaactatagCtttaggtggcctttacctttaagcGTCAGACACGCAACAGGGGATAGGCAAGGCACACAGGGGATAGG
>N_chr5-12187354_- (67 bp) 0
aactggttattataaagactggtttgtgtggttgctttgtattattatctatactctgtgtacttaaGTCAGACACGCAACAGGGGATAGGCAAGGCACACAGGGGATAGG
>N_chr1-18524225_+ (34 bp) 1
tgggagagcagagcaaggctcagTattcggttagGTCAGACACGCAACAGGGGATAGGCAAGGCACACAGGGGATAGG
>N_chr6-146512779_+ (46 bp) 0
ggaacaccgggacaggtgatgattcactTacctctgactgaccagaGTCAGACACGCAACAGGGGATAGGCAAGGCACACAGGGGATAGG
>N_chr14-27681284_- (58 bp) 1
atggtttaacagcaatttctttatttctctcttttctttctttattccttgccaacatGTCAGACACGCAACAGGGGATAGGCAAGGCACACAGGGGATAGG
>N_chr11-80925574_+ (82 bp) 3
ggtagaattcggctgtgagtccatctggtcctggactttttttggttggtaagctattaattattgcttcagtttcagagccGTCAGACACGCAACAGGGGATAGGCAAGGCACACAGGGGATAGG
>N_chr14-92333423_- (58 bp) 0
agtgtggcatagtggcagagtatgataaatggttaagaccagactctggagtcaggcaGTCAGACACGCAACAGGGGATAGGCAAGGCACACAGGGGATAGG
>N_chr10-110647583_- (86 bp) 6
gcgactgtaatcccagccactcgagagactgaggcaggagaatcgcttgatcctaggaggcagaggttgcggtAagcagagatctcGTCAGACACGCAACAGGGGATAGGCAAGGCACACAGGGGATAGG
>N_chr2-216013167_- (45 bp) 0
tgcaggcaccctgtcaattcttgacaaacttttcagacattctacGTCAGACACGCAACAGGGGATAGGCAAGGCACACAGGGGATAGG
>N_chr18-17714423_+ (55 bp) 0
gaccagtagggtggctatactgatagtagggttaacattaattggtaatacatttGTCAGACACGCAACAGGGGATAGGCAAGGCACACAGGGGATAGG
>N_chr9-76668714_- (47 bp) 0
ctgaagaagtagttgttagatgatagattttttttaaggtgcaaaaaGTCAGACACGCAACAGGGGATAGGCAAGGCACACAGGGGATAGG
>N_chr2-11577214_+ (47 bp) 0
gtagagatggggtttTaccatgttgccaggctggtctcgacctcttgGTCAGACACGCAACAGGGGATAGGCAAGGCACACAGGGGATAGG
>N_chr17-62357211_- (82 bp) 1
tcccaggTtcaagggttTctctgagtagctcaggtacacaccaAcatgcccagctaatttttaatttttttggtagagacagGTCAGACACGCAACAGGGGATAGGCAAGGCACACAGGGGATAGG
>N_chr9-915974_- (89 bp) 1
gtgctacctgtaagacaggtatctcatcattacagccaaacaaactgcatccatgcctttagtccctgcaaatagaacattcccaaAtgGTCAGACACGCAACAGGGGATAGGCAAGGCACACAGGGGATAGG
>N_chr2-86939541_+ (53 bp) 1
gatagatccaggatttttaatcctcattacacagatgaggaaactgaggcatgGTCAGACACGCAACAGGGGATAGGCAAGGCACACAGGGGATAGG
>N_chr5-115711135_+ (41 bp) 0
taaTTttaaaatattcagcaaaccttgcatctgacctacatGTCAGACACGCAACAGGGGATAGGCAAGGCACACAGGGGATAGG
>N_chr6-122476892_- (57 bp) 1
tcctttggatctatacccagaagtgggattgctggatcagatgttagttctatttttGTCAGACACGCAACAGGGGATAGGCAAGGCACACAGGGGATAGG
>N_chr2-26257673_+ (36 bp) 2
ggcaggtggtctgcttttgtgtctctgtgtctgtgtGTCAGACACGCAACAGGGGATAGGCAAGGCACACAGGGGATAGG
>N_chr10-1847828_- (34 bp) 0
caaaatttgtaactggaaatgtgagcactatgaaGTCAGACACGCAACAGGGGATAGGCAAGGCACACAGGGGATAGG
>N_chr5-59209392_+ (103 bp) 1
ttctgccaaaaaaaagagaaagaaaagtttagaTaagtttccaaaaggttttaaagataaagcaaaaaaaggataattttgcaataacacacagcaccactccGTCAGACACGCAACAGGGGATAGGCAAGGCACACAGGGGATAGG
>N_chr8-38462640_- (60 bp) 1
gctccccacccagccccaggatctgggtccagcagacctggagagtctgccctggctgcaGTCAGACACGCAACAGGGGATAGGCAAGGCACACAGGGGATAGG
>N_chr9-15503303_+ (54 bp) 0
atacttgaaaaagtataccaaaatggagatcagaggagcaatgggaaaAttataGTCAGACACGCAACAGGGGATAGGCAAGGCACACAGGGGATAGG
>N_chr21-42784817_- (72 bp) 0
tgattctgtccaattctgagaccaagatggagggttttaataccatccctgttagatagaaattgttttgttGTCAGACACGCAACAGGGGATAGGCAAGGCACACAGGGGATAGG
>N_chr5-122209109_- (49 bp) 1
cggccgggccgccccgcctccTgccccgctgcgcccgcggggccccgagGTCAGACACGCAACAGGGGATAGGCAAGGCACACAGGGGATAGG
>N_chr14-66572071_+ (64 bp) 0
gccaacaaattgaatcacctagaagaagtggataaattcctagaaacacaaccttggtgttcagGTCAGACACGCAACAGGGGATAGGCAAGGCACACAGGGGATAGG
>N_chr4-138571200_- (65 bp) 0
tccacagcctgcttgtattcatctcctgaaaaagctttttctttttctgtcatataaccaggatAGTCAGACACGCAACAGGGGATAGGCAAGGCACACAGGGGATAGG
>N_chr6-155861997_- (39 bp) 1
gttctttttatttgttttattcttcttacacagaaaacaGTCAGACACGCAACAGGGGATAGGCAAGGCACACAGGGGATAGG
>N_chr10-127862565_+ (62 bp) 1
attttcttcaaaaaagtgtgaaatatctaataaTgtcataactctgagccaaggaatctAAaGTCAGACACGCAACAGGGGATAGGCAAGGCACACAGGGGATAGG
>N_chr9-77933481_+ (39 bp) 0
ctttcattttttccactttggttcaggtgtggaggaatcGTCAGACACGCAACAGGGGATAGGCAAGGCACACAGGGGATAGG
>N_chr16-55495686_- (90 bp) 2
TatatTatcgaggtcactcaatccttcaccacgtctatggcctcattaacattttcaactggattcatgatttacttgtagactctgctgGTCAGACACGCAACAGGGGATAGGCAAGGCACACAGGGGATAGG
>N_chr3-195240173_+ (31 bp) 0
acttatgaaagatacaatgtctactgtacaaGTCAGACACGCAACAGGGGATAGGCAAGGCACACAGGGGATAGG
>N_chr18-69427626_- (47 bp) 3
agtttatgtttttgtatactttcttgaagatcagttggccataagtaGTCAGACACGCAACAGGGGATAGGCAAGGCACACAGGGGATAGG
>N_chr7-39934809_- (52 bp) 0
tgccacatctggagagtacagccacttgatcattaattttaatgggattaatGTCAGACACGCAACAGGGGATAGGCAAGGCACACAGGGGATAGG
>N_chr4-112610677_+ (44 bp) 1
attaaGccctacttaTccagataaaatgtaagcaggacattataGTCAGACACGCAACAGGGGATAGGCAAGGCACACAGGGGATAGG
>N_chr14-55807433_- (33 bp) 1
ttatatcaaactggctttctcaatatgactaccGTCAGACACGCAACAGGGGATAGGCAAGGCACACAGGGGATAGG
>N_chr18-50881638_+ (46 bp) 0
atcttgtgagccaattctttgtaatacagatgctaatatacataaaGTCAGACACGCAACAGGGGATAGGCAAGGCACACAGGGGATAGG
>N_chr2-121621451_- (48 bp) 1
tttttagtagagacagggtttcagcatattagccagaatggtctcgatGTCAGACACGCAACAGGGGATAGGCAAGGCACACAGGGGATAGG
>N_chr4-29384177_- (63 bp) 0
cctaaatttgggctttggtaagttgcaagatatcacacaaaatattgccaaattctgaaAatcGTCAGACACGCAACAGGGGATAGGCAAGGCACACAGGGGATAGG
>N_chr5-160167882_- (42 bp) 1
atgctacaatcaccatttccAgggatatcagaataataaaatGTCAGACACGCAACAGGGGATAGGCAAGGCACACAGGGGATAGG
>N_chr5-170788647_- (73 bp) 1
tTtggcctctttcctgtgacactccgcacaccaactcagccaggacagacagtgacgccgcaaagggcccttcGTCAGACACGCAACAGGGGATAGGCAAGGCACACAGGGGATAGG
>N_chr8-69207734_+ (45 bp) 1
gtgtaaacatatcttcaaagtgggtgtattggtctattttctcacGTCAGACACGCAACAGGGGATAGGCAAGGCACACAGGGGATAGG
>N_chr14-53154965_+ (49 bp) 0
aaggagattatctaaggggcctgatctaatcacatgagcccttaaaagcGTCAGACACGCAACAGGGGATAGGCAAGGCACACAGGGGATAGG
>N_chr11-97595794_- (82 bp) 1
atgttaaagatagtaacaaaAgaatgttaaaatgaaacactcctaaaagacacagaggtcacctgagtaaatgggaaaccatGTCAGACACGCAACAGGGGATAGGCAAGGCACACAGGGGATAGG
>N_chr3-160882671_+ (43 bp) 1
tgagataacatatttagaaggtctaacacatagtaagcactcaGTCAGACACGCAACAGGGGATAGGCAAGGCACACAGGGGATAGG
>N_chr12-44680725_+ (47 bp) 1
gggagaaatgtgggAaaaagaaagagagatcagattgttactgtgtcGTCAGACACGCAACAGGGGATAGGCAAGGCACACAGGGGATAGG
>N_chr14-63549864_- (58 bp) 0
tattgggtacaatgtccactatttgggtgataggttccactaaaagcccagactccacGTCAGACACGCAACAGGGGATAGGCAAGGCACACAGGGGATAGG
>N_chr12-39100133_+ (61 bp) 0
TaTtgatttaaggtggtggctgtgagaattgaacctgtcagtgattttatttctcttaggaGTCAGACACGCAACAGGGGATAGGCAAGGCACACAGGGGATAGG
>N_chr5-31351580_+ (43 bp) 0
TtgtTtaTctcagaagtttgtgaaaattaaataacgtaatacaGTCAGACACGCAACAGGGGATAGGCAAGGCACACAGGGGATAGG
>N_chr5-13518385_- (67 bp) 2
tcaaagaagtgctctctggattgCtgcaagtctttgattaattgtcagagtGgtgaaaaatttaattGTCAGACACGCAACAGGGGATAGGCAAGGCACACAGGGGATAGG
>N_chr8-81771986_- (92 bp) 1
cTcgggttcatgaatgttccatggatgcgctttgcttataggaatacaacaaaccactcatcctggcacacacacccccatagtctggctcaGTCAGACACGCAACAGGGGATAGGCAAGGCACACAGGGGATAGG
>N_chr10-55969517_+ (44 bp) 0
caaaagaaggtctttccataaaacaagtctcaaagaaatcaaaAGTCAGACACGCAACAGGGGATAGGCAAGGCACACAGGGGATAGG
>N_chr2-193935160_- (100 bp) 3
tcttaggaacatttttccagaccgtggctcaggaaggtggaactcatgcagccagctgcagtcCtgctgagctgaagaggcagagataGcgtgcaatcttGTCAGACACGCAACAGGGGATAGGCAAGGCACACAGGGGATAGG
>N_chr7-33742298_+ (53 bp) 1
tcatggggtcagttaccctcatgctgtttttgtgatagtgagtgagttctcacGTCAGACACGCAACAGGGGATAGGCAAGGCACACAGGGGATAGG
>N_chr3-68129729_- (75 bp) 1
tTacatttctcatgtcagtcctctaatggtgctcttaatccacttaaccaatctaaagtattgtActtttgtttcGTCAGACACGCAACAGGGGATAGGCAAGGCACACAGGGGATAGG
>N_chr13-41638333_- (49 bp) 2
ggcttaggttgggggagagggctgttaatagcacaggtttttTaaaaaAGTCAGACACGCAACAGGGGATAGGCAAGGCACACAGGGGATAGG
>N_chr10-6338312_- (53 bp) 1
tccttttttctttttccatgagggatgacgaaactgaaggtaggttcagttacGTCAGACACGCAACAGGGGATAGGCAAGGCACACAGGGGATAGG
>N_chr1-230005752_- (63 bp) 0
accctgagtcagagccacccagctaagtcactctggactcctgtctctcagagactgtgagagGTCAGACACGCAACAGGGGATAGGCAAGGCACACAGGGGATAGG
>N_chr11-93781341_- (56 bp) 0
taatttcTatcttgattttgtttttgacccatagctcattcaggagcaggttatttGTCAGACACGCAACAGGGGATAGGCAAGGCACACAGGGGATAGG
>N_chr12-80717759_+ (55 bp) 1
ataatcaaggtaacattttattagatttatgaagaatttatacgatatcatagttGTCAGACACGCAACAGGGGATAGGCAAGGCACACAGGGGATAGG
>N_chr3-187665883_+ (67 bp) 3
tttgatcagtgcTagatacagactgtagaggGtgtgctggtgtatcacccagatctctccctttaggGTCAGACACGCAACAGGGGATAGGCAAGGCACACAGGGGATAGG
>N_chr13-91173834_- (47 bp) 0
gttgactccctatataaggtaagaatgaagaagttaaagctcttgAtGTCAGACACGCAACAGGGGATAGGCAAGGCACACAGGGGATAGG
>N_chr2-99591928_+ (59 bp) 0
gggccagggacaaacaaggggtgaaccaaacactctcacttcctcagcccaccttttttGTCAGACACGCAACAGGGGATAGGCAAGGCACACAGGGGATAGG
>N_chr10-35826975_- (48 bp) 1
ggagaggactcgccctgtgcacctcttTcctgtactgagtttgcctcaGTCAGACACGCAACAGGGGATAGGCAAGGCACACAGGGGATAGG
>N_chr16-26092815_- (94 bp) 3
cagaataaaatttatttttaaaaatatatatatattatttatttattttgagacagggactcactctgtcgcctaggctggagtgcagtggtgcGTCAGACACGCAACAGGGGATAGGCAAGGCACACAGGGGATAGG
>N_chr20-20889605_+ (87 bp) 0
agacaatggggaaaggacaccccatttaataaatggtgctgagaaaactggctaaccatatgcagaagactgaaactggacccctctGTCAGACACGCAACAGGGGATAGGCAAGGCACACAGGGGATAGG
>N_chr2-64632102_+ (64 bp) 0
caactgaacaatggagccagacatcattcgaatgtactcttcatccccaccaccattagacaatGTCAGACACGCAACAGGGGATAGGCAAGGCACACAGGGGATAGG
>N_chr3-14075637_+ (56 bp) 1
aatattaagtctatttacgatcacaggatgttttctcatttatttatAttttctttGTCAGACACGCAACAGGGGATAGGCAAGGCACACAGGGGATAGG
>N_chr2-130866628_+ (43 bp) 0
gtctctattaaaaatacaaaaattagccgggcatggtggcatAGTCAGACACGCAACAGGGGATAGGCAAGGCACACAGGGGATAGG
>N_chr1-18669704_+ (54 bp) 1
ggctcctaggacctggcataagtgaagagcccttgcctcggcttgagtccctgtGTCAGACACGCAACAGGGGATAGGCAAGGCACACAGGGGATAGG
>N_chr8-76412476_- (80 bp) 0
tacaagatacagaagagagtaattgggaatagtttgttattataagatacttgcactacctgtgaagcagtgtagtgttaGTCAGACACGCAACAGGGGATAGGCAAGGCACACAGGGGATAGG
>N_chr3-34271966_- (59 bp) 1
tcatcaaaagggacttgaaactcagccccatagatgtttggggccccaagtagcagtagGTCAGACACGCAACAGGGGATAGGCAAGGCACACAGGGGATAGG
>N_chr17-44716258_+ (68 bp) 2
gttctcttgcttcagcttcccaagtagctgggactacaggtgtgtgtcaccacacccacctaatttttGTCAGACACGCAACAGGGGATAGGCAAGGCACACAGGGGATAGG
>N_chr8-55554881_+ (40 bp) 3
tggaaacctcgagcagCtccagagtcttggctgcttccagGTCAGACACGCAACAGGGGATAGGCAAGGCACACAGGGGATAGG
>N_chr2-148814566_- (61 bp) 0
agccaatgaattggataaaacactacatatcgatatcaagtctatcttgagtaccaaaccgGTCAGACACGCAACAGGGGATAGGCAAGGCACACAGGGGATAGG
>N_chr7-89078625_- (42 bp) 0
gttccaagtctttgctattgtgaacagtgatgcaataaacatGTCAGACACGCAACAGGGGATAGGCAAGGCACACAGGGGATAGG
>N_chr7-136047623_+ (88 bp) 0
tatgtccacttttcacacagctactctaatctttgaaactctctaaaaatggagacttgtctatttctaacttaatctgcagtttaaaGTCAGACACGCAACAGGGGATAGGCAAGGCACACAGGGGATAGG
>N_chr4-39760044_- (73 bp) 0
gtttcgctctCgttgcccaagctagagtgTaatAgcgcaaccttggctcactgcaacctctgcctcccagattcaGTCAGACACGCAACAGGGGATAGGCAAGGCACACAGGGGATAGG
>N_chr13-87983070_+ (63 bp) 1
ccgtggtgttatgcTaatgagagaaccttgtcctattggtggggcTagaaaataagtGgaaaAGTCAGACACGCAACAGGGGATAGGCAAGGCACACAGGGGATAGG
>N_chr3-66559197_+ (36 bp) 0
aaggagatcaaaggcagttgggacaaggtgggtcaaGTCAGACACGCAACAGGGGATAGGCAAGGCACACAGGGGATAGG
>N_chr17-59847959_- (45 bp) 0
taagagatgatttgtcaaAattttgttagtggagagaagacgattGTCAGACACGCAACAGGGGATAGGCAAGGCACACAGGGGATAGG
>N_chr2-4613767_+ (59 bp) 2
ATgaaacactaagtggcacatgactctgtgtgtatgtataattattactgttattttttGTCAGACACGCAACAGGGGATAGGCAAGGCACACAGGGGATAGG
>N_chr14-63750452_- (55 bp) 1
ggttattccagtttagacaatctggagtggggcctaaaatctgttattttcccaaGTCAGACACGCAACAGGGGATAGGCAAGGCACACAGGGGATAGG
>N_chr3-149544940_- (43 bp) 1
acacacatggccatcacctaaattctttgtatcagtaacactaGTCAGACACGCAACAGGGGATAGGCAAGGCACACAGGGGATAGG
>N_chr6-35954550_- (45 bp) 1
gggattacaggtgtgagTtaTtgtgcctggccgtaaatgtcctagGTCAGACACGCAACAGGGGATAGGCAAGGCACACAGGGGATAGG
>N_chr17-75436921_- (50 bp) 0
tgaaaaagtgacatcagcagagtgtgggagtgagctatcctcagatcgctGTCAGACACGCAACAGGGGATAGGCAAGGCACACAGGGGATAGG
>N_chr8-10439099_- (53 bp) 1
taacaactgtaaacatacgtgcatctaacaatagaacattcaaatattggaagGTCAGACACGCAACAGGGGATAGGCAAGGCACACAGGGGATAGG
>N_chr4-145722925_+ (67 bp) 0
aaggaagaAgcTttattGacttgctgcccaagtccaagttagaaatgcacatatatattcccaaatAGTCAGACACGCAACAGGGGATAGGCAAGGCACACAGGGGATAGG
>N_chr11-90438682_- (56 bp) 1
TtTaggtgtttgaaatgttcgtctgacaaggtgtttcttcactatttgatagttggGTCAGACACGCAACAGGGGATAGGCAAGGCACACAGGGGATAGG
>N_chr1-145641662_- (50 bp) 0
TTtaaatctgaggtcacactccagataatagatccaaatagaatacttagGTCAGACACGCAACAGGGGATAGGCAAGGCACACAGGGGATAGG
>N_chr1-209153024_+ (46 bp) 0
ttttctggaggaggggagaaagtgatgtggaagacagaaagtagtcGTCAGACACGCAACAGGGGATAGGCAAGGCACACAGGGGATAGG
>N_chr6-33984966_- (46 bp) 0
acaggcagctaaatgcagagccttagaggccactgggagcagggagGTCAGACACGCAACAGGGGATAGGCAAGGCACACAGGGGATAGG
>N_chr1-72935480_+ (41 bp) 1
gttgcctaaaaaaatatggtaaattggaggcacaattccaaGTCAGACACGCAACAGGGGATAGGCAAGGCACACAGGGGATAGG
>N_chr18-43794084_- (47 bp) 0
ccctatctAacaccacacataaaaaccaattccaagtgaattgtagaGTCAGACACGCAACAGGGGATAGGCAAGGCACACAGGGGATAGG
>N_chr4-88330324_- (131 bp) 0
acagtaatcaaaaagtcataatgtaaatgtcaaaacaacattgaaatagtaatgaataataCacatgtagagtaaaagatattaaagaagatgcttgcataagttgctaatgatgaatgttaaagtatattGTCAGACACGCAACAGGGGATAGGCAAGGCACACAGGGGATAGG
>N_chr7-38608602_+ (41 bp) 0
aggctgcccatattccttggcgcatggccctgcatcactctGTCAGACACGCAACAGGGGATAGGCAAGGCACACAGGGGATAGG
>N_chr21-15489739_+ (50 bp) 1
cagaacatgatccaaaagaaagagagaacagttttactcccagttccaatGTCAGACACGCAACAGGGGATAGGCAAGGCACACAGGGGATAGG
>N_chr13-110579601_- (39 bp) 0
aaagtcacaaatgttttctcttatattttcttctaggagGTCAGACACGCAACAGGGGATAGGCAAGGCACACAGGGGATAGG
>N_chr2-96724215_- (37 bp) 0
gtggaatgtgttatctcttggagcctctatttccttcGTCAGACACGCAACAGGGGATAGGCAAGGCACACAGGGGATAGG
>N_chr8-109709447_+ (60 bp) 0
ccaaaacactgtctcaaaaataaaaaataaaataaaatagtcaaagcaactttacaaataGTCAGACACGCAACAGGGGATAGGCAAGGCACACAGGGGATAGG
>N_chr9-103448987_- (47 bp) 1
ttttttttatatttagaaagccctaaagactctacaaaaaaaactatGTCAGACACGCAACAGGGGATAGGCAAGGCACACAGGGGATAGG
>N_chr4-152263608_+ (40 bp) 0
acgtccagctattttttgtatttttagtagagacagggttGTCAGACACGCAACAGGGGATAGGCAAGGCACACAGGGGATAGG
>N_chr8-7028131_- (54 bp) 2
aaaagatacatttgcacacatgtttacagcagcaaaattcacagttgcaaGactGTCAGACACGCAACAGGGGATAGGCAAGGCACACAGGGGATAGG
>N_chr6-120850950_+ (49 bp) 1
tTtatgtttcttagtttttgGgagttagatggtttccttgtTtattaagGTCAGACACGCAACAGGGGATAGGCAAGGCACACAGGGGATAGG
>N_chr6-81799912_+ (41 bp) 0
ttctcctattgtcaacatctctattagtatatttgtcaAaaGTCAGACACGCAACAGGGGATAGGCAAGGCACACAGGGGATAGG
>N_chr1-187695906_+ (65 bp) 0
atccaagaatcttacgatgactcataagttcctctccacaatctgacatagcccatgtctcatttGTCAGACACGCAACAGGGGATAGGCAAGGCACACAGGGGATAGG
>N_chr21-21876329_- (81 bp) 1
agttactttcttcacttaagtcttgaattcctcaaagtcatccaggaggtttggaatcaacttcctccaaaacagtgttaaGTCAGACACGCAACAGGGGATAGGCAAGGCACACAGGGGATAGG
>N_chr7-96238576_+ (57 bp) 0
tgggagaccttgttgctgagtctggtgggaccacggaaccagagttgctaccaggcaGTCAGACACGCAACAGGGGATAGGCAAGGCACACAGGGGATAGG
>N_chr4-86494108_- (30 bp) 0
aatagctctaggTgtacttacacaggtcaaGTCAGACACGCAACAGGGGATAGGCAAGGCACACAGGGGATAGG
>N_chr6-21507533_- (106 bp) 1
agagcaggggacctcccgcaagaaagaattccgggtgagtccatacagtaaagtgaaagcaaggttattagaaaagtaaagaaacagaagaaagcctactccatagGTCAGACACGCAACAGGGGATAGGCAAGGCACACAGGGGATAGG
>N_chr19-47929817_- (120 bp) 2
aTatatggtccatgagggccagacttccatcatctgttcatgttcgccctttccaccagtcggttctgcatttgcaaacatccacatgtatttccaGaaagatccacatggtcctcacctGTCAGACACGCAACAGGGGATAGGCAAGGCACACAGGGGATAGG
>N_chr8-99210251_- (49 bp) 2
gctggagtacagtagcatgatcacagctcattgcagcctcaacctccccGTCAGACACGCAACAGGGGATAGGCAAGGCACACAGGGGATAGG
>N_chr6-17705973_- (60 bp) 0
tgttggctttattctgggagatataaaaagccataatttttttccttaaaaagctaatgaGTCAGACACGCAACAGGGGATAGGCAAGGCACACAGGGGATAGG
>N_chr13-31055840_- (68 bp) 1
gcaaacagggtctggagtggacctccagcaaaTtccaacagacctgcagctgagggtcctgactgttaGTCAGACACGCAACAGGGGATAGGCAAGGCACACAGGGGATAGG
>N_chr9-82879547_+ (58 bp) 0
aaTtaaagaatatagatcaaatttcagtttcaagtatttaccatcagtgaaatagaacGTCAGACACGCAACAGGGGATAGGCAAGGCACACAGGGGATAGG
>N_chr3-33330235_- (51 bp) 1
aaattgaatatggactcataatgagtactgaataagttaaatgaggctggaGTCAGACACGCAACAGGGGATAGGCAAGGCACACAGGGGATAGG
>N_chr2-136922497_- (53 bp) 0
ggccagcaaatgcgatttttctcatagtggggaagaCagtatctctgagaaaaGTCAGACACGCAACAGGGGATAGGCAAGGCACACAGGGGATAGG
>N_chr18-5400978_+ (39 bp) 0
TaaataaaattgatgtttatatatattttattctagtaaGTCAGACACGCAACAGGGGATAGGCAAGGCACACAGGGGATAGG
>N_chr5-119749479_+ (87 bp) 3
ttctataaacaattctttttttatggaattcttctcaacaattttgatatttttatttgtttaattccctagaaaccaagtatcaaaGTCAGACACGCAACAGGGGATAGGCAAGGCACACAGGGGATAGG
>N_chr7-85375153_+ (58 bp) 0
tgaacttccaaatcttcagaactgtgagaaataaatttctgatgtttataaaatgcccGTCAGACACGCAACAGGGGATAGGCAAGGCACACAGGGGATAGG
>N_chr7-128050611_- (68 bp) 0
aaaagcaggagggcagaaaagttcaatcaaattaaacacaataacagggaggtcacaacgaggaAAtcGTCAGACACGCAACAGGGGATAGGCAAGGCACACAGGGGATAGG
>N_chr7-106922679_- (60 bp) 1
ggtagattcctTtctgactttcgattgcttttttctccaaatccccattggatctctgccGTCAGACACGCAACAGGGGATAGGCAAGGCACACAGGGGATAGG
>N_chr6-6616474_- (87 bp) 1
atgtccttcagttttgctctgatcttagttatttcttgccttctgctagcttttgaatgtgtttgctcttgcttctctagttcttttGTCAGACACGCAACAGGGGATAGGCAAGGCACACAGGGGATAGG
>N_chr9-9252670_+ (51 bp) 1
taggatatatacagaaaaatcagaggtGcttttataacagaatccagaaatGTCAGACACGCAACAGGGGATAGGCAAGGCACACAGGGGATAGG
>N_chr1-72296436_- (78 bp) 1
agaatatttatttcatttctttccaacttacttgactgagttatatcatatgcaaagttccatctcatattggtcatgGTCAGACACGCAACAGGGGATAGGCAAGGCACACAGGGGATAGG
>N_chr4-28100920_- (62 bp) 0
ggttgggcatttgcttatagttttctagaaactttcctgaggaagttaagtaaataaatactGTCAGACACGCAACAGGGGATAGGCAAGGCACACAGGGGATAGG
>N_chr1-85757664_- (47 bp) 0
gtatttatcttctcagtcttaatctgttgatattcatccgttttttcGTCAGACACGCAACAGGGGATAGGCAAGGCACACAGGGGATAGG
>N_chr11-99876478_+ (51 bp) 0
gagatggaaaagcatcaacagaatttagtggccaaatgactTccaactttcGTCAGACACGCAACAGGGGATAGGCAAGGCACACAGGGGATAGG
>N_chr6-3008643_+ (37 bp) 0
agttagtggtgggacctggaacaaatgctttggttctGTCAGACACGCAACAGGGGATAGGCAAGGCACACAGGGGATAGG
>N_chr13-25524536_- (65 bp) 0
cacaaacatcggtgctcttcctgcacagggcctgggaccaaccgtggccaggacatcagctgctgGTCAGACACGCAACAGGGGATAGGCAAGGCACACAGGGGATAGG
>N_chr2-63956396_- (48 bp) 1
aacagacaggagggaaactccataggtgaggtggggcaaaccgcatgaGTCAGACACGCAACAGGGGATAGGCAAGGCACACAGGGGATAGG
>N_chr18-3047002_+ (79 bp) 2
tgcgaagtatgctcctggcatatcttaaagactgtAaaaatatttctatccagaggcagctgggtataactaactgttaGTCAGACACGCAACAGGGGATAGGCAAGGCACACAGGGGATAGG
>N_chr2-165352859_- (48 bp) 0
gtcatagtactaagtttgggagatccttctacttggtttaggccaatcGTCAGACACGCAACAGGGGATAGGCAAGGCACACAGGGGATAGG
>N_chr4-166266234_+ (51 bp) 1
gtccccactagatcagctagatacagtgtgtggacacaaaggttctccaaAGTCAGACACGCAACAGGGGATAGGCAAGGCACACAGGGGATAGG
>N_chr4-17190628_+ (37 bp) 1
ttagctggaaagctgagagagactttgaacatAtaaAGTCAGACACGCAACAGGGGATAGGCAAGGCACACAGGGGATAGG
>N_chr16-52590417_- (65 bp) 1
TcctaaacattccagcatttagagtttaaaatcacactgggtaaaaatctaagggttctgttatgGTCAGACACGCAACAGGGGATAGGCAAGGCACACAGGGGATAGG
>N_chr2-16262202_- (81 bp) 0
tGgtgtgaccctgtatcaatggcctaccttctctgtgtcttggtagctccccctataaaatgggctcgaccttcctcactgGTCAGACACGCAACAGGGGATAGGCAAGGCACACAGGGGATAGG
>N_chr22-42705080_+ (45 bp) 1
gcaggaactggcaggctacacCggcggggatgtgagcttcatcaaGTCAGACACGCAACAGGGGATAGGCAAGGCACACAGGGGATAGG
>N_chr14-101295804_- (45 bp) 0
ttaataacattttaaaaataaaatatgtgctgtcaatttaataaAGTCAGACACGCAACAGGGGATAGGCAAGGCACACAGGGGATAGG
>N_chr5-126713389_- (48 bp) 0
ctaggaaataatatgtcttacattgaatgaatactgggtacgccatctGTCAGACACGCAACAGGGGATAGGCAAGGCACACAGGGGATAGG
>N_chr7-4526448_+ (68 bp) 1
TtgTagagcccagcttcAgctttcctgggcttttacctttcattgcaagcccctggggcatccaaagaGTCAGACACGCAACAGGGGATAGGCAAGGCACACAGGGGATAGG
>N_chr1-208123064_+ (80 bp) 0
agtcaggcttgcattctgattggtggcaggagcagattgacaggtgcCgcaggaaaacaaagacatacaacccattccttGTCAGACACGCAACAGGGGATAGGCAAGGCACACAGGGGATAGG
>N_chr10-62255742_+ (50 bp) 0
aattctgctaaaatgtaggcataattcccataatTcctgactgctcaggaGTCAGACACGCAACAGGGGATAGGCAAGGCACACAGGGGATAGG
>N_chr2-61711744_- (56 bp) 1
atttcagagactttccaggtgtctctgccacctgtttcagtaaacatactccactaGTCAGACACGCAACAGGGGATAGGCAAGGCACACAGGGGATAGG
>N_chr5-81769358_- (55 bp) 0
atTcatcaatgatagattggaaaaagaaaatatgatacatataccccacggaataGTCAGACACGCAACAGGGGATAGGCAAGGCACACAGGGGATAGG
>N_chr16-19742332_+ (64 bp) 2
gacatgaggggaccacggcctagagagggaagcactgaccggggcatgtggcatgtgactgcccGTCAGACACGCAACAGGGGATAGGCAAGGCACACAGGGGATAGG
>N_chr10-115265224_- (90 bp) 0
gatgttatgtattctcagcaaggtggaatgaaatctacattgaagtcttatgactaagtgtggaccactttacttccttatctggagcaAGTCAGACACGCAACAGGGGATAGGCAAGGCACACAGGGGATAGG
>N_chr17-42801635_+ (39 bp) 1
tgactgaacttcagatatcatttttattattcccaactcGTCAGACACGCAACAGGGGATAGGCAAGGCACACAGGGGATAGG
>N_chr14-47154685_+ (51 bp) 0
ttTaaaggggtctaataaataacaaacctcttccccacctcaccgtgattaGTCAGACACGCAACAGGGGATAGGCAAGGCACACAGGGGATAGG
>N_chr11-6532203_+ (58 bp) 1
tgtgaccttggttgggcaatgatttcttggAcacaaaaactaaattttatcaaaattgGTCAGACACGCAACAGGGGATAGGCAAGGCACACAGGGGATAGG
>N_chr2-146141685_- (57 bp) 0
ataacaacacaacaaggatcagacaatgatgtgggatttgggttgattctcaaagaaGTCAGACACGCAACAGGGGATAGGCAAGGCACACAGGGGATAGG
>N_chr1-7208655_- (52 bp) 2
agccagagaaggcaagaaggaaacacctgcctcaaggggcCgtggacaAgTaGTCAGACACGCAACAGGGGATAGGCAAGGCACACAGGGGATAGG
>N_chr7-139888427_- (45 bp) 0
ttTtttgctttggaactgggggcacagaagcgtgaggggtgtggcGTCAGACACGCAACAGGGGATAGGCAAGGCACACAGGGGATAGG
>N_chr19-18811607_+ (45 bp) 3
ctttgacccccgcggttgcactgttagaagacagcacatgccgccGTCAGACACGCAACAGGGGATAGGCAAGGCACACAGGGGATAGG
>N_chr8-48667424_+ (59 bp) 3
gtgctggggaccagttaTctttcaaaatatcTaaacatattcttcccaacttgtctacaGTCAGACACGCAACAGGGGATAGGCAAGGCACACAGGGGATAGG
>N_chr11-125344220_+ (40 bp) 0
agcctcccgagtagctgggattacaggcatgcgccaccatGTCAGACACGCAACAGGGGATAGGCAAGGCACACAGGGGATAGG
>N_chr1-11755134_+ (66 bp) 1
tcctgaactcaaAtaatctgcccaccttggcctccagaagtgctgggattacaggcgtgagccagcGTCAGACACGCAACAGGGGATAGGCAAGGCACACAGGGGATAGG
>N_chr4-81189879_+ (43 bp) 0
ttcatcttagtcagggacagaatgcccaagttacttttgactcGTCAGACACGCAACAGGGGATAGGCAAGGCACACAGGGGATAGG
>N_chr4-169333504_+ (44 bp) 0
aTctttaggggacatacaaTttttgagttatgattaaacattaaGTCAGACACGCAACAGGGGATAGGCAAGGCACACAGGGGATAGG
>N_chr12-84619149_+ (78 bp) 1
ccctgtgtggtctcatctagtttcatatcctactaacaactgtatgcagattagtctcaaattttgttttccactcAtGTCAGACACGCAACAGGGGATAGGCAAGGCACACAGGGGATAGG
>N_chr13-35973268_+ (65 bp) 0
atatatattctggatacaagttctttataagatatattgttttgaacaattttatgctagtttctGTCAGACACGCAACAGGGGATAGGCAAGGCACACAGGGGATAGG
>N_chr1-15811649_+ (54 bp) 2
aTaccatgcccacctctttttttaaatttgtgggccaggcacggtggctcacacGTCAGACACGCAACAGGGGATAGGCAAGGCACACAGGGGATAGG
>N_chr14-61172610_+ (43 bp) 0
actgcactccagcttggatgacagtAgaagaagaagaagaggaGTCAGACACGCAACAGGGGATAGGCAAGGCACACAGGGGATAGG
>N_chr6-94237038_- (34 bp) 0
GaatttattcccaattcataCaagagaaaacaaaGTCAGACACGCAACAGGGGATAGGCAAGGCACACAGGGGATAGG
>N_chr6-21449535_+ (69 bp) 1
cgtCctgtaaaatactggaaCggtagaagacatattggactttgaaataaaaggcctgtgtctggtctcGTCAGACACGCAACAGGGGATAGGCAAGGCACACAGGGGATAGG
>N_chr4-56099107_+ (60 bp) 0
tttgcaataaatgcaacaagttaaatgaaatgggtaagttccttcgaaaacttatcaggcGTCAGACACGCAACAGGGGATAGGCAAGGCACACAGGGGATAGG
>N_chr19-34443451_- (75 bp) 0
tattagtgaacatttactactcacaggtgccctgtcgacactgtttcagagaccatagatagatgggtgttattaGTCAGACACGCAACAGGGGATAGGCAAGGCACACAGGGGATAGG
>N_chr8-9282971_+ (49 bp) 0
cattgcactccagcctgggcgacagagcgagactcagtctaaaaaaaaaGTCAGACACGCAACAGGGGATAGGCAAGGCACACAGGGGATAGG
>N_chr4-151164954_- (48 bp) 2
gaggTaggagtggggagtgggagttggggagtcagggtgaagctgagaGTCAGACACGCAACAGGGGATAGGCAAGGCACACAGGGGATAGG
>N_chr5-171448922_+ (39 bp) 0
taggtgtaTgttctacaagggcaatggccttGtctatttGTCAGACACGCAACAGGGGATAGGCAAGGCACACAGGGGATAGG
>N_chr3-186669736_- (50 bp) 0
ggtaCttagactatctttttggactgtactcacttatgacaggctggaaaGTCAGACACGCAACAGGGGATAGGCAAGGCACACAGGGGATAGG
>N_chr16-66197406_+ (61 bp) 1
ttttgaggaaattaagtcttcttctttgtgaaatgagtgaatctttacttctctgcccagaGTCAGACACGCAACAGGGGATAGGCAAGGCACACAGGGGATAGG
>N_chr1-215042454_+ (53 bp) 0
attcaggaccagctaTataatttgtggggcccagtgcaaagtgaaaatatcagGTCAGACACGCAACAGGGGATAGGCAAGGCACACAGGGGATAGG
>N_chr2-189513389_- (46 bp) 0
acattaaataaagtgggttttggcactgctttagacttgatgttAaGTCAGACACGCAACAGGGGATAGGCAAGGCACACAGGGGATAGG
>N_chr14-100167844_- (57 bp) 0
atTTtttgcccactttttgatggggttgtttgattttttttttcttgtaaatttgttGTCAGACACGCAACAGGGGATAGGCAAGGCACACAGGGGATAGG
>N_chr5-37704455_+ (59 bp) 1
agtaaacaccttcTatttcaagttgcaagcacCcagggagccagaagattccagagcAAGTCAGACACGCAACAGGGGATAGGCAAGGCACACAGGGGATAGG
>N_chr3-16113431_- (84 bp) 1
cacacagctgataaagacatacGcaagactgggaagaaaaagaggctcaattggacttagagttccacatggctggggaggcctGTCAGACACGCAACAGGGGATAGGCAAGGCACACAGGGGATAGG
>N_chr20-16955875_+ (51 bp) 1
cacctcaggacactgtgatgattgcattaactAcacaaattgtttgtagagGTCAGACACGCAACAGGGGATAGGCAAGGCACACAGGGGATAGG
>N_chr15-84549396_+ (83 bp) 0
agatttgccttttccaaaatgtcatttagttggaatcacacatacgtagctttttcagattggcCgcattcacttagcaatatGTCAGACACGCAACAGGGGATAGGCAAGGCACACAGGGGATAGG
>N_chr8-64042462_- (51 bp) 1
ttCcgttaaattctcacctcacctttgggaggtagggatcatagttccactGTCAGACACGCAACAGGGGATAGGCAAGGCACACAGGGGATAGG
>N_chr9-82314016_- (60 bp) 1
accattctatatagaagccctgtagatatcaaagtgttatttttcacacatggcatcacaGTCAGACACGCAACAGGGGATAGGCAAGGCACACAGGGGATAGG
>N_chr5-131391868_- (53 bp) 1
aTtctgctgaatgaggctagaaagaaagcttggttgtagatAataAAaAccttGTCAGACACGCAACAGGGGATAGGCAAGGCACACAGGGGATAGG
>N_chr13-62423702_+ (67 bp) 0
gatattagtgacagtactgccttctcactgctacagatttgtattctttatataagtcaagacatttGTCAGACACGCAACAGGGGATAGGCAAGGCACACAGGGGATAGG
>N_chr6-71112207_- (50 bp) 0
aTTaaacctgtgactcattggcatccctgaaagagatggggagaaagcaaGTCAGACACGCAACAGGGGATAGGCAAGGCACACAGGGGATAGG
>N_chr5-94403156_- (43 bp) 0
attaactgatataaaggcGgtatgtatgactatattctatttaGTCAGACACGCAACAGGGGATAGGCAAGGCACACAGGGGATAGG
>N_chr5-16738926_- (45 bp) 0
ctccttgacagttgctctctcttccccacagccagtggttcagcgGTCAGACACGCAACAGGGGATAGGCAAGGCACACAGGGGATAGG
>N_chr5-40955819_- (227 bp) 4
TttcCtagtcatccaatttgttggtgtataattgttgatgatagtccctgatgatcttttgtatttttgtggtattatgaatcttctcttttttttaaattaatctagtttgtcaaatttgttcatcttttcaaaaaagaacttattttatctatcttttgtattgtttttctagtctctatttcatttatttctgctctgatttttattatttcctttcttatgctaaGTCAGACACGCAACAGGGGATAGGCAAGGCACACAGGGGATAGG
>N_chr2-140694336_- (70 bp) 2
ttaacctattagctcaacttattatttatcttactattttcacaggaactcttatcacaatgctaggctcGTCAGACACGCAACAGGGGATAGGCAAGGCACACAGGGGATAGG
>N_chr8-140556601_+ (51 bp) 1
gcttcttTtccagagttttccttgatccaatggagtcagtcctgcttctaaGTCAGACACGCAACAGGGGATAGGCAAGGCACACAGGGGATAGG
>N_chr5-22196110_+ (57 bp) 1
GaaaaacaagataaagcaaaacaaaataaattattaacatgctgctttggatatAttGTCAGACACGCAACAGGGGATAGGCAAGGCACACAGGGGATAGG
>N_chr2-98862928_+ (51 bp) 2
aaTttgataagttctgcatatcccacagtgctgagtacttggtaggtgttaGTCAGACACGCAACAGGGGATAGGCAAGGCACACAGGGGATAGG
>N_chr4-135602953_+ (68 bp) 1
tgacttgtcctgccatttaatgagtagatatagccaatctcctatgaaaacctgaaaaatcaaaacagGTCAGACACGCAACAGGGGATAGGCAAGGCACACAGGGGATAGG
>N_chr10-135160682_+ (52 bp) 0
gagaaagagaaacagcttacaccattatttctgcttatcagagacttttaAtGTCAGACACGCAACAGGGGATAGGCAAGGCACACAGGGGATAGG
>N_chr8-10180636_- (62 bp) 4
tatgaactgaaacaagccaggcataggaagataaataccgcatgttctctctcatacgtggaGTCAGACACGCAACAGGGGATAGGCAAGGCACACAGGGGATAGG
>N_chr9-72366587_+ (42 bp) 0
gatGgtaagggatgacactgtcaagcttctttccatcttcctGTCAGACACGCAACAGGGGATAGGCAAGGCACACAGGGGATAGG
>N_chr15-55843548_- (50 bp) 0
atagtttcagtttggaaaaacaaagttctagagttggatggtggtgatggGTCAGACACGCAACAGGGGATAGGCAAGGCACACAGGGGATAGG
>N_chr12-30902622_+ (46 bp) 0
aacagaaaaatcacagaaattaatttaaaatattgtttaaaattaaGTCAGACACGCAACAGGGGATAGGCAAGGCACACAGGGGATAGG
>N_chr6-112485806_+ (51 bp) 1
tccaaggtagaggagagttaaatgccttagagaggtggggcaagaggaggaGTCAGACACGCAACAGGGGATAGGCAAGGCACACAGGGGATAGG
>N_chr2-14592528_- (78 bp) 0
ttaaaTatatatattttgcaacatctcttactagatattgatgatgtgacctcactcactaacccccatttttattAaGTCAGACACGCAACAGGGGATAGGCAAGGCACACAGGGGATAGG
>N_chr8-88492105_+ (36 bp) 0
atgagcGaatttcattgttgcattgttgtcgtatttGTCAGACACGCAACAGGGGATAGGCAAGGCACACAGGGGATAGG
>N_chr18-57660940_- (60 bp) 1
ctcGctttgcctactgctgtccacataagatgtgacttgctcctccttgccttccaccatGTCAGACACGCAACAGGGGATAGGCAAGGCACACAGGGGATAGG
>N_chr1-43048066_+ (59 bp) 0
aaggctgagtgaagacagccagtcacggtaaTatatataaaaggtcagaaacattcaaaGTCAGACACGCAACAGGGGATAGGCAAGGCACACAGGGGATAGG
>N_chr4-181940314_- (48 bp) 0
aaataataagagaacaaagtaagttcctctttatcattaattactttaGTCAGACACGCAACAGGGGATAGGCAAGGCACACAGGGGATAGG
>N_chr15-72943165_- (71 bp) 0
gtgccatcacctcttgccctggcttTtgtgtgattctctgtactatttgcttctcaaaggcaggaatcaaAGTCAGACACGCAACAGGGGATAGGCAAGGCACACAGGGGATAGG
>N_chr17-74178326_+ (40 bp) 1
ggcgcagttaaggatagaaacagctagagataaggcgaacGTCAGACACGCAACAGGGGATAGGCAAGGCACACAGGGGATAGG
>N_chr3-21113719_+ (48 bp) 3
gtcatgaacacaaacaagatataataaacagtaacagctgttaagaAAGTCAGACACGCAACAGGGGATAGGCAAGGCACACAGGGGATAGG
>N_chr3-49565191_- (30 bp) 0
tgggattacaggtgcccaccaccacacctAGTCAGACACGCAACAGGGGATAGGCAAGGCACACAGGGGATAGG
>N_chr4-147410831_+ (52 bp) 0
aagacttctaggcagaagaaatttaaaaaaccctggaagtcacttctgaaaaGTCAGACACGCAACAGGGGATAGGCAAGGCACACAGGGGATAGG
>N_chr8-73291358_- (44 bp) 0
tgatttcaaaattgtctctgtctgaattttgacagtttgattatGTCAGACACGCAACAGGGGATAGGCAAGGCACACAGGGGATAGG
>N_chr2-151473535_+ (56 bp) 0
atatatgatctggccattgttcacttgtatattcagtctctcaaaagcaaAatctaGTCAGACACGCAACAGGGGATAGGCAAGGCACACAGGGGATAGG
>N_chr17-54794110_- (49 bp) 2
ctaataatctggcttctacctacacctttaatgttttcacagtttttcaGTCAGACACGCAACAGGGGATAGGCAAGGCACACAGGGGATAGG
>N_chr2-227047050_+ (67 bp) 0
gcctccatcaagttgttaataaatgaccaataacaattaaaatagatgttcttcctGattaAtattcGTCAGACACGCAACAGGGGATAGGCAAGGCACACAGGGGATAGG
>N_chr1-94037357_+ (44 bp) 0
tgttttggggctggaacacccaggatgatgccatggcttccataGTCAGACACGCAACAGGGGATAGGCAAGGCACACAGGGGATAGG
>N_chr11-74231648_+ (63 bp) 0
gcacccagtctattgccctgtgcacccactctttattgccgctAggccaggcaccaggtcatgGTCAGACACGCAACAGGGGATAGGCAAGGCACACAGGGGATAGG
>N_chr6-34663014_- (42 bp) 1
aTaTacTaaaaaaagTtgttttcatgtgtgttggCgagttttGTCAGACACGCAACAGGGGATAGGCAAGGCACACAGGGGATAGG
>N_chr13-94455973_+ (45 bp) 0
cTaaagagatcaaaaacacccactcccccaaaccatgtatggtatGTCAGACACGCAACAGGGGATAGGCAAGGCACACAGGGGATAGG
>N_chr2-14963452_+ (45 bp) 1
aaaacaccttctatctctaaactctcagcgcactttctttgtTtcGTCAGACACGCAACAGGGGATAGGCAAGGCACACAGGGGATAGG
>N_chr21-34069117_- (42 bp) 0
ttgatgctttttatcattcttgaacaaatgaaagataataaaGTCAGACACGCAACAGGGGATAGGCAAGGCACACAGGGGATAGG
>N_chr1-74949131_- (48 bp) 1
ttttcttagcacttttatttcctgaatttattttattcattcatatAaGTCAGACACGCAACAGGGGATAGGCAAGGCACACAGGGGATAGG
>N_chr5-99077536_- (52 bp) 0
aatgatagtgtatttgtcaaaactcaaaaactgcacatggaaaagagtaaatGTCAGACACGCAACAGGGGATAGGCAAGGCACACAGGGGATAGG
>N_chr4-92528396_- (74 bp) 1
TttatttataaaattaagacaTgaaaaatttttaacaaaggggatctctgatcagaggttatggcagcttttctGTCAGACACGCAACAGGGGATAGGCAAGGCACACAGGGGATAGG
>N_chr6-118752676_+ (55 bp) 2
TataggtgggttacacaaaatggccaaggttacgcagctagcaaatgatggggcTGTCAGACACGCAACAGGGGATAGGCAAGGCACACAGGGGATAGG
>N_chr5-22690657_+ (46 bp) 0
ggctaatttttgtatttttagtagagatggtgtttctccatgttgAGTCAGACACGCAACAGGGGATAGGCAAGGCACACAGGGGATAGG
>N_chr7-38430321_+ (101 bp) 0
cacagtcaatgaactctatctacctgtacaaggttccagtcagcttttcagcatcccacttttaaatatgaatattcagtcaagatcaccaaacatttgagGTCAGACACGCAACAGGGGATAGGCAAGGCACACAGGGGATAGG
>N_chr10-738136_- (62 bp) 1
attagatgtgcaaataaatgaggaaatataagccatcgtcaagagaatatgcagttgaaggaGTCAGACACGCAACAGGGGATAGGCAAGGCACACAGGGGATAGG
>N_chr4-86561781_- (69 bp) 1
tatactatacattataggccccttgaagaAagggtcttccaaagtttcataattcacttagaatctaagGTCAGACACGCAACAGGGGATAGGCAAGGCACACAGGGGATAGG
>N_chr5-43992171_- (50 bp) 0
tttcagtgcctgctattggtatattcagagattcaacttcttcctggtttGTCAGACACGCAACAGGGGATAGGCAAGGCACACAGGGGATAGG
>N_chr11-35264245_- (62 bp) 0
tatttttatttaaGtgtattcatcattttaaaaattcagaaagaacattttcctaagGgattGTCAGACACGCAACAGGGGATAGGCAAGGCACACAGGGGATAGG
>N_chr13-29477826_- (43 bp) 2
tatTtattcatctctcttctggatgccatcccatcttatcttcGTCAGACACGCAACAGGGGATAGGCAAGGCACACAGGGGATAGG
>N_chr12-55447159_- (50 bp) 0
ttttccaaggtgaaacagagtgaatagtagagacCggatcaactccaAaAGTCAGACACGCAACAGGGGATAGGCAAGGCACACAGGGGATAGG
>N_chr6-71223899_+ (56 bp) 0
tctgacattttattttccaaatgagtatgtttgttcaacattgtcagttttaccttGTCAGACACGCAACAGGGGATAGGCAAGGCACACAGGGGATAGG
>N_chr8-119137905_+ (85 bp) 3
taTattgcatcttaccacttactacctatcaggcccctaagatctaccccttgtattttcacaTaCgcgggcaagtctgaaaaggGTCAGACACGCAACAGGGGATAGGCAAGGCACACAGGGGATAGG
>N_chr13-54371267_- (47 bp) 1
TttgtgcatactgacatgctggaaggagcaaacacgctccctgaaacGTCAGACACGCAACAGGGGATAGGCAAGGCACACAGGGGATAGG
>N_chr2-226608334_+ (44 bp) 1
TTatgacccagaacctcccaccaggccccacctccaacattggAGTCAGACACGCAACAGGGGATAGGCAAGGCACACAGGGGATAGG
>N_chr17-13390726_- (49 bp) 0
tgtccaacttcagcgattttcaggtgagcaaattaagtctatAaataatGTCAGACACGCAACAGGGGATAGGCAAGGCACACAGGGGATAGG
>N_chr15-49187367_- (131 bp) 4
taAtttgcttacaattttgagcaagagtaatgtggacagggaacaacaaggaaagcttgctctgttccacgatatttggtgttcacatagcggcaatgtgaaaggcggaatctggaagcatctttacttacGTCAGACACGCAACAGGGGATAGGCAAGGCACACAGGGGATAGG
>N_chr3-193250517_+ (45 bp) 0
ttttTttttatatagtactgaagtaaacatttccacaatagctacGTCAGACACGCAACAGGGGATAGGCAAGGCACACAGGGGATAGG
>N_chr6-145975494_+ (55 bp) 0
aaagctatgtttatattcattgttatctattaagagtacaatattatttatatatGTCAGACACGCAACAGGGGATAGGCAAGGCACACAGGGGATAGG
>N_chr5-178578204_- (41 bp) 0
TcgatccacctcaggtcataaaaatggcattggatgagctgGTCAGACACGCAACAGGGGATAGGCAAGGCACACAGGGGATAGG
>N_chr1-119677351_- (72 bp) 1
attctccccaggcctgtatatgaaaaggatcctcagcaagccatcagttcccactgccctcCtcccactcctGTCAGACACGCAACAGGGGATAGGCAAGGCACACAGGGGATAGG
>N_chr2-199241981_- (44 bp) 0
attcgtgGctaagacctcaaaatcaaatgcaacaaaaccaaaaaGTCAGACACGCAACAGGGGATAGGCAAGGCACACAGGGGATAGG
>N_chr4-97728607_- (86 bp) 1
tatataagttcaggtcatagtagagaatagatagcaccaacgagatatattaaagcaccaaatgacatgtaacaggagggaAtattGTCAGACACGCAACAGGGGATAGGCAAGGCACACAGGGGATAGG
>N_chr6-121874449_- (49 bp) 1
tgagaggcagaggttgTagtagctgtAatcgtgccagtgtactccagacGTCAGACACGCAACAGGGGATAGGCAAGGCACACAGGGGATAGG
>N_chr6-93691199_- (51 bp) 1
tgacaaaggtgccaagagcatacactggggaaagggcagtctcttcaataaGTCAGACACGCAACAGGGGATAGGCAAGGCACACAGGGGATAGG
>N_chr12-94998831_+ (65 bp) 1
gctctaggaaattagaaaaagcaaggatggtgtctattttgttcactgctgtaccctcagcatctGTCAGACACGCAACAGGGGATAGGCAAGGCACACAGGGGATAGG
>N_chr1-148759997_+ (49 bp) 0
ctcctgggattctcctgcttcagcctcccatgtagttgAgattacaAgcGTCAGACACGCAACAGGGGATAGGCAAGGCACACAGGGGATAGG
>N_chr5-29220777_+ (50 bp) 0
atgctttaaaaatatgtattgtctatccatggggtaattaaaaattttttGTCAGACACGCAACAGGGGATAGGCAAGGCACACAGGGGATAGG
>N_chr3-137774542_+ (86 bp) 2
acaaaacattttaaaataattagttgggcacagtggcacatgcctataatcccagctactcagtagtctgaggtgggagggtcactGTCAGACACGCAACAGGGGATAGGCAAGGCACACAGGGGATAGG
>N_chr21-28694318_- (55 bp) 0
ggtagcccatcacatatatatctttttagcatattctaaagcaaattttaaatatGTCAGACACGCAACAGGGGATAGGCAAGGCACACAGGGGATAGG
>N_chr6-109936392_+ (56 bp) 0
aatgaactcgagaactgttcaaggacttaattatgggtcacagacaaggaaagtcaGTCAGACACGCAACAGGGGATAGGCAAGGCACACAGGGGATAGG
>N_chr16-70268987_- (73 bp) 2
gacagtaagagagtttttttttttttttaaaccacactggagacttaagagagagatttatagaaatacaggaGTCAGACACGCAACAGGGGATAGGCAAGGCACACAGGGGATAGG
>N_chr10-128556441_- (90 bp) 2
gattaTaggcatgagtcactgcacccagcccctattttatttcttgacttaaatgaacatgtatattgtttgatgcattcCtccacctctGTCAGACACGCAACAGGGGATAGGCAAGGCACACAGGGGATAGG
>N_chr5-144815542_- (51 bp) 0
gaggggtgtcgcctcacccaggaagtgcaaggggtcagggagctccctcccGTCAGACACGCAACAGGGGATAGGCAAGGCACACAGGGGATAGG
>N_chr9-110400445_+ (48 bp) 0
tttgactaaccttcacctccacctggcCttgaaccttagaggaggtggGTCAGACACGCAACAGGGGATAGGCAAGGCACACAGGGGATAGG
>N_chr6-111693860_- (65 bp) 1
gactctgtgtggttttcagcagacgctgtcggacccaaagccagtttaActagcagtggagccaaGTCAGACACGCAACAGGGGATAGGCAAGGCACACAGGGGATAGG
>N_chr11-7198726_+ (43 bp) 2
gtccctcccagaaattgtccctgtcaagggtttctctccctacGTCAGACACGCAACAGGGGATAGGCAAGGCACACAGGGGATAGG
>N_chr9-96897751_- (49 bp) 0
TTaggTTgtggggaccccccacgcatctcccttggctgtgtctgccacaGTCAGACACGCAACAGGGGATAGGCAAGGCACACAGGGGATAGG
>N_chr7-7188065_- (46 bp) 0
ggaagagcttcttaggggcgtaacaaaacctatctcccctttcActGTCAGACACGCAACAGGGGATAGGCAAGGCACACAGGGGATAGG
>N_chr1-6572190_- (62 bp) 0
tgaattctatctccagaagccggtatcacctcagctctaaaataggaatactggtgctctaaGTCAGACACGCAACAGGGGATAGGCAAGGCACACAGGGGATAGG
>N_chr2-35072722_+ (53 bp) 1
tatgtagtaattcaaCtttgcattttctatgaaaataatAtcagtttccctttGTCAGACACGCAACAGGGGATAGGCAAGGCACACAGGGGATAGG
>N_chr21-29313803_- (52 bp) 0
cagctactcgggaggctgaggcaggagaatcgcttgaacccaggaggcggagGTCAGACACGCAACAGGGGATAGGCAAGGCACACAGGGGATAGG
>N_chr2-153559625_+ (79 bp) 2
TtctaatgttgacatggttgAtgttttcatctacttggtctgtcataacaaaatttcatagactgggtggcttaaacaaGTCAGACACGCAACAGGGGATAGGCAAGGCACACAGGGGATAGG
>N_chr11-81186871_+ (78 bp) 2
TtatttctggatttcttttttctgttgtcaatctgaattcttcagtaactcctttttagtgaagaactgtgtgtgctaGTCAGACACGCAACAGGGGATAGGCAAGGCACACAGGGGATAGG
>N_chr3-42402190_+ (62 bp) 3
agTcctgtggactctaagttattaaaatgctctaagcctcagcttccccttctgtaaaacAAGTCAGACACGCAACAGGGGATAGGCAAGGCACACAGGGGATAGG
>N_chr19-55503210_+ (52 bp) 0
aaggtgacatttaaattgatacTtgaagggtgaaaaagagccagtcagagAgGTCAGACACGCAACAGGGGATAGGCAAGGCACACAGGGGATAGG
>N_chr1-145537033_+ (58 bp) 0
agcagaagatttatTtcgtcTtcctggccatattgcctccatctgtctccagggagaaGTCAGACACGCAACAGGGGATAGGCAAGGCACACAGGGGATAGG
>N_chr7-126709075_+ (44 bp) 1
ctcctgaaggttctgcgtttgttccctccacccagaaTgctctgGTCAGACACGCAACAGGGGATAGGCAAGGCACACAGGGGATAGG
>N_chr4-68775566_- (71 bp) 0
ttgaccttaatttgttttccagaatTaaaagGaaataaaatataaattttgaaactatgagaacatatataGTCAGACACGCAACAGGGGATAGGCAAGGCACACAGGGGATAGG
>N_chr1-158711955_+ (56 bp) 0
agaatatgcggtgtCtggttttttgttcttgtgacagtttactgagaatgatgattGTCAGACACGCAACAGGGGATAGGCAAGGCACACAGGGGATAGG
>N_chr10-94205889_+ (64 bp) 1
tggTtagctcggcattctatcacctggtattgcctctctccttcactacctcatttctcttCtcGTCAGACACGCAACAGGGGATAGGCAAGGCACACAGGGGATAGG
>N_chr11-15494710_- (52 bp) 0
aagcaataaaggattcgtaaattagaagatagatctgtagaatatgtggaatGTCAGACACGCAACAGGGGATAGGCAAGGCACACAGGGGATAGG
>N_chr2-188586210_- (112 bp) 3
gaatctgaagtcatattgctttggtttttacttccagtttcagcacttggacaagttacttaatatttcaatgcctgagttttctcaccgtaacaatttcacagatattcccGTCAGACACGCAACAGGGGATAGGCAAGGCACACAGGGGATAGG
>N_chr6-44569586_- (54 bp) 3
tttgagcccctactgggtgctggcattgttctagactctagggttatttctgtaGTCAGACACGCAACAGGGGATAGGCAAGGCACACAGGGGATAGG
>N_chr2-197234645_- (32 bp) 0
catccagattttgtatctatCttatatatattGTCAGACACGCAACAGGGGATAGGCAAGGCACACAGGGGATAGG
>N_chr4-26869895_+ (56 bp) 1
cActgcttctcactcagactccagacttccaaaggcatggctggaaagtgggccacGTCAGACACGCAACAGGGGATAGGCAAGGCACACAGGGGATAGG
>N_chr5-108388828_- (83 bp) 0
tacaaaccactgctcaaggaaataaaagaggatacaaacaaatggaagaacattccatgttcatgggtaggaagaatcaatatGTCAGACACGCAACAGGGGATAGGCAAGGCACACAGGGGATAGG
>N_chr14-105565617_- (64 bp) 1
ctcctctgggttgaaaaagccgaAcacaggtcccagctcagtgactcctgtgccccaccatggaGTCAGACACGCAACAGGGGATAGGCAAGGCACACAGGGGATAGG
>N_chr14-23496189_- (61 bp) 2
gacatggggttggaaaatcttggttcgtttccactgaatgtctcttgggcacatctattccGTCAGACACGCAACAGGGGATAGGCAAGGCACACAGGGGATAGG
>N_chr2-173937540_+ (54 bp) 0
ctcatctctcaaAttgaaagaaactgggcttggtattacaaaagcaaaattaagGTCAGACACGCAACAGGGGATAGGCAAGGCACACAGGGGATAGG
>N_chr13-49626135_- (52 bp) 0
gcagctgaatgtactctactaaactcgaaatccaggccagcaaagtctccgaGTCAGACACGCAACAGGGGATAGGCAAGGCACACAGGGGATAGG
>N_chr11-128836207_- (85 bp) 0
tggaaactcacctcccaaaaattctggtatgctatgtctataaatactttttttcacctttatgaataaagttagctgtctttggGTCAGACACGCAACAGGGGATAGGCAAGGCACACAGGGGATAGG
>N_chr16-61139088_- (42 bp) 0
catacaaggggagaaaggatgctgcacagagaaagtgctaatGTCAGACACGCAACAGGGGATAGGCAAGGCACACAGGGGATAGG
>N_chr15-81545493_+ (50 bp) 0
gtttttagaatatggtctggggtcctgaggatcatggagacccttcaaAtGTCAGACACGCAACAGGGGATAGGCAAGGCACACAGGGGATAGG
>N_chr19-2175851_+ (51 bp) 0
gttttgcattgggattgctcagcttagtggtttccaggatctttaggaattGTCAGACACGCAACAGGGGATAGGCAAGGCACACAGGGGATAGG
>N_chr1-203101204_+ (46 bp) 1
gaggtttgtagtttggggtataacttcattcttttgatgtggaaatGTCAGACACGCAACAGGGGATAGGCAAGGCACACAGGGGATAGG
>N_chr15-81651260_+ (67 bp) 0
ccaacagttaattgtgaatctcaacaagctaattctgtttgtcccaattttttattggaaacatataGTCAGACACGCAACAGGGGATAGGCAAGGCACACAGGGGATAGG
>N_chr1-55317130_+ (38 bp) 0
gtcgtttccatcagtttttcaaaggcaaaagctcccacGTCAGACACGCAACAGGGGATAGGCAAGGCACACAGGGGATAGG
>N_chr18-64022089_+ (50 bp) 0
tataatcctcaaacagttatttatcttcattttatttcttgttttggaaaGTCAGACACGCAACAGGGGATAGGCAAGGCACACAGGGGATAGG
>N_chr17-53881037_- (57 bp) 1
acatttaacatttctagtaaaacaggtctggtggtgatgaattctctcagcttttAtGTCAGACACGCAACAGGGGATAGGCAAGGCACACAGGGGATAGG
>N_chr18-44390492_+ (77 bp) 8
agTagggccctcaaggaAGaGgcagtcttatcaataccaggcaaaaacctataaaaaaaGcaagagcagggcaaAGTCAGACACGCAACAGGGGATAGGCAAGGCACACAGGGGATAGG
>N_chr4-61502747_+ (47 bp) 1
agAaaagagagaagttgtgcagAggaactcctctttataaaaccatcGTCAGACACGCAACAGGGGATAGGCAAGGCACACAGGGGATAGG
>N_chr5-109033720_- (62 bp) 0
ggctacttgTcaatagcaccatcctagagaacagTcaatccacagtgttaaaaatatagaatGTCAGACACGCAACAGGGGATAGGCAAGGCACACAGGGGATAGG
>N_chr10-58688848_+ (66 bp) 0
aaattctactcacgaaattgtaactaattttacattcttaagagtacacatgattatagataatggGTCAGACACGCAACAGGGGATAGGCAAGGCACACAGGGGATAGG
>N_chr3-57850108_- (135 bp) 2
cAtttcattgaagaggatatatctattctgtgtccccttatttactcctgtatgtcagttggtctccttcaatttattcatttgtaatatatgtgaagaaaattttctattctcttgctttacaaccaactgcaaGTCAGACACGCAACAGGGGATAGGCAAGGCACACAGGGGATAGG
>N_chr19-17879027_+ (44 bp) 2
ggtctcaaactcctgaccttgtgatcctcctgcctcaggctcccGTCAGACACGCAACAGGGGATAGGCAAGGCACACAGGGGATAGG
>N_chr3-181147348_+ (74 bp) 0
atggtgtcaaatagagctgcactatacatggattttttgcattgacaaaaagaAaagaatcaatgagAaatattGTCAGACACGCAACAGGGGATAGGCAAGGCACACAGGGGATAGG
>N_chr2-190018331_- (48 bp) 0
TggtgggcttagctccatcacagaacttaccacaaggcattaagactgGTCAGACACGCAACAGGGGATAGGCAAGGCACACAGGGGATAGG
>N_chr5-40074140_- (64 bp) 0
ccagtgttgctacccTctacttccccagaaacccctctAcaatggtactaaagatatccaAtgcGTCAGACACGCAACAGGGGATAGGCAAGGCACACAGGGGATAGG
>N_chr11-55958591_+ (47 bp) 2
ataaTaaaatgggttttcttttagaaaataacagagattctaaaattGTCAGACACGCAACAGGGGATAGGCAAGGCACACAGGGGATAGG
>N_chr10-128411169_- (60 bp) 0
gcatcaatgtgttctaaaaagttccccacgtgattctaaagtggagctaggagggagagcGTCAGACACGCAACAGGGGATAGGCAAGGCACACAGGGGATAGG
>N_chr6-14616457_+ (52 bp) 0
gaagtggtttccttgtcccgggtctttctgaacaccttgtgcctttctgaccGTCAGACACGCAACAGGGGATAGGCAAGGCACACAGGGGATAGG
>N_chr11-42905950_- (59 bp) 1
tgaatgataacacagggtcagTcatataaatattacataggtttgataatttgataggaGTCAGACACGCAACAGGGGATAGGCAAGGCACACAGGGGATAGG
>N_chr3-152556767_- (42 bp) 0
catccttgacctcctgggcttaagtgagtctcctgcctcagcGTCAGACACGCAACAGGGGATAGGCAAGGCACACAGGGGATAGG
>N_chr15-25750334_+ (53 bp) 1
ttctgccagccaagTgtgggcacccagctcagaccagccagagcccttccagaGTCAGACACGCAACAGGGGATAGGCAAGGCACACAGGGGATAGG
>N_chr17-60174672_- (55 bp) 0
tctccctcttgcagtgttaatgtctaaactgctagtgatttattaatgtaccaacGTCAGACACGCAACAGGGGATAGGCAAGGCACACAGGGGATAGG
>N_chr4-22287474_+ (62 bp) 0
tcccatcctcctatctcctgcttttttctcccttggaattgattcatagaaagcaatattctGTCAGACACGCAACAGGGGATAGGCAAGGCACACAGGGGATAGG
>N_chr3-155119223_+ (68 bp) 0
tgagataccatctcaaaatcgcaattacttttgcaccaatctaatattaaaaagtcgaaaagacaacaGTCAGACACGCAACAGGGGATAGGCAAGGCACACAGGGGATAGG
>N_chr1-44393692_+ (39 bp) 0
tggTTaacatggtgaaaccctgtctctactaaaaatacaGTCAGACACGCAACAGGGGATAGGCAAGGCACACAGGGGATAGG
>N_chr13-30119048_- (85 bp) 1
gggcagcattaTgtgggtgccactcagggatgacatttgtaaaggtgaccagactcttcatatgcctataaaaaaatgacataacGTCAGACACGCAACAGGGGATAGGCAAGGCACACAGGGGATAGG
>N_chr10-121837173_- (54 bp) 0
tcccaatctcctgacctcgtgatccacccgccttggcctcccaaagtgctgagaGTCAGACACGCAACAGGGGATAGGCAAGGCACACAGGGGATAGG
>N_chr8-54182511_+ (83 bp) 0
gattgcaaaaattttctcccattctgtaggttgcctgttcactctgatgattgtttcttttgctgagcagaagctctttagttGTCAGACACGCAACAGGGGATAGGCAAGGCACACAGGGGATAGG
>N_chr7-13501938_- (54 bp) 1
tgatctcattctttttatggcagcatagtattccatagtatatatgtaccacttGTCAGACACGCAACAGGGGATAGGCAAGGCACACAGGGGATAGG
>N_chr12-16875381_+ (60 bp) 0
acatgagattaaagcatcaaaaatctgtggacacaattatttGcttttggggctcaaaagGTCAGACACGCAACAGGGGATAGGCAAGGCACACAGGGGATAGG
>N_chr11-128257749_- (78 bp) 1
gtttttgctctgtctttcctcagatgcctggtaaccgggcaagaggaggctctgggcctgtgaacttgacatctgtcAGTCAGACACGCAACAGGGGATAGGCAAGGCACACAGGGGATAGG
>N_chr2-233059733_+ (44 bp) 0
aggaggcgccgcagccggatgAggctcagggtcaccgcgagAaAGTCAGACACGCAACAGGGGATAGGCAAGGCACACAGGGGATAGG
>N_chr7-24116841_+ (80 bp) 1
tgtaTTttgTatatttgaattttctgTcccatgtgcattacaaaatgttcatattatatgaatgaaaagttacaatcataGTCAGACACGCAACAGGGGATAGGCAAGGCACACAGGGGATAGG
>N_chr9-2259672_- (69 bp) 0
ctctttaatcctttatcccactttattttcttTatagcacttgccactaatatttgttgtatttcagctGTCAGACACGCAACAGGGGATAGGCAAGGCACACAGGGGATAGG
>N_chr3-7713208_- (38 bp) 0
tcatatccttgaatatttaattAggcttttctgttactGTCAGACACGCAACAGGGGATAGGCAAGGCACACAGGGGATAGG
>N_chr3-12717018_+ (54 bp) 1
gtGacaggaacagctgaggaacgggaacacctagggacagagcatttacagaacGTCAGACACGCAACAGGGGATAGGCAAGGCACACAGGGGATAGG
>N_chr6-148466812_- (48 bp) 3
cttaccttttttttttttttGttAttcttggcttctaaagctctActtGTCAGACACGCAACAGGGGATAGGCAAGGCACACAGGGGATAGG
>N_chr11-68357623_- (42 bp) 1
TacgcccagctaatgttttgtatttttagtagagatggggttGTCAGACACGCAACAGGGGATAGGCAAGGCACACAGGGGATAGG
>N_chr1-239233166_- (57 bp) 1
tttagtagagacagggtttcgctgtgctagccaggatggtcttgTtctcctgaactcGTCAGACACGCAACAGGGGATAGGCAAGGCACACAGGGGATAGG
>N_chr5-65629268_+ (80 bp) 1
gatcgatcttttgttgtattcaggccttcaactgactggatgaggcccacccacattatggagggttactgcttttctaaGTCAGACACGCAACAGGGGATAGGCAAGGCACACAGGGGATAGG
>N_chr12-15379771_- (36 bp) 1
gtcaataccacaatttccatattacaaatctcaagtGTCAGACACGCAACAGGGGATAGGCAAGGCACACAGGGGATAGG
>N_chr7-46654033_+ (67 bp) 0
ggtgctaaaggccccatgcaagCctgaaatccagcagggcaattaaatcttaaagctTcgaaacaatGTCAGACACGCAACAGGGGATAGGCAAGGCACACAGGGGATAGG
>N_chr11-90191445_+ (57 bp) 2
taattgaaactatattattgctaaaaaatgctatcaatcatctgtgccttcaAtAaAGTCAGACACGCAACAGGGGATAGGCAAGGCACACAGGGGATAGG
>N_chr18-70941842_+ (91 bp) 0
tTTaaagccttgggcaacGccacttctgtggctCtgctgggtgcagctcatgtggctgctctcaagagttgacatttcatgcctgtggcttGTCAGACACGCAACAGGGGATAGGCAAGGCACACAGGGGATAGG
>N_chr9-98731276_- (57 bp) 1
tTtaTggagccctcctccctaaccacagaTtcagggtgccatggccatccccaggtgGTCAGACACGCAACAGGGGATAGGCAAGGCACACAGGGGATAGG
>N_chr6-133358628_+ (71 bp) 1
TttattttcctttTtgttttgtaacaaAtgataggcttgcatttactgatttaagaatatttacaaagcatGTCAGACACGCAACAGGGGATAGGCAAGGCACACAGGGGATAGG
>N_chr8-4538854_- (78 bp) 5
tcccgagattgattttccttcacagagGctccctgaatttgaagtGtgtgatgacatggacaataaagaaaccatttgGTCAGACACGCAACAGGGGATAGGCAAGGCACACAGGGGATAGG
>N_chr20-18298096_- (44 bp) 0
ctgcctcagactcctgattagctgggactataggcttgaatttaGTCAGACACGCAACAGGGGATAGGCAAGGCACACAGGGGATAGG
>N_chr2-63542762_+ (47 bp) 0
attaagaaaatgtggcacatatacatcatggagtactatgcagccatGTCAGACACGCAACAGGGGATAGGCAAGGCACACAGGGGATAGG
>N_chr13-40207544_+ (62 bp) 1
TgaaTtgggtggagcccaccacagctcaagaaggcctgcctgcctctgtaggctccacctctGTCAGACACGCAACAGGGGATAGGCAAGGCACACAGGGGATAGG
>N_chr5-21965021_- (55 bp) 1
acccaccatccatggaagaattgtcttccatgaaactggtccctggtgccaaaaaGTCAGACACGCAACAGGGGATAGGCAAGGCACACAGGGGATAGG
>N_chr7-35929119_- (69 bp) 0
tcctcttcatgaaggactgagctacctgacttctgaccagaaacaAatgatttttttttctttttttgaGTCAGACACGCAACAGGGGATAGGCAAGGCACACAGGGGATAGG
>N_chr10-117621175_+ (61 bp) 0
catggataattgaaagtcataattttccaaagggcttaattgaatatttgaaaatttgtatGTCAGACACGCAACAGGGGATAGGCAAGGCACACAGGGGATAGG
>N_chr2-75634394_+ (37 bp) 0
TaTtggagaatgtccaggccaaccattcctgccctgtGTCAGACACGCAACAGGGGATAGGCAAGGCACACAGGGGATAGG
>N_chr16-81495298_- (67 bp) 2
aggcatatcggttagatcaaAtcatgCttgacaaaagtttgtatttattacaaaagatgccaagttaGTCAGACACGCAACAGGGGATAGGCAAGGCACACAGGGGATAGG
>N_chr1-170696395_- (41 bp) 0
ttctttttttttctttgtagtttacctaagtacctggcccaGTCAGACACGCAACAGGGGATAGGCAAGGCACACAGGGGATAGG
>N_chr1-184401484_- (39 bp) 1
tgatttgtgcctgggcagttgaaagaccacctctttatcGTCAGACACGCAACAGGGGATAGGCAAGGCACACAGGGGATAGG
>N_chr7-48427223_+ (114 bp) 3
tttaaggcactttggttgtttctaaagttttgattttaccattgagacCAtacaagtccgaagaacaggatcccccagcttttccatagactgattcctagaaatgcaattactGTCAGACACGCAACAGGGGATAGGCAAGGCACACAGGGGATAGG
>N_chr10-65603685_+ (48 bp) 1
aacaacactgcagctctgtgtccttgttagattttagcaggatagaaaGTCAGACACGCAACAGGGGATAGGCAAGGCACACAGGGGATAGG
>N_chr16-48039217_- (56 bp) 1
taggaatagaagaaaacttctttaactggaaaaacctgcaggtaacatcatacataGTCAGACACGCAACAGGGGATAGGCAAGGCACACAGGGGATAGG
>N_chr11-85032475_+ (70 bp) 0
gaacttccttaagattttgaagagcatttaccaaaaaacctataattaacatgatAatggtgggaaactgGTCAGACACGCAACAGGGGATAGGCAAGGCACACAGGGGATAGG
>N_chr10-93383448_+ (60 bp) 1
aTaTttTgtatttctgtctattcttcaattttctcccctgcggggaacactaaagccggaGTCAGACACGCAACAGGGGATAGGCAAGGCACACAGGGGATAGG
>N_chr3-22489526_- (51 bp) 1
taatcccagctactTaggaggcCgaggcaggaggatcgcttgaacccgggaGTCAGACACGCAACAGGGGATAGGCAAGGCACACAGGGGATAGG
>N_chr2-126697784_- (75 bp) 2
TtTttgctttcctgggggtccttggagttttctctgtacatgcatagtgcaggtgtcccaaggggatcggagaatGTCAGACACGCAACAGGGGATAGGCAAGGCACACAGGGGATAGG
>N_chr15-71545090_+ (64 bp) 2
aatcaagttaaatgaaaaatattatgcagcggacattTtctcttactgagttttgttataataaGTCAGACACGCAACAGGGGATAGGCAAGGCACACAGGGGATAGG
>N_chr9-121392271_- (37 bp) 0
aaacattatgcgaagaacgtatccataggcatcactaGTCAGACACGCAACAGGGGATAGGCAAGGCACACAGGGGATAGG
>N_chr13-50580665_+ (49 bp) 1
gtcagagccatggggaaagacagcagctgaaaagacggctaagagcctcGTCAGACACGCAACAGGGGATAGGCAAGGCACACAGGGGATAGG
>N_chr8-140853437_+ (44 bp) 0
attatgctgcggcctggtgtggaggatggatggggcactggctaGTCAGACACGCAACAGGGGATAGGCAAGGCACACAGGGGATAGG
>N_chr1-62995031_+ (45 bp) 4
agtcagcaagctgtTctcaatatggatccccactgggaccttgaaGTCAGACACGCAACAGGGGATAGGCAAGGCACACAGGGGATAGG
>N_chr2-135080525_+ (63 bp) 2
TtTtTTtggTccacTctgcagaatcactcAgcccaaggtgtttccagagccatgTtccctgccGTCAGACACGCAACAGGGGATAGGCAAGGCACACAGGGGATAGG
>N_chr4-3828544_- (43 bp) 1
ctgcctctcagctggagagggtcaaaggaagacactcagaaggGTCAGACACGCAACAGGGGATAGGCAAGGCACACAGGGGATAGG
>N_chr18-16934030_- (93 bp) 0
ttttttttttttttctttttttccagtacttaaaaagtgctttctttactttttgatgtaattttattttattgtgtatgtgaaacatttacaGTCAGACACGCAACAGGGGATAGGCAAGGCACACAGGGGATAGG
>N_chr16-66112777_- (64 bp) 0
ttctgtgagttgctaacgctaggtgaactgctctgacagagatttggagggtgtggtgAtaAAaGTCAGACACGCAACAGGGGATAGGCAAGGCACACAGGGGATAGG
>N_chr2-20670515_+ (58 bp) 0
cctcctgagtagctggagttacagacacccatgactatgcccagctaatttttgtattGTCAGACACGCAACAGGGGATAGGCAAGGCACACAGGGGATAGG
>N_chr7-49233569_+ (72 bp) 1
taaaagaaaaaggatattctgccacctgagacaacatggatagagctggaagagattatgttaagtgaaataGTCAGACACGCAACAGGGGATAGGCAAGGCACACAGGGGATAGG
>N_chr12-131443440_+ (49 bp) 0
agctctgccatcatcctcccctccttctgggttcctgggaggcacctgaGTCAGACACGCAACAGGGGATAGGCAAGGCACACAGGGGATAGG
>N_chr14-25735070_+ (52 bp) 1
attaTtaagcactgacaatAttgaactttgcctgagccccgtgctcctggaaGTCAGACACGCAACAGGGGATAGGCAAGGCACACAGGGGATAGG
>N_chr13-56086743_- (71 bp) 1
tctgtcactgtacttgaagaccagtttatggatcatatttgaaattattttatgaataagaaCtacatttaGTCAGACACGCAACAGGGGATAGGCAAGGCACACAGGGGATAGG
>N_chr12-24120094_+ (56 bp) 0
gcaagatgctgattcccaccaaagagaaatggagttagcaattggagaggaagaaaGTCAGACACGCAACAGGGGATAGGCAAGGCACACAGGGGATAGG
>N_chr15-74213304_- (61 bp) 0
agagtgacaaaatgacttttttgtgtcacagagatggtagaagagccaggttagtgcccagGTCAGACACGCAACAGGGGATAGGCAAGGCACACAGGGGATAGG
>N_chr6-19457234_+ (50 bp) 0
acaagcttcctcagagctcaggagcaggctgccGagagctacctacactgGTCAGACACGCAACAGGGGATAGGCAAGGCACACAGGGGATAGG
>N_chr18-14485380_+ (64 bp) 0
catcaCtactgaaataagaaaacaaagcaaaaaataaataagaaaaaaattgactacatgaacaGTCAGACACGCAACAGGGGATAGGCAAGGCACACAGGGGATAGG
>N_chr13-70742687_- (48 bp) 1
ctcaatactgtgaagctatcaatctctctaattaacatagaatcaattGTCAGACACGCAACAGGGGATAGGCAAGGCACACAGGGGATAGG
>N_chr18-35211997_- (61 bp) 1
cttctgtataatgtacagaatccaaaaagagaaattaaacaaaacaacaacaacacacataGTCAGACACGCAACAGGGGATAGGCAAGGCACACAGGGGATAGG
>N_chr6-24422230_+ (46 bp) 1
tcacttcaccaatatgggtgactAgcatactcagctacaAAatAagGTCAGACACGCAACAGGGGATAGGCAAGGCACACAGGGGATAGG
>N_chr5-130824376_+ (50 bp) 0
atcctattaccatgacagggtcatgaataaagagtccctataaagattctGTCAGACACGCAACAGGGGATAGGCAAGGCACACAGGGGATAGG
>N_chr12-95292819_+ (107 bp) 1
aagactttctccacatcagcaccagttcatctcagcactgctgaacagtcacacaacagaacagtttgatcagcgaacctaaatgggcctcaacactggccaataatGTCAGACACGCAACAGGGGATAGGCAAGGCACACAGGGGATAGG
>N_chr10-29817723_- (49 bp) 0
agttatgaataatttctgactgtaaatattgtcactgtaactgaacctcGTCAGACACGCAACAGGGGATAGGCAAGGCACACAGGGGATAGG
>N_chr4-62824305_+ (55 bp) 0
tcctgtatttatgtggcctgtccaatagtttcgaggacaactgtcacttctctaaGTCAGACACGCAACAGGGGATAGGCAAGGCACACAGGGGATAGG
>N_chr13-48418176_+ (41 bp) 0
ccctgtttgaagaaaTctgtggcctttggctaggggaagaaGTCAGACACGCAACAGGGGATAGGCAAGGCACACAGGGGATAGG
>N_chr7-96500540_- (50 bp) 0
TctcagcctcccaagtagctgggaccacaggtacatgtcaccatgtttAAGTCAGACACGCAACAGGGGATAGGCAAGGCACACAGGGGATAGG
>N_chr20-9445225_+ (52 bp) 0
TcaaacgtcacccgtggcctgatcctagataagaagtcccttgaaggcctgtGTCAGACACGCAACAGGGGATAGGCAAGGCACACAGGGGATAGG
>N_chr5-173201949_+ (49 bp) 1
aataaagcaagctagagagaagaaaatgttattaagaaatcataaagaaGTCAGACACGCAACAGGGGATAGGCAAGGCACACAGGGGATAGG
>N_chr4-75155541_- (56 bp) 1
attttacattgttacccgaccttttgacttttaggggtgtcagagattactttgcaGTCAGACACGCAACAGGGGATAGGCAAGGCACACAGGGGATAGG
>N_chr4-104126933_+ (57 bp) 0
gagaagttggatgtaattcttaccttCgctcttttatgAgtagttttacctctgtctGTCAGACACGCAACAGGGGATAGGCAAGGCACACAGGGGATAGG
>N_chr1-93194864_+ (130 bp) 3
tgaaaaattgtactaatacgagccaaagtgcTaggtGtcagaaatgttaaacaagtgcaaacaccctagctagaacaCgccatctacccattcactcataacaaccctactAaacacatactgaaattgcGTCAGACACGCAACAGGGGATAGGCAAGGCACACAGGGGATAGG
>N_chr3-40446799_+ (52 bp) 0
atattttcccccagagctttcagataagagtccaggtcagatcatatcttgaGTCAGACACGCAACAGGGGATAGGCAAGGCACACAGGGGATAGG
>N_chr1-236747212_+ (65 bp) 0
cagaaaaataattagtattgaataactagtttaattttaacccacaaattgaatatatgtatctaGTCAGACACGCAACAGGGGATAGGCAAGGCACACAGGGGATAGG
>N_chr4-95742620_- (38 bp) 0
TgaaactccgtctcaaaaagaaaccaggctgcagAatAGTCAGACACGCAACAGGGGATAGGCAAGGCACACAGGGGATAGG
>N_chr16-72060776_+ (54 bp) 0
tgcggtggggagaggggaacattgtcaaagggaggtgtgcagggcagaacagagGTCAGACACGCAACAGGGGATAGGCAAGGCACACAGGGGATAGG
>N_chr18-55944462_- (45 bp) 1
gggtatgtaagtttctttgtaattatgctatataatttatgtgtaGTCAGACACGCAACAGGGGATAGGCAAGGCACACAGGGGATAGG
>N_chr1-19798001_- (116 bp) 1
ggctcatgcctgtaatcctggcattttgggaggctgaggcaggaggatcgcttgagcccaggagttaagagaccaacctgggcaacatagggagaccctgcctgtataaaaaaaatGTCAGACACGCAACAGGGGATAGGCAAGGCACACAGGGGATAGG
>N_chr1-179009748_- (71 bp) 0
aatacatcacagaatcatactgagaaagatgacagaacaaagcaaatgtatataaaacaatgaaattaagAGTCAGACACGCAACAGGGGATAGGCAAGGCACACAGGGGATAGG
>N_chr10-58668490_+ (85 bp) 3
gaagtgttggattgaaacccccatacagagtctccactggagcactgcctagtagagctgtgaaaagaggaccaccatcctccagGTCAGACACGCAACAGGGGATAGGCAAGGCACACAGGGGATAGG
>N_chr7-106837716_- (45 bp) 0
ccctatttAacttctatgcctagtcttttcattgctcttaaaaaaGTCAGACACGCAACAGGGGATAGGCAAGGCACACAGGGGATAGG
>N_chr18-55050958_+ (82 bp) 0
cctttgattcctgcccattcctactctaaagaacagttagtccctagcTtgggactcagggaaagcaggagcctggtggctAGTCAGACACGCAACAGGGGATAGGCAAGGCACACAGGGGATAGG
>N_chr19-40274025_- (57 bp) 1
gcacttagcacacagggaatgaccttagtaactagtagcagtattggaatcatcaatGTCAGACACGCAACAGGGGATAGGCAAGGCACACAGGGGATAGG
>N_chr6-67375895_+ (48 bp) 4
gaaataGgttttaggtattgcaaataaatttgataatttactaattagGTCAGACACGCAACAGGGGATAGGCAAGGCACACAGGGGATAGG
>N_chr1-112240920_+ (45 bp) 1
tcagactgcctgggtccaaatactggctccttcacttatgagctgGTCAGACACGCAACAGGGGATAGGCAAGGCACACAGGGGATAGG
>N_chr1-163148327_- (70 bp) 0
caggctctgcgaagcgctcagctgccagccccagccttggcaggaatcatcaccccgagtgcctcccataGTCAGACACGCAACAGGGGATAGGCAAGGCACACAGGGGATAGG
>N_chr1-239498942_- (33 bp) 2
agaataactactgaagaaTttcattatgcacgtGTCAGACACGCAACAGGGGATAGGCAAGGCACACAGGGGATAGG
>N_chr6-16914939_+ (41 bp) 0
ctcatcccaaacttaattccacaagctgtcttttagtttctGTCAGACACGCAACAGGGGATAGGCAAGGCACACAGGGGATAGG
>N_chr12-56609861_+ (98 bp) 0
aTaaagtcacttatgaaatactaccaacaattttgaacctgaatctgatcaggctcctagatctaaacatcaatttataggaaatagagggaataaaaGTCAGACACGCAACAGGGGATAGGCAAGGCACACAGGGGATAGG
>N_chr15-43761333_- (70 bp) 0
ctagcactttggaaaaggagcaaggggtctgattcagtactggatttacttttcagtgcagaaggcagggGTCAGACACGCAACAGGGGATAGGCAAGGCACACAGGGGATAGG
>N_chr20-53468777_- (66 bp) 3
tagagctcaggttctggggattaggaagtgggtacttggtgtgtgtgttggcagggaggaAAacaAGTCAGACACGCAACAGGGGATAGGCAAGGCACACAGGGGATAGG
>N_chr21-31570832_+ (47 bp) 0
gtaaaacgtatctgtcccaccacctttgaagcatttccattaattcaGTCAGACACGCAACAGGGGATAGGCAAGGCACACAGGGGATAGG
>N_chr9-71982332_- (109 bp) 2
caccagttactgctccaccagtaagtgctggccctggaaaggcacttaacttccctaaacttcagcttcctcctgcaaaacgtgggaactttcacttaccttacaggttGTCAGACACGCAACAGGGGATAGGCAAGGCACACAGGGGATAGG
>N_chr8-87082713_+ (80 bp) 1
aagaaaagatcctgccAattgggtcagtagctacattAgtatgtgactatgaaacttactgctcaggcatagTttagaaaGTCAGACACGCAACAGGGGATAGGCAAGGCACACAGGGGATAGG
>N_chr1-207529986_- (44 bp) 0
ctcattgcaagaccctgaaatgttttacctttcctaaagtattgGTCAGACACGCAACAGGGGATAGGCAAGGCACACAGGGGATAGG
>N_chr19-13872858_- (73 bp) 1
tacctgtagtcctggctacttaggagattgaggcaggaggatggcttgagctgaggagttccaggctgcagtgGTCAGACACGCAACAGGGGATAGGCAAGGCACACAGGGGATAGG
>N_chr6-108589054_+ (45 bp) 1
ggacaagttgtctctaaggttctcactttcctcatctataaaatgGTCAGACACGCAACAGGGGATAGGCAAGGCACACAGGGGATAGG
>N_chr10-71641565_- (41 bp) 1
gtagtacggctctCttTtgttggtccgtgtgtgcatttccaGTCAGACACGCAACAGGGGATAGGCAAGGCACACAGGGGATAGG
>N_chr5-96422162_- (55 bp) 1
attctcagctatagataaaagtcaacaagtgtcagagagctggcattacatagatGTCAGACACGCAACAGGGGATAGGCAAGGCACACAGGGGATAGG
>N_chr1-30985909_- (57 bp) 1
tttcaattgaagaagagggacttcagcctcttcctggcagggcctcttactgtgactGTCAGACACGCAACAGGGGATAGGCAAGGCACACAGGGGATAGG
>N_chr20-16672517_+ (66 bp) 1
tgagttttgaggaatgattgaagggagtagatgttatttaatatagtggttcttaactttAActAcGTCAGACACGCAACAGGGGATAGGCAAGGCACACAGGGGATAGG
>N_chr11-63601891_+ (66 bp) 0
gtgggcttcaggagccTagggccccctgattggtggcaacagcagatatgtttaggcccttagaccGTCAGACACGCAACAGGGGATAGGCAAGGCACACAGGGGATAGG
>N_chr3-158010030_- (89 bp) 0
TTcagaaaaagaaaacaaagaaggcctccaagactgcagagaatgtcgccagtggggaaacattagaagaaaatgaagctggggacaggGTCAGACACGCAACAGGGGATAGGCAAGGCACACAGGGGATAGG
>N_chr5-176222438_+ (64 bp) 2
agacgggagcagtggtgagccgcatggggcgccaggcagggccaatccgggggaggcgagtttcGTCAGACACGCAACAGGGGATAGGCAAGGCACACAGGGGATAGG
>N_chr5-127217250_- (57 bp) 1
aTtgcaacctctgcctcccaagttcaagcaattcttctgcctcaacctccagagtagGTCAGACACGCAACAGGGGATAGGCAAGGCACACAGGGGATAGG
>N_chr4-13190756_- (43 bp) 0
taaataaagatcctataccacctttacatcattgattgcatttGTCAGACACGCAACAGGGGATAGGCAAGGCACACAGGGGATAGG
>N_chr17-65186178_- (47 bp) 1
aaggataattttgcaacatatgccaatatgatatatgcatctactgtGTCAGACACGCAACAGGGGATAGGCAAGGCACACAGGGGATAGG
>N_chr2-99667590_- (37 bp) 1
aggccgaggtgggaggatcactggaaaccaggaggttGTCAGACACGCAACAGGGGATAGGCAAGGCACACAGGGGATAGG
>N_chr1-16808072_- (55 bp) 1
caagtagctgagactacaagtgtgcaccaccatgctcagcttatttttcgtttttGTCAGACACGCAACAGGGGATAGGCAAGGCACACAGGGGATAGG
>N_chr16-5672902_- (61 bp) 1
ttcaagcaagaggcagagccaggactcacactagaccctgggagctttggggtctaTacttGTCAGACACGCAACAGGGGATAGGCAAGGCACACAGGGGATAGG
>N_chr18-62594494_- (50 bp) 1
tgcataatttcagtgcatctctgtgaggagtttatggaggagattggcatGTCAGACACGCAACAGGGGATAGGCAAGGCACACAGGGGATAGG
>N_chr10-43282511_- (51 bp) 0
gaggacaagagttcaagaccagcctggtcaacatgatgaaaccccatctcGGTCAGACACGCAACAGGGGATAGGCAAGGCACACAGGGGATAGG
>N_chr19-57935236_- (42 bp) 2
cctcagttcctctcagctgctctgagattccatctcctgtgaGTCAGACACGCAACAGGGGATAGGCAAGGCACACAGGGGATAGG
>N_chr2-199685955_- (50 bp) 1
agaggtataAaaacaacaAgagttgagacacttgaaaaatgtgaactccaGTCAGACACGCAACAGGGGATAGGCAAGGCACACAGGGGATAGG
>N_chr12-88142481_- (48 bp) 0
gaAaaTcaggagagccaaatgtgtaagtctcaAactgattccaaaggcGTCAGACACGCAACAGGGGATAGGCAAGGCACACAGGGGATAGG
>N_chr8-71673455_- (69 bp) 0
agttgcctttatctctgctgcttatagatcaaaactaaatcaaatacaggtcaaatcagctttttcatcGTCAGACACGCAACAGGGGATAGGCAAGGCACACAGGGGATAGG
>N_chr6-104072721_+ (62 bp) 0
catacataatgtcttagttgcttccaactattggcaattatgagtaaaactgttataaacatGTCAGACACGCAACAGGGGATAGGCAAGGCACACAGGGGATAGG
>N_chr2-39001454_+ (72 bp) 0
agaacctttccgttgacaattccttttatcagccctgttgTccaggaggacagcaagattcccttagctgaaGTCAGACACGCAACAGGGGATAGGCAAGGCACACAGGGGATAGG
>N_chr12-10905917_- (63 bp) 1
TtttgaatattTcatactattctctcctagcctataaactGtctgttgataaattctcttttgGTCAGACACGCAACAGGGGATAGGCAAGGCACACAGGGGATAGG
>N_chr6-48253431_+ (60 bp) 2
cacactgattttaGatacttacacataaatacacataacacatataacacacacagggaAGTCAGACACGCAACAGGGGATAGGCAAGGCACACAGGGGATAGG
>N_chr11-73971324_- (34 bp) 0
atctctacaaaaaaagaaaaagaaaaaaatagccGTCAGACACGCAACAGGGGATAGGCAAGGCACACAGGGGATAGG
>N_chr12-50465371_+ (49 bp) 0
tgtcagatctagaagagatttcttggtctaagaattaagaaataactgcGTCAGACACGCAACAGGGGATAGGCAAGGCACACAGGGGATAGG
>N_chr1-236384584_- (67 bp) 0
gtgtgtgaacaaatattaaaattcctatttataatcattttttctcatcccttttaatttcattattGTCAGACACGCAACAGGGGATAGGCAAGGCACACAGGGGATAGG
>N_chr3-7040956_+ (45 bp) 0
tctaaaccttctgcaagagggaggggtaatatatgccatcctgctGTCAGACACGCAACAGGGGATAGGCAAGGCACACAGGGGATAGG
>N_chr2-55615138_+ (56 bp) 1
gagtgtgcagaTTaTtaatggggtccacacagaactaagaaatgTtaatggacattGTCAGACACGCAACAGGGGATAGGCAAGGCACACAGGGGATAGG
>N_chr19-37544309_+ (48 bp) 0
catctgtttgcagagtcttaaaactctgtggaaggtgtttgaccttgcGTCAGACACGCAACAGGGGATAGGCAAGGCACACAGGGGATAGG
>N_chr12-89476926_- (95 bp) 0
gagaaaagggaatgcttatacattgtgggtgggaatgcaaattattCcagcactgtggaaaactggagattttctcaaacaacttaaaatagaacGTCAGACACGCAACAGGGGATAGGCAAGGCACACAGGGGATAGG
>N_chr15-56576753_+ (65 bp) 0
agctggcaggtgatgcaccactcctcccctcccctgccacccAtggtgggacaatctgGcagcagGTCAGACACGCAACAGGGGATAGGCAAGGCACACAGGGGATAGG
>N_chr5-39629485_- (51 bp) 0
agacatgaaatcaactcaaatgcccatcagtgatagactggataaagaaaaGTCAGACACGCAACAGGGGATAGGCAAGGCACACAGGGGATAGG
>N_chr1-101305565_+ (51 bp) 1
tTTTaccagcagtgtaaaagtattcctatttctccacatgctcgccagcatGTCAGACACGCAACAGGGGATAGGCAAGGCACACAGGGGATAGG
>N_chr1-72153432_- (39 bp) 0
tagtcactttttaaaatcagaattaatgagattcttgctGTCAGACACGCAACAGGGGATAGGCAAGGCACACAGGGGATAGG
>N_chr3-164965693_- (60 bp) 0
ctgggtgtctatttccgttctccacatgggctcctattaaaccagttatttgtatgtgtcGTCAGACACGCAACAGGGGATAGGCAAGGCACACAGGGGATAGG
>N_chr6-127208984_- (94 bp) 1
cccaatttatcaattaaaatataaattattttaacagactatcattgttaattgctctttattgtactttgaaaattaaaaatttatgtatagtGTCAGACACGCAACAGGGGATAGGCAAGGCACACAGGGGATAGG
>N_chr6-116984023_- (50 bp) 1
TtcacttaagggaaaggattatcagggaatacttcccagaggagataatgGTCAGACACGCAACAGGGGATAGGCAAGGCACACAGGGGATAGG
>N_chr11-13222801_+ (61 bp) 2
gcagattttattaagaaaataaagttttcttaataacggctctcttgatcttcttgttactGTCAGACACGCAACAGGGGATAGGCAAGGCACACAGGGGATAGG
>N_chr6-96037542_+ (71 bp) 0
cccccacctTtctctcttgctctcattcttgccaagtgatgtgcgtActcctcctctgccttctgtcatgaGTCAGACACGCAACAGGGGATAGGCAAGGCACACAGGGGATAGG
>N_chr9-34559775_- (56 bp) 0
tgcacgTctactgggctgggggtcccaggctcctaggggcacatggctggggtcaaGTCAGACACGCAACAGGGGATAGGCAAGGCACACAGGGGATAGG
>N_chr6-11636349_- (51 bp) 0
atgacaatatctggcctattgtaaaagtatgagattgaacacaaatttataGTCAGACACGCAACAGGGGATAGGCAAGGCACACAGGGGATAGG
>N_chr13-92215017_- (76 bp) 2
caatCtggggagaatgacatcagcaaaatggccacGgagaagcccctagcacctacTccctccccaaagacagtcaGTCAGACACGCAACAGGGGATAGGCAAGGCACACAGGGGATAGG
>N_chr22-25265071_+ (47 bp) 0
cctagctccagcaccaactggctggggtacccggcatgtaggaacttGTCAGACACGCAACAGGGGATAGGCAAGGCACACAGGGGATAGG
>N_chr20-12020627_+ (41 bp) 0
agtagtgaggacagagccagccataggataagaagaAaaaaGTCAGACACGCAACAGGGGATAGGCAAGGCACACAGGGGATAGG
>N_chr6-160127881_- (58 bp) 0
ggagtgtgagaaattaataaatacatcatgatatgacagtgtgatcttaccgagtcaAGTCAGACACGCAACAGGGGATAGGCAAGGCACACAGGGGATAGG
>N_chr6-42946356_+ (73 bp) 0
gTtgggTatgtggAtcatgcctgtaagcccaacgctttgggagtctgagTcaggaggactgcttgaggccaggGTCAGACACGCAACAGGGGATAGGCAAGGCACACAGGGGATAGG
>N_chr1-7577129_- (49 bp) 0
ggagcttttaaaacacatcaatcagatcatgtcaTtgccctgcttgaaaGTCAGACACGCAACAGGGGATAGGCAAGGCACACAGGGGATAGG
>N_chr20-22691727_- (50 bp) 1
gagagacagacacaaatagacagtggtgccagcctgagtgctgggtcctgGTCAGACACGCAACAGGGGATAGGCAAGGCACACAGGGGATAGG
>N_chr5-64833642_+ (45 bp) 0
caccatgttatagctcaacaagggtggaagctgaggtccactactGTCAGACACGCAACAGGGGATAGGCAAGGCACACAGGGGATAGG
>N_chr6-26424578_+ (73 bp) 0
TcagcctttgtataagggcaTtggcttttttttttttttgcttttaatatttaacttaaccactTagtcagtgGTCAGACACGCAACAGGGGATAGGCAAGGCACACAGGGGATAGG
>N_chr22-42303712_- (102 bp) 1
cttttatacactaggcttcatttgcaGtcagcagaaacagtacttaaggaaagtgttttagaagtattcatttgacaggatttgccatctttttttcttttcGTCAGACACGCAACAGGGGATAGGCAAGGCACACAGGGGATAGG
>N_chr2-148692201_- (55 bp) 0
ctggGtgagacctatccagtggtctcatccagtgAtagAgctaagacattaagccGTCAGACACGCAACAGGGGATAGGCAAGGCACACAGGGGATAGG
>N_chr7-104696539_+ (63 bp) 0
ttctgcttgatttctggaaaaatcagaaaatattcacaaccaagattgcctgcccttgctttcGTCAGACACGCAACAGGGGATAGGCAAGGCACACAGGGGATAGG
>N_chr2-136069160_- (53 bp) 0
TtacagttaattttaaggtatcttcaggacattcaggtggagaaatctaacaAGTCAGACACGCAACAGGGGATAGGCAAGGCACACAGGGGATAGG
>N_chr15-99855743_- (49 bp) 1
gcttgggggagggtagagaaaaatcttggatttttctctgcgtgaggttGTCAGACACGCAACAGGGGATAGGCAAGGCACACAGGGGATAGG
>N_chr6-149373711_- (55 bp) 4
acaaataaatagtcacagttttttttttttttttttttttttggttgagacggagGTCAGACACGCAACAGGGGATAGGCAAGGCACACAGGGGATAGG
>N_chr2-160036365_- (32 bp) 1
catcctaaaaaaagcagtatatacaaaacaccGTCAGACACGCAACAGGGGATAGGCAAGGCACACAGGGGATAGG
>N_chr6-8633163_+ (45 bp) 0
ttttgtgttaactgccaacaaataaaaacaataactacaaatcccGTCAGACACGCAACAGGGGATAGGCAAGGCACACAGGGGATAGG
>N_chr9-130607277_+ (96 bp) 0
ttaaaaacaaattagccaggcatggtggcacaggcctgtagtctcagctactcgggaggctgagagaggagccctcgaggtTaaggctgcagtgagGTCAGACACGCAACAGGGGATAGGCAAGGCACACAGGGGATAGG
>N_chr14-77820884_- (46 bp) 0
cctaagccccaTttgagaacaatggctgggatctaagtttgagggaGTCAGACACGCAACAGGGGATAGGCAAGGCACACAGGGGATAGG
>N_chr7-146646544_+ (126 bp) 6
TtcatgtcctttgcagggacacagatgaagctgAaaaacacaggaacagaaaaccaacaccacatgttctcactcataagtgggagttgaacaataagaacacatAgacacagggagggAaacatcGTCAGACACGCAACAGGGGATAGGCAAGGCACACAGGGGATAGG
>N_chr2-152927683_- (66 bp) 0
agttttgcctgttatggacatttcacataaatggaatcatgtaatatgtaatcttttgtgactggcGTCAGACACGCAACAGGGGATAGGCAAGGCACACAGGGGATAGG
>N_chr13-44758256_+ (79 bp) 2
ttttagtagagacggggtttcacTatgttagccaggatggtctcaatctcctgtcctcatgatccacctgcctcagcctGTCAGACACGCAACAGGGGATAGGCAAGGCACACAGGGGATAGG
>N_chr10-10681629_+ (118 bp) 6
tgTAacgtgtttttaattCttttTtgttgtctttattgtttcgtctctgcccttttctttctttcttttttttttttttttttttttttgagatggagtctcgctctgtcacccaggcGTCAGACACGCAACAGGGGATAGGCAAGGCACACAGGGGATAGG
>N_chr3-70318756_- (70 bp) 0
gaacaggagaaTacattgactgaatcaaattcagaactatggttcttagtactcaaactaggttatgaatGTCAGACACGCAACAGGGGATAGGCAAGGCACACAGGGGATAGG
>N_chr15-86625221_+ (91 bp) 1
agtcatttcacatccagcctttgaagtagaatcagcaactggaccccaaactggggggccacaaatcccaagtaaaatgataatggagctGTCAGACACGCAACAGGGGATAGGCAAGGCACACAGGGGATAGG
>N_chr3-114288009_+ (106 bp) 2
ataaatatgatagggggcccaataataacagtgcgcacttgttaactacacaaatTcagcaggagctgggggcagggagggcgggcatggtggagaatagaagctgGTCAGACACGCAACAGGGGATAGGCAAGGCACACAGGGGATAGG
>N_chr3-159128904_- (78 bp) 3
aataccataaagcaataaaatggccaataaataattttaaaatgcttcattattacttctaaagaaagtaatacaaatGTCAGACACGCAACAGGGGATAGGCAAGGCACACAGGGGATAGG
>N_chr5-74417947_- (39 bp) 0
tggaggtttttcatgacattaatatgaaatgcacattttGTCAGACACGCAACAGGGGATAGGCAAGGCACACAGGGGATAGG
>N_chr1-183383402_+ (60 bp) 0
atggtactatcttggttttcttcccacctttcttcatcttctttacagatcctcttccttGTCAGACACGCAACAGGGGATAGGCAAGGCACACAGGGGATAGG
>N_chr9-119041752_- (63 bp) 0
tttaagcaggaagtttaacttctgtgagTcttggTtttgccttcaaagaaatggaaatggttcGTCAGACACGCAACAGGGGATAGGCAAGGCACACAGGGGATAGG
>N_chr2-139120215_- (67 bp) 1
tggattattgcctgattctgcagcacaaattgaccttgtatgagcagtttaaccatttgggctttcaGTCAGACACGCAACAGGGGATAGGCAAGGCACACAGGGGATAGG
>N_chr18-52704457_- (55 bp) 0
ctgagaaatTtgctgttaatctgataggttttcctttataggttacctgAtgcttGTCAGACACGCAACAGGGGATAGGCAAGGCACACAGGGGATAGG
>N_chr6-110011795_+ (79 bp) 1
tctcacaTactAgaaaaagattaagtaattccttaattatcaacagattatagctgatctgtagattgagtataActAaGTCAGACACGCAACAGGGGATAGGCAAGGCACACAGGGGATAGG
>N_chr11-88389883_+ (49 bp) 2
tttgatgagctctcaagcccttccaaactttaacattctgtcaccatagGTCAGACACGCAACAGGGGATAGGCAAGGCACACAGGGGATAGG
>N_chr9-22139515_- (53 bp) 0
taacttacttaaaagataactgaaaatttaaacacttccaaggattaccaaacGTCAGACACGCAACAGGGGATAGGCAAGGCACACAGGGGATAGG
>N_chr4-98545040_+ (68 bp) 1
gtagaagaggaaaacatgtatagaaatggagaattcacttctcattTcttctaaaatgaaCgctcttaGTCAGACACGCAACAGGGGATAGGCAAGGCACACAGGGGATAGG
>N_chr4-140828044_- (49 bp) 0
tcctccagggaaaaaaacagataaccaagtaggctttggactgaactAAGTCAGACACGCAACAGGGGATAGGCAAGGCACACAGGGGATAGG
>N_chr3-181995988_- (54 bp) 1
TagatgaaaaaataatcagcaaaacactaacaaagtgaattcaacaatacattaGTCAGACACGCAACAGGGGATAGGCAAGGCACACAGGGGATAGG
>N_chr13-86060027_- (65 bp) 0
aaggcaggaatctgaagtaggtgccccttaaaaagtcatcccatttgtgagaggtattgtctagaGTCAGACACGCAACAGGGGATAGGCAAGGCACACAGGGGATAGG
>N_chr19-48769597_+ (79 bp) 0
ttTatgcctgtcatccgagcactttgggaggctgaagcaggaggaacgcttgagcccaggagtttgagaccagcctgAcGTCAGACACGCAACAGGGGATAGGCAAGGCACACAGGGGATAGG
>N_chr1-93964774_+ (76 bp) 0
ccacaatctggattgtgCcttatagttgatggcatcttgcaattataattggcagtAtttttcctttcttagaAtgGTCAGACACGCAACAGGGGATAGGCAAGGCACACAGGGGATAGG
>N_chr2-163623901_- (47 bp) 0
tgttaactccaagaattggcacacaactccaggctatggatgtggggGTCAGACACGCAACAGGGGATAGGCAAGGCACACAGGGGATAGG
>N_chr5-117404933_+ (48 bp) 1
gtaaaagcctttttattaaaaagaaactcaagttgtataaaagaaCggGTCAGACACGCAACAGGGGATAGGCAAGGCACACAGGGGATAGG
>N_chr5-147034691_+ (54 bp) 0
gtaatacagccctcaacagataaaaagaaagtggcaactttgacacatggagtcGTCAGACACGCAACAGGGGATAGGCAAGGCACACAGGGGATAGG
>N_chr19-55618468_+ (36 bp) 0
TtcgcattacctgtgttgggccggctttgaggaAAtGTCAGACACGCAACAGGGGATAGGCAAGGCACACAGGGGATAGG
>N_chr11-18969880_+ (56 bp) 0
ctagttcttttaattgtaatgCtagggtgacaattttagatctttcctgctCtctcGTCAGACACGCAACAGGGGATAGGCAAGGCACACAGGGGATAGG
>N_chr6-158619249_- (59 bp) 0
gctgtattgtcaatacagctcattgtaccacacagtacaggccagacacctttagcagtGTCAGACACGCAACAGGGGATAGGCAAGGCACACAGGGGATAGG
>N_chr1-43003427_+ (49 bp) 2
ctcgacattgcaatcacaagagttcattttttttcctgaatacatcGtAGTCAGACACGCAACAGGGGATAGGCAAGGCACACAGGGGATAGG
>N_chr7-62356095_+ (72 bp) 2
aaaaggatctgagaagtcctgctttaaagataattgcttatctttgctttactcagcatctcaactttataCGTCAGACACGCAACAGGGGATAGGCAAGGCACACAGGGGATAGG
>N_chr5-137413177_- (60 bp) 4
atggaaaatcctAttttgcttggtaacttactccaaatgaaaagaggtttcatCgagttaGTCAGACACGCAACAGGGGATAGGCAAGGCACACAGGGGATAGG
>N_chr15-29524655_- (62 bp) 0
tcaaatacctctatactaagacataattggttgactaaactcaaaaaataatatccaactatGTCAGACACGCAACAGGGGATAGGCAAGGCACACAGGGGATAGG
>N_chr6-166940462_+ (43 bp) 0
tgcaaaaagtagctgggtgtgctggcaggtgcctataatcccaGTCAGACACGCAACAGGGGATAGGCAAGGCACACAGGGGATAGG
>N_chr14-74528017_+ (59 bp) 0
ggtggtgcgcacctgtagtcccggctactcgggaggctgaggcaggagaattgcttgaaGTCAGACACGCAACAGGGGATAGGCAAGGCACACAGGGGATAGG
>N_chr12-26403761_- (124 bp) 1
TatgacacacctacgcttccccaccctgaccccctgccatctcctcccaccaaaagcatgttctaaatattagcttttttttccccacaagagaaaagcattgcactagtttctctacatcatGTCAGACACGCAACAGGGGATAGGCAAGGCACACAGGGGATAGG
>N_chr17-8603315_+ (69 bp) 0
caaaatttgcctactatttatgtattttatgaataaaatatcctgtgtataaaaagactaaggggaaaaGTCAGACACGCAACAGGGGATAGGCAAGGCACACAGGGGATAGG
>N_chr1-219651361_- (43 bp) 0
tatcaataggagaaggaGgcctgtgcatccagatgtaatccttGTCAGACACGCAACAGGGGATAGGCAAGGCACACAGGGGATAGG
>N_chr12-107612932_- (66 bp) 0
actgcagccctggctgacactatctcgtgGaaaaccctgggccagagccacccagataagctgtttGTCAGACACGCAACAGGGGATAGGCAAGGCACACAGGGGATAGG
>N_chr13-51728566_+ (44 bp) 0
aaattcacacataacaatattaactttaaatgtaaatggactaaGTCAGACACGCAACAGGGGATAGGCAAGGCACACAGGGGATAGG
>N_chr6-2854392_- (70 bp) 1
tatctcagtagacggaacgtacaatcgggttttataccgagacattccattgcccagggacgggcaggagGTCAGACACGCAACAGGGGATAGGCAAGGCACACAGGGGATAGG
>N_chr7-21838041_- (90 bp) 5
TctcccgagtagctgggactacaggtgcctgccaccacacctggctaatttttatatttttagcagagatggggtttcaccttgttggtcGTCAGACACGCAACAGGGGATAGGCAAGGCACACAGGGGATAGG
>N_chr8-132556524_+ (46 bp) 2
agaTactgtgtccagccggcatcttttatttgattgcTtttcctggGTCAGACACGCAACAGGGGATAGGCAAGGCACACAGGGGATAGG
>N_chr1-246015163_+ (86 bp) 0
atctgccactgacacctcaagcactattgaatcagctgggtcaCatggcccaagtggcagagcagctgacacagcagcttgagcctGTCAGACACGCAACAGGGGATAGGCAAGGCACACAGGGGATAGG
>N_chr4-99300516_- (62 bp) 0
acttaagtgcttatttttctaagccaattaatcagagctctttttatataaacaccacacacGTCAGACACGCAACAGGGGATAGGCAAGGCACACAGGGGATAGG
>N_chr1-109114055_- (56 bp) 0
agTtttaaaagctattgtgtggctccactattttctcttttTcctcggctatgtccGTCAGACACGCAACAGGGGATAGGCAAGGCACACAGGGGATAGG
>N_chr2-62372306_- (64 bp) 2
gtttggggatgcaatcataggggcgtggaaaacagttctcgtgccctcagtcggctcctgggtcGTCAGACACGCAACAGGGGATAGGCAAGGCACACAGGGGATAGG
>N_chr16-86495239_+ (50 bp) 2
ggagttcgagaccagcctggccaacatggcgaaaccccatctctactaaaGTCAGACACGCAACAGGGGATAGGCAAGGCACACAGGGGATAGG
>N_chr7-109228462_- (57 bp) 0
TTtactcatcccagctgggagggtccagaagatggatccttgaccaatgccttgtgaGTCAGACACGCAACAGGGGATAGGCAAGGCACACAGGGGATAGG
>N_chr7-31922341_+ (30 bp) 0
ctattactattgacCtcctctagtgagtaaGTCAGACACGCAACAGGGGATAGGCAAGGCACACAGGGGATAGG
>N_chr8-69025425_- (100 bp) 0
gaagaaTaaagggcaaagTatattaaagagcagacctcacagcacctagtaaacaataaacaaaagaagcggaagacataggaagcacacatccagaaatGTCAGACACGCAACAGGGGATAGGCAAGGCACACAGGGGATAGG
>N_chr3-194433212_- (47 bp) 2
aagacataAatgcttgccctacccgactgtcatgtaagctctgcattGTCAGACACGCAACAGGGGATAGGCAAGGCACACAGGGGATAGG
>N_chr11-74517753_- (34 bp) 1
tagctgatgcatgtagccccagtcacattccccaGTCAGACACGCAACAGGGGATAGGCAAGGCACACAGGGGATAGG
>N_chr6-51232035_+ (40 bp) 0
aataggaagaaaaaatagttggcctacttactttgacatTGTCAGACACGCAACAGGGGATAGGCAAGGCACACAGGGGATAGG
>N_chr18-62462775_- (42 bp) 0
tgttaatgtttgaaaagatcagcatatcagtgaactctgagaGTCAGACACGCAACAGGGGATAGGCAAGGCACACAGGGGATAGG
>N_chr13-53489062_+ (52 bp) 0
gcttttaaatgtgctgggactagatttacatatgtggtgcttgcctaaatggGTCAGACACGCAACAGGGGATAGGCAAGGCACACAGGGGATAGG
>N_chr9-113809962_+ (39 bp) 1
AtgaggaaggcatgtcaaaaaccaaaaaaggctTataAcGTCAGACACGCAACAGGGGATAGGCAAGGCACACAGGGGATAGG
>N_chr16-1081951_- (66 bp) 0
TtgcttataaaagctgtgccaggcacccttgctgaggagacattcattcgacattgcgtatttgccGTCAGACACGCAACAGGGGATAGGCAAGGCACACAGGGGATAGG
>N_chr15-42492781_- (65 bp) 0
gaagctctcgttcttcatcatctgtaagtaaaataattttgtatcaacatattattttttaaatcGTCAGACACGCAACAGGGGATAGGCAAGGCACACAGGGGATAGG
>N_chr2-49042553_- (53 bp) 3
tatatttgttaagctccatgataaaggctTcaacttctgtagggTactttcatGTCAGACACGCAACAGGGGATAGGCAAGGCACACAGGGGATAGG
>N_chr5-72992477_+ (52 bp) 0
catacttcctaagggccctaggacttttggaatggtaaatgagcatcggcttGTCAGACACGCAACAGGGGATAGGCAAGGCACACAGGGGATAGG
>N_chr12-124960423_- (80 bp) 0
TtTaagcgactctttctagaatctaggaaatccgttcctagagcactgtgctgagccctgcatatgtaagcttaactctaGTCAGACACGCAACAGGGGATAGGCAAGGCACACAGGGGATAGG
>N_chr1-85192370_- (67 bp) 1
gtgtatcaggacatattttgagtgccagctacatgctaggcaatgggcgtttagcaaggtgcaataaGTCAGACACGCAACAGGGGATAGGCAAGGCACACAGGGGATAGG
>N_chr6-6242773_- (65 bp) 2
atgataaaggggatatcaccaccgatcccacagaaatacaaactaccatcagagaatactacaaaGTCAGACACGCAACAGGGGATAGGCAAGGCACACAGGGGATAGG
>N_chr18-50082012_- (72 bp) 0
gtctctgtTaattaaggacctgggagtctggaggcacgaacagctagagttcagaattcagatagctgcagaGTCAGACACGCAACAGGGGATAGGCAAGGCACACAGGGGATAGG
>N_chr2-115118715_+ (64 bp) 0
tgacctaagttggagaaCgctagccttgtccccaaaattgcctgtcttctgtagttattcaAtcGTCAGACACGCAACAGGGGATAGGCAAGGCACACAGGGGATAGG
>N_chr17-75363780_+ (50 bp) 2
tTcacaagcatagcgtgaaaatacttaGgctttcttagtagcatttcagaGTCAGACACGCAACAGGGGATAGGCAAGGCACACAGGGGATAGG
>N_chr5-87995248_- (61 bp) 0
actaaatgtcagcacagtgtaaagaaaaactgtaaagaaaagtctgcaaataacttaccaaGTCAGACACGCAACAGGGGATAGGCAAGGCACACAGGGGATAGG
>N_chr16-69176707_+ (67 bp) 1
TatggttcactgcaggctcaagcgatcctcccgcctcagcctcccaggttgctgagaccacaggcaaGTCAGACACGCAACAGGGGATAGGCAAGGCACACAGGGGATAGG
>N_chr2-191525520_- (50 bp) 0
gatcttaacccgTaTattctccctttccagtatggcttcccccttccaaaGTCAGACACGCAACAGGGGATAGGCAAGGCACACAGGGGATAGG
>N_chr1-175523986_+ (64 bp) 0
tgaataaaggtcttttccccaaagcatatcaaagcaaatctgttcagaagtagaacagcgagtaGTCAGACACGCAACAGGGGATAGGCAAGGCACACAGGGGATAGG
>N_chr9-10669762_- (45 bp) 0
atgctcacattcatgatacactctgtaagaacattaatcttcttgGTCAGACACGCAACAGGGGATAGGCAAGGCACACAGGGGATAGG
>N_chr2-184864326_+ (80 bp) 2
agtgctattaaaggcggctacgctttgaagacaatcttgctaaactgggacagttgatagtaaaacacagtgaatataaaGTCAGACACGCAACAGGGGATAGGCAAGGCACACAGGGGATAGG
>N_chr2-149882328_+ (40 bp) 0
agtgtccaataaatgaaaattacttttagtgatacatctgGTCAGACACGCAACAGGGGATAGGCAAGGCACACAGGGGATAGG
>N_chr18-23005274_- (39 bp) 0
ggaggactcatgtaatgctacctcctgcattcttttgtAGTCAGACACGCAACAGGGGATAGGCAAGGCACACAGGGGATAGG
>N_chr18-31538185_+ (79 bp) 4
agcaccaacatcttcaatatttctttctctggttctttttaatttggcttaacttAtgtaaggcatttagtgccactAaGTCAGACACGCAACAGGGGATAGGCAAGGCACACAGGGGATAGG
>N_chr11-42436619_- (56 bp) 1
ggtctttcacgtcccttgtaagttggattcctaggtattttattctctttgaagcaGTCAGACACGCAACAGGGGATAGGCAAGGCACACAGGGGATAGG
>N_chr16-86414492_+ (58 bp) 0
ttggatgagtgtaacagcaccttcggggtgagggtttgcatttccgctggagacgaggGTCAGACACGCAACAGGGGATAGGCAAGGCACACAGGGGATAGG
>N_chr4-39169825_- (47 bp) 1
aaaaattagctgggcatggtggcaggtgcttgtaatcccagatactcGTCAGACACGCAACAGGGGATAGGCAAGGCACACAGGGGATAGG
>N_chr13-23589042_+ (44 bp) 1
cctctctctctgcaatgtgaggacacagtgagaaggcagctAtcGTCAGACACGCAACAGGGGATAGGCAAGGCACACAGGGGATAGG
>N_chr6-39575854_- (46 bp) 4
aaTAtttatattcaagtacagcacagcgccaagccctttTtctaAGTCAGACACGCAACAGGGGATAGGCAAGGCACACAGGGGATAGG
>N_chr11-24374635_+ (57 bp) 0
ctgctcctcttttgggaggagcagattctctgagattctttggtttgcctcttcttcGTCAGACACGCAACAGGGGATAGGCAAGGCACACAGGGGATAGG
>N_chr9-119826152_- (50 bp) 1
taaaaagagtttctttctttgcatggtggctgtgggttacactaaatggtGTCAGACACGCAACAGGGGATAGGCAAGGCACACAGGGGATAGG
>N_chr12-88527558_- (54 bp) 1
tgtatgttggctttgtattctgttaattttttaatgtctgtcaactcaactAaaGTCAGACACGCAACAGGGGATAGGCAAGGCACACAGGGGATAGG
>N_chr11-45980299_+ (47 bp) 0
acactcccttacaaataacatgatattcattagtgatttacatcattGTCAGACACGCAACAGGGGATAGGCAAGGCACACAGGGGATAGG
>N_chr9-11910185_+ (75 bp) 0
gtaaaacctcaatagctcaaaatttggatggttagactgtaagagagaaagaagaaaagagagagcttccattgtGTCAGACACGCAACAGGGGATAGGCAAGGCACACAGGGGATAGG
>N_chr4-166995213_+ (47 bp) 0
agcagaggtttcagtgagcgagctgagatcgcgccattgcactccagGTCAGACACGCAACAGGGGATAGGCAAGGCACACAGGGGATAGG
>N_chr10-116072544_- (77 bp) 0
caagttgtgagatttcagcacaaaggtgacagaagagaggagtgttggccaacaggcccaaggccctggtcagcaatGTCAGACACGCAACAGGGGATAGGCAAGGCACACAGGGGATAGG
>N_chr8-127274735_- (77 bp) 0
gaaaAttgttgatttttccttttctttgttttctttttccttccatccttgtattatttatagggattgtcatctttGTCAGACACGCAACAGGGGATAGGCAAGGCACACAGGGGATAGG
>N_chr4-42843374_+ (46 bp) 2
tcgcaggggcagTcattagattgcagtgtattaaggagtgaaagtaGTCAGACACGCAACAGGGGATAGGCAAGGCACACAGGGGATAGG
>N_chr5-88352707_- (61 bp) 0
ttttcTaattcagaTatccagtggcatatggtttcatgattcacaaagatggtccttgactGTCAGACACGCAACAGGGGATAGGCAAGGCACACAGGGGATAGG
>N_chr14-75252030_- (42 bp) 0
tTagaaaaagaggcttttcatctcttgtagttactacaagtaGTCAGACACGCAACAGGGGATAGGCAAGGCACACAGGGGATAGG
>N_chr16-3333175_- (43 bp) 2
gcatagttatatttatttctttataattttatcacatgtgtagGTCAGACACGCAACAGGGGATAGGCAAGGCACACAGGGGATAGG
>N_chr8-114494801_+ (72 bp) 0
ttTtaactattgcaaatttgtttaaactgcagcataaagaaagtcaaggtatttaaaatccatggttacactGTCAGACACGCAACAGGGGATAGGCAAGGCACACAGGGGATAGG
>N_chr15-29489448_+ (71 bp) 1
atgaagcaaatgtacataaaataaagtctatttaaaaattttcttaattttaattgctctaaaagacaacgGTCAGACACGCAACAGGGGATAGGCAAGGCACACAGGGGATAGG
>N_chr14-103049658_- (36 bp) 1
agcagcaactcccacccacagcgacaggctgaggagGTCAGACACGCAACAGGGGATAGGCAAGGCACACAGGGGATAGG
>N_chr2-238796042_- (36 bp) 0
caagcgtgttttatgttaacacctttttccaatctcGTCAGACACGCAACAGGGGATAGGCAAGGCACACAGGGGATAGG
>N_chr12-27030839_- (55 bp) 1
ggagctttgctctaaagaagaaagtctattagttgtgttcaagcgagagattatgGTCAGACACGCAACAGGGGATAGGCAAGGCACACAGGGGATAGG
>N_chr6-58012034_+ (98 bp) 1
aagagaaggagatgtgatgttggagccagtcctggagacaactaaaatgcctcaggtggtgagatattttggcattacagatGggtttctggaccaatGTCAGACACGCAACAGGGGATAGGCAAGGCACACAGGGGATAGG
>N_chr1-211172798_+ (66 bp) 0
acagagtcagctttgatacttattatgaagaattctgccccataattttttctgatcatgggtcatGTCAGACACGCAACAGGGGATAGGCAAGGCACACAGGGGATAGG
>N_chr4-134261806_- (61 bp) 1
ttaaattatatcaccaattttaagaaataaaagagccatgtcatttaaactatgtccagatGTCAGACACGCAACAGGGGATAGGCAAGGCACACAGGGGATAGG
>N_chr4-63229731_- (59 bp) 2
atgttactgcagcaatccaaagttttatcagttctaaaacaatgctccaaatttacagaGTCAGACACGCAACAGGGGATAGGCAAGGCACACAGGGGATAGG
>N_chr2-122241591_+ (69 bp) 0
aTttttttTTaattttagaaaatcaagcaggttagagaaaatagagatgaattaggggacactgtcttaGTCAGACACGCAACAGGGGATAGGCAAGGCACACAGGGGATAGG
>N_chr3-160682300_- (34 bp) 0
attaaggttaaaatggagaaaagacattctctttGTCAGACACGCAACAGGGGATAGGCAAGGCACACAGGGGATAGG
>N_chr14-65132109_- (37 bp) 1
gatcccaccactgcactccagcctgggtgacaAaaaAGTCAGACACGCAACAGGGGATAGGCAAGGCACACAGGGGATAGG
>N_chr7-112465794_- (71 bp) 1
cctacactatccctgATAGtaatacactatgtctttaatgtatGCtaatgtaagtatttgaactagtaaaaacAGTCAGACACGCAACAGGGGATAGGCAAGGCACACAGGGGATAGG
>N_chr10-106455667_- (66 bp) 1
tcattttgcagacagtggttaagttctaggcttttgactcgggcccagcacccctctaggtagaggGTCAGACACGCAACAGGGGATAGGCAAGGCACACAGGGGATAGG
>N_chr3-133639027_- (69 bp) 0
caacaaatgatgctggcacaactggatattcacatgcaaaggaatgaatttagaaccctacCtcacaccGTCAGACACGCAACAGGGGATAGGCAAGGCACACAGGGGATAGG
>N_chr10-80059883_+ (40 bp) 0
aacattcttccctttctctgccttcaccaaggaggaaacAGTCAGACACGCAACAGGGGATAGGCAAGGCACACAGGGGATAGG
>N_chr16-61304753_- (49 bp) 0
tgtcacaaaccccatgaagaTaaagcaaaccacaAaaaggggagtgaggGTCAGACACGCAACAGGGGATAGGCAAGGCACACAGGGGATAGG
>N_chr14-80135122_+ (51 bp) 0
ggagaataggtaaaatgatctttatgtattatacgatctctcttattatttGTCAGACACGCAACAGGGGATAGGCAAGGCACACAGGGGATAGG
>N_chr16-55664586_+ (62 bp) 0
cctttttcttcctcctgatttcccaggcaccatgtgctgctccttacctcctgctgccttagGTCAGACACGCAACAGGGGATAGGCAAGGCACACAGGGGATAGG
>N_chr4-190457558_+ (93 bp) 4
ttctttttaaatatactttttaaatccattaccgaattgctaaagcaggctatctggtggtgacacttggaaacttgccttataataagctccGTCAGACACGCAACAGGGGATAGGCAAGGCACACAGGGGATAGG
>N_chr8-59212904_+ (74 bp) 1
atttctttgcctggatgaaatctcagacaggacctgtagccttttcagttcgtcttcaataatttagtccccaAGTCAGACACGCAACAGGGGATAGGCAAGGCACACAGGGGATAGG
>N_chr5-104639391_+ (53 bp) 2
aacatcatggtattggtataaaaacagacacacagaccaatagaaagacaagaGTCAGACACGCAACAGGGGATAGGCAAGGCACACAGGGGATAGG
>N_chr4-35987993_- (82 bp) 1
aataccatgcagccacaaaaaGgaacaaaatcatgtcctttgcaacaaaatggatgcaactagaagtcattatcctaagcaaGTCAGACACGCAACAGGGGATAGGCAAGGCACACAGGGGATAGG
>N_chr2-73004168_+ (78 bp) 0
aggcctgggggagagagaggtggagaaaggggaagaaggagcctgactttccacttccaggtgctgcctggaccactAGTCAGACACGCAACAGGGGATAGGCAAGGCACACAGGGGATAGG
>N_chr14-79419861_+ (44 bp) 1
actgaacagttgttataaggatgatgtttctattgtgctaagcaGTCAGACACGCAACAGGGGATAGGCAAGGCACACAGGGGATAGG
>N_chr2-164130390_- (49 bp) 0
acagaaatgcatcTacctctaagctgAaaacagcaaaagcataggAcaAGTCAGACACGCAACAGGGGATAGGCAAGGCACACAGGGGATAGG
>N_chr5-94028929_- (37 bp) 1
catactgtggcggggtactttggaagaaaaattaaaaGTCAGACACGCAACAGGGGATAGGCAAGGCACACAGGGGATAGG
>N_chr1-182243203_+ (61 bp) 0
tctacaatacataaaatcatggtatatcagacttgattaaatatcatattttaaaatatAaGTCAGACACGCAACAGGGGATAGGCAAGGCACACAGGGGATAGG
>N_chr17-37226640_- (40 bp) 0
aagtccccctcctaggtcggccgtgacgcccaccttaagaGTCAGACACGCAACAGGGGATAGGCAAGGCACACAGGGGATAGG
>N_chr7-40972174_- (79 bp) 0
tTaaacatgttcaacctttgtcttactaatagtgcccactttttattgaatgattgtgatggcctatgcagtcctatgcGTCAGACACGCAACAGGGGATAGGCAAGGCACACAGGGGATAGG
>N_chr1-66087070_- (52 bp) 0
acaaatattgagagtagctttattcataatagctggcaactggaaagaattcGTCAGACACGCAACAGGGGATAGGCAAGGCACACAGGGGATAGG
>N_chr2-229245698_- (50 bp) 0
tagttgggcTccttcctcacaccatacacaaaaattacctcattatggatGTCAGACACGCAACAGGGGATAGGCAAGGCACACAGGGGATAGG
>N_chr1-158899703_+ (53 bp) 0
cttcctctgctcactcttacttccctcactccctcacaggtattgattatttcGTCAGACACGCAACAGGGGATAGGCAAGGCACACAGGGGATAGG
>N_chr16-52159590_+ (45 bp) 2
tcctgtgTccactgttgcaccActgttcttttcacaAactAtaacGTCAGACACGCAACAGGGGATAGGCAAGGCACACAGGGGATAGG
>N_chr15-90875609_+ (61 bp) 1
gTtTTaaatgcaaaacttcccagtggaaagtgctctggacaggtcaaaggcaaattcactaGTCAGACACGCAACAGGGGATAGGCAAGGCACACAGGGGATAGG
>N_chr12-7709366_- (36 bp) 0
gatcacCtgaggcccagggtttgagaccagcctggcGTCAGACACGCAACAGGGGATAGGCAAGGCACACAGGGGATAGG
>N_chr21-30073206_- (30 bp) 0
taTtcagaccaaatagAaagacttattttcGTCAGACACGCAACAGGGGATAGGCAAGGCACACAGGGGATAGG
>N_chr1-111465996_+ (61 bp) 0
accattgtgcttataattaataaagaaatacatcaactaaaaaataaaaataataaatttaGTCAGACACGCAACAGGGGATAGGCAAGGCACACAGGGGATAGG
>N_chr1-116090821_- (73 bp) 0
atgcttgtaaaccatatatctgaaaaaggactggtatttaaaaaaactctcaaaattcaacagccaaaaaAcaGTCAGACACGCAACAGGGGATAGGCAAGGCACACAGGGGATAGG
>N_chr20-48630692_+ (67 bp) 1
ataggtagttgtgtttgttgtggcattgtttgtagtagtgaaaaattagagacaggccaatgatataGTCAGACACGCAACAGGGGATAGGCAAGGCACACAGGGGATAGG
>N_chr16-69826602_+ (57 bp) 0
caagcctctgaTttacccaggcagaggacggtcctgggcaagaacatgggtggcaAaGTCAGACACGCAACAGGGGATAGGCAAGGCACACAGGGGATAGG
>N_chr11-12781616_+ (46 bp) 3
TcTtgcaatgaagataattttcatagctGtcatggactAagtAcaAGTCAGACACGCAACAGGGGATAGGCAAGGCACACAGGGGATAGG
>N_chr13-40183792_- (60 bp) 1
atggGgctgaaaaacacagcatgagaacttcatgaaaaatacacaagtatcaatagccgaGTCAGACACGCAACAGGGGATAGGCAAGGCACACAGGGGATAGG
>N_chr7-39919113_+ (60 bp) 0
tactccagcctgggcaatagagtaaAactacatctcaaaaaaaaaaaaaaaaaacttttAGTCAGACACGCAACAGGGGATAGGCAAGGCACACAGGGGATAGG
>N_chr11-118686727_- (80 bp) 0
gccggagagccggggcgtggtcatcgtggTtgtgattgtgtgcatcctggtcctggcggtgctgggcgctgtcctctattGTCAGACACGCAACAGGGGATAGGCAAGGCACACAGGGGATAGG
>N_chr18-3691140_+ (51 bp) 0
aagtgctgggactataggtgtgacccacagcacctggcctgatgatgActtGTCAGACACGCAACAGGGGATAGGCAAGGCACACAGGGGATAGG
>N_chr10-2635258_- (58 bp) 1
caactggtttaaagctattttaaattctatgttatatatataatatgtatatataataGTCAGACACGCAACAGGGGATAGGCAAGGCACACAGGGGATAGG
>N_chr12-109318501_- (52 bp) 0
gagtaagCataccatggctttacagcagaagaaagcgGtaagtaaaacttcaGTCAGACACGCAACAGGGGATAGGCAAGGCACACAGGGGATAGG
>N_chr4-63969683_+ (69 bp) 1
aattctttTcatcctcaacaTccatttttagtttttctctagactgaaatatttccatttcctacaagcGTCAGACACGCAACAGGGGATAGGCAAGGCACACAGGGGATAGG
>N_chr21-44099198_+ (47 bp) 1
aaTTcccacaccgctgacacgcacacagactcctccagcatagccacGTCAGACACGCAACAGGGGATAGGCAAGGCACACAGGGGATAGG
>N_chr2-235049795_- (46 bp) 0
agcccacctgacacccttgtcaagaagcattttgctcaaagtagctGTCAGACACGCAACAGGGGATAGGCAAGGCACACAGGGGATAGG
>N_chr7-104298080_+ (49 bp) 1
ccgacttCcacctctgggaaaggggaatgggaacatctgtctcccaAAAGTCAGACACGCAACAGGGGATAGGCAAGGCACACAGGGGATAGG
>N_chr14-30649634_- (57 bp) 2
aggcagaggttgcagtgagctgagattgcaTcactgcactccagcctgggcaacagaGTCAGACACGCAACAGGGGATAGGCAAGGCACACAGGGGATAGG
>N_chr1-231751830_- (48 bp) 0
tctgttaactaagaataaaatatcacacatgtAaactctacataaaatGTCAGACACGCAACAGGGGATAGGCAAGGCACACAGGGGATAGG
>N_chr1-160936209_+ (58 bp) 1
acacacagatataaaaataagatgcaaagttctacagtaaaattAttagacataaacaGTCAGACACGCAACAGGGGATAGGCAAGGCACACAGGGGATAGG
>N_chr10-28705448_- (95 bp) 2
gtgagctgattccataCagcctagcggattaaatgcagggatggaggtgggcaagagtaggggctacaggggatgacccatgactctctttagaaGTCAGACACGCAACAGGGGATAGGCAAGGCACACAGGGGATAGG
>N_chr19-19843098_- (55 bp) 0
ctcacattttatatgaaccccatttgccacagcagcactccagtgtcacatcaAaGTCAGACACGCAACAGGGGATAGGCAAGGCACACAGGGGATAGG
>N_chr7-150776185_- (75 bp) 0
gcttcgctagcggagcgttgggcagagcgggcatcgctgccccatgcagccctggaccAcggacggagtctagtcGTCAGACACGCAACAGGGGATAGGCAAGGCACACAGGGGATAGG
>N_chr14-18838460_- (54 bp) 3
aaGTatTagatcacatgagaactcacttactatcatgagaacagcatgggggaaGTCAGACACGCAACAGGGGATAGGCAAGGCACACAGGGGATAGG
>N_chr8-95147751_- (43 bp) 1
catgatgcattttaattaccttggaaatgctcatagtatattAGTCAGACACGCAACAGGGGATAGGCAAGGCACACAGGGGATAGG
>N_chr4-21552658_+ (56 bp) 0
ttttctaatgctacgtgcatgtgtgcgcatatagcacagcctgtagtgaaaagactGTCAGACACGCAACAGGGGATAGGCAAGGCACACAGGGGATAGG
>N_chr7-149173105_- (52 bp) 0
attgagaccagatttccacatcacaaatgtgatgctcttgccaccactgcttGTCAGACACGCAACAGGGGATAGGCAAGGCACACAGGGGATAGG
>N_chr2-219950122_- (64 bp) 0
TtcattgcaacctccgcctccctggttGaagtgatccttctgtctcagcctccaaagtagctggGTCAGACACGCAACAGGGGATAGGCAAGGCACACAGGGGATAGG
>N_chr12-95373494_+ (35 bp) 0
aacacatctgcaCtactacagtacaaggAaAaaaAGTCAGACACGCAACAGGGGATAGGCAAGGCACACAGGGGATAGG
>N_chr5-22460309_+ (67 bp) 2
gcagccagcctcaactgagtggtaactggccacagaaacctatgtaagaccaactgccaccagaaagGTCAGACACGCAACAGGGGATAGGCAAGGCACACAGGGGATAGG
>N_chr10-71084905_+ (51 bp) 1
TtgTtggaaTtgtggtgaaggctgcgcagagcccagtgtgTcaggcccCgaGTCAGACACGCAACAGGGGATAGGCAAGGCACACAGGGGATAGG
>N_chr4-140114317_+ (80 bp) 1
attgctgttcGtggttatttccctgataatcgctccccagaggtcagtctggctacaacctagcatatttgagcacGgtAGTCAGACACGCAACAGGGGATAGGCAAGGCACACAGGGGATAGG
>N_chr3-47338982_+ (31 bp) 0
agttcagCtagggcctgagtctcccgtgggcGTCAGACACGCAACAGGGGATAGGCAAGGCACACAGGGGATAGG
>N_chr16-81380485_- (97 bp) 0
acaccactaagtctagacagttgttcttgtcatcgccttgatgtgattcagagtgaccatcaaaggtgagctgtgGatcatcaaaggtgagatataaGTCAGACACGCAACAGGGGATAGGCAAGGCACACAGGGGATAGG
>N_chr7-137220854_- (60 bp) 0
ctgtcccttggggctctgttgaaatgcaggcacaaaggcacggcggccttcCtgggtcacGTCAGACACGCAACAGGGGATAGGCAAGGCACACAGGGGATAGG
>N_chr8-68696075_+ (50 bp) 0
gtaggactatatgctgagtttggtgagtccttatgcaacccattgaatgAGTCAGACACGCAACAGGGGATAGGCAAGGCACACAGGGGATAGG
>N_chr1-8110241_- (36 bp) 0
ctTtatttgcccttgcagagaaacagtctcataatcGTCAGACACGCAACAGGGGATAGGCAAGGCACACAGGGGATAGG
>N_chr6-37815344_- (51 bp) 0
tgatctataccaagacaagcatgatcatgcggtgatgtgttattgtccatcGTCAGACACGCAACAGGGGATAGGCAAGGCACACAGGGGATAGG
>N_chr12-33359980_+ (79 bp) 0
GtcatctgccaccaggtccTtcccccaacattgggaattacaatttgacatgagatttggatgAAtacacagaAccaaaGTCAGACACGCAACAGGGGATAGGCAAGGCACACAGGGGATAGG
>N_chr7-38856215_- (77 bp) 0
gaatagggagctgtcctccagggtggaaggcatagaaagtttggacacaacttcttatttgaagagtgacaaatgtcGTCAGACACGCAACAGGGGATAGGCAAGGCACACAGGGGATAGG
>N_chr15-55115236_+ (56 bp) 0
ggtcttatggaattagaaaagtggatcaggatcagattgtgagaagccttgactcaGTCAGACACGCAACAGGGGATAGGCAAGGCACACAGGGGATAGG
>N_chr1-179295224_+ (62 bp) 0
atggcttgggtaagcagttctggcttctcatggagttggaggcaagtggtggctggaacagaGTCAGACACGCAACAGGGGATAGGCAAGGCACACAGGGGATAGG
>N_chr15-30978892_- (40 bp) 1
gcagggaggggaaacacacaggcaaattagaattaggcccGTCAGACACGCAACAGGGGATAGGCAAGGCACACAGGGGATAGG
>N_chr10-87513754_+ (87 bp) 2
gctggatttttcaatattagttcttaataaaagccaaagaAatgcgttttctgcctgtaaaactccagtttgttcaggaacaggatgGTCAGACACGCAACAGGGGATAGGCAAGGCACACAGGGGATAGG
>N_chr2-98591437_- (60 bp) 1
gcgtcacgggaaccgacttccgccgcggacgcgcTaTctctcggcccccgtagtcctcggGTCAGACACGCAACAGGGGATAGGCAAGGCACACAGGGGATAGG
>N_chr6-34537763_+ (50 bp) 1
ccagctactcTagaggccgaggcaggagaattgcttgaacctggaaggcgGTCAGACACGCAACAGGGGATAGGCAAGGCACACAGGGGATAGG
>N_chr5-8053203_+ (56 bp) 1
cctttatagagtcctatttaaaaattaattgcttagaccagtgCcttagGgcttttGTCAGACACGCAACAGGGGATAGGCAAGGCACACAGGGGATAGG
>N_chr4-146379908_- (45 bp) 0
ataaagcctaaattgacaaatgggatctaattaaactaaagagctGTCAGACACGCAACAGGGGATAGGCAAGGCACACAGGGGATAGG
>N_chr2-213416636_- (63 bp) 0
taaattagataatacccatagagcttttggaagagtagTtggcacaaggtaagccatctattAGTCAGACACGCAACAGGGGATAGGCAAGGCACACAGGGGATAGG
>N_chr14-31987699_- (27 bp) 0
tagtatactacagAtattaacttggagGTCAGACACGCAACAGGGGATAGGCAAGGCACACAGGGGATAGG
>N_chr4-140275765_+ (54 bp) 2
aatGttgacaggtcagttttcatcccattctacattttaAaatatatattctatGTCAGACACGCAACAGGGGATAGGCAAGGCACACAGGGGATAGG
>N_chr8-120871649_+ (69 bp) 0
agtttgagatcagactgggcaacatagtgaaaccccatctctacaaacaatacaaaaGttagtcaggcaGTCAGACACGCAACAGGGGATAGGCAAGGCACACAGGGGATAGG
>N_chr14-83139991_+ (41 bp) 0
tgttctatctgaattccttgagcagtggcttgtagttctccGTCAGACACGCAACAGGGGATAGGCAAGGCACACAGGGGATAGG
>N_chr17-12675514_+ (50 bp) 1
TtttaaagggagaataggggaatgagcagagActccgtagagtcagggaaGTCAGACACGCAACAGGGGATAGGCAAGGCACACAGGGGATAGG
>N_chr4-143526726_- (59 bp) 0
atgaacctggaagacattatgttaaataaggcaggcacagaaagacacatctgcatgAtGTCAGACACGCAACAGGGGATAGGCAAGGCACACAGGGGATAGG
>N_chr13-88223387_+ (54 bp) 0
tggctggagaggcctcaTaatcatgacggaaggcaaaagagtagtaagtcacatGTCAGACACGCAACAGGGGATAGGCAAGGCACACAGGGGATAGG
>N_chr13-73319691_- (59 bp) 0
tgatTtggtaccattactgatttattttctttcttttctcagttgctgagtaaaatAccGTCAGACACGCAACAGGGGATAGGCAAGGCACACAGGGGATAGG
>N_chr9-107128310_- (76 bp) 0
aAcctgggcaacacagccagaccccatccctacaaaaaatacaaaaattagccagatgtggtgacacacgcctgtaGTCAGACACGCAACAGGGGATAGGCAAGGCACACAGGGGATAGG
>N_chr10-31975190_+ (62 bp) 1
gGcTttaTTttgTTacgtgcttgctgtactactaggggaagtcactgggtttctctgggtcaGTCAGACACGCAACAGGGGATAGGCAAGGCACACAGGGGATAGG
>N_chr10-96268386_+ (95 bp) 1
gtTaataaataatgcaaaatatttagaagaattggactctgaagaaatagaaataactttttcttattCtcttttcatatatgcacaagaAtGTCAGACACGCAACAGGGGATAGGCAAGGCACACAGGGGATAGG
>N_chr16-69542469_- (73 bp) 1
cccagcctcccaagtagctgggactacaAgtatgtcccaccatgcctggctaattttttaaatttttgtagggGTCAGACACGCAACAGGGGATAGGCAAGGCACACAGGGGATAGG
>N_chr12-101867011_- (50 bp) 1
ttgtcgcTgacagcattgcttgggaaataggattctcctctactcctgggGTCAGACACGCAACAGGGGATAGGCAAGGCACACAGGGGATAGG
>N_chr11-66178147_+ (124 bp) 0
ctgcagccgtagctcgcaggcccaaatgatcctcccgtctcagcctcccaagtacttaggactacaggcatatgccaccaaatcctactattagaagaattttatttttggccgggcgtggtAgGTCAGACACGCAACAGGGGATAGGCAAGGCACACAGGGGATAGG
>N_chr7-104631691_- (52 bp) 0
tTTtaacattggtagttcttgaagcgctaagtgaaaagatacctacagaaaaGTCAGACACGCAACAGGGGATAGGCAAGGCACACAGGGGATAGG
>N_chr1-219883858_+ (70 bp) 2
atttcttttCcctgggctgcattctgcaatccaaaatttgtataaatcCataaagcactcaagattcagcGTCAGACACGCAACAGGGGATAGGCAAGGCACACAGGGGATAGG
>N_chr22-33814564_- (48 bp) 0
gTtgtTaagatctgactcagatatgtctgacagagattctttattattGTCAGACACGCAACAGGGGATAGGCAAGGCACACAGGGGATAGG
>N_chr12-93851722_+ (47 bp) 1
TtagaTtgaaCtgcagtggcctgatcatgActcactgcagctttgaaGTCAGACACGCAACAGGGGATAGGCAAGGCACACAGGGGATAGG
>N_chr1-144159994_- (40 bp) 0
TtttgtgctcctcagtctagtccaccccacagGaaaatcaGTCAGACACGCAACAGGGGATAGGCAAGGCACACAGGGGATAGG
>N_chr4-116038510_+ (83 bp) 1
tggttgtttctttGttgtggagtCttaagaaatctttgtaataggtaacagtcgtatatttgatgtgtcctttgcaaatatttGTCAGACACGCAACAGGGGATAGGCAAGGCACACAGGGGATAGG
>N_chr3-172534817_+ (68 bp) 1
ccttcctgaggatatggagtgagtggaacagaatgttggaaaagatgcctgggagatggaggagaatgGTCAGACACGCAACAGGGGATAGGCAAGGCACACAGGGGATAGG
>N_chr6-136115585_- (43 bp) 0
tcttcccatttcctctctcctctgcccaccaGggtaAccactAGTCAGACACGCAACAGGGGATAGGCAAGGCACACAGGGGATAGG
>N_chr4-165173278_- (48 bp) 0
acaaaagaactgaaatcctaaaaacggtctgttagaccacagtgcaatGTCAGACACGCAACAGGGGATAGGCAAGGCACACAGGGGATAGG
>N_chr3-148450379_+ (52 bp) 1
gttagccaggatAgtctcgatctcctgaccttgttatcCgcccgcctcggccGTCAGACACGCAACAGGGGATAGGCAAGGCACACAGGGGATAGG
>N_chr8-59759840_- (42 bp) 0
atttattttagacgtggtctcactgttccccaggctAAaAGTCAGACACGCAACAGGGGATAGGCAAGGCACACAGGGGATAGG
>N_chr7-63993247_- (40 bp) 1
tagtgaatcggaatctggcacatgacactgattaacaggtGTCAGACACGCAACAGGGGATAGGCAAGGCACACAGGGGATAGG
>N_chr13-23285325_+ (52 bp) 0
aataaacaacgtttcaaaattaaaactgaaatttaaaaatgtttcctgAtcaGTCAGACACGCAACAGGGGATAGGCAAGGCACACAGGGGATAGG
>N_chr1-34707106_+ (114 bp) 0
aggcatgcaaaagacatggagatcacagtgggagacatacttactggctgcactttgtacCtgttagacccattttcaatcccacctaccaGttatacagacaatgtgaacattGTCAGACACGCAACAGGGGATAGGCAAGGCACACAGGGGATAGG
>N_chr10-112402851_+ (35 bp) 0
acccagaaacgtcctcttaacaccttcaagctgtgGTCAGACACGCAACAGGGGATAGGCAAGGCACACAGGGGATAGG
>N_chr11-108272698_+ (38 bp) 0
ccttccttgtactgaatgcttggtacacatataatcctGTCAGACACGCAACAGGGGATAGGCAAGGCACACAGGGGATAGG
>N_chr2-121393820_- (54 bp) 2
taggaggccagtgTggtagctgcatccatgaccagaaatcaaggaagggcgTatGTCAGACACGCAACAGGGGATAGGCAAGGCACACAGGGGATAGG
>N_chr2-172143020_- (69 bp) 1
aatgccatggcaatgtcaggaagttaccctatatggtctaaaagtgggaggaactctcacagcagcgaaGTCAGACACGCAACAGGGGATAGGCAAGGCACACAGGGGATAGG
>N_chr2-143886491_- (71 bp) 1
agtaattttcacaagaaacctgtgaaaagatagcactcatcctcaataacaGtttgaggttgattctgataGTCAGACACGCAACAGGGGATAGGCAAGGCACACAGGGGATAGG
>N_chr6-153776772_- (57 bp) 0
agattctagataaggcctggaaacatgtggaactagccacactcactagctatgctgGTCAGACACGCAACAGGGGATAGGCAAGGCACACAGGGGATAGG
>N_chr5-146333835_+ (64 bp) 1
aaagagtaaactcttgtagatctatttggaatccgggcaagaaagtatcatttgagtttaaaggGTCAGACACGCAACAGGGGATAGGCAAGGCACACAGGGGATAGG
>N_chr2-200489917_+ (46 bp) 1
catttcttttccatactgccctggcagcaaacttctgcctAgacatGTCAGACACGCAACAGGGGATAGGCAAGGCACACAGGGGATAGG
>N_chr1-44198404_- (48 bp) 0
gaggaggacttggtggcagggaggaggggagcagttcagacctattacGTCAGACACGCAACAGGGGATAGGCAAGGCACACAGGGGATAGG
>N_chr3-44700050_+ (47 bp) 0
ggaagacaggacctggcatctacctcttggaactccaaatctgactgGTCAGACACGCAACAGGGGATAGGCAAGGCACACAGGGGATAGG
>N_chr13-19412563_- (70 bp) 1
aacggaaaagaagttgtgtggcagttaccaatttgtagtgtagtaaatatcaCgtaatcaagatatttggGTCAGACACGCAACAGGGGATAGGCAAGGCACACAGGGGATAGG
>N_chr7-94761599_+ (47 bp) 0
tcaaactcctgggctcaagtggtcctcctgcttTagcttcccaagtaGTCAGACACGCAACAGGGGATAGGCAAGGCACACAGGGGATAGG
>N_chr15-76592149_- (52 bp) 1
TTtccccctcccccattaattttataggggaaattttggtcctgagaggttaGTCAGACACGCAACAGGGGATAGGCAAGGCACACAGGGGATAGG
>N_chr1-88617036_- (52 bp) 1
tgtgattatttTcccagttctggaattcataatggaatagacatactcagcaGTCAGACACGCAACAGGGGATAGGCAAGGCACACAGGGGATAGG
>N_chr14-101575178_- (62 bp) 0
cctcaactttcctggtgacctctgcagTctctctcttcaggCtctccagagtggttatgatcGTCAGACACGCAACAGGGGATAGGCAAGGCACACAGGGGATAGG
>N_chr21-21901377_+ (41 bp) 0
ccggctaattttttgtatttttagtacagatggggtttcacGTCAGACACGCAACAGGGGATAGGCAAGGCACACAGGGGATAGG
>N_chr3-97932789_- (50 bp) 1
attagttatgagatatggtagtgagagaaaagaattttgagcaatatactGTCAGACACGCAACAGGGGATAGGCAAGGCACACAGGGGATAGG
>N_chr13-85248368_- (52 bp) 1
TtaacagtgccataaagaggcGgtatttatcaatgattgcttatgattaaaaGTCAGACACGCAACAGGGGATAGGCAAGGCACACAGGGGATAGG
>N_chr5-62647836_- (90 bp) 1
TactttcttgtcttctctctgcttctgacaactctgcctttgtcccactgcttggagaacccatgctctctcctatcATCtctgAagaAaAaaGTCAGACACGCAACAGGGGATAGGCAAGGCACACAGGGGATAGG
>N_chr4-6349166_+ (63 bp) 0
TacagattgggtgccatcatctccttactaatgggagatgaggaagctAgggtgctggcatggGTCAGACACGCAACAGGGGATAGGCAAGGCACACAGGGGATAGG
>N_chr18-8418278_+ (51 bp) 2
ccacaggtttatctctgctctagataattcatttcttcccGgaacAtggtaGTCAGACACGCAACAGGGGATAGGCAAGGCACACAGGGGATAGG
>N_chr19-52457678_+ (50 bp) 1
tgccgacatggttgcggttcagttcacaggaaggggaaagatAagtctgcGTCAGACACGCAACAGGGGATAGGCAAGGCACACAGGGGATAGG
>N_chr6-153660171_+ (41 bp) 0
tgactatttctatattaggaaagccttagcaggatgtgataGTCAGACACGCAACAGGGGATAGGCAAGGCACACAGGGGATAGG
>N_chr4-70545969_- (44 bp) 1
gaccatctaaagggaaatattatgacctgattttcattttacgtGTCAGACACGCAACAGGGGATAGGCAAGGCACACAGGGGATAGG
>N_chr14-84383127_+ (91 bp) 0
tccagaagtccctaagaacagaaaatagcatcatgttaaattccattgcatttcttttttaactacaggcgttttaacatttttcttctcgGTCAGACACGCAACAGGGGATAGGCAAGGCACACAGGGGATAGG
>N_chr9-90692794_- (51 bp) 0
tctacattcTttTacagctgaaatgacccaaaatgaaccaaaaataAattgGTCAGACACGCAACAGGGGATAGGCAAGGCACACAGGGGATAGG
>N_chr4-70214255_- (33 bp) 3
gcagcacactcattaaatcttaaagcttcaaaaGTCAGACACGCAACAGGGGATAGGCAAGGCACACAGGGGATAGG
>N_chr6-113558033_- (50 bp) 0
tcctccttcatcaactTttggacctctctcagggacctgcctaaccctccGTCAGACACGCAACAGGGGATAGGCAAGGCACACAGGGGATAGG
>N_chr15-43291710_- (45 bp) 1
ctgtggttcattccgtaagtctgagatcgcagccataaaccttttGTCAGACACGCAACAGGGGATAGGCAAGGCACACAGGGGATAGG
>N_chr4-189872099_+ (63 bp) 0
gagTaagggagagaacaaaagcatctccccagaagaggtaatttctatgattttgacaaagatGTCAGACACGCAACAGGGGATAGGCAAGGCACACAGGGGATAGG
>N_chr20-5732557_+ (71 bp) 1
tgacgaaagagcaggtggtgtggacttgctatttggaggttgagggcctgtcttctgccccttcgatcattGTCAGACACGCAACAGGGGATAGGCAAGGCACACAGGGGATAGG
>N_chr12-82410740_- (117 bp) 1
tatgtatcaattgattcagaaatcctcctttcagaaatcataaaatatgaaagaaacttgtgactTagattgaaaaaaaaaataaggctttgagatatgggacccaggctgtgttatGTCAGACACGCAACAGGGGATAGGCAAGGCACACAGGGGATAGG
>N_chr19-61428189_- (45 bp) 0
actagatatggctgcaaattgcacatcctcatggagtctagAaAaGTCAGACACGCAACAGGGGATAGGCAAGGCACACAGGGGATAGG
>N_chr15-89591817_+ (68 bp) 1
ctctcttaagagaggccctggctggTagttgctggtgttggagaggagaatgaagtAcaatgtggcctGTCAGACACGCAACAGGGGATAGGCAAGGCACACAGGGGATAGG
>N_chr10-102714949_+ (52 bp) 0
cccaccccagtcccctggTttttaaacatttcttcttgctttggattgtccaGTCAGACACGCAACAGGGGATAGGCAAGGCACACAGGGGATAGG
>N_chr3-146298780_+ (66 bp) 0
tcttgctgatttcaaaaggcaatcatcttaagtttcaacaCtaagtatgatactacatttgctttaGTCAGACACGCAACAGGGGATAGGCAAGGCACACAGGGGATAGG
>N_chr8-1615733_- (41 bp) 0
TaTagaaaaagaaaaatacttagaccgtaatttgtcaagacGTCAGACACGCAACAGGGGATAGGCAAGGCACACAGGGGATAGG
>N_chr1-51720948_+ (76 bp) 0
ctcctgatctcaagtAaCccacccgttgtggcttcccaaagtgctgggattacaagcatgagccaccacacccggcGTCAGACACGCAACAGGGGATAGGCAAGGCACACAGGGGATAGG
>N_chr16-61858005_+ (79 bp) 1
TTTtcTTaagtataatatagacactgattgaggttatactttcctaaatatgtcaaacaaaagtgctactagatcttatGTCAGACACGCAACAGGGGATAGGCAAGGCACACAGGGGATAGG
>N_chr6-126334803_+ (41 bp) 1
cctGTcaaagtgctggAattacaggcatgagctactgcgccGTCAGACACGCAACAGGGGATAGGCAAGGCACACAGGGGATAGG
>N_chr6-116980722_+ (40 bp) 2
gatTgagaccatcctggcttacacggtAaaaccccgtctcGTCAGACACGCAACAGGGGATAGGCAAGGCACACAGGGGATAGG
>N_chr13-47107671_+ (67 bp) 1
ttaacaaaatagatagactgctagctagaataataaagagagaaaaatcaaatagatacaattaaaaGTCAGACACGCAACAGGGGATAGGCAAGGCACACAGGGGATAGG
>N_chr13-93458943_- (65 bp) 1
tgaaagtgtttataagactaatgtaatgttgtcttaactgttaatatttacaatatggcaccaaaGTCAGACACGCAACAGGGGATAGGCAAGGCACACAGGGGATAGG
>N_chr4-65537884_+ (52 bp) 1
tattcttgctctgttcaaattccctcttgttataaagacatcaccttagtggGTCAGACACGCAACAGGGGATAGGCAAGGCACACAGGGGATAGG
>N_chr19-23548368_+ (59 bp) 1
ctggccaggtcaattttgttacaaataggcttttgagggcagtatgcctcaatgtagcaGTCAGACACGCAACAGGGGATAGGCAAGGCACACAGGGGATAGG
>N_chr2-219233134_- (39 bp) 0
tatgcaaatacgcaacaaatatgttcaacaagtaagcaaGTCAGACACGCAACAGGGGATAGGCAAGGCACACAGGGGATAGG
>N_chr13-63085104_- (81 bp) 2
tatttttcaaaatgcataataataatagaaatcataataagaatatatttcagttgtctttttgccttcaGtttgatacctGTCAGACACGCAACAGGGGATAGGCAAGGCACACAGGGGATAGG
>N_chr6-47015473_+ (77 bp) 0
ctgtatGtaatagagattgtaaatggaattgaatccactttcgatgaatgaggatttccagctacttccagatattcGTCAGACACGCAACAGGGGATAGGCAAGGCACACAGGGGATAGG
>N_chr5-38551468_+ (71 bp) 0
gaggagTagagagaaatgaggcggtggggggagaggaggaaagggagggggttgctatcaagaaataAcaaGTCAGACACGCAACAGGGGATAGGCAAGGCACACAGGGGATAGG
>N_chr12-67021242_+ (65 bp) 1
ctGtgcagacttgtctttttatctatgagactataaaacaccatataaagggaaattgtccgtatGTCAGACACGCAACAGGGGATAGGCAAGGCACACAGGGGATAGG
>N_chr5-40444122_+ (51 bp) 0
aatcaaactagaagcgccctatggcagattaaGgatggccacaaattctttGTCAGACACGCAACAGGGGATAGGCAAGGCACACAGGGGATAGG
>N_chr15-86793611_- (59 bp) 1
tctgggagccactgggagcccagggtctcctccctgtgctcaaataccaggcttccgagGTCAGACACGCAACAGGGGATAGGCAAGGCACACAGGGGATAGG
>N_chr7-81493070_- (91 bp) 1
agcaatacaataatactagaaagcttgaatacctcactttcagcgatggatagaacagccagacagatgatcaatctggaaacagaggactGTCAGACACGCAACAGGGGATAGGCAAGGCACACAGGGGATAGG
>N_chr1-159584961_- (67 bp) 0
tTTtgatctcaggtgatccacccgcctcagcctcccaaagtgctgggattacagccatgagctaccgGTCAGACACGCAACAGGGGATAGGCAAGGCACACAGGGGATAGG
>N_chr14-93175483_- (49 bp) 0
tagtccaagataaatgaagacacaattgattactaaatagcacggtaaaGTCAGACACGCAACAGGGGATAGGCAAGGCACACAGGGGATAGG
>N_chr12-92677782_- (57 bp) 0
aTaaggtggtTagccccatgtcagtttattttgaaaagagtagactcccaacaatttGTCAGACACGCAACAGGGGATAGGCAAGGCACACAGGGGATAGG
>N_chr5-1377263_- (51 bp) 1
tacttagtaggcagttttttccggtttctttccattatgtttattgatctgGTCAGACACGCAACAGGGGATAGGCAAGGCACACAGGGGATAGG
>N_chr12-18992555_- (58 bp) 0
gctaaatgcataagtcacttgtgccccatatgtacttggtgttccagaccagattgtAGTCAGACACGCAACAGGGGATAGGCAAGGCACACAGGGGATAGG
>N_chr7-91926497_+ (89 bp) 1
gagtagattcatcattaataagtaacagattttaggaaaatcaaaaaatggctaataaaatgaacacaatgtaaaacatttattaaaatGTCAGACACGCAACAGGGGATAGGCAAGGCACACAGGGGATAGG
>N_chr5-162660518_- (43 bp) 0
gttgttattatgtgtgaatattcatgagactttttgttaAaaAGTCAGACACGCAACAGGGGATAGGCAAGGCACACAGGGGATAGG
>N_chr4-85500934_+ (68 bp) 0
atgtataaaatgtcaaaaataggagtagaaacctcagagagtaggtgaaagaattggatgatcattgaGTCAGACACGCAACAGGGGATAGGCAAGGCACACAGGGGATAGG
>N_chr7-6667366_+ (70 bp) 2
ttctttccagtgTagactaaaaaaatttagcatcttcctactctgctgtgattacttcacatttcatgccGTCAGACACGCAACAGGGGATAGGCAAGGCACACAGGGGATAGG
>N_chr8-98520382_+ (44 bp) 0
cacctatgtctatcttcCctgggctggttctaaattAtattcttGTCAGACACGCAACAGGGGATAGGCAAGGCACACAGGGGATAGG
>N_chr1-39159921_+ (61 bp) 0
ctgaaaataaaggctttttctctccTctgcatttttcacccacccactcacccgcctcccaGTCAGACACGCAACAGGGGATAGGCAAGGCACACAGGGGATAGG
>N_chr11-14392864_- (64 bp) 1
gggcctcccagcttatccagactctaggatccccctcttctctgggatacctttcacCcccatgGTCAGACACGCAACAGGGGATAGGCAAGGCACACAGGGGATAGG
>N_chr11-105895116_- (39 bp) 0
cctaaaaAtttcctaatgctactttacaatccttcccacGTCAGACACGCAACAGGGGATAGGCAAGGCACACAGGGGATAGG
>N_chr7-24851328_+ (54 bp) 0
gggtactgcataccataatttagaaaacttttgagctaatctaattgttttaatGTCAGACACGCAACAGGGGATAGGCAAGGCACACAGGGGATAGG
>N_chr7-81719307_+ (37 bp) 1
attagacaatataacaatgattgttttccaaaaacatGTCAGACACGCAACAGGGGATAGGCAAGGCACACAGGGGATAGG
>N_chr9-116758677_- (40 bp) 3
gtaatcccagcattctgggaggccgaggcaggccagattaGTCAGACACGCAACAGGGGATAGGCAAGGCACACAGGGGATAGG
>N_chr9-105801700_+ (60 bp) 2
agtggcgggcccggaagcatggcggccacccaaacgccaggcgatggaagccgttagggcGTCAGACACGCAACAGGGGATAGGCAAGGCACACAGGGGATAGG
>N_chr18-46746847_- (42 bp) 0
gtgctgggattacaggcgcgagccaccgtgccctgccggtccGTCAGACACGCAACAGGGGATAGGCAAGGCACACAGGGGATAGG
>N_chr12-31832759_+ (70 bp) 3
tgaccaggctggagtgcagtggtgcgatgttggctcactacaagctccgcctcatgagttcacaccattcGTCAGACACGCAACAGGGGATAGGCAAGGCACACAGGGGATAGG
>N_chr14-74159697_- (76 bp) 2
ttggcctcccaaagtgctgggattacaggcgtgagccaccgcgcctggccagattcctttttctgagcgaaggagcGTCAGACACGCAACAGGGGATAGGCAAGGCACACAGGGGATAGG
>N_chr16-80930374_+ (34 bp) 0
gaggattccttatctcccataattaaaagtcctgGTCAGACACGCAACAGGGGATAGGCAAGGCACACAGGGGATAGG
>N_chr5-164404691_+ (41 bp) 0
ttggtcttttTacatagtctcgtatttcttggaggctttgtGTCAGACACGCAACAGGGGATAGGCAAGGCACACAGGGGATAGG
>N_chr14-83882500_- (61 bp) 1
ctaatttgttcttgtaataaggagcaactggaaaaaaaacaaaaggctggtttgtgttgctGTCAGACACGCAACAGGGGATAGGCAAGGCACACAGGGGATAGG
>N_chr14-55113722_+ (49 bp) 0
tagctaatgacttctagatctgcagctgaagaagtttcgatgaaccttcGTCAGACACGCAACAGGGGATAGGCAAGGCACACAGGGGATAGG
>N_chr21-19506845_- (115 bp) 1
aggtagaggaagtaaaaagatcgtgcaagcattgaaaacgtgcgcatttttgtggaaaaggaaagaagatgatggcactcaaaatgaAgaatttaaatgggaCaatgtcaaataAGTCAGACACGCAACAGGGGATAGGCAAGGCACACAGGGGATAGG
>N_chr2-105917321_+ (69 bp) 0
gaggacttctgtaccctcactatctgcttaagtCctttcttattaactcctatatcacttgggcactctGTCAGACACGCAACAGGGGATAGGCAAGGCACACAGGGGATAGG
>N_chr1-59116929_- (50 bp) 0
aTaggcagagtagatttagcctaattcttaagggccctagggttttggaaGTCAGACACGCAACAGGGGATAGGCAAGGCACACAGGGGATAGG
>N_chr3-87876231_+ (58 bp) 0
gaaaaagtggtacaaatttgtgaaattaaactaatgtgtgtaggattgttcatattttGTCAGACACGCAACAGGGGATAGGCAAGGCACACAGGGGATAGG
>N_chr17-32875514_- (50 bp) 0
tatgtataatcataagctctccaaagggattgaaaaaaaacttgcactcaGTCAGACACGCAACAGGGGATAGGCAAGGCACACAGGGGATAGG
>N_chr11-92416896_- (79 bp) 0
aattttttttcaaggtttttaacttctttgccattggtttgaacttcctcctttagctcggagtagtttgatcttctgaGTCAGACACGCAACAGGGGATAGGCAAGGCACACAGGGGATAGG
>N_chr9-90130194_- (42 bp) 0
agccgggactatttattttataattttctatccttcattttaGTCAGACACGCAACAGGGGATAGGCAAGGCACACAGGGGATAGG
>N_chr8-94552968_- (59 bp) 1
tgTccactttttgacggggttgtttgattttttcttgtaaatttgtttaagttctttgGTCAGACACGCAACAGGGGATAGGCAAGGCACACAGGGGATAGG
>N_chr11-28436068_+ (67 bp) 1
gagtgttgtagttgggaatataggaatgttgtaaagctccTcctcagggcatcccacagctggcaaAGTCAGACACGCAACAGGGGATAGGCAAGGCACACAGGGGATAGG
>N_chr17-32154554_+ (50 bp) 0
aatccTttagtgtctgtgtctctggctgcctgactttctgggtctctgtgGTCAGACACGCAACAGGGGATAGGCAAGGCACACAGGGGATAGG
>N_chr1-27444733_- (82 bp) 0
attagctgtgcatggtggcaggcacctataatcccagctactcgggaagctgaAgcaggagaatcgtctgaacccgggaggcGTCAGACACGCAACAGGGGATAGGCAAGGCACACAGGGGATAGG
>N_chr6-154797367_+ (51 bp) 0
agtttctactctatatgatttaataatcagacttttattgtcttcttacatGTCAGACACGCAACAGGGGATAGGCAAGGCACACAGGGGATAGG
>N_chr7-113971023_+ (62 bp) 0
tgtctagagacttagagatcacatgtaaataaccacacaaatcTataacatctgtgaattttGTCAGACACGCAACAGGGGATAGGCAAGGCACACAGGGGATAGG
>N_chr3-184139272_- (58 bp) 2
aactttgtacagattactgtgtgcagatGgttactgtcttaatattaagtttcccagaGTCAGACACGCAACAGGGGATAGGCAAGGCACACAGGGGATAGG
>N_chr2-25066140_- (57 bp) 0
agtggataaggcattccatgagtccatagatgtttctatggactgcaattccatatgGTCAGACACGCAACAGGGGATAGGCAAGGCACACAGGGGATAGG
>N_chr1-235481325_- (96 bp) 2
atcaggggccaaccgatctaaacagattacaaagagaaaaaatagtcaaccaggtagaatgctacctggaagttgagtgagaaggcagtttagaGtGTCAGACACGCAACAGGGGATAGGCAAGGCACACAGGGGATAGG
>N_chr10-121989185_+ (85 bp) 0
gggagaaccactgctctcttcaaagctgtcagacagggatatttaagtctgcagagAttactgctgtctttgtttgtctgtgcGTCAGACACGCAACAGGGGATAGGCAAGGCACACAGGGGATAGG
>N_chr7-47101816_+ (60 bp) 0
ggtcctttaaggatataatgtacgggattacacaagtaaataggaattacaataattcatGTCAGACACGCAACAGGGGATAGGCAAGGCACACAGGGGATAGG
>N_chr2-89923116_- (39 bp) 1
aaattcaaaggatcataactggctattatatgccaataaGTCAGACACGCAACAGGGGATAGGCAAGGCACACAGGGGATAGG
>N_chr7-108416778_- (62 bp) 0
aagtcttcagacGgtggaaggcaaggcattcCgttttgacatatggactattgagtgtgaAcGTCAGACACGCAACAGGGGATAGGCAAGGCACACAGGGGATAGG
>N_chr2-42351518_+ (34 bp) 3
acttaattctaaaacctatgtattttcttttttaGTCAGACACGCAACAGGGGATAGGCAAGGCACACAGGGGATAGG
>N_chr14-80180842_+ (41 bp) 0
tggaaagtaaaagaatttgagtcatgacaactggccttaatGTCAGACACGCAACAGGGGATAGGCAAGGCACACAGGGGATAGG
>N_chr1-229927023_- (74 bp) 1
aaagacacagggcacctcactgtttaaggacagactctgaagccaggtctcctaCtgaagactgcttaagattaGTCAGACACGCAACAGGGGATAGGCAAGGCACACAGGGGATAGG
>N_chr8-118579958_- (48 bp) 0
aaaaaacttggttttatagcaagtacagcatcattagtggtaactaaaGTCAGACACGCAACAGGGGATAGGCAAGGCACACAGGGGATAGG
>N_chr15-53874980_- (44 bp) 0
ctccaagggatatagacaaAgttagattctccagttgcttaAttGTCAGACACGCAACAGGGGATAGGCAAGGCACACAGGGGATAGG
>N_chr2-54326747_- (76 bp) 1
attaatccatttatTtacaggcaacccatttttgacaaagatgccaagaacgttaGttgggggaaagaacaatcttGTCAGACACGCAACAGGGGATAGGCAAGGCACACAGGGGATAGG
>N_chr3-144022189_+ (45 bp) 0
aTttcaaacgcttctttcacttgttcatcatgtccactaccccttGTCAGACACGCAACAGGGGATAGGCAAGGCACACAGGGGATAGG
>N_chr6-120106490_+ (36 bp) 0
ctctgtagatctgtagaagcgaggttccaggccaggGTCAGACACGCAACAGGGGATAGGCAAGGCACACAGGGGATAGG
>N_chr9-25920483_+ (58 bp) 0
ttcagctttctacatatggctagccagttttcccagcaccatttattaaatagggaatGTCAGACACGCAACAGGGGATAGGCAAGGCACACAGGGGATAGG
>N_chr22-25086231_- (51 bp) 1
aggtgcataaaggataaatcgttagacctgggtgtaaaggaggatattgacGTCAGACACGCAACAGGGGATAGGCAAGGCACACAGGGGATAGG
>N_chr11-17903980_+ (101 bp) 0
TTatttaccagctgtgtgatcttgggcaaaatatgtaacatcttgagcctcagctgccttactatcaaatgagtataatgctctgcctgtctcacagagtcGTCAGACACGCAACAGGGGATAGGCAAGGCACACAGGGGATAGG
>N_chr4-74692849_- (93 bp) 0
TaatatgacttaataatctgttattcctagtaaaatttatctactttgcagttacctgttttatcaattaaggaggtttaaaaacgatgaAatGTCAGACACGCAACAGGGGATAGGCAAGGCACACAGGGGATAGG
>N_chr10-110421994_- (48 bp) 0
aaaggagaagcatatttctctttctaccaTacttaaaaactatcttctGTCAGACACGCAACAGGGGATAGGCAAGGCACACAGGGGATAGG
>N_chr3-167175248_+ (57 bp) 0
catcactctattaattattatgtactgaattatcattcccttttatttatcaGattcGTCAGACACGCAACAGGGGATAGGCAAGGCACACAGGGGATAGG
>N_chr21-26126442_- (77 bp) 3
ttagctctctttcactgtaataattttctcggttataattttgcaatggcagtttcaaaacatcatgtggggaaactGTCAGACACGCAACAGGGGATAGGCAAGGCACACAGGGGATAGG
>N_chr15-38190553_+ (120 bp) 1
gtggtgcccctgagcattccttcggtCcaagagtgaaactcaaggccacagcagctctgaatctgccctctgggacagcacaggccctgagggctggggccatcgtaActctcctgacccGTCAGACACGCAACAGGGGATAGGCAAGGCACACAGGGGATAGG
>N_chr7-77668440_+ (52 bp) 0
agaaacctgtaataaagaaaacaatatttgaactttgaaaatattaccgactGTCAGACACGCAACAGGGGATAGGCAAGGCACACAGGGGATAGG
>N_chr6-25701050_+ (68 bp) 0
aacagcatgggcaagatgcatgctctctctcagtcatccacaaTcctatctgtgaaatattaatatacaGTCAGACACGCAACAGGGGATAGGCAAGGCACACAGGGGATAGG
>N_chr11-131479139_+ (69 bp) 3
cattctacagagtatTtctgatgcagaccgggactgtgtttttcgttgttgttgttctattcccaAttgGTCAGACACGCAACAGGGGATAGGCAAGGCACACAGGGGATAGG
>N_chr7-6316885_+ (77 bp) 3
gtccatgtacagaggaatggttaaacattatagtatgtctattcaatggaatattactcagccataaaaagggatgaGTCAGACACGCAACAGGGGATAGGCAAGGCACACAGGGGATAGG
>N_chr13-37611591_+ (42 bp) 1
gccctggtcaAaacttccaacactatgttgaataggagtgAtGTCAGACACGCAACAGGGGATAGGCAAGGCACACAGGGGATAGG
>N_chr7-151545582_+ (66 bp) 2
agTatttaacatccaacacactaaacaatcttttttcatattcaataaaaataaggacaaattcagGTCAGACACGCAACAGGGGATAGGCAAGGCACACAGGGGATAGG
>N_chr16-6992929_+ (36 bp) 0
ttagaaagtgtaagaatgtaggaaaggcgatgaggtGTCAGACACGCAACAGGGGATAGGCAAGGCACACAGGGGATAGG
>N_chr10-60120819_- (41 bp) 1
gtggatagcttgtggtgatggtctcttggatatatacttatGTCAGACACGCAACAGGGGATAGGCAAGGCACACAGGGGATAGG
>N_chr4-159596125_+ (55 bp) 1
tgtgaatgttttaagacttgttttgtgacaacatatggtcatctaaccttgagaaGTCAGACACGCAACAGGGGATAGGCAAGGCACACAGGGGATAGG
>N_chr9-24332539_+ (89 bp) 3
ggccaagaaagctggtttgcttgttaatgggattatgcccttttctaaaaagtcttcctgcaaaattcagccagcttgctgttctgcttGTCAGACACGCAACAGGGGATAGGCAAGGCACACAGGGGATAGG
>N_chr11-113163983_- (49 bp) 0
tggcctctttcttttcaaaagaagataagcctgggttgtccctgctatcGTCAGACACGCAACAGGGGATAGGCAAGGCACACAGGGGATAGG
>N_chr12-21836592_+ (91 bp) 0
gtgatgatatcccctttatcattttttattgtgtctGtttgattcttctctcctttcttcttcaAtagctggctagtggtctattttgttaGTCAGACACGCAACAGGGGATAGGCAAGGCACACAGGGGATAGG
>N_chr2-64175324_- (49 bp) 1
catcagacttatttttcaaggacctctagactaacagaccattgtcttgGTCAGACACGCAACAGGGGATAGGCAAGGCACACAGGGGATAGG
>N_chr1-107480077_- (52 bp) 1
ttatgttttattgagcttcatttgtcagccTaagatcctcaacttattttttGTCAGACACGCAACAGGGGATAGGCAAGGCACACAGGGGATAGG
>N_chr13-31530683_+ (54 bp) 0
TagccatcagctgacagctgtcacttacactgtcagtatgcctgaccttaggatGTCAGACACGCAACAGGGGATAGGCAAGGCACACAGGGGATAGG
>N_chr1-29411443_+ (55 bp) 0
tgaggtggaggttgcaggttgcagtgagccaagattgcaccagcctgggcaacagGTCAGACACGCAACAGGGGATAGGCAAGGCACACAGGGGATAGG
>N_chr3-145399058_- (69 bp) 2
taggataaaaggaggaaaaagtaggaaagacttttctgtggcttgagtaccagctcagttgcagtaAaaGTCAGACACGCAACAGGGGATAGGCAAGGCACACAGGGGATAGG
>N_chr2-189933593_- (74 bp) 2
aTTatggcacatgtttacctatgtaacaaacctgcacgtcttgcacatgtatcccagaagttaaaataaGataaGTCAGACACGCAACAGGGGATAGGCAAGGCACACAGGGGATAGG
>N_chr14-87424523_- (54 bp) 1
ttatcctgaggaataataataacccttccacagatgaggtcatcaaaactcagaGTCAGACACGCAACAGGGGATAGGCAAGGCACACAGGGGATAGG
>N_chr3-78014885_+ (59 bp) 0
tttTttaaacctaggaaatctgtcactaatccattgaaaaaatatgacaatctcatttAGTCAGACACGCAACAGGGGATAGGCAAGGCACACAGGGGATAGG
>N_chr13-99463532_- (26 bp) 1
tagtttcttacaatgggattgtaaatGTCAGACACGCAACAGGGGATAGGCAAGGCACACAGGGGATAGG
>N_chr2-145795024_+ (39 bp) 1
atcatatgcccacaaatagcaatttaccaaaatgtttatGTCAGACACGCAACAGGGGATAGGCAAGGCACACAGGGGATAGG
>N_chr3-106667881_- (53 bp) 1
gtgaagatcgcacaatgttaaagaatgcttttgcTtgCtctcttgtccctgatGTCAGACACGCAACAGGGGATAGGCAAGGCACACAGGGGATAGG
>N_chr8-85427625_- (45 bp) 0
acgacataagatttgcagtccagaActcaatgttcaaatgctaggGTCAGACACGCAACAGGGGATAGGCAAGGCACACAGGGGATAGG
>N_chr15-94312021_- (81 bp) 1
tattcttgctgtcctctagaagcaggctgtccgtgctcccttgggtattccaactttactTaatattccctgggcttatatGTCAGACACGCAACAGGGGATAGGCAAGGCACACAGGGGATAGG
>N_chr2-143414236_- (60 bp) 1
ttcacagctaagagaagcacatattctccggtcaaattaaatgcaaattctttttccagtGTCAGACACGCAACAGGGGATAGGCAAGGCACACAGGGGATAGG
>N_chr4-9313763_- (42 bp) 2
tgaaagttttatccgctttcccatataaaaattcttcccacgGTCAGACACGCAACAGGGGATAGGCAAGGCACACAGGGGATAGG
>N_chr13-95531615_- (61 bp) 1
catttttcctccttccatgcactgtagatgtctactgatcactctttcccatgaattgctcGTCAGACACGCAACAGGGGATAGGCAAGGCACACAGGGGATAGG
>N_chr10-119661947_- (44 bp) 0
TattccaggatctgtgttatttaacttaggttgatttctagcatGTCAGACACGCAACAGGGGATAGGCAAGGCACACAGGGGATAGG
>N_chr12-77642751_+ (53 bp) 0
aggctgttctTaaactcctgacctcaaatgatctgcccacttcggcctcccaaGTCAGACACGCAACAGGGGATAGGCAAGGCACACAGGGGATAGG
>N_chr2-108278194_+ (43 bp) 1
aactactcgctttgtaacccagtgcctgttcccgccctActctGTCAGACACGCAACAGGGGATAGGCAAGGCACACAGGGGATAGG
>N_chr16-83116854_+ (40 bp) 1
gatTtttccacggcactctccTtgatgtcaacataaCctgGTCAGACACGCAACAGGGGATAGGCAAGGCACACAGGGGATAGG
>N_chr16-78152252_+ (31 bp) 0
tggcgggaaatagggggaacacacagaAcagGTCAGACACGCAACAGGGGATAGGCAAGGCACACAGGGGATAGG
>N_chr4-11116615_- (56 bp) 2
aagcattgcttcccagacatgAaagcccaccttcTccctacacagcccctgcgtatGTCAGACACGCAACAGGGGATAGGCAAGGCACACAGGGGATAGG
>N_chr7-119842181_+ (60 bp) 0
TttttcaattcttaaccagcttagattacatggatcatcatgtcaataagtacatgtcaaGTCAGACACGCAACAGGGGATAGGCAAGGCACACAGGGGATAGG
>N_chr2-116152718_+ (45 bp) 0
agggccaTtgtcctccagaccccagaatgttacatccactgacagGTCAGACACGCAACAGGGGATAGGCAAGGCACACAGGGGATAGG
>N_chr11-48896856_+ (69 bp) 17
aatttttatgtgacgatattccagtttccaccgtaggccttaagacagtccaactatccacttgcagatGTCAGACACGCAACAGGGGATAGGCAAGGCACACAGGGGATAGG
>N_chr5-4695700_- (74 bp) 0
actcatattttttGcaaggctatttctttgttagtactgcacaaagcctaagtaatttggttttgttttaatttGTCAGACACGCAACAGGGGATAGGCAAGGCACACAGGGGATAGG
>N_chr13-26359381_- (74 bp) 2
tatccagctattctttccatttttctgtaggcttgcaattgaaaagccagcagttaagaaagaaaagcactcTaGTCAGACACGCAACAGGGGATAGGCAAGGCACACAGGGGATAGG
>N_chr3-123148103_+ (50 bp) 0
gactcacaattctttgacctTttttAaaattccatgacctccattttaccGTCAGACACGCAACAGGGGATAGGCAAGGCACACAGGGGATAGG
>N_chr12-49652952_+ (89 bp) 4
cagtctgagatcaaactgcaacgtggcagcgaggctgggggaggggcgcccaccattgcggaggcttgagtaggtaaacaaagcggctgGTCAGACACGCAACAGGGGATAGGCAAGGCACACAGGGGATAGG
>N_chr9-74451124_- (56 bp) 0
attagtaagtctgaaaatagtaaatgttgaagaatgaagatgattagaatctctcaGTCAGACACGCAACAGGGGATAGGCAAGGCACACAGGGGATAGG
>N_chr13-66143955_+ (73 bp) 4
gaagcagagcataacagtttggaaaatttgcagcctgacaatgcaatagaaaaCaaaaaaacattttctgagcGTCAGACACGCAACAGGGGATAGGCAAGGCACACAGGGGATAGG
>N_chr7-91110042_- (106 bp) 2
ttcattttctgcagtaccttggcagcttttgatagatgtttgttTagaaaataacaatctctTTatattaaagtaaaataaattggtttttaaagtggtgagccttGTCAGACACGCAACAGGGGATAGGCAAGGCACACAGGGGATAGG
>N_chr18-28602540_+ (62 bp) 0
aatcatgatgttttatcatgagaaactgagaggatactgtttctcttttctaaaaagagaaaGTCAGACACGCAACAGGGGATAGGCAAGGCACACAGGGGATAGG
>N_chr1-35304609_- (59 bp) 1
catgcctgtaatcccagcactttgggacgcccaagcaggtggatcacctgagatcaggaGTCAGACACGCAACAGGGGATAGGCAAGGCACACAGGGGATAGG
>N_chr2-201168080_+ (50 bp) 0
ttTtataatagtaattaagacataaacacattatttgatgaatatgtattGTCAGACACGCAACAGGGGATAGGCAAGGCACACAGGGGATAGG
>N_chr12-123763761_+ (79 bp) 1
tcaggaagggtgggtccagccgtgacaaaacaggcacagccccaggccttgggtgctttctagggggaagtagacaagaGTCAGACACGCAACAGGGGATAGGCAAGGCACACAGGGGATAGG
>N_chr18-53495620_+ (52 bp) 0
aaatagaaggaaaagcatttccgtggccagatgactttggacagaaagagcaGTCAGACACGCAACAGGGGATAGGCAAGGCACACAGGGGATAGG
>N_chr2-41303084_+ (61 bp) 2
ttaaatgtaaatggactaagtgtcccattaaaagacacagactggcaaattggatgaagagGTCAGACACGCAACAGGGGATAGGCAAGGCACACAGGGGATAGG
>N_chr20-34314167_- (54 bp) 0
gTTagtgggtTctgTTtgccacccttgtaagtgactgatactgccagttAccagGTCAGACACGCAACAGGGGATAGGCAAGGCACACAGGGGATAGG
>N_chr20-41439210_+ (50 bp) 0
ttggtctggggtgctgtctgagcatttcaagtttttaaagctccccaggtGTCAGACACGCAACAGGGGATAGGCAAGGCACACAGGGGATAGG
>N_chr7-104495601_- (42 bp) 1
tTaTtctgtcatctaagctggggcacagtggcatgaccatgcGTCAGACACGCAACAGGGGATAGGCAAGGCACACAGGGGATAGG
>N_chr11-132674989_- (44 bp) 1
ggaccctcaacttcactgaaggtctttaatgatggtgctgatgtGTCAGACACGCAACAGGGGATAGGCAAGGCACACAGGGGATAGG
>N_chr20-57233517_+ (90 bp) 0
tgtgtttaatttcaattaatctggattcatttaagtaatattccattataggttcaatgcatgtatattttttttaacttaagaaatgggGTCAGACACGCAACAGGGGATAGGCAAGGCACACAGGGGATAGG
>N_chr16-12914324_- (40 bp) 1
tgagggggtgacactggagatgggccttgaacagcgaggaGTCAGACACGCAACAGGGGATAGGCAAGGCACACAGGGGATAGG
>N_chr2-1109030_- (60 bp) 0
tttagttttacttctgggctttctattctgctccactggtgtaggtgtctgttttttataGTCAGACACGCAACAGGGGATAGGCAAGGCACACAGGGGATAGG
>N_chr4-117240781_- (25 bp) 1
ttcttatggagtcatcggagtcattGTCAGACACGCAACAGGGGATAGGCAAGGCACACAGGGGATAGG
>N_chr1-227979682_- (44 bp) 5
aaactgatagagcaagaattcattcattaccgcagggatagcacGTCAGACACGCAACAGGGGATAGGCAAGGCACACAGGGGATAGG
>N_chr1-233485876_- (52 bp) 0
tgttggccaggctggtctcgaactcctgacctcaagtgatccacctgcctcaGTCAGACACGCAACAGGGGATAGGCAAGGCACACAGGGGATAGG
>N_chr1-220737150_- (59 bp) 2
tgagccaagatcgcacccttacacttcagcctgggcgaccgagactccgCctcaaaaaaGTCAGACACGCAACAGGGGATAGGCAAGGCACACAGGGGATAGG
>N_chr10-58566668_+ (57 bp) 0
ataatctgactcatgttgagctctggcattggctaattaatcacagtgtccttagaaGTCAGACACGCAACAGGGGATAGGCAAGGCACACAGGGGATAGG
>N_chr2-142731991_- (58 bp) 0
cagaaaacaaacaaattatgcacttaaatttgacgcttgaccaattggacctcattTaGTCAGACACGCAACAGGGGATAGGCAAGGCACACAGGGGATAGG
>N_chr5-72199718_+ (44 bp) 0
ttaagagcttaatatggccgggcgcggtggctcacgcctgtaatGTCAGACACGCAACAGGGGATAGGCAAGGCACACAGGGGATAGG
>N_chr15-87923125_- (52 bp) 1
tTcctgctcctggacagagcactccccaaggacacagccTaaaccttcctttGTCAGACACGCAACAGGGGATAGGCAAGGCACACAGGGGATAGG
>N_chr17-67643310_+ (65 bp) 0
ctgggtcctcattttccctcttggttgaagcccctgggtctcagaatcatcatgtgtgtgtccttGTCAGACACGCAACAGGGGATAGGCAAGGCACACAGGGGATAGG
>N_chr6-140682833_- (65 bp) 0
ctgcaaaagtggccagaatagatttccaaatggcttctcatcatactcctcttctgttcacacatGTCAGACACGCAACAGGGGATAGGCAAGGCACACAGGGGATAGG
>N_chr4-115025161_- (98 bp) 0
cagAgagaatattggtatggtgtgtgagagttaataaaggaggtggctgaaggtagagacaggattgtttggcttgcatatgaaaggtatgctcatagGTCAGACACGCAACAGGGGATAGGCAAGGCACACAGGGGATAGG
>N_chr8-8168746_- (66 bp) 0
actgagcttgagactggatgacaaatgcctccagtttttatatcttcaaattctgatcatatacaaGTCAGACACGCAACAGGGGATAGGCAAGGCACACAGGGGATAGG
>N_chr2-213176181_- (50 bp) 1
gagtgcagtggcgcattctcggctcactgcaacctccacctcccagcctcGTCAGACACGCAACAGGGGATAGGCAAGGCACACAGGGGATAGG
>N_chr3-62342181_- (41 bp) 0
agtcggatttgtaacctatgtccctggcaggattcaccatAGTCAGACACGCAACAGGGGATAGGCAAGGCACACAGGGGATAGG
>N_chr4-72033248_+ (102 bp) 0
ggttttcctggaatatttagtgatttgggattgtctgctcaacttgagtgtttgaggatattggtttgcttcttggtgaaCatactgattatggAaAcatacGTCAGACACGCAACAGGGGATAGGCAAGGCACACAGGGGATAGG
>N_chr6-53444780_- (81 bp) 0
atttgaaggtacaaaactcactggtaatagtaagcacacagaaaaacacagaatattgtaacactgtagctgtggtgtAtaGTCAGACACGCAACAGGGGATAGGCAAGGCACACAGGGGATAGG
>N_chr7-133195577_+ (35 bp) 0
taatgtcggacagctcgctctccctCtctccgcctGTCAGACACGCAACAGGGGATAGGCAAGGCACACAGGGGATAGG
>N_chr1-111113140_- (76 bp) 1
aaaaaggaagaaaatcctgacatatgctacaacatggatgaacgttgaaggcatgctaagtgaagtaagacGgtcaGTCAGACACGCAACAGGGGATAGGCAAGGCACACAGGGGATAGG
>N_chr3-30398272_- (71 bp) 1
aaatgtgctgcatatacaccactgaatactatgaagccataaaagggaacaagatcatgttctttgcaaagGTCAGACACGCAACAGGGGATAGGCAAGGCACACAGGGGATAGG
>N_chr10-24790608_+ (72 bp) 1
cacagatcaacatcacctcattgtgtaaatttaggtatgttatatcatGaaactaaaatacatatatacattGTCAGACACGCAACAGGGGATAGGCAAGGCACACAGGGGATAGG
>N_chr4-88605937_- (53 bp) 0
cctcttgaaagaaaatattatattgaacccactagattctaatctccaccaaaGTCAGACACGCAACAGGGGATAGGCAAGGCACACAGGGGATAGG
>N_chr2-3610683_+ (47 bp) 1
aaatccttccaaggaccctgggaggtaggcagtggtttccaatgcttGTCAGACACGCAACAGGGGATAGGCAAGGCACACAGGGGATAGG
>N_chr8-89898645_+ (34 bp) 0
taatggTtttattttttgatagacctgcatagatGTCAGACACGCAACAGGGGATAGGCAAGGCACACAGGGGATAGG
>N_chr6-40825145_+ (85 bp) 1
tctcTaaacttatccccactagacagcagccacagTaatcccctgccacccctgctgccccctctgcattcacacacccatatacGTCAGACACGCAACAGGGGATAGGCAAGGCACACAGGGGATAGG
>N_chr8-109009140_- (93 bp) 3
catcgatacGaaaatcctcaataaaatactggaaaaccgaatccagcagtacatcaaaaagcttatccaccatgatcaagtgggctGcatcccGTCAGACACGCAACAGGGGATAGGCAAGGCACACAGGGGATAGG
>N_chr3-180526682_- (58 bp) 1
ctcctgagtggccgggattacgggcgcccgccagcaggaggctgggaCtacaggtaccGTCAGACACGCAACAGGGGATAGGCAAGGCACACAGGGGATAGG
>N_chr20-37691964_- (67 bp) 1
aaaacatAagcattggaaccttgtctcatgttctAtattggagatatccagactaagattccaagatGTCAGACACGCAACAGGGGATAGGCAAGGCACACAGGGGATAGG
>N_chr2-150633279_+ (56 bp) 1
attgatttttctactagtccatgAcaatgaagtgatgttaatggagagataatataGTCAGACACGCAACAGGGGATAGGCAAGGCACACAGGGGATAGG
>N_chr7-65844885_+ (71 bp) 2
gctgttgggtgtggagcctggaagggatcagggaatactttctgcatgtgtcttgaagaatgactaacattGTCAGACACGCAACAGGGGATAGGCAAGGCACACAGGGGATAGG
>N_chr15-50654832_+ (109 bp) 0
attcaatctcttgtttgatggaagtttgcaaatgttctttgtagcttctcttctcttcacttgtttactctgctatgcagaagatttttagcttgatgtaatcccacttGTCAGACACGCAACAGGGGATAGGCAAGGCACACAGGGGATAGG
>N_chr12-36786557_- (47 bp) 0
gatgaacatcaacacaaaagttctGaacaaaatattttcaaaacAaaGTCAGACACGCAACAGGGGATAGGCAAGGCACACAGGGGATAGG
>N_chr8-119782511_+ (79 bp) 1
tgtgtgaccactatagagttggtagatccaaagaaagtggagcagttgtcaccccagtcatgccaacatgccaacgatcGTCAGACACGCAACAGGGGATAGGCAAGGCACACAGGGGATAGG
>N_chr5-121700522_- (42 bp) 0
tcataagatgctaggccactgtcatcagcactacattccTgcGTCAGACACGCAACAGGGGATAGGCAAGGCACACAGGGGATAGG
>N_chr15-71768464_- (57 bp) 0
agaagggatggcaacaaggagaatagggagaggaaggaaagggatgagagcacatAaGTCAGACACGCAACAGGGGATAGGCAAGGCACACAGGGGATAGG
>N_chr9-113920225_- (38 bp) 0
gatgctgagcttgcttgaccatctgtttgggtcacctgGTCAGACACGCAACAGGGGATAGGCAAGGCACACAGGGGATAGG
>N_chr3-97677530_- (59 bp) 1
cagaaatAtaagaattagaattaagttgtttttaagtcaccaggtctatggtattctgtGTCAGACACGCAACAGGGGATAGGCAAGGCACACAGGGGATAGG
>N_chr19-18242655_+ (72 bp) 2
aagattgtgattaaagagtaagtataagataaaaggtaGcctgggaggccaggcatggtggctcacacctgtGTCAGACACGCAACAGGGGATAGGCAAGGCACACAGGGGATAGG
>N_chr4-59913245_+ (59 bp) 0
aagataaaagcaaacaaacaaaagtaattgccaagtttgattgaaggtatataAttgcaGTCAGACACGCAACAGGGGATAGGCAAGGCACACAGGGGATAGG
>N_chr11-19135073_- (50 bp) 1
tgTaatgaggagaagggaaagagaggaagtcgctggggagggaatgaatcGTCAGACACGCAACAGGGGATAGGCAAGGCACACAGGGGATAGG
>N_chr10-60521493_+ (43 bp) 0
agtgtataaactctgatgcataccttgtctcatttttcacatcGTCAGACACGCAACAGGGGATAGGCAAGGCACACAGGGGATAGG
>N_chr15-73514727_+ (63 bp) 0
atgtaggaatcagaaagatcagggtttatccacaagtacaaagaatgaactctaagacatattGTCAGACACGCAACAGGGGATAGGCAAGGCACACAGGGGATAGG
>N_chr17-39910113_+ (123 bp) 0
actgtgaagtccttgaggacaagaactgagtcttgtttatctcttacacctaataacatggcaaccaaacactagggaacaattaggtgTtaaaattgtgtggcagtgatgaacaagttctaAGTCAGACACGCAACAGGGGATAGGCAAGGCACACAGGGGATAGG
>N_chr15-32999120_+ (62 bp) 1
tgattcatgcctgtaacccaacactttgggaggctgaggtgggtcaatcacttgaggccaggGTCAGACACGCAACAGGGGATAGGCAAGGCACACAGGGGATAGG
>N_chr5-16839545_- (42 bp) 1
attctcaaaatccaaaatctgaaatcagaaacacttctcgtcGTCAGACACGCAACAGGGGATAGGCAAGGCACACAGGGGATAGG
>N_chr8-18746708_- (101 bp) 1
agtttgaactcccatgacgtgctttgagccatccatggctgtacattcccagattttaCtAcaaagcctttcccaccaatttggaatgaactAatcattgtGTCAGACACGCAACAGGGGATAGGCAAGGCACACAGGGGATAGG
>N_chr5-39837911_- (72 bp) 0
taaaaattgttttcagtatttgacattatcttctatgagataagatattgcctaaatattaaatttaagctaGTCAGACACGCAACAGGGGATAGGCAAGGCACACAGGGGATAGG
>N_chr7-155613200_- (89 bp) 2
ttggcatctaatgtgcctgcgtccatgcgggccggggcaggtgcTgcgcctcctctcactcattcccagcaccgggtcagctgcttcaaGTCAGACACGCAACAGGGGATAGGCAAGGCACACAGGGGATAGG
>N_chr4-82246691_+ (53 bp) 1
aaattagagcagccagagtaaggttttcctaatgtgtagaggataaactatgaGTCAGACACGCAACAGGGGATAGGCAAGGCACACAGGGGATAGG
>N_chr7-83016001_+ (48 bp) 3
aatacaccCcgcagccttttcctcttaggtatgaTtgcatgcctgaagGTCAGACACGCAACAGGGGATAGGCAAGGCACACAGGGGATAGG
>N_chr6-54929994_- (42 bp) 0
ttgctttgatcatttgcaatgatgaagagagatatatatgtaGTCAGACACGCAACAGGGGATAGGCAAGGCACACAGGGGATAGG
>N_chr22-26792105_+ (61 bp) 0
ctctatttttttttccagcAttactgaggcataattaacaaataaaaaGtgtatatTttcaGTCAGACACGCAACAGGGGATAGGCAAGGCACACAGGGGATAGG
>N_chr16-16718536_- (72 bp) 0
taactttttacacaacaatagatgatgaatacactatcccaaatcaatccacaaatttggtgtccccacaagGTCAGACACGCAACAGGGGATAGGCAAGGCACACAGGGGATAGG
>N_chr4-175341575_+ (62 bp) 2
tagaggcgggcccttggaatagtcaagggtccatcaaaaagagtgatttccGtgggtataCgGTCAGACACGCAACAGGGGATAGGCAAGGCACACAGGGGATAGG
>N_chr1-162202084_- (53 bp) 2
ttatTatttacatattttttatttcaatttcatttgtatctgctttgatctttGTCAGACACGCAACAGGGGATAGGCAAGGCACACAGGGGATAGG
>N_chr3-46568371_+ (47 bp) 1
gTagcctcaacTtcctgggctTaagcaatcttcctgcttcagcctccGTCAGACACGCAACAGGGGATAGGCAAGGCACACAGGGGATAGG
>N_chr2-4296440_+ (55 bp) 1
attagaatAaatgtttcataatatgatttgataaaatagattttaactactttttGTCAGACACGCAACAGGGGATAGGCAAGGCACACAGGGGATAGG
>N_chr7-102371603_+ (75 bp) 2
TcaccagagctgggagatgtccttggaaaagacattcttgcatcataaaggtgacaaaaagcctatctagtcttcGTCAGACACGCAACAGGGGATAGGCAAGGCACACAGGGGATAGG
>N_chr18-52052061_+ (39 bp) 0
ccagagattctgattcatttggtctgggatagagccaAaGTCAGACACGCAACAGGGGATAGGCAAGGCACACAGGGGATAGG
>N_chr5-156782129_- (49 bp) 0
catcctttTggatgggcagggaccacacgttgtacttctgtctcaActAGTCAGACACGCAACAGGGGATAGGCAAGGCACACAGGGGATAGG
>N_chr20-34925496_+ (48 bp) 1
cggcccgggccccggctccgcccAgcgcagcccgccccccgcgcagccGTCAGACACGCAACAGGGGATAGGCAAGGCACACAGGGGATAGG
>N_chr20-8594931_- (65 bp) 0
tgcttgtcttagtttgggttcttccaaaaacaggCtctgagacaaggatttgaAtgcaagcacctGTCAGACACGCAACAGGGGATAGGCAAGGCACACAGGGGATAGG
>N_chr19-41993150_+ (71 bp) 6
TttggactCccttggactaatttttaagtcttggttggaaatcaccgagtaggttcataaggtgcatgacaGTCAGACACGCAACAGGGGATAGGCAAGGCACACAGGGGATAGG
>N_chr1-11123484_+ (57 bp) 0
ttaaatttaaaatgtatcattcaaagttgaaaaatgaattaaatgtaaagaagtttaGTCAGACACGCAACAGGGGATAGGCAAGGCACACAGGGGATAGG
>N_chr2-12125522_+ (59 bp) 3
aaaaaacgcactatttctcagcccggagaaatctgggtttgagtttcagttttAttgctGTCAGACACGCAACAGGGGATAGGCAAGGCACACAGGGGATAGG
>N_chr7-36773832_+ (34 bp) 1
gtctttccctttccttctatgccatcattttcagGTCAGACACGCAACAGGGGATAGGCAAGGCACACAGGGGATAGG
>N_chr5-45547409_- (111 bp) 2
tttatgaccttgacagtttgaaggagctgttatataaaatgtcattaaattaggtttgtctgatttttgtattgttacaaaggggttgtaagtctttgggagaaaagccacGTCAGACACGCAACAGGGGATAGGCAAGGCACACAGGGGATAGG
>N_chr11-47476016_+ (51 bp) 1
gttgggttgaacaccaAgcagtggcaaagcacaggaagtattacaatgaaaGTCAGACACGCAACAGGGGATAGGCAAGGCACACAGGGGATAGG
>N_chr6-117793131_- (65 bp) 0
tgccaaaattagcacttccaaaattgcaaattttgattttacatAtgaactaaagtttggagattGTCAGACACGCAACAGGGGATAGGCAAGGCACACAGGGGATAGG
>N_chr13-54898952_- (66 bp) 0
ttatattgtctatttgtgctctttcagactttttgatgtagccatttaaggctatgaactttcctcGTCAGACACGCAACAGGGGATAGGCAAGGCACACAGGGGATAGG
>N_chr14-40787975_- (57 bp) 0
aaatgtaaatgtattttgtacaatattaattatgttaataatcctagtaattattgcGTCAGACACGCAACAGGGGATAGGCAAGGCACACAGGGGATAGG
>N_chr1-21879449_- (78 bp) 0
taactattaagaattagtggcacaagaaCttgtcaggttttatcaagtccagtgaaaagatttaattaatcacttagcGTCAGACACGCAACAGGGGATAGGCAAGGCACACAGGGGATAGG
>N_chr18-29705365_+ (50 bp) 0
tgagatttctgacttcctgaaaaagcaggacattctgagatccccaggagGTCAGACACGCAACAGGGGATAGGCAAGGCACACAGGGGATAGG
>N_chr2-39131978_- (162 bp) 0
acGgacctagaAaaatgtatttgcaaattgtacacctttgcagaaggaattcttgaattgtcctttattcatatttctaagtcattaaaattttCcactgtgtctgacatgttaaattttgtgattataaaatgacttattAgctcaaaatttgtttaatatGTCAGACACGCAACAGGGGATAGGCAAGGCACACAGGGGATAGG
>N_chr16-71430211_- (51 bp) 1
atttcgttTcgttgtgctttgtcaccgcacatttacttttatcctttctAgGTCAGACACGCAACAGGGGATAGGCAAGGCACACAGGGGATAGG
>N_chr2-18346533_+ (44 bp) 0
agaaatgtagatacataaaatttttgttaggttgggatctttaaGTCAGACACGCAACAGGGGATAGGCAAGGCACACAGGGGATAGG
>N_chr3-118763466_- (51 bp) 1
atgaaggctccattctcacgttttctaaggtttcatggggctcaagactccGTCAGACACGCAACAGGGGATAGGCAAGGCACACAGGGGATAGG
>N_chr10-14244547_+ (49 bp) 2
gtggggcacagctaaattaacccggttaacttggtcctgtaccTcactcGTCAGACACGCAACAGGGGATAGGCAAGGCACACAGGGGATAGG
>N_chr17-8362405_- (37 bp) 1
cactttgggaggctaaagtgggcagatcacttgagctGTCAGACACGCAACAGGGGATAGGCAAGGCACACAGGGGATAGG
>N_chr21-23851657_+ (57 bp) 2
gtgtgtaaatcagccttggcccAgccactggctgagatactctgcttgctaaatcttGTCAGACACGCAACAGGGGATAGGCAAGGCACACAGGGGATAGG
>N_chr7-17696377_- (57 bp) 1
ggaatgttaccacaatgctgactcatggcctcaggtcacccgtcagagtgtgcagcaGTCAGACACGCAACAGGGGATAGGCAAGGCACACAGGGGATAGG
>N_chr13-80161072_- (42 bp) 0
gtcctgggccaggcctgaagccccactgccctgtacaAcctcGTCAGACACGCAACAGGGGATAGGCAAGGCACACAGGGGATAGG
>N_chr2-50320498_+ (64 bp) 0
ataTtttcttctcacctcacaatacttttaaaaagagaaaaataacatctaaatgtaaaatgacGTCAGACACGCAACAGGGGATAGGCAAGGCACACAGGGGATAGG
>N_chr2-128133549_+ (77 bp) 1
ttcactaggacaggcttAgtttccttccgggagaacactgtgaacctcctcttctgaaacacacGcccaaggtggcaGTCAGACACGCAACAGGGGATAGGCAAGGCACACAGGGGATAGG
>N_chr6-66861361_+ (65 bp) 1
aagTgaggacgtaagcggtggtggcggtggcggcagaattgcccagaacatccagctgtcccAcgGTCAGACACGCAACAGGGGATAGGCAAGGCACACAGGGGATAGG
>N_chr9-21467539_+ (85 bp) 1
actatgTcttcatctcttaaaaacttaccaaggctatcaagaagtaggTAtaTggcttactacgtgtagtcacaagaccagcaAcGTCAGACACGCAACAGGGGATAGGCAAGGCACACAGGGGATAGG
>N_chr8-122366318_- (57 bp) 0
agttgtttattctgcccctttaattcctctgggctataatttttaaaagtgtgttttGTCAGACACGCAACAGGGGATAGGCAAGGCACACAGGGGATAGG
>N_chr14-71191054_+ (48 bp) 0
ataaatgcagttgaggttcaagatcttaaaagagatataagacttttcGTCAGACACGCAACAGGGGATAGGCAAGGCACACAGGGGATAGG
>N_chr4-41513518_+ (55 bp) 2
acgagcaacttgacaatagtcttgtgagagggagtatatgcttcctcatAtcAtcGTCAGACACGCAACAGGGGATAGGCAAGGCACACAGGGGATAGG
>N_chr9-100927541_- (55 bp) 0
aagtgctatatgggtcctacatgtgtagtacaatttgcaaacatttgttagcagtGTCAGACACGCAACAGGGGATAGGCAAGGCACACAGGGGATAGG
>N_chr6-97781151_+ (73 bp) 0
TtgcactccagctcgggtgcacagagtgaaactccgtctcaaaatatatatgtatatattctatatacacataGTCAGACACGCAACAGGGGATAGGCAAGGCACACAGGGGATAGG
>N_chr8-53440894_- (48 bp) 0
ctactcaggaggctgaggtgggaggattgTttgagcctgtgaggtcgaGTCAGACACGCAACAGGGGATAGGCAAGGCACACAGGGGATAGG
>N_chr3-153229651_+ (74 bp) 0
ttcaagattttaaaagttatccaaaaacttatttgcctttgctttttccattctttgtttaatgagctgatattGTCAGACACGCAACAGGGGATAGGCAAGGCACACAGGGGATAGG
>N_chr3-43114448_- (48 bp) 0
tgtggaggagtgaccggtgagctgctggttctggcagtcacaaaactAGTCAGACACGCAACAGGGGATAGGCAAGGCACACAGGGGATAGG
>N_chr13-49615129_+ (134 bp) 4
gtggtgcacacctgtaggcccagctactcaggaggctgagatgggaggaCcactagagcccaagagttggaggctgcaatgagctatgattgtaTcactgtactccagcctggatgacagagtgagaccctgtcGTCAGACACGCAACAGGGGATAGGCAAGGCACACAGGGGATAGG
>N_chr8-93725753_- (43 bp) 0
ggtaaaataaaataaatggttgataggtccaataattttgGcaGTCAGACACGCAACAGGGGATAGGCAAGGCACACAGGGGATAGG
>N_chr5-155212968_+ (43 bp) 0
aatttgtcagttagaaaaaaaaaatggccttactgaaaatgtgGTCAGACACGCAACAGGGGATAGGCAAGGCACACAGGGGATAGG
>N_chr2-238591944_+ (50 bp) 1
tttatttatttatttatttagagacggagtcttgctctgttccccaAtctGTCAGACACGCAACAGGGGATAGGCAAGGCACACAGGGGATAGG
>N_chr12-94636492_- (36 bp) 0
tggtGaagtggcaacaggatccagctatatAtcatttGTCAGACACGCAACAGGGGATAGGCAAGGCACACAGGGGATAGG
>N_chr11-73630811_- (70 bp) 0
TtacatgcaaaagaatgaagttggttccattcctgatatcatacacaaacattaactcaaaatgAaacatGTCAGACACGCAACAGGGGATAGGCAAGGCACACAGGGGATAGG
>N_chr4-181606374_+ (100 bp) 1
ttaagatgtgtcaaaggcaaaataacaacaaatttagtttaaatatctaatggttttcagaggttctagaatcaggcaacacatcattttataaaataaaGTCAGACACGCAACAGGGGATAGGCAAGGCACACAGGGGATAGG
>N_chr1-75492296_- (55 bp) 1
TgacaagagtgagaaaccgtctaaaaaaaaaaaaagttAtggtcccctgaaatttGTCAGACACGCAACAGGGGATAGGCAAGGCACACAGGGGATAGG
>N_chr4-87813710_+ (48 bp) 1
aaggaggatgatttttgaatgccagaacttgaggctttcttcttaggcGTCAGACACGCAACAGGGGATAGGCAAGGCACACAGGGGATAGG
>N_chr7-120059026_+ (40 bp) 1
atttattttatcagcttatgataagaAcatcaagtacaaaGTCAGACACGCAACAGGGGATAGGCAAGGCACACAGGGGATAGG
>N_chr14-50886628_- (86 bp) 1
tTaagtgagggattccacaatacatattattttctgcgatgcctgagtgtgcctgtaattacagaaaagtctatgagcatcagaccGTCAGACACGCAACAGGGGATAGGCAAGGCACACAGGGGATAGG
>N_chr8-67566025_- (70 bp) 2
gattgcaccacagcactccagcctgggcgacagagccagaccccatctcaaaaagaaaaagtacttaaccGTCAGACACGCAACAGGGGATAGGCAAGGCACACAGGGGATAGG
>N_chr1-178234045_- (106 bp) 5
gaggttgTagtgggcTgagatTatgccactgcactccagcctgggcgacagagtgagactctgtcttaaaaaaaaaaaaaaaaaaaaaaaaaaaatagaagaaacaGTCAGACACGCAACAGGGGATAGGCAAGGCACACAGGGGATAGG
>N_chr1-30111770_- (44 bp) 2
acagctagggaggtaggaggaaaactaagagtcggggtggggatGTCAGACACGCAACAGGGGATAGGCAAGGCACACAGGGGATAGG
>N_chr16-76035003_+ (58 bp) 0
tgcaaggcacaatttcaagaggcagatcatttaaaactaattattggaactcaactgAGTCAGACACGCAACAGGGGATAGGCAAGGCACACAGGGGATAGG
>N_chr3-72630793_- (48 bp) 0
agatgattttatatgcacattaaaatttgagaagcatttattatgttaGTCAGACACGCAACAGGGGATAGGCAAGGCACACAGGGGATAGG
>N_chr2-147331282_+ (84 bp) 1
aagttacagggttctcagtctttgaggggacctgataagatgacttttttgaggaaatgttgtttggctgctactcaggatactGTCAGACACGCAACAGGGGATAGGCAAGGCACACAGGGGATAGG
>N_chr12-77434438_- (54 bp) 1
gaagagggaatttttacaagagtgaggatctttgggGgccattcatagaagtctGTCAGACACGCAACAGGGGATAGGCAAGGCACACAGGGGATAGG
>N_chr16-72530510_+ (71 bp) 1
agaaaaaaacagaaaggaaaacttcataaaattggattgggcaatgattaaatatgataccaaaagcacaaGTCAGACACGCAACAGGGGATAGGCAAGGCACACAGGGGATAGG
>N_chr2-131488386_- (61 bp) 1
acaGgactttgtggtcacaattactttaaaaagtaattacataaaacatggctgCgtcatgGTCAGACACGCAACAGGGGATAGGCAAGGCACACAGGGGATAGG
>N_chr4-42727933_- (89 bp) 1
gaatggctttTaagtgacaatggcaAaagcaattctatgtaacaaacTttcacatgtacccTcaaagataaaataaataaataaataaaGTCAGACACGCAACAGGGGATAGGCAAGGCACACAGGGGATAGG
>N_chr19-61390555_+ (42 bp) 0
gctgacctctccttttgcataaggagtttggggaatcctgagGTCAGACACGCAACAGGGGATAGGCAAGGCACACAGGGGATAGG
>N_chr4-138772588_- (97 bp) 3
gagacaagttctgcctatgtatatgcaGgccagcaaagtgatgggtgggagtggtcatgggcaagtatatgccaacaaagtgacatggaggaggaagGTCAGACACGCAACAGGGGATAGGCAAGGCACACAGGGGATAGG
>N_chr11-131641823_+ (52 bp) 1
gTatagatttaatatgctcataacagttttgggtctggtggaaggagtttcaGTCAGACACGCAACAGGGGATAGGCAAGGCACACAGGGGATAGG
>N_chr1-174954691_- (36 bp) 0
caatattgggaaaaaccaatatatacaaagtatataGTCAGACACGCAACAGGGGATAGGCAAGGCACACAGGGGATAGG
>N_chr8-76261453_- (121 bp) 3
tcttggagaaatggctgattccagagccggtgtggggaaattacaagacaatcctgaaataacttttagtcaaaatgtaagaaaatactcaaagaaggaaggtaaaaattcaaaaggacccGTCAGACACGCAACAGGGGATAGGCAAGGCACACAGGGGATAGG
>N_chr5-160443690_- (42 bp) 0
ttgatgttgaccttgattacctggctgaggtaAtgttgtcaaGTCAGACACGCAACAGGGGATAGGCAAGGCACACAGGGGATAGG
>N_chr1-24556444_- (48 bp) 0
taggtgtaggttgagaagcgccaccttccagcttcctaactggctctgGTCAGACACGCAACAGGGGATAGGCAAGGCACACAGGGGATAGG
>N_chr9-122578023_+ (72 bp) 0
gtattaagtaccttctacttgctggtcactgttgtgtaccattatgctttgtaggtacagcaattccatcttGTCAGACACGCAACAGGGGATAGGCAAGGCACACAGGGGATAGG
>N_chr15-50897020_- (63 bp) 2
caagctaccattggctttcttcacagaattggaaaaaactactttaaatttcacatggaaccaGTCAGACACGCAACAGGGGATAGGCAAGGCACACAGGGGATAGG
>N_chr11-68996042_- (57 bp) 1
attccccactcattaaagcacccatcagagtgagaatgaatgcatgtgagtgaatgaGTCAGACACGCAACAGGGGATAGGCAAGGCACACAGGGGATAGG
>N_chr9-82678139_- (39 bp) 0
ggagaagggttattgccctggataaagctgctatggttcGTCAGACACGCAACAGGGGATAGGCAAGGCACACAGGGGATAGG
>N_chr3-50537008_+ (61 bp) 3
gTcGccctgaacgtgcccgatctcgtctgagagaccccatAcagcaacaagacctgccagAGTCAGACACGCAACAGGGGATAGGCAAGGCACACAGGGGATAGG
>N_chr13-50822546_- (50 bp) 0
taatcaaatgttttattcattacatacatatttggcattattagtctttcGTCAGACACGCAACAGGGGATAGGCAAGGCACACAGGGGATAGG
>N_chr9-78566430_- (48 bp) 0
tgttgaatgaagtattttaaaattatttggtgaaaattatgtGtgtttGTCAGACACGCAACAGGGGATAGGCAAGGCACACAGGGGATAGG
>N_chr6-142703901_+ (55 bp) 0
tggatgttatgaatgaaagtgatcttcaaaatggaaaattacatagcctagagttGTCAGACACGCAACAGGGGATAGGCAAGGCACACAGGGGATAGG
>N_chr17-968518_+ (54 bp) 0
ctcccagcgttatccctgagcctgagttcctcccagcgttatccctgagcctAaGTCAGACACGCAACAGGGGATAGGCAAGGCACACAGGGGATAGG
>N_chr13-61979277_- (59 bp) 1
aatcagccacatgtggttgcgggcacctgtagtcccaggctgggcacagtggtgcaagcGTCAGACACGCAACAGGGGATAGGCAAGGCACACAGGGGATAGG
>N_chr16-76009656_+ (71 bp) 2
ataatgacaatAaaataaacagcaggttactctgaaaaaaataaactcatataagtgcactgtGgtaaagaGTCAGACACGCAACAGGGGATAGGCAAGGCACACAGGGGATAGG
>N_chr14-87495358_- (89 bp) 0
TtttttttccacatcctcaccaacacttgttttcttttgtttttttggtaatagccattctaagtagagggaagtgatatcccattgtgGTCAGACACGCAACAGGGGATAGGCAAGGCACACAGGGGATAGG
>N_chr4-68393945_- (68 bp) 0
tttttcaatgtttactcagtttttgtccaatgtaatgaaagtAtcagcaAtacaggttacaaaataaaGTCAGACACGCAACAGGGGATAGGCAAGGCACACAGGGGATAGG
>N_chr7-116549350_+ (49 bp) 0
gtacagactatcagagaaggcttcccaggaggtgacatttgatttgAatGTCAGACACGCAACAGGGGATAGGCAAGGCACACAGGGGATAGG
>N_chr2-42249627_- (41 bp) 3
ccaagTctggacccccgtgacgggagatgaccaccacgtggGTCAGACACGCAACAGGGGATAGGCAAGGCACACAGGGGATAGG
>N_chr7-101878887_- (41 bp) 0
tgTagctgagtcaggatccactcaggcttacgtggtctggtGTCAGACACGCAACAGGGGATAGGCAAGGCACACAGGGGATAGG
>N_chr12-110653351_+ (37 bp) 0
cttcttccgttagccagccacctttggggatccccctGTCAGACACGCAACAGGGGATAGGCAAGGCACACAGGGGATAGG
>N_chr19-43278733_+ (68 bp) 2
ttgttgttgttgttgagacggagtctcactctgtcgcctaggctggagtgcagtggcacaatcttgAcGTCAGACACGCAACAGGGGATAGGCAAGGCACACAGGGGATAGG
>N_chr13-66426665_- (68 bp) 3
gatgctatggaaggaacccaagtatcctttgctgatagacccagcacccttgCtaagtctgatcattcGTCAGACACGCAACAGGGGATAGGCAAGGCACACAGGGGATAGG
>N_chr3-179867373_- (109 bp) 3
tataagtaatctagtggtgatttaaaatatctgggaaaacttgtgtaggttatgtgcaaatactacatcattttatgtaaggaacttgaacatctgaagagtttcatatGTCAGACACGCAACAGGGGATAGGCAAGGCACACAGGGGATAGG
>N_chr6-55297051_- (54 bp) 0
cctccaatcacctttgcattaAcactatatttgtctacttaaaacttttgtagcGTCAGACACGCAACAGGGGATAGGCAAGGCACACAGGGGATAGG
>N_chr9-4836684_+ (57 bp) 2
actatggggacacttccatgtctttctaatGgaccttgggagaattagaagcatcacGTCAGACACGCAACAGGGGATAGGCAAGGCACACAGGGGATAGG
>N_chr9-139126720_- (34 bp) 0
gcaacagagggcagcaggccccaccctgccccgtGTCAGACACGCAACAGGGGATAGGCAAGGCACACAGGGGATAGG
>N_chr3-197975712_+ (66 bp) 1
gcatctctactaaaaatacaaaaaattagccaggcatggtggcgggtgtctgtaatcccagctactGTCAGACACGCAACAGGGGATAGGCAAGGCACACAGGGGATAGG
>N_chr10-119097660_- (67 bp) 3
tttattattttatcagacaattctaaccaaacagttatacatcaaagcagtgacaagaaaaattattGTCAGACACGCAACAGGGGATAGGCAAGGCACACAGGGGATAGG
>N_chr7-90245422_+ (40 bp) 0
cagactaagatctttttcccaaacagaactcttgatacatGTCAGACACGCAACAGGGGATAGGCAAGGCACACAGGGGATAGG
>N_chr7-28055380_+ (57 bp) 3
TacagctggctaattttttgtatttttagtagagacagggtttcaccatactgcccaGTCAGACACGCAACAGGGGATAGGCAAGGCACACAGGGGATAGG
>N_chr10-129419673_+ (41 bp) 1
aaacataataaaacaaagtatgcctgtgctaactgagaaacGTCAGACACGCAACAGGGGATAGGCAAGGCACACAGGGGATAGG
>N_chr4-129733239_+ (49 bp) 2
ctgccttgtgcacacgtttgtgcttgtgggtgtgtgcatgcctatgtgtGTCAGACACGCAACAGGGGATAGGCAAGGCACACAGGGGATAGG
>N_chr15-38411686_- (89 bp) 0
cacccctcctgctgtaggatggaagcagccatggagtgggagggaggcgcaataagacacccctccacagagcttggcatcatgggaaAGTCAGACACGCAACAGGGGATAGGCAAGGCACACAGGGGATAGG
>N_chr20-60950543_- (84 bp) 2
TtcctgaccttgtgatccgcctgtctcagcctcccaaagtgctgggattacaggcctgagccaccacacccggcccagtgtttaGTCAGACACGCAACAGGGGATAGGCAAGGCACACAGGGGATAGG
>N_chr9-38319151_+ (45 bp) 1
aagttagattggacactgtaaaaaatcaaatttgcaaattaaaaGTCAGACACGCAACAGGGGATAGGCAAGGCACACAGGGGATAGG
>N_chr15-73831199_+ (93 bp) 2
tgcttgctTcAcAcaAtccctccagcaggcacctcctctccacatcaacatcacctgattcctgaaggcctgggctactgacaagagccccaaGTCAGACACGCAACAGGGGATAGGCAAGGCACACAGGGGATAGG
>N_chr2-170602736_- (56 bp) 0
attttacattatatgctaacagctattttctacaatacaagcaatctttctcaaaaGTCAGACACGCAACAGGGGATAGGCAAGGCACACAGGGGATAGG
>N_chr7-105609296_+ (67 bp) 2
TtaaactatgtTctcaaagcaagaagtggtgtttaaagaacctcccagtaAgacAaacActtgtgaaGTCAGACACGCAACAGGGGATAGGCAAGGCACACAGGGGATAGG
>N_chr11-79974505_+ (65 bp) 2
aggccgaggttgtggtgagttgagattgtaccattgcactccagcctgggcaacaagagtgaaacGTCAGACACGCAACAGGGGATAGGCAAGGCACACAGGGGATAGG
>N_chr14-79632679_+ (45 bp) 0
gaaaTaactgatgctggcaaggctgtggagaaataggaacactttGTCAGACACGCAACAGGGGATAGGCAAGGCACACAGGGGATAGG
>N_chr4-5984828_+ (71 bp) 1
acagttcttggctgaatgccccacagagcagaagcgtgtcgcatttctactctggcacactctttccttggGTCAGACACGCAACAGGGGATAGGCAAGGCACACAGGGGATAGG
>N_chr18-8357173_+ (80 bp) 1
aagatactaaaagaaacccaatttagaagggcttttagtaggctgaaaacagatgtggcaaaccatttcgggatattctAGTCAGACACGCAACAGGGGATAGGCAAGGCACACAGGGGATAGG
>N_chr14-68316304_- (41 bp) 0
taagacactgagctggcctttAgaggtagtggagttcctgtGTCAGACACGCAACAGGGGATAGGCAAGGCACACAGGGGATAGG
>N_chr17-15296743_- (51 bp) 1
tTacTtagaggTTtgggccagcctctcaaaagaagtatcactggagccgtcGTCAGACACGCAACAGGGGATAGGCAAGGCACACAGGGGATAGG
>N_chr7-7813143_- (48 bp) 0
taacacaatcccttgaaactaagaggcaatctatatgtttatctgaacGTCAGACACGCAACAGGGGATAGGCAAGGCACACAGGGGATAGG
>N_chr7-98916493_- (64 bp) 0
TctccttttctatgccttccatgtacttatgtatgctcctgtaatgcttttaaaAggaaaattaGTCAGACACGCAACAGGGGATAGGCAAGGCACACAGGGGATAGG
>N_chr6-157844216_+ (34 bp) 1
ccacaccggccaccttcctctctgattgcttctcGTCAGACACGCAACAGGGGATAGGCAAGGCACACAGGGGATAGG
>N_chr16-47322453_+ (41 bp) 0
tgagatggagtcttgctctgtcacccaggctggagtgcagtGTCAGACACGCAACAGGGGATAGGCAAGGCACACAGGGGATAGG
>N_chr14-88742238_- (37 bp) 0
tcaggctgctataataaaatacctcaaaatgggtggcGTCAGACACGCAACAGGGGATAGGCAAGGCACACAGGGGATAGG
>N_chr7-93526237_- (40 bp) 0
ccttctggtgatgggggcttgactcaagtgctAagagaagGTCAGACACGCAACAGGGGATAGGCAAGGCACACAGGGGATAGG
>N_chr2-240489666_- (45 bp) 3
cacccctcagttcatgggctgaagaatggatgttgtattagcagcGTCAGACACGCAACAGGGGATAGGCAAGGCACACAGGGGATAGG
>N_chr7-16620391_+ (44 bp) 1
TagtaacacagaagaaaatacatattttttaaaggttaaattctGTCAGACACGCAACAGGGGATAGGCAAGGCACACAGGGGATAGG
>N_chr19-15734287_+ (68 bp) 0
gtttatcactttttcttagcccctggaacttacgtcaaaataaggttatccctactctggagctatAaGTCAGACACGCAACAGGGGATAGGCAAGGCACACAGGGGATAGG
>N_chr10-98171182_+ (57 bp) 0
ggtggatcgTctgaggtcaggagttcgagaccagcctggccaacatggcgaaacaccGTCAGACACGCAACAGGGGATAGGCAAGGCACACAGGGGATAGG
>N_chr15-61562594_+ (57 bp) 0
aggaggGtgaggcagaagaatcgcttgaacccaggaggcagaggttgcagtgggtccGTCAGACACGCAACAGGGGATAGGCAAGGCACACAGGGGATAGG
>N_chr2-185380138_- (63 bp) 0
gcgtcctgcaattttattttctagcattctatttttacaggacaggaatagtaatatgattggGTCAGACACGCAACAGGGGATAGGCAAGGCACACAGGGGATAGG
>N_chr15-77460496_+ (36 bp) 0
tcccttccaagtctctgtgcaaggggtattcttAcaGTCAGACACGCAACAGGGGATAGGCAAGGCACACAGGGGATAGG
>N_chr12-38994995_+ (61 bp) 0
aacagaaaattatgaatttctacttatgtgtgaaatatgctctgtaaCgcatgtcagtAtGGTCAGACACGCAACAGGGGATAGGCAAGGCACACAGGGGATAGG
>N_chr9-133806018_+ (45 bp) 0
agctatcagcttcatgttttccttggagatatcccaccaaaagggGTCAGACACGCAACAGGGGATAGGCAAGGCACACAGGGGATAGG
>N_chr2-65798096_- (105 bp) 0
ttttcctctctgcatctctagttttgaacctattgtaggtaataaatccagttttgtgttaagaaagaagaaaataggaaaggaaactttgaaggaattagtgagGTCAGACACGCAACAGGGGATAGGCAAGGCACACAGGGGATAGG
>N_chr7-54425227_+ (48 bp) 0
acttgcttaaacttcagctttattttatccaacttaaaataaacctttGTCAGACACGCAACAGGGGATAGGCAAGGCACACAGGGGATAGG
>N_chr7-156222861_- (39 bp) 1
ggatcatctagtgcccaacacagtacatgaaaatggactGTCAGACACGCAACAGGGGATAGGCAAGGCACACAGGGGATAGG
>N_chr19-56753020_+ (71 bp) 1
tTTtctctaccctaaatgggattttAaatgaaaggAtattgaaattattgattcgtaaatgattgAcatctGTCAGACACGCAACAGGGGATAGGCAAGGCACACAGGGGATAGG
>N_chr7-15273662_- (38 bp) 0
aatttgtccctgaatgactgtcgtgaacataagtaaaGGTCAGACACGCAACAGGGGATAGGCAAGGCACACAGGGGATAGG
>N_chr6-33522024_- (57 bp) 0
cccctcatgaagacccacacagaaacctacactcaTaaacacaccttgagtaactgtGTCAGACACGCAACAGGGGATAGGCAAGGCACACAGGGGATAGG
>N_chr12-89355332_+ (40 bp) 1
gtgtgTtgtgaaacagaaaaaAattggagtaaaattactaGTCAGACACGCAACAGGGGATAGGCAAGGCACACAGGGGATAGG
>N_chr11-65209132_+ (101 bp) 5
acctgtttttttttgtgttttttttgggaaggagtcttgctttgtcgctcaggctggaatgcagtggtgagatcttggcttactgcaacctccacctcctaGTCAGACACGCAACAGGGGATAGGCAAGGCACACAGGGGATAGG
>N_chr5-143365031_+ (41 bp) 0
ttTgctggctgagattggctaagatttaactacttgttacaGTCAGACACGCAACAGGGGATAGGCAAGGCACACAGGGGATAGG
>N_chr20-30440742_+ (45 bp) 1
gtgcatttatagaaatacttcatattttctgctgtgtatcatcttGTCAGACACGCAACAGGGGATAGGCAAGGCACACAGGGGATAGG
>N_chr9-30046519_+ (57 bp) 0
gcaaaaatttattaagtgtagttgccaattactataaggccttcacagagagaaacaGTCAGACACGCAACAGGGGATAGGCAAGGCACACAGGGGATAGG
>N_chr2-207683593_+ (117 bp) 0
atgaggctcaggaagagtcacaatcacgaatcttcaatctagaaggttaagcatttagtggaggtagggagatttctttcttaccataaggggaaaagcgAcacatcatctaaatccGTCAGACACGCAACAGGGGATAGGCAAGGCACACAGGGGATAGG
>N_chr1-169474860_+ (55 bp) 0
TagccagagagaaaggccaggtcacctacaaaAagaagcccatcagactaacaAtGTCAGACACGCAACAGGGGATAGGCAAGGCACACAGGGGATAGG
>N_chr8-79185641_+ (51 bp) 1
gaaacagccacaataaatgtaataaataggtaaccatacaatatcttagctGTCAGACACGCAACAGGGGATAGGCAAGGCACACAGGGGATAGG
>N_chr13-99129478_+ (60 bp) 3
gtggaggttgcagtaagccaagattgcgccacagcactccagcctgggcgacagagcgagGTCAGACACGCAACAGGGGATAGGCAAGGCACACAGGGGATAGG
>N_chr10-117931979_+ (46 bp) 0
agaatgagcagatctggagagcccttgatactgtggccagtaacatGTCAGACACGCAACAGGGGATAGGCAAGGCACACAGGGGATAGG
>N_chr14-25940388_- (38 bp) 1
ggctgggggaggcagttggaacacgtgtttcatagagaGTCAGACACGCAACAGGGGATAGGCAAGGCACACAGGGGATAGG
>N_chr7-46312103_- (105 bp) 1
TagaGctaaatgaaatttaatttaaaaaaataaaagagataaatgaaacaaaaagctggttctttgaaaagataaataaaaatgactgctagaccattatcaataGTCAGACACGCAACAGGGGATAGGCAAGGCACACAGGGGATAGG
>N_chr2-133527857_+ (49 bp) 0
ccttttcctaattcttaagtaatccatttaaactgcaaaagcaaatactGTCAGACACGCAACAGGGGATAGGCAAGGCACACAGGGGATAGG
>N_chr10-21384902_+ (34 bp) 0
gaggctttagttgtctctgggaggttcatcccaaGTCAGACACGCAACAGGGGATAGGCAAGGCACACAGGGGATAGG
>N_chr5-124346432_- (70 bp) 2
cgggaggtgaggcaggagaatggcgtgaaTctgggaggcgaggcttgcagtgagccgagatcgcAccactGTCAGACACGCAACAGGGGATAGGCAAGGCACACAGGGGATAGG
>N_chr17-29655245_+ (94 bp) 2
ttccgctccagatgggccaggcattccttgccctgctccagtaaaccaacaacttctagcagtgtgcatcatagccatcatAaAcatAtcacatGTCAGACACGCAACAGGGGATAGGCAAGGCACACAGGGGATAGG
>N_chr11-26045603_- (41 bp) 1
atttctttttacagagatttctaattctacagttaactaAcGTCAGACACGCAACAGGGGATAGGCAAGGCACACAGGGGATAGG
>N_chr17-22532187_- (59 bp) 1
cattttcaacctgatcaatcaaaacaaaagtttaactctgtgggatgaatccccgcatcGTCAGACACGCAACAGGGGATAGGCAAGGCACACAGGGGATAGG
>N_chr8-78550350_- (90 bp) 1
tgcctgcTcctgctttgccttccttcatgattgtaagcttcctgaagcccttaccccatctgctgaagcccagcaaatgctggagctatgGTCAGACACGCAACAGGGGATAGGCAAGGCACACAGGGGATAGG
>N_chr10-38214289_+ (59 bp) 1
ccaggaggctgtggcaggagaattgctggaacccgaggggcagaggctgaggtgagccgGTCAGACACGCAACAGGGGATAGGCAAGGCACACAGGGGATAGG
>N_chr11-81524500_- (36 bp) 2
atacacatccacacacccaTagtctctcacaataGcGTCAGACACGCAACAGGGGATAGGCAAGGCACACAGGGGATAGG
>N_chr8-8305472_+ (50 bp) 0
gatgttactattttataaattttgacaaacttaagcagtcatgtaaccacGTCAGACACGCAACAGGGGATAGGCAAGGCACACAGGGGATAGG
>N_chr14-78909550_+ (55 bp) 1
gaaaacgtggcaataaaagattccggaaagcgatttagttttttgcattacttctGTCAGACACGCAACAGGGGATAGGCAAGGCACACAGGGGATAGG
>N_chr1-196262366_- (78 bp) 1
tgaagataggttgaaaaaattattgtttcatagcctgaaatgattaatgctgaagTtaaagactgaataaggaaaatgGTCAGACACGCAACAGGGGATAGGCAAGGCACACAGGGGATAGG
>N_chr15-20451536_- (53 bp) 1
gaggtaaggagtttgagactagcctggccaacatggtgaaaccctgcctccacGTCAGACACGCAACAGGGGATAGGCAAGGCACACAGGGGATAGG
>N_chr7-154507806_+ (60 bp) 0
tccaGaatgcaatccgttgacatgaaacagAcactgagggtaactacttcctttcattttGTCAGACACGCAACAGGGGATAGGCAAGGCACACAGGGGATAGG
>N_chr12-21454670_- (52 bp) 1
agatgactacattgtggtgcatttgcccagtatactattctacagctatatcGTCAGACACGCAACAGGGGATAGGCAAGGCACACAGGGGATAGG
>N_chr7-157495865_+ (38 bp) 0
ctacatcatttctacacttgaaaaagtaagaattccaaGTCAGACACGCAACAGGGGATAGGCAAGGCACACAGGGGATAGG
>N_chr14-85407542_- (61 bp) 0
tcaggtaggtaacttaacatctctatctcaactaattttaagaagggatttctagcaattaGTCAGACACGCAACAGGGGATAGGCAAGGCACACAGGGGATAGG
>N_chr13-30796576_+ (78 bp) 1
tttaccagggacgggtagtgcttttagcctccccatattgcagtttgggggttggagaaggaaatcctcctgcattatGTCAGACACGCAACAGGGGATAGGCAAGGCACACAGGGGATAGG
>N_chr1-223968119_+ (61 bp) 2
ctgcctcccgggtccaagcaattctcctgcctctgcctcccaagtagctgggactacagacGTCAGACACGCAACAGGGGATAGGCAAGGCACACAGGGGATAGG
>N_chr18-44235050_+ (58 bp) 0
aagcattaaccctcagtccaccgaaccattgctattcagcaaaaggcatccagctcctGTCAGACACGCAACAGGGGATAGGCAAGGCACACAGGGGATAGG
>N_chr5-42132007_- (81 bp) 0
aaatgtctatactactcaaagcagtctaaagattcaatgcaattcctatcaaaatgtcaataacttcacagaaacagaaaAGTCAGACACGCAACAGGGGATAGGCAAGGCACACAGGGGATAGG
>N_chr1-51813491_- (52 bp) 2
ggttgcagtgagtcgagatcaggccactgcactccagcctgggagacagaAcGTCAGACACGCAACAGGGGATAGGCAAGGCACACAGGGGATAGG
>N_chr7-90051641_+ (70 bp) 0
gggaaccaggataaaaaaaacctgtgtaggcccttgcttctgaaagccaatgagaatttaaaatgacactGTCAGACACGCAACAGGGGATAGGCAAGGCACACAGGGGATAGG
>N_chr3-146161121_+ (67 bp) 0
aatatatacttacttgtttactggtcctatatgaagaatcattatatcacagaaatttttttttgcaGTCAGACACGCAACAGGGGATAGGCAAGGCACACAGGGGATAGG
>N_chr10-49080322_- (44 bp) 0
ggggtttccggaagccctttcaagcataagccctgtttctataaGTCAGACACGCAACAGGGGATAGGCAAGGCACACAGGGGATAGG
>N_chr2-152771900_+ (46 bp) 0
tacaggcatgaggcactgtgcctggctgaattcctgtgattttaatGTCAGACACGCAACAGGGGATAGGCAAGGCACACAGGGGATAGG
>N_chr4-3213343_+ (77 bp) 0
aacagaggcctcccccagccaggaccacctcgtcctcgtgAcggggcagcaggagcggtagaaaggggtccgatgttGTCAGACACGCAACAGGGGATAGGCAAGGCACACAGGGGATAGG
>N_chr3-174607805_- (60 bp) 1
ttttcctctggacttcagttttgtcacatgtaaactaaggaagtgagcctatgttatctaGTCAGACACGCAACAGGGGATAGGCAAGGCACACAGGGGATAGG
>N_chr8-100563442_- (70 bp) 0
ctctttttcactcagtttctacatttccatacttccgaggaaacatacctttactgtgtctcagAtttcaGTCAGACACGCAACAGGGGATAGGCAAGGCACACAGGGGATAGG
>N_chr5-59820049_- (43 bp) 0
catatctagttgcctcagcgactttatgcGtatcactttcaAtGTCAGACACGCAACAGGGGATAGGCAAGGCACACAGGGGATAGG
>N_chr20-51594676_+ (49 bp) 1
aaattaaaacatatatataatatttttatatactatgttataacatataGTCAGACACGCAACAGGGGATAGGCAAGGCACACAGGGGATAGG
>N_chr8-139598703_+ (58 bp) 0
aTTTaaaaggccttacctcttaataccaccacaatggagactaagtttcaacattaatGTCAGACACGCAACAGGGGATAGGCAAGGCACACAGGGGATAGG
>N_chr1-196545232_+ (60 bp) 2
gtacatgtgcacaatgtgcaggttagttacatatgtatacatgtgccatgctgctgcgctGTCAGACACGCAACAGGGGATAGGCAAGGCACACAGGGGATAGG
>N_chr3-181682557_+ (57 bp) 0
aacacgtagtaaatacccaatatgttgtggaattatttcctacaacctgtaacatgaGTCAGACACGCAACAGGGGATAGGCAAGGCACACAGGGGATAGG
>N_chr5-52932431_+ (47 bp) 0
actctttgcaatctaacctatcttaaatttttttacaaaaaatttttGTCAGACACGCAACAGGGGATAGGCAAGGCACACAGGGGATAGG
>N_chr12-83401949_- (52 bp) 1
caaggaagccagtctgagtcccaaaacctcaaaaatagagaagctgacagtcGTCAGACACGCAACAGGGGATAGGCAAGGCACACAGGGGATAGG
>N_chr9-30084110_+ (63 bp) 1
ttTcttatagctcaatccattttcctgtctgtaaatacatggaactttaacacaccacagttaGTCAGACACGCAACAGGGGATAGGCAAGGCACACAGGGGATAGG
>N_chr18-5875265_+ (100 bp) 1
acttggtcacaatgtaggatcagaaagcacaggttattgagacaggcccatactttgtaacactccaggagaatctgcataatctttttcggtcttttcaGTCAGACACGCAACAGGGGATAGGCAAGGCACACAGGGGATAGG
>N_chr16-50219997_+ (58 bp) 0
aggataggtgtgagtgctgaggaaaattaaacccattgtcaatgagatataaatgtaaGTCAGACACGCAACAGGGGATAGGCAAGGCACACAGGGGATAGG
>N_chr17-23654023_- (93 bp) 0
taagaggaatcttatttctgttgcctgatcatttgggagtaaaattttaagtgttTttctttCttttttaacttttttttttttcttgagccaGTCAGACACGCAACAGGGGATAGGCAAGGCACACAGGGGATAGG
>N_chr19-16977537_- (77 bp) 5
atatgagggggaaaaagccattttagccatcacatcttcCgactccaatgtgattgagagaagccAtgggcgccgctGTCAGACACGCAACAGGGGATAGGCAAGGCACACAGGGGATAGG
>N_chr14-90420069_+ (54 bp) 1
ctgaatgtctggctcccaaagggaaaaagggggactggtcctttaagtactcctGTCAGACACGCAACAGGGGATAGGCAAGGCACACAGGGGATAGG
>N_chr2-28971833_+ (47 bp) 1
taacttttgcctttcccaggcacctctacattctcagctttttgaacGTCAGACACGCAACAGGGGATAGGCAAGGCACACAGGGGATAGG
>N_chr1-172581733_- (102 bp) 1
agtatgattcaacatacacaaatcaatcaatctgatacattatcaacagaatgaaggacaaagaccatatgagcatttcaattgatgcttaaaaaattttgaGTCAGACACGCAACAGGGGATAGGCAAGGCACACAGGGGATAGG
>N_chr12-123084204_- (59 bp) 0
TttgaagggaaggagagaaggTagaggagaaggaatttttctaaAcactgaaggctcaaGTCAGACACGCAACAGGGGATAGGCAAGGCACACAGGGGATAGG
>N_chr14-32457964_+ (63 bp) 0
aggggaacagaaaaagtccacatctatatggtatggagagcagaatgcattcacagttttgccGTCAGACACGCAACAGGGGATAGGCAAGGCACACAGGGGATAGG
>N_chr17-62903072_+ (88 bp) 0
aatttcttaggtccatatgtctgcttgatagcaagagctgAaattagttcagccagtgggttcttaactctggatgcatataagaatcGTCAGACACGCAACAGGGGATAGGCAAGGCACACAGGGGATAGG
>N_chr3-136236797_+ (66 bp) 1
cacccctgcttaggggtctagtttccgttgtccacaggacttcaccttcagcctttttccactgaaGTCAGACACGCAACAGGGGATAGGCAAGGCACACAGGGGATAGG
>N_chr14-59661171_- (46 bp) 0
attTtactgatcctggaataaacaaatttgtaTctggcaaatctttGTCAGACACGCAACAGGGGATAGGCAAGGCACACAGGGGATAGG
>N_chr18-32288852_+ (67 bp) 1
cctttggaggtctgcaccataactgacttgctgcttttgctcccacttagatttcacctttctctcaGTCAGACACGCAACAGGGGATAGGCAAGGCACACAGGGGATAGG
>N_chr8-57250884_+ (50 bp) 0
agaaccaacaggaaaaagtcaatgaattccaaagtggaatcagaaaacccGTCAGACACGCAACAGGGGATAGGCAAGGCACACAGGGGATAGG
>N_chr5-25384582_- (52 bp) 0
aaccttaattaaacctagtattgttctatggtgtatttctcttatcaatatcGTCAGACACGCAACAGGGGATAGGCAAGGCACACAGGGGATAGG
>N_chr12-49910724_- (37 bp) 1
ggTttccctgagccacactgtaagaCttgtcttgggcGTCAGACACGCAACAGGGGATAGGCAAGGCACACAGGGGATAGG
>N_chr1-101203404_- (27 bp) 1
gatcaacaaTcaaaagttaaaagaaaaGTCAGACACGCAACAGGGGATAGGCAAGGCACACAGGGGATAGG
>N_chr12-71516336_- (48 bp) 2
tcccataatgtactcaggatttatgtttacGgaagactaacaaaattgGTCAGACACGCAACAGGGGATAGGCAAGGCACACAGGGGATAGG
>N_chr3-138334507_+ (67 bp) 1
ctgatttatattattgttgctgtcctagaaaattcagtgtatattttatgtttaaagtgtgcaaaaaGTCAGACACGCAACAGGGGATAGGCAAGGCACACAGGGGATAGG
>N_chr10-45445024_+ (40 bp) 0
ttgatttgagccaggcatggtggctcacaactataatcccGTCAGACACGCAACAGGGGATAGGCAAGGCACACAGGGGATAGG
>N_chr13-65186451_- (72 bp) 0
tagttccaccttttccttcagctcattgagctaaatttactcataaaacattttttaagaagccagcaaataGTCAGACACGCAACAGGGGATAGGCAAGGCACACAGGGGATAGG
>N_chr20-1046283_+ (57 bp) 0
gccgatctgaTttgttttctaacagaatctctctggttgcggagtgcagtacaAactGTCAGACACGCAACAGGGGATAGGCAAGGCACACAGGGGATAGG
>N_chr2-230174943_+ (72 bp) 0
TctcaaatgaaatgcttttttttttttacttttaatcattcaaagaccaatttcttgaataaaaaagttgcGTCAGACACGCAACAGGGGATAGGCAAGGCACACAGGGGATAGG
>N_chr13-43456302_- (80 bp) 2
TatgttttgtttgtgatcaaaaccacgaaataaactcatgtcaacatgtaaaaaaagaggttgtaatgatgctcacaagaGTCAGACACGCAACAGGGGATAGGCAAGGCACACAGGGGATAGG
>N_chr4-18494342_+ (34 bp) 0
agaacagtggaCaagacttgagagtccagatataGTCAGACACGCAACAGGGGATAGGCAAGGCACACAGGGGATAGG
>N_chr1-119438784_+ (55 bp) 0
taaattaatatatccatcatcccacatagttatcaatttcttttgtttttatAtcGTCAGACACGCAACAGGGGATAGGCAAGGCACACAGGGGATAGG
>N_chr2-159855913_+ (58 bp) 0
acatgtatgaaacttggtatttggtacacactaaaaaatttttttgcaattctcactAGTCAGACACGCAACAGGGGATAGGCAAGGCACACAGGGGATAGG
>N_chr1-246724594_- (46 bp) 0
ttaaaatagtgaaataagtgtctagtttcattctgtatttggatatGTCAGACACGCAACAGGGGATAGGCAAGGCACACAGGGGATAGG
>N_chr2-125046841_+ (57 bp) 3
ccacaaagacttcttaccactgtcttttcctgaagaaaCtctgtcaactgatAcaaAGTCAGACACGCAACAGGGGATAGGCAAGGCACACAGGGGATAGG
>N_chr12-82202534_- (54 bp) 0
ctacagattttccaaacttttatgctcttcttctcttacaaaattgaatgccttGTCAGACACGCAACAGGGGATAGGCAAGGCACACAGGGGATAGG
>N_chr2-79405904_- (47 bp) 1
acaatcattctaacagaatacatctttaaaatggtttgaaaAAtaatGTCAGACACGCAACAGGGGATAGGCAAGGCACACAGGGGATAGG
>N_chr9-115975326_- (78 bp) 0
gtTttcccgaggggacatttgcaaaaagtgcaagcacgggcaaatgccagtggcctgatcgtgaataaataaggccttGTCAGACACGCAACAGGGGATAGGCAAGGCACACAGGGGATAGG
>N_chr20-22092581_+ (56 bp) 1
taaataggagaggagaaactcaatggcacattttcttctctttcaaacacatgttcGTCAGACACGCAACAGGGGATAGGCAAGGCACACAGGGGATAGG
>N_chr17-7954555_+ (57 bp) 1
ggaagatgttccccTtctgcagaaggcacacagaggctgaTtgtccctccctactcAGTCAGACACGCAACAGGGGATAGGCAAGGCACACAGGGGATAGG
>N_chr6-101633365_- (71 bp) 0
taaagctatAttaaaattatagaaatcaaaatgtccatgatgacaaattttaatgatcattttctacagtaGTCAGACACGCAACAGGGGATAGGCAAGGCACACAGGGGATAGG
>N_chr20-41407719_+ (52 bp) 2
ctttagagccagaacctgcccctaccttctgcaaggcctggcacagggcccaGTCAGACACGCAACAGGGGATAGGCAAGGCACACAGGGGATAGG
>N_chr8-133934141_- (69 bp) 0
cagctaaaaatgtttcttcttcctttccaattggtttacttttatCttcttttctttattgcccagttcGTCAGACACGCAACAGGGGATAGGCAAGGCACACAGGGGATAGG
>N_chr19-12422394_+ (33 bp) 1
tttctacttgttggtagaagagctgaggcaggaGTCAGACACGCAACAGGGGATAGGCAAGGCACACAGGGGATAGG
>N_chr5-78231182_+ (44 bp) 0
ctcagagcctcttaagagttcttcagtttggcaaatgtatttctGTCAGACACGCAACAGGGGATAGGCAAGGCACACAGGGGATAGG
>N_chr8-27906270_- (35 bp) 0
aagtcttccaaaaagtattttgagcaggacctttaGTCAGACACGCAACAGGGGATAGGCAAGGCACACAGGGGATAGG
>N_chr8-22878884_+ (61 bp) 0
aattgtaaaattcatatagaatctcaggggaccTccgaatagccacaacaatcttgaaaaGTCAGACACGCAACAGGGGATAGGCAAGGCACACAGGGGATAGG
>N_chr8-110894586_+ (54 bp) 0
actggttataagtgcattctgacacccttgctgatcaccaacatGtatctccccGTCAGACACGCAACAGGGGATAGGCAAGGCACACAGGGGATAGG
>N_chr5-141993318_+ (59 bp) 1
atttttgtgcacgtgccctacctgagggatgctcttccagcagtgtgggcctgtgactcGTCAGACACGCAACAGGGGATAGGCAAGGCACACAGGGGATAGG
>N_chr10-14493597_+ (116 bp) 2
ctgtggatttttttttcattccaatacttatttatattttaaTaatcaCttgaccaaagactcctttttttAataaacttaactgaaaacatatttttcactcttgacatagcctcgGTCAGACACGCAACAGGGGATAGGCAAGGCACACAGGGGATAGG
>N_chr5-22191353_+ (69 bp) 1
ttaatcatgctactacctaattacaatattagataaagaagaacaattaagcctagtctatatgttagaGTCAGACACGCAACAGGGGATAGGCAAGGCACACAGGGGATAGG
>N_chr11-134029167_+ (77 bp) 2
ggtgagaggtaataacctGtctgccacataaatgacaggatctggcGaccatgcaccaAtaggaagttgctgtAgcaGTCAGACACGCAACAGGGGATAGGCAAGGCACACAGGGGATAGG
>N_chr15-57170593_- (49 bp) 0
tttgtatttatgtggatatgtacatctttcaattgtcccctgggatActGTCAGACACGCAACAGGGGATAGGCAAGGCACACAGGGGATAGG
>N_chr6-40266450_- (58 bp) 1
ggggagatcattggagagactatttgcaaagacatggccaaggctacagtacgttgcaGTCAGACACGCAACAGGGGATAGGCAAGGCACACAGGGGATAGG
>N_chr20-54142877_- (64 bp) 0
tatcccttcctcagcaTgattgaattcaggaagggctttcagagtgtctactaataatgctacaGTCAGACACGCAACAGGGGATAGGCAAGGCACACAGGGGATAGG
>N_chr16-27534011_- (72 bp) 0
agTtgctcgggaggctgagacaggaggatggcttgagtctaggagttcaaggttacagtgagctatgattgcGTCAGACACGCAACAGGGGATAGGCAAGGCACACAGGGGATAGG
>N_chr2-187397955_+ (38 bp) 2
cAtacaatctttcaatttctcctcttctaggccctgacGTCAGACACGCAACAGGGGATAGGCAAGGCACACAGGGGATAGG
>N_chr7-123565786_+ (60 bp) 1
aagtctttatttgcctttcatgtttgaaggatatttttgccagataCactattttattttGTCAGACACGCAACAGGGGATAGGCAAGGCACACAGGGGATAGG
>N_chr6-85728277_- (38 bp) 1
caaatagaccaatggattttgacgcaacagacttAaAtGTCAGACACGCAACAGGGGATAGGCAAGGCACACAGGGGATAGG
>N_chr7-63582748_- (32 bp) 0
tttttatttcccaaagattaTtaaagttacatGTCAGACACGCAACAGGGGATAGGCAAGGCACACAGGGGATAGG
>N_chr20-37070512_+ (94 bp) 1
tatctcatgtgccaaAaaatcatggactaaagataAgcaggtggatttgAgtgaaaagtcactgaatccctttgcatgagcagtttagtggaagGTCAGACACGCAACAGGGGATAGGCAAGGCACACAGGGGATAGG
>N_chr12-51231833_+ (74 bp) 2
catacgatagggataatcatttcttctctgccagaaAtcaggggcctatctggactgtgtcatctcttcaggtcGTCAGACACGCAACAGGGGATAGGCAAGGCACACAGGGGATAGG
>N_chr11-129397523_- (67 bp) 1
gagaaagaacaaagctcccacggtgtggaaggcgacccgagcgggttgccaccgctggctcgggcagGTCAGACACGCAACAGGGGATAGGCAAGGCACACAGGGGATAGG
>N_chr12-130899540_- (78 bp) 6
ccacaatgagaTgccccctcgcccccactgtcaagaacgtggaaagtcacctgtgtcgggaggatatggggacggcagGTCAGACACGCAACAGGGGATAGGCAAGGCACACAGGGGATAGG
>N_chr12-114518751_- (83 bp) 1
tgtttctaatgttgtagagcataggtctataaaaagctactggaacatgccattctttgcatttcaaagcctggaatttaaccGTCAGACACGCAACAGGGGATAGGCAAGGCACACAGGGGATAGG
>N_chr22-16800706_- (78 bp) 0
AacagacctctcatgcctcctccttgcaaAaaagggatgtttgtaaagtcttgtactgagcttgacatctgaccttAaGTCAGACACGCAACAGGGGATAGGCAAGGCACACAGGGGATAGG
>N_chr2-74864413_- (42 bp) 0
tcatcaccttcgcctgtaacatcccttcccaatttccatAccGTCAGACACGCAACAGGGGATAGGCAAGGCACACAGGGGATAGG
>N_chr2-182974969_- (50 bp) 1
atgtttatccatttgtttgtgtcttctcatatttttttgaacggtggtttGTCAGACACGCAACAGGGGATAGGCAAGGCACACAGGGGATAGG
>N_chr12-49459526_+ (72 bp) 0
ttgtaAttttcagtgcatttccttaatagtgatattgagcatcttttcataagctttctggctagccctctcGTCAGACACGCAACAGGGGATAGGCAAGGCACACAGGGGATAGG
>N_chr3-59909704_- (74 bp) 2
ttgggtcctatgctcactgTctgggtaacaggatcattcatcccccaaacctcagcttcacacGgtagttacctGTCAGACACGCAACAGGGGATAGGCAAGGCACACAGGGGATAGG
>N_chr4-55851664_- (67 bp) 0
agactgggtaaataaagcacaaataaagaagacattgggaatgtagaatcaatgaatccataggttgGTCAGACACGCAACAGGGGATAGGCAAGGCACACAGGGGATAGG
>N_chr8-79732683_- (47 bp) 0
gttggtcttcacgtaagactacattcttgcttacctttcttctcctgGTCAGACACGCAACAGGGGATAGGCAAGGCACACAGGGGATAGG
>N_chr15-87321276_- (39 bp) 1
gtaagaaatcattaGaaaatgtagggcttaaaacaacacGTCAGACACGCAACAGGGGATAGGCAAGGCACACAGGGGATAGG
>N_chr10-30397269_+ (74 bp) 13
gagccaagattgtgccacttcactccaAcctgggtgaaagagcaaaactcAgtctcaaaaCaaaaaCaaaaaCaGTCAGACACGCAACAGGGGATAGGCAAGGCACACAGGGGATAGG
>N_chr18-74725572_- (49 bp) 2
aaggagatattCcagtttttttctatccaAtaagacactggttttagttGTCAGACACGCAACAGGGGATAGGCAAGGCACACAGGGGATAGG
>N_chr10-71926048_+ (37 bp) 0
attttcagatagtgaatcaaggcatagcttgatgaatGTCAGACACGCAACAGGGGATAGGCAAGGCACACAGGGGATAGG
>N_chr6-153769939_- (68 bp) 1
acataatcaaacacttgaaggaagcacatagcagggaaaatgccagatgcttaatcagatctcatgagGTCAGACACGCAACAGGGGATAGGCAAGGCACACAGGGGATAGG
>N_chr13-41608357_+ (48 bp) 1
TcgattcctgaaagtttgggaatttggaagaagaatgtggatAaacttGTCAGACACGCAACAGGGGATAGGCAAGGCACACAGGGGATAGG
>N_chr10-90224128_- (50 bp) 0
tagcatttaattgctagaagaaggagggacataggtgtgggaactgccatGTCAGACACGCAACAGGGGATAGGCAAGGCACACAGGGGATAGG
>N_chr8-97620107_- (78 bp) 0
gattttctttagcaattgctcttcacattctgaagatttgattgaattTttaatactgcattcacagctcagcaaagaGTCAGACACGCAACAGGGGATAGGCAAGGCACACAGGGGATAGG
>N_chr8-118776383_- (62 bp) 1
accaccttGgcagccacctgttgacactgcagtgctctcttcagaagcgagggttcattttcGTCAGACACGCAACAGGGGATAGGCAAGGCACACAGGGGATAGG
>N_chr11-60880573_+ (47 bp) 0
tTaccacctccatagaataccaccatgccagcaaccataagcactgAGTCAGACACGCAACAGGGGATAGGCAAGGCACACAGGGGATAGG
>N_chr5-100038213_- (56 bp) 0
gtgtattcaatttaatgcttatttttgtattaataactaataaaatctcttctcatGTCAGACACGCAACAGGGGATAGGCAAGGCACACAGGGGATAGG
>N_chr1-158686538_+ (50 bp) 1
ggTctatagtttttattgttgttgtatgatattccgttctgtgaataaatGTCAGACACGCAACAGGGGATAGGCAAGGCACACAGGGGATAGG
>N_chr2-69779693_- (51 bp) 0
gcaaagaccatcacatcctcctctttacccatgattcatatcttcagttAtGTCAGACACGCAACAGGGGATAGGCAAGGCACACAGGGGATAGG
>N_chr10-107552776_+ (52 bp) 1
tgagacaagaactttctatatcttcaataaagttttaAaatttaaaaaatgcGTCAGACACGCAACAGGGGATAGGCAAGGCACACAGGGGATAGG
>N_chr4-122707856_+ (70 bp) 1
gagattgatgcagaaggcgggtgatttctgcatttccaactgagacacccggtccgtctcattgagactgGTCAGACACGCAACAGGGGATAGGCAAGGCACACAGGGGATAGG
>N_chr18-65392804_- (61 bp) 0
aggcctcctttcagagcctgccaacactagataactcaaattctcttcaaatcattgtgcaGTCAGACACGCAACAGGGGATAGGCAAGGCACACAGGGGATAGG
>N_chr14-48726528_- (41 bp) 0
agtgatttccataaaggagagaattggggctggttggttgcGTCAGACACGCAACAGGGGATAGGCAAGGCACACAGGGGATAGG
>N_chr3-77009178_- (51 bp) 1
ttagagcacagaatactaaattaattaggcttggattttggcctaacaAcAGTCAGACACGCAACAGGGGATAGGCAAGGCACACAGGGGATAGG
>N_chr12-45868664_- (61 bp) 0
gagaacttctgtactatgtttgcatctgcaagactctgctactcttgtttttaacttctggGTCAGACACGCAACAGGGGATAGGCAAGGCACACAGGGGATAGG
>N_chr17-51992826_+ (60 bp) 0
gagtgaattatttagaaacacaaaaaagtctgcatgggatacttctaatcacctatttacGTCAGACACGCAACAGGGGATAGGCAAGGCACACAGGGGATAGG
>N_chr14-81878275_+ (93 bp) 0
ggtttggtagtttaaaagtgtgCggtacctccctcccctctcttgcttctgctttccccatgtgatgtgcttgctccagcttTaccttctgctGTCAGACACGCAACAGGGGATAGGCAAGGCACACAGGGGATAGG
>N_chr9-73626763_- (45 bp) 1
aaatccttccagtttcaggctaaatgattatttgaaAggcagtagGTCAGACACGCAACAGGGGATAGGCAAGGCACACAGGGGATAGG
>N_chr2-59350724_+ (72 bp) 0
ctatgttgttgagtttaggactggttaagaatgCctggaataagttcaatagttggggatgtgggatcCgaaGTCAGACACGCAACAGGGGATAGGCAAGGCACACAGGGGATAGG
>N_chr10-55613774_- (70 bp) 1
tgataccacttagtcctttgaaaattgccattgggtgaattactgtgatacaaagtacGtctaggaagtcGTCAGACACGCAACAGGGGATAGGCAAGGCACACAGGGGATAGG
>N_chr3-72446823_+ (46 bp) 2
tatacagctgtgggcgctacGagagagtggtgggtgcagcctttgaGTCAGACACGCAACAGGGGATAGGCAAGGCACACAGGGGATAGG
>N_chr4-108916807_+ (70 bp) 0
aactccatctcaaaaaaacattgtttaagttgcttatagatgctggatattagacctttgtcagatgcatGTCAGACACGCAACAGGGGATAGGCAAGGCACACAGGGGATAGG
>N_chr15-57116753_+ (61 bp) 1
gttattagaaagcctgttaTacatttagtttttcccagttgccagtgaggctgataatttaGTCAGACACGCAACAGGGGATAGGCAAGGCACACAGGGGATAGG
>N_chr14-97311805_+ (58 bp) 1
TttaccgggcatgaccccagggatggtggtgctaattaaaaccatgcatatctcctgcGTCAGACACGCAACAGGGGATAGGCAAGGCACACAGGGGATAGG
>N_chr4-39347778_- (29 bp) 0
aggattgcttgagcccGggaattcaaggcGTCAGACACGCAACAGGGGATAGGCAAGGCACACAGGGGATAGG
>N_chr1-165146099_+ (59 bp) 1
ggcatgcacctaaatcccacttgatcccaagcaaaaacctcatggttttccccacattaGTCAGACACGCAACAGGGGATAGGCAAGGCACACAGGGGATAGG
>N_chr12-23789891_+ (104 bp) 1
tgcatcttgttttttgtggctcttttcctgatttccacggataacatttgttctcttctttAggaatctacacagcatatgtgtagatctttattatagtattgGTCAGACACGCAACAGGGGATAGGCAAGGCACACAGGGGATAGG
>N_chr10-61931499_- (74 bp) 0
tagacttggggtctcactatgttacccaggctggtctcaaactgtgtcctcttttaaaggacaagttttcatttGTCAGACACGCAACAGGGGATAGGCAAGGCACACAGGGGATAGG
>N_chr10-21404931_+ (60 bp) 1
attaTgatggtcatgattGtaaaacaggaggaaaataacagggtcttggtgaggatgtggGTCAGACACGCAACAGGGGATAGGCAAGGCACACAGGGGATAGG
>N_chr17-4574598_+ (44 bp) 1
tctctactaaaaatacaaaaaattagccaggcggggtggcgggtGTCAGACACGCAACAGGGGATAGGCAAGGCACACAGGGGATAGG
>N_chr4-130198333_- (63 bp) 3
TgacagagcaagactccctctcaaaaaaaaagaaaaaaaaaagaaatacaaatacaaaggatcGTCAGACACGCAACAGGGGATAGGCAAGGCACACAGGGGATAGG
>N_chr1-99815694_- (58 bp) 1
ggaggcagatgccagatatgaatatgctgacaggcgttctggtgctgttccaagctccGTCAGACACGCAACAGGGGATAGGCAAGGCACACAGGGGATAGG
>N_chr13-25933089_+ (39 bp) 1
caactgcatcccagaatcTgaggaacagtgcgatcctgaGTCAGACACGCAACAGGGGATAGGCAAGGCACACAGGGGATAGG
>N_chr1-154998981_+ (70 bp) 0
tcatactaaaaactttaTatcatggccaggcgcggtggctcatgcctgtaatcccagcactttgggaggcGTCAGACACGCAACAGGGGATAGGCAAGGCACACAGGGGATAGG
>N_chr2-166601092_- (71 bp) 0
gcttatgtgaaaagaaaaatatatgaatCtattcaacagtccttcattaggaaacaaaagattttaAatAaGTCAGACACGCAACAGGGGATAGGCAAGGCACACAGGGGATAGG
>N_chr17-72392225_- (44 bp) 0
atggtggcacacacacctgtaatcccagctactcaggaggctgaGTCAGACACGCAACAGGGGATAGGCAAGGCACACAGGGGATAGG
>N_chr11-69520525_- (46 bp) 1
atgggtctccaagatggccttcctgagaTgttttcagggattattAGTCAGACACGCAACAGGGGATAGGCAAGGCACACAGGGGATAGG
>N_chr18-58984744_- (55 bp) 0
taatttccaaaaaatgtatttcaccagggttccctgttaatatgtatacgttttcGTCAGACACGCAACAGGGGATAGGCAAGGCACACAGGGGATAGG
>N_chr3-58046121_+ (51 bp) 0
gtggttagatgaaagccggggtcagttttggtcttctctgtgtgaccacatGTCAGACACGCAACAGGGGATAGGCAAGGCACACAGGGGATAGG
>N_chr15-73539143_- (207 bp) 2
cctccatgagtaactgcatccacagcacaacacgtgctgcctagtatcactgtcaaatgctgggtctttggcttccacagcagctcagaaccttaccaggtgataaagcacactttatcatcacatttgatcctcataacagggcaaggattgctatgttatcctcttatataggagaggaagctgatccacagataagaagggactGTCAGACACGCAACAGGGGATAGGCAAGGCACACAGGGGATAGG
>N_chr12-41251813_+ (88 bp) 4
gctcGtttgctatagaggccaatcatcttttctccccatttcagaggtacctgtatgagtacatgccccagtcctgccccactacataGTCAGACACGCAACAGGGGATAGGCAAGGCACACAGGGGATAGG
>N_chr17-40960903_- (53 bp) 1
agagtttTtgaacttagtaggtctttcctgaccatgctggcagcctgccctatGTCAGACACGCAACAGGGGATAGGCAAGGCACACAGGGGATAGG
>N_chr3-9447373_- (55 bp) 0
caccaattgtaagattaactgctctgggtcttttatccagcaattccaaacAtatGTCAGACACGCAACAGGGGATAGGCAAGGCACACAGGGGATAGG
>N_chr7-9151499_+ (105 bp) 2
taaatgttgcattaaaataaacttcttatccAgttttagaaagagtcagtcattcaataagcatgcctttAtaattAtgatggggataaaataattataagtgttGTCAGACACGCAACAGGGGATAGGCAAGGCACACAGGGGATAGG
>N_chr18-71394629_- (63 bp) 0
tttatttgaggagagctggtggtcaatatggaaagaaatgatgcccctcattttctctattgAGTCAGACACGCAACAGGGGATAGGCAAGGCACACAGGGGATAGG
>N_chr3-507707_+ (45 bp) 1
tttggccagacaaacagcatcccagagaacttctttttctcattaGTCAGACACGCAACAGGGGATAGGCAAGGCACACAGGGGATAGG
>N_chr13-60733254_- (75 bp) 4
atatgcaaaattaaataggtaagtagctattatagagctatttggagGaaatatttccatgaaaaataaAcacatGTCAGACACGCAACAGGGGATAGGCAAGGCACACAGGGGATAGG
>N_chr3-63813587_+ (63 bp) 1
tgggcacgatggctcatgcctataatcccagcattttgagagcccaaggtgggcagatcacttGTCAGACACGCAACAGGGGATAGGCAAGGCACACAGGGGATAGG
>N_chr5-147474460_+ (76 bp) 1
gttctggggtagaccctgccagtagatcacacttccttgataaaattcttaagttatttgctatcaagtggatcctGTCAGACACGCAACAGGGGATAGGCAAGGCACACAGGGGATAGG
>N_chr12-95646945_- (81 bp) 4
cgagcagactaactggcaggcaccccccagtaggggcagactgacacctcacatggctgggtactcctctgagacaaaactGTCAGACACGCAACAGGGGATAGGCAAGGCACACAGGGGATAGG
>N_chr11-65665341_+ (53 bp) 0
ccttttttttccTcagagacagggtctcgccgtgtggcccaggctTgagtgcaGTCAGACACGCAACAGGGGATAGGCAAGGCACACAGGGGATAGG
>N_chr15-73804663_+ (59 bp) 0
aggttgaggggagagacatggagccattctctgtagccactgggaatctgaAacactcaGTCAGACACGCAACAGGGGATAGGCAAGGCACACAGGGGATAGG
>N_chr9-26378392_- (56 bp) 1
aattgaaagaatcaagagcattaaaatggcTatattgctcGaagtaacttctagatGTCAGACACGCAACAGGGGATAGGCAAGGCACACAGGGGATAGG
>N_chr7-157624008_- (66 bp) 4
TtgcTttgggacgccgcagacgcccaccacacccctGtggtctggaggccctcacctttgcattcgGTCAGACACGCAACAGGGGATAGGCAAGGCACACAGGGGATAGG
>N_chr1-163651047_- (78 bp) 2
cagagatgcacccacctcagggcctttgcacttgctgtctgtctagaatgatttttttttcaggtatctgatggctcaGTCAGACACGCAACAGGGGATAGGCAAGGCACACAGGGGATAGG
>N_chr3-50303805_+ (62 bp) 0
cactgcgctggggtccctccagctgccaggtctttgtacaacttgctctcttctccatcctcGTCAGACACGCAACAGGGGATAGGCAAGGCACACAGGGGATAGG
>N_chr4-190816453_- (52 bp) 1
caagcaggccacttgccgtaggtgccgagtttatggtccgcatcacttttttGTCAGACACGCAACAGGGGATAGGCAAGGCACACAGGGGATAGG
>N_chr1-205330982_- (99 bp) 0
aaaaataatagtaataaataggatatggattaattattccccatctccacagaggataccagaaatgagttttgtgaccttgagcaagtcagctggatcGTCAGACACGCAACAGGGGATAGGCAAGGCACACAGGGGATAGG
>N_chr4-148506940_+ (62 bp) 1
tattttTtataccactgaatacattttagctcttattatcatttacccaagattacgcaacaGTCAGACACGCAACAGGGGATAGGCAAGGCACACAGGGGATAGG
>N_chr4-91146829_+ (54 bp) 2
gatgagacatttgggaattgcacctaagataccccaactcatctccatttgtcaGTCAGACACGCAACAGGGGATAGGCAAGGCACACAGGGGATAGG
>N_chr8-8083578_+ (38 bp) 1
taCaagagatttgtggatctgacctaaccctccaaattGTCAGACACGCAACAGGGGATAGGCAAGGCACACAGGGGATAGG
>N_chr2-204075043_+ (67 bp) 2
agggactaagaaggaagcaatgtgctatgctattcagaagcttcatagaagcaagcctgaattaactGTCAGACACGCAACAGGGGATAGGCAAGGCACACAGGGGATAGG
>N_chr12-48907181_+ (73 bp) 1
ctagaCagacatctctccttttctaccaattctacctggaagtgctagaggcatcttaaactccttcttgattGTCAGACACGCAACAGGGGATAGGCAAGGCACACAGGGGATAGG
>N_chr22-45230886_+ (57 bp) 1
cagatcacatgaagatggaaagcccatgactctgataagagaacccaaaataggccgGTCAGACACGCAACAGGGGATAGGCAAGGCACACAGGGGATAGG
>N_chr7-92987229_- (52 bp) 0
tgaaaaatgtttatatttgaagatagactgtatcagtttattttcatactAcGTCAGACACGCAACAGGGGATAGGCAAGGCACACAGGGGATAGG
>N_chr18-5924712_+ (71 bp) 0
ggagagcagcctatcatagaacaacagatggaaataaaagagctgaggcattgcaaaaggagggaatgatcGTCAGACACGCAACAGGGGATAGGCAAGGCACACAGGGGATAGG
>N_chr17-2976427_+ (59 bp) 0
ctggatggctgtggttttagaaTataattgtaagaacttcacctgtgacattggcctgaGTCAGACACGCAACAGGGGATAGGCAAGGCACACAGGGGATAGG
>N_chr6-125802515_+ (34 bp) 0
ttgtcatcttctagtgacatttttctagtccttaGTCAGACACGCAACAGGGGATAGGCAAGGCACACAGGGGATAGG
>N_chr5-155412048_- (41 bp) 1
tttcttctgctcacaatacccagagtaatcttttataaactGTCAGACACGCAACAGGGGATAGGCAAGGCACACAGGGGATAGG
>N_chr2-83564452_- (103 bp) 4
atatatatttattttatatatatatatacactttttttttctgagacagaatCtcattcagtcacccaggctggagtgcagtggtgtgatctcagctcactgcGTCAGACACGCAACAGGGGATAGGCAAGGCACACAGGGGATAGG
>N_chr5-22986431_- (47 bp) 0
acatccgtattattgatcactgtctaaatcctcctttgtcatgctccGTCAGACACGCAACAGGGGATAGGCAAGGCACACAGGGGATAGG
>N_chr13-80978476_- (95 bp) 1
tattactttgtcatgcttttaaaaaatttcatagatagatgggatttcagaaactgcttgaatgagaaagtaaaacagcttaAagaattttttcaGTCAGACACGCAACAGGGGATAGGCAAGGCACACAGGGGATAGG
>N_chr15-71849137_- (69 bp) 2
gTtgtccacggcagagtcacacccagccaacctttgagctccattctgatgtcagggTctggctcctcaGTCAGACACGCAACAGGGGATAGGCAAGGCACACAGGGGATAGG
>N_chr21-45137473_- (75 bp) 3
TactggCaggaccctgtttctttccttcacCtcctctctgccgaggccagacgTtttccttgtgaagctgatgtcGTCAGACACGCAACAGGGGATAGGCAAGGCACACAGGGGATAGG
>N_chr11-110731563_- (87 bp) 0
tactcaaactcttgtccctggactggccacattggagtccccctgagatctgattagacatgcaaaatcccaggccccactctaAacGTCAGACACGCAACAGGGGATAGGCAAGGCACACAGGGGATAGG
>N_chr11-96166772_- (51 bp) 2
agatctaaaattgacaccctaatAtcacagtaaaaagaactagaAaagcaaGTCAGACACGCAACAGGGGATAGGCAAGGCACACAGGGGATAGG
>N_chr5-63127895_- (79 bp) 1
ataactcaggtgagacaaagtggtagcttggacTgggtggtagcagtggttgtagtgacagagaattggttggattcttGTCAGACACGCAACAGGGGATAGGCAAGGCACACAGGGGATAGG
>N_chr14-42558318_+ (73 bp) 1
aaaaaacaagaaagcatgggctggagacaatagcGagaattggctggaaaataatttgataaagagatcactgGTCAGACACGCAACAGGGGATAGGCAAGGCACACAGGGGATAGG
>N_chr3-173699475_- (47 bp) 1
attctcaaattacatcccacataccattgaaattcatgttagaactaGTCAGACACGCAACAGGGGATAGGCAAGGCACACAGGGGATAGG
>N_chr11-83605499_+ (63 bp) 2
aatatggtaggaatttcctgatttccctactacctaaatagattataataaataaagtgtattGTCAGACACGCAACAGGGGATAGGCAAGGCACACAGGGGATAGG
>N_chr11-4676132_+ (51 bp) 0
aaaaaataattcatttactTatccatacatatatccagtaaatatttcataGTCAGACACGCAACAGGGGATAGGCAAGGCACACAGGGGATAGG
>N_chr7-139640696_- (59 bp) 2
gcaaattaagtgggtcagcgggctcctgctcatggagtttactagtcttaccgtgtttcGTCAGACACGCAACAGGGGATAGGCAAGGCACACAGGGGATAGG
>N_chr4-54133934_+ (59 bp) 2
gtgaaaaagcaagcagtgcccaTcaggaaatccttttgaggcccataagcctcagagaaGTCAGACACGCAACAGGGGATAGGCAAGGCACACAGGGGATAGG
>N_chr19-34492796_- (53 bp) 0
gtgaggattgaaggagaaaggacatgccaagggcttagagcagtgcctggcacGTCAGACACGCAACAGGGGATAGGCAAGGCACACAGGGGATAGG
>N_chr1-168375820_+ (53 bp) 0
aggaacaggaaaccaaacaccgcatgttctcactcacaagtgggagttgaatcGTCAGACACGCAACAGGGGATAGGCAAGGCACACAGGGGATAGG
>N_chr5-10780365_+ (35 bp) 0
ccactgccccgggggagcttgtagtctgagaaccaGTCAGACACGCAACAGGGGATAGGCAAGGCACACAGGGGATAGG
>N_chr1-153589878_+ (54 bp) 1
acaCagaattgcttctaccttttgaggggaagaaggaaaggattaaaaaaaagaGTCAGACACGCAACAGGGGATAGGCAAGGCACACAGGGGATAGG
>N_chr11-119433604_- (38 bp) 0
ctgggactctccttcacgtcacctcccctggaaagcctGTCAGACACGCAACAGGGGATAGGCAAGGCACACAGGGGATAGG
>N_chr8-83971496_+ (54 bp) 0
tttttcgaataatgacttcttttcttctgggtGgatacccagtagtgggattgcGTCAGACACGCAACAGGGGATAGGCAAGGCACACAGGGGATAGG
>N_chr6-99169510_+ (45 bp) 1
tTaggatgagatttgggtggggacacagccaaaccatataattctGTCAGACACGCAACAGGGGATAGGCAAGGCACACAGGGGATAGG
>N_chr12-22179519_+ (47 bp) 2
gctattaTtggctgtaatggattctgtcattgtggaaatgattcgaaGTCAGACACGCAACAGGGGATAGGCAAGGCACACAGGGGATAGG
>N_chr3-111535687_+ (56 bp) 0
ccctaaattaggtactgttttaatccctttaaatatatgagacaactgagactagaGTCAGACACGCAACAGGGGATAGGCAAGGCACACAGGGGATAGG
>N_chr6-24387205_- (59 bp) 0
gcagccacagggtcttTattgtgagagacacatggggaccagagataaccatggaaggtGTCAGACACGCAACAGGGGATAGGCAAGGCACACAGGGGATAGG
>N_chr4-187547046_+ (87 bp) 0
tggctagccatatgcaaaagattgaaactggagccctacctatcagcacatagaaacattaactcaagatggaatagagacttaaatGTCAGACACGCAACAGGGGATAGGCAAGGCACACAGGGGATAGG
>N_chr1-15428193_+ (81 bp) 3
tggggtgttgttttttttttTaatcagcacaaatgcagtaAagaaaaggaaataggaatataccttttataggagaagttgGTCAGACACGCAACAGGGGATAGGCAAGGCACACAGGGGATAGG
>N_chr6-78464072_+ (57 bp) 2
tgttataatttctgatcttttacatttgctgaggagagctttacttccaagtatgtAGTCAGACACGCAACAGGGGATAGGCAAGGCACACAGGGGATAGG
>N_chr5-115968826_- (50 bp) 3
TtcaCggctgctgcaggagaatgcagcaatcctgccgtaagagtttagaaGTCAGACACGCAACAGGGGATAGGCAAGGCACACAGGGGATAGG
>N_chr6-123499027_- (95 bp) 2
tgTagatggcatcaggaattatatctccagcccagacttttaactttgaactctggcttcataatcaactccctacttaacatctctgttatgatGTCAGACACGCAACAGGGGATAGGCAAGGCACACAGGGGATAGG
>N_chr3-64313178_- (44 bp) 0
aggtggaatgggctggtctaaccgagacttccccactggtaggcGTCAGACACGCAACAGGGGATAGGCAAGGCACACAGGGGATAGG
>N_chr1-189339923_+ (90 bp) 0
ttttactttgaatgcctagaatagaacatcttattaattttcaacttaacttttacaaacagaaaattacaagtaatctgtagctgggttGTCAGACACGCAACAGGGGATAGGCAAGGCACACAGGGGATAGG
>N_chr2-6132235_+ (47 bp) 3
aaaaaaataataccaaatttgcattttgaatctggatgctgtaaAttGTCAGACACGCAACAGGGGATAGGCAAGGCACACAGGGGATAGG
>N_chr2-171631699_- (49 bp) 0
cacagctctgaatttgactattacaagcactttcaaaatAccaacatttGTCAGACACGCAACAGGGGATAGGCAAGGCACACAGGGGATAGG
>N_chr16-78947889_- (59 bp) 2
tgtgacagtattaactgttagaggggcaataatctagtgatggtggtggtggtAttActGTCAGACACGCAACAGGGGATAGGCAAGGCACACAGGGGATAGG
>N_chr3-41045503_- (56 bp) 0
tgTaaggctgggttaggactcttactaagcatccccacagacccctactgcatcgtGTCAGACACGCAACAGGGGATAGGCAAGGCACACAGGGGATAGG
>N_chr11-79629233_- (57 bp) 0
aaTagaTatTTaactataatggcttaaatttatagtgtatctcatatgaaaacaaaaGTCAGACACGCAACAGGGGATAGGCAAGGCACACAGGGGATAGG
>N_chr1-104231147_- (43 bp) 0
tagTtgtgtcccagagatcctggcacattgtgtttttgttctcGTCAGACACGCAACAGGGGATAGGCAAGGCACACAGGGGATAGG
>N_chr5-158543627_- (39 bp) 0
acttgggactgaggccTttctggggcactttgtggctttGTCAGACACGCAACAGGGGATAGGCAAGGCACACAGGGGATAGG
>N_chr15-40584771_+ (34 bp) 0
cttgaactactggcctcaagtgatccgcccacctGTCAGACACGCAACAGGGGATAGGCAAGGCACACAGGGGATAGG
>N_chr3-58283289_+ (47 bp) 0
tgacaaatatattttggggtgaaatatttttatttccctcattcgtgGTCAGACACGCAACAGGGGATAGGCAAGGCACACAGGGGATAGG
>N_chr5-108078344_- (68 bp) 1
tgtaTattataccattaaattaatactcaaagaattatgttcttttaggacgtagtttcagttaagtgGTCAGACACGCAACAGGGGATAGGCAAGGCACACAGGGGATAGG
>N_chr2-236773191_- (55 bp) 0
aaatgcaagatctactTtgccttcctgattccaataatAgtctacttgttaaaatGTCAGACACGCAACAGGGGATAGGCAAGGCACACAGGGGATAGG
>N_chr14-42438077_- (80 bp) 4
attctTctgcctcagcctcccgagtagctgggaatacaggcacccaccaccacgcccgggtaattttttgtatttttagtGTCAGACACGCAACAGGGGATAGGCAAGGCACACAGGGGATAGG
>N_chr3-165584009_+ (53 bp) 1
aaacatacaagtgaaaatttaAagtagttgggtttcttcagagatcattcacaGTCAGACACGCAACAGGGGATAGGCAAGGCACACAGGGGATAGG
>N_chr3-158989599_- (56 bp) 0
aaaagaacagggtaaaaattgtatctattttgtgacttcaactatataaaaattAtGTCAGACACGCAACAGGGGATAGGCAAGGCACACAGGGGATAGG
>N_chr9-35378610_+ (44 bp) 0
tgttgtgaggattagataggataatgtgtgtaaaggtTttaAcaGTCAGACACGCAACAGGGGATAGGCAAGGCACACAGGGGATAGG
>N_chr21-45733567_- (70 bp) 0
ggcacccggccgggacggctgcggaacctggggacatattccatcactaggactgcagactgcaagagAaGTCAGACACGCAACAGGGGATAGGCAAGGCACACAGGGGATAGG
>N_chr6-124228071_- (46 bp) 0
tttatctctttgaaaaaaattcaagcaccaggGtaaaattaccaaaGTCAGACACGCAACAGGGGATAGGCAAGGCACACAGGGGATAGG
>N_chr7-128726725_- (49 bp) 4
aatTtggccgggcgtgatggTtcatgcctgtaatcccagcactttgggaGTCAGACACGCAACAGGGGATAGGCAAGGCACACAGGGGATAGG
>N_chr3-55776557_- (92 bp) 0
ggtctatacgcatgaaggaccaccttgcctcctgggGattaaagcacTttagggaaactgggttgagagagaaggagtaactccgagtggagGTCAGACACGCAACAGGGGATAGGCAAGGCACACAGGGGATAGG
>N_chr9-92434022_- (54 bp) 0
agtataagagaacaagaggaggtaaggaggacttcaaggttcttggcctgggtgGTCAGACACGCAACAGGGGATAGGCAAGGCACACAGGGGATAGG
>N_chr3-17103077_- (53 bp) 0
ttTtTttgaTattgtctttatagagcagaagttttaaattttaaggaagtccaGTCAGACACGCAACAGGGGATAGGCAAGGCACACAGGGGATAGG
>N_chr6-101431136_- (54 bp) 1
tgaatgttatgattcatctttaagacctcctagttgaacatcttttcctttcatGTCAGACACGCAACAGGGGATAGGCAAGGCACACAGGGGATAGG
>N_chr13-112346154_- (105 bp) 4
tccagggagggcacagtaacatttaaataatttactaaagtttcttgtgaacaggtgaatgtctgtatgcagttctcatagaagatgtattgaggaggcatgaacGTCAGACACGCAACAGGGGATAGGCAAGGCACACAGGGGATAGG
>N_chr8-69656629_+ (57 bp) 0
tTtTgttggcagaaccaaatttcatccagaattctagatgcGagagagtctcagtaaGTCAGACACGCAACAGGGGATAGGCAAGGCACACAGGGGATAGG
>N_chr3-150180137_+ (64 bp) 0
tagtttggagaacattctatcatagacattaagagcagtcattattGttattgctttctacagaGTCAGACACGCAACAGGGGATAGGCAAGGCACACAGGGGATAGG
>N_chr5-149917774_- (46 bp) 1
TccccctacaagggaaggaaacctctgcctgcttcGccaAtgtgccGTCAGACACGCAACAGGGGATAGGCAAGGCACACAGGGGATAGG
>N_chr11-64453992_- (44 bp) 0
tccatcacatggatgaagaaatcaagactcagcggttaaataaaGTCAGACACGCAACAGGGGATAGGCAAGGCACACAGGGGATAGG
>N_chr6-66239260_+ (34 bp) 0
acaggaaaaatttacagatgagataaagttcAaaaGTCAGACACGCAACAGGGGATAGGCAAGGCACACAGGGGATAGG
>N_chr11-58775400_- (55 bp) 0
acataatacaagtctgttgttttaagctgataaatttgtgttaatccattatgcaGTCAGACACGCAACAGGGGATAGGCAAGGCACACAGGGGATAGG
>N_chr12-60955989_- (43 bp) 0
atctctcaagtccttcaaagatgacctgtaatcttccaccatgGTCAGACACGCAACAGGGGATAGGCAAGGCACACAGGGGATAGG
>N_chr3-96188711_+ (51 bp) 0
tctgattaatgtggtgtctcatacatgcaaacaaagtacctttttctgttgGTCAGACACGCAACAGGGGATAGGCAAGGCACACAGGGGATAGG
>N_chr4-122373773_+ (40 bp) 0
tctatatctattacaatgaagagagagaataaaaaatgtcGTCAGACACGCAACAGGGGATAGGCAAGGCACACAGGGGATAGG
>N_chr16-62478387_- (45 bp) 0
gatgactTaagagaagccagtggctccaccagggactgccatgggGTCAGACACGCAACAGGGGATAGGCAAGGCACACAGGGGATAGG
>N_chr8-11287373_+ (45 bp) 0
ggtgccatgctaatcttctctgtatcgtgccaattttagtatatAGTCAGACACGCAACAGGGGATAGGCAAGGCACACAGGGGATAGG
>N_chr7-136143581_+ (44 bp) 0
aagctcttaaaagcaggtaaagagaaataatagcttaaaaggaaGTCAGACACGCAACAGGGGATAGGCAAGGCACACAGGGGATAGG
>N_chr3-110409832_- (92 bp) 0
attcagatgaagaagagaaaaaggagagtgaaatggagtggccagactaggagaagatgatgtcagggaagctaaggggagaataattcaagGTCAGACACGCAACAGGGGATAGGCAAGGCACACAGGGGATAGG
>N_chr11-86565493_- (57 bp) 1
aaTtctcttcttgaaaccaccttcctgaaaaaagaggtatacatgtgtaaaatcttaGTCAGACACGCAACAGGGGATAGGCAAGGCACACAGGGGATAGG
>N_chr4-108397064_+ (80 bp) 2
tttttgtctacaaggatctggacacatggatTagcatcttcatactcattagattGattatcctttccaacactgaattgGTCAGACACGCAACAGGGGATAGGCAAGGCACACAGGGGATAGG
>N_chr2-227805629_+ (42 bp) 0
tcttttgagaaatgtctattcaaatcttttgcccattttttgGTCAGACACGCAACAGGGGATAGGCAAGGCACACAGGGGATAGG
>N_chr2-97084283_- (70 bp) 4
TgaatttgccaggcacagtggctcacgcctgtaatcccaAcactttgggaggccgaggcgggcagatcatGTCAGACACGCAACAGGGGATAGGCAAGGCACACAGGGGATAGG
>N_chr20-58913363_+ (53 bp) 3
cagagtcatttgaatccctcattcagcttctccaaatggtgacatcttgtgcaGTCAGACACGCAACAGGGGATAGGCAAGGCACACAGGGGATAGG
>N_chr4-179115472_- (61 bp) 0
AcaacagttatttcagttacccttgtatttgGcatgtgttacttttctatgtgcaatttttGTCAGACACGCAACAGGGGATAGGCAAGGCACACAGGGGATAGG
>N_chr11-112182309_- (37 bp) 0
ttctgggaatggttggcctctctttgccaccactgctGTCAGACACGCAACAGGGGATAGGCAAGGCACACAGGGGATAGG
>N_chr21-29315570_- (80 bp) 1
gcaaatataagctcttAgagagatgcgacatctttgtcttgttcatggctataattagtaGctggaaatgcctggaatatGTCAGACACGCAACAGGGGATAGGCAAGGCACACAGGGGATAGG
>N_chr9-68913499_+ (40 bp) 1
aatcaatgtgtgaaaatcacaaggattcctacacactaaGTCAGACACGCAACAGGGGATAGGCAAGGCACACAGGGGATAGG
>N_chr11-82728729_- (77 bp) 2
ttgggtactgggcttaatacctgggtgatgaaGtaatatgtacaataaaccccagggacatgtttacctatgtaaaaGTCAGACACGCAACAGGGGATAGGCAAGGCACACAGGGGATAGG
>N_chr3-39365106_- (154 bp) 3
TagaaatatatttggaatctgtgtaaatatttgtcttttggtcttttgctagccagagacttcttgtgagagctattacctctgcttttttttttttttttttttttttttttgagatggagtctctctctgtcacccaggctggagtgcagtgGTCAGACACGCAACAGGGGATAGGCAAGGCACACAGGGGATAGG
>N_chr16-71847724_+ (38 bp) 2
tagaagatgattctatttgtagtttctgccagtttctAGTCAGACACGCAACAGGGGATAGGCAAGGCACACAGGGGATAGG
>N_chr2-81876517_- (84 bp) 1
acactgacgcaagaggtgggttcccatggtcttgggcagctctgcccccatagctctgcagggcacagcctccctcctggctgcGTCAGACACGCAACAGGGGATAGGCAAGGCACACAGGGGATAGG
>N_chr17-11192027_+ (65 bp) 0
ttgtttttggactgccagagttaattAgtcatccataagaagatgcaaaattctattttgtttacGTCAGACACGCAACAGGGGATAGGCAAGGCACACAGGGGATAGG
>N_chr2-231093063_+ (47 bp) 0
tccagagtcacctccaaagaagtttTagggtattcatggacaagagaGTCAGACACGCAACAGGGGATAGGCAAGGCACACAGGGGATAGG
>N_chr6-19488434_- (59 bp) 0
ttctcaactttcctttgaaagttgccttgtgccaCttaaaaaaaagtttttaaccctttGTCAGACACGCAACAGGGGATAGGCAAGGCACACAGGGGATAGG
>N_chr2-23723929_+ (55 bp) 0
cccaccatcaggccaccgtcacctctggcctgcacactggcctcccagcccacaAGTCAGACACGCAACAGGGGATAGGCAAGGCACACAGGGGATAGG
>N_chr2-40889408_- (46 bp) 1
tTatattcataattgtagtggaggataacaaggccttttaGacttgGTCAGACACGCAACAGGGGATAGGCAAGGCACACAGGGGATAGG
>N_chr4-43731541_+ (51 bp) 2
gtgaaagtcGagtcatctctgagaagtagatacccacttattttgagtgGaGTCAGACACGCAACAGGGGATAGGCAAGGCACACAGGGGATAGG
>N_chr7-110598496_+ (73 bp) 1
cacaaagacatacacagagaaagaggatatgtggtgcacaccatgtggcatacatttaTattttaaattatcaGTCAGACACGCAACAGGGGATAGGCAAGGCACACAGGGGATAGG
>N_chr12-61877677_+ (39 bp) 0
caccttaatgaaataaggtatgaagacaagattagagaaGTCAGACACGCAACAGGGGATAGGCAAGGCACACAGGGGATAGG
>N_chr6-52718954_+ (61 bp) 0
gtgacctagatgagatggtgtgaggcagtgtagaaagatttataagatcagtacttactttGTCAGACACGCAACAGGGGATAGGCAAGGCACACAGGGGATAGG
>N_chr14-67475419_+ (66 bp) 0
aaaatactCatcaaaagaacaatatttgttgttgttgttgaccagctctgactgtgaaacatttaaGTCAGACACGCAACAGGGGATAGGCAAGGCACACAGGGGATAGG
>N_chr8-134905252_+ (45 bp) 1
gcagGtactaaagGcagacttcttcaagatctattccaaaccactGTCAGACACGCAACAGGGGATAGGCAAGGCACACAGGGGATAGG
>N_chr4-87064010_- (50 bp) 0
ttttaacattcacccacttgaatacaggagctaatagtaacattcgctggGTCAGACACGCAACAGGGGATAGGCAAGGCACACAGGGGATAGG
>N_chr8-123346080_+ (73 bp) 1
tatTtTaaggttaaaatgaagtaacactgaacaaaatgaggttaaggacctgctgtataagcaaagtgttccaGTCAGACACGCAACAGGGGATAGGCAAGGCACACAGGGGATAGG
>N_chr5-97189413_- (93 bp) 1
gcaagagaatacacaaatagatcaatgaaactgcttacagggcctcaaaatagactcacacaaatacagtcaaccaatctttgacaaaggagcGTCAGACACGCAACAGGGGATAGGCAAGGCACACAGGGGATAGG
>N_chr3-154270271_- (33 bp) 0
ataccctttaagatactcaaacaatgactgggcGTCAGACACGCAACAGGGGATAGGCAAGGCACACAGGGGATAGG
>N_chr17-63983022_- (50 bp) 2
CtgacatatgaagatttaattcacccatttaactacaatgtagaaacaagGTCAGACACGCAACAGGGGATAGGCAAGGCACACAGGGGATAGG
>N_chr1-10683276_+ (67 bp) 0
ggttcacaccgcagctccatcttctacaggctctgctccctgaacccaggcactgaccctctaccttGTCAGACACGCAACAGGGGATAGGCAAGGCACACAGGGGATAGG
>N_chr22-30283144_- (36 bp) 0
aaaaaacaaaacacaaaaataaaaccaaatacaaacGTCAGACACGCAACAGGGGATAGGCAAGGCACACAGGGGATAGG
>N_chr1-156251338_- (61 bp) 0
taagcctgctggaaaaatcctaagaagcattcaaagaggaattagtggtagcaAtaaacacGTCAGACACGCAACAGGGGATAGGCAAGGCACACAGGGGATAGG
>N_chr12-52795820_- (80 bp) 1
tgtatTacatgctgCggaaagagagtcatttactatcgccAtttgacatcctcacccccagtgcggtccttctctttgtcGTCAGACACGCAACAGGGGATAGGCAAGGCACACAGGGGATAGG
>N_chr17-11816007_- (51 bp) 2
gggttgttctctggtgggcaggggcgggggtcacaaggtgctcagtgggggGTCAGACACGCAACAGGGGATAGGCAAGGCACACAGGGGATAGG
>N_chr17-23922410_- (41 bp) 1
cggagatcccaatgaacgcgggcccctggaggccggtggttGTCAGACACGCAACAGGGGATAGGCAAGGCACACAGGGGATAGG
>N_chr6-148801113_- (33 bp) 1
aggacctaaccttCcagcctcacatagagaaatGTCAGACACGCAACAGGGGATAGGCAAGGCACACAGGGGATAGG
>N_chr16-3601632_- (77 bp) 2
gccgcagaggaagaccggaagcgaggctgccgcaccaccgcgcgcgcccgctctgcgcctgcgcgcaggcaatTctcGTCAGACACGCAACAGGGGATAGGCAAGGCACACAGGGGATAGG
>N_chr12-28130854_- (50 bp) 0
attctcatattatatttgcttgagctgtcagaacaaaatactagaAaAaaGTCAGACACGCAACAGGGGATAGGCAAGGCACACAGGGGATAGG
>N_chr14-96188943_- (111 bp) 2
ccaagatcagtaataaaagagggaacgtcactgccaactgaagcttaaaaggattatgggaaaaaTaatgaagaactttatgccaataaattaggcaatttaggtAaaattGTCAGACACGCAACAGGGGATAGGCAAGGCACACAGGGGATAGG
>N_chr9-44147217_- (75 bp) 3
ttggtagcagagaagtgggacattgcaataaagatacctgaaaatgtggaagtgactttggaaccgggtagcaggGTCAGACACGCAACAGGGGATAGGCAAGGCACACAGGGGATAGG
>N_chr16-49607155_+ (47 bp) 0
gggaaaaatgcaatgattggatgggcagggccaggtaaggggttaaaGTCAGACACGCAACAGGGGATAGGCAAGGCACACAGGGGATAGG
>N_chr3-172162999_- (52 bp) 0
tcaattccactgacctttagtaaattccacatcatattaaacacaatccaaaGTCAGACACGCAACAGGGGATAGGCAAGGCACACAGGGGATAGG
>N_chr17-75986150_- (50 bp) 1
attcctggtcagggaaccaagaaatgtagcaggacaagctgcagagaaaaGTCAGACACGCAACAGGGGATAGGCAAGGCACACAGGGGATAGG
>N_chr3-84712266_+ (40 bp) 0
ttcattttttgagaaacaaaaatctaaacatAattatgcAGTCAGACACGCAACAGGGGATAGGCAAGGCACACAGGGGATAGG
>N_chr7-39877770_+ (91 bp) 1
tagcataacattttTaaggctcatccgcattgtaacatgtatcagtactcaacttcctctaattgctgaAtaacattccactctgtggataGTCAGACACGCAACAGGGGATAGGCAAGGCACACAGGGGATAGG
>N_chr14-61667226_+ (64 bp) 2
ggtttgttacataggtatacacttgccatggtggtttgctgcacccatcaacctgtTatctacaGTCAGACACGCAACAGGGGATAGGCAAGGCACACAGGGGATAGG
>N_chr5-56318786_- (48 bp) 2
gagcagttcagttatactccctgaccgtcagtttcctcatctgtcaaAGTCAGACACGCAACAGGGGATAGGCAAGGCACACAGGGGATAGG
>N_chr21-18668833_- (45 bp) 2
gtTatattgTagatatatgtaaaatcttccaatgccatcacctAtGTCAGACACGCAACAGGGGATAGGCAAGGCACACAGGGGATAGG
>N_chr19-41449414_+ (69 bp) 5
tcaTcaccgttgcaccggggtggattcTtgagactgggccaagtaggGgacctgtgtgaccgtgcgtcaGTCAGACACGCAACAGGGGATAGGCAAGGCACACAGGGGATAGG
>N_chr9-132218223_+ (84 bp) 0
gtgcccaccccaaacatcacctggttcaaggacggggccctgctccccaccagcaccaaggtggtctacactaggggcggtcggGTCAGACACGCAACAGGGGATAGGCAAGGCACACAGGGGATAGG
>N_chr8-74214965_+ (44 bp) 0
gtcaaatctcacttttctctttctTagtcaaacttcttgaaaAaGTCAGACACGCAACAGGGGATAGGCAAGGCACACAGGGGATAGG
>N_chr7-94510149_- (96 bp) 0
taaaaatatggttctaagttaatgaaattgtgtagcaaatggagtacctaaaatctgtcttaaagggacttttttttttaacaaaaatatacttttGTCAGACACGCAACAGGGGATAGGCAAGGCACACAGGGGATAGG
>N_chr20-32496270_+ (71 bp) 0
taattttttgtatttttagtagagatggggcttcaccctggtggccaggctggtcttgaactactgacctcGTCAGACACGCAACAGGGGATAGGCAAGGCACACAGGGGATAGG
>N_chr22-40300042_- (44 bp) 1
agtgggtggggccaggcctagacatgatatccatctctacctccGTCAGACACGCAACAGGGGATAGGCAAGGCACACAGGGGATAGG
>N_chr6-7586144_+ (60 bp) 0
atgTtgattaaacaggatgattatccaataccaatcaacttggataatctgattatccaaGTCAGACACGCAACAGGGGATAGGCAAGGCACACAGGGGATAGG
>N_chr18-28991922_+ (90 bp) 0
TtttttcttttccactggatttggaatgctcacttatctgagAgtttgttcttagactaactggaGtgattttggagaagcttttgtaaaGTCAGACACGCAACAGGGGATAGGCAAGGCACACAGGGGATAGG
>N_chr20-33211775_+ (52 bp) 0
gcctgcaatcccagcactttgggaggctaaggtgggaggatcacttgagcccGTCAGACACGCAACAGGGGATAGGCAAGGCACACAGGGGATAGG
>N_chr5-57129592_+ (44 bp) 1
tatcacctatctttaatatctcaggtgccattacatgtgttacaGTCAGACACGCAACAGGGGATAGGCAAGGCACACAGGGGATAGG
>N_chr1-171971345_+ (85 bp) 0
gtggtcagctcaggaccatagtttttttccccctaatagtttttggagaacaggtggtgtttgattatatgaataagttcttcatGTCAGACACGCAACAGGGGATAGGCAAGGCACACAGGGGATAGG
>N_chr10-57023939_+ (44 bp) 2
tacagAtagttttaaccattctttttacaagaaatgtgtAtAtAGTCAGACACGCAACAGGGGATAGGCAAGGCACACAGGGGATAGG
>N_chr3-165632223_+ (37 bp) 0
tcaccaataaaacacaaaaaagatgacttcctagctaGTCAGACACGCAACAGGGGATAGGCAAGGCACACAGGGGATAGG
>N_chr20-41471308_- (67 bp) 1
ccaAtctgatttggtatctcctttggccaacgtccagagcagagttttctaagctggggatagtaagGTCAGACACGCAACAGGGGATAGGCAAGGCACACAGGGGATAGG
>N_chr6-31776475_+ (46 bp) 0
agaTTctatctcttaaaaaaaaaaaagcaaacctttttgttactttGTCAGACACGCAACAGGGGATAGGCAAGGCACACAGGGGATAGG
>N_chr14-92909899_- (66 bp) 0
TtaatatcgtgttgcagttttttgcatctatgttgatgagagatactAggttgtaCtttttttcttGTCAGACACGCAACAGGGGATAGGCAAGGCACACAGGGGATAGG
>N_chr1-45894253_- (40 bp) 0
tttgagaggccaaggcaggaggattgcttAaggccaggacGTCAGACACGCAACAGGGGATAGGCAAGGCACACAGGGGATAGG
>N_chr16-75244548_- (88 bp) 2
atgtttaatactatttggatatgtttaaattgtactattaaaattgattaattaaattgtatctactttttccttttttagtatccttGTCAGACACGCAACAGGGGATAGGCAAGGCACACAGGGGATAGG
>N_chr9-32751447_+ (73 bp) 0
cactcagccGtaagcacaccttcaaatccttatgcaaaggactcagggaattcaggtgagttcccctgagccaGTCAGACACGCAACAGGGGATAGGCAAGGCACACAGGGGATAGG
>N_chr19-19657458_- (70 bp) 0
ggtagcttatagttcagtagtgtttttcatgtgttttaaaaatctattcagccactctatatattttgatGTCAGACACGCAACAGGGGATAGGCAAGGCACACAGGGGATAGG
>N_chr15-34312052_- (74 bp) 1
cttccctcttagggcttccctaagtattcctcttcagagatagtgtgtgtctggcaAtttActcaActAtaaacGTCAGACACGCAACAGGGGATAGGCAAGGCACACAGGGGATAGG
>N_chr12-79887811_+ (66 bp) 1
aatttctgagccagatactttccctttatatcagttctatcttttctggatcTttttttgaactatGTCAGACACGCAACAGGGGATAGGCAAGGCACACAGGGGATAGG
>N_chr14-101329866_- (65 bp) 1
tttagcttcccttcccactgagaAccactttcattAgcaataaaatcccctAcatttaccatcttGTCAGACACGCAACAGGGGATAGGCAAGGCACACAGGGGATAGG
>N_chr2-219433357_- (33 bp) 1
attcttttcctTggatatgtgtcttcccgaaaAGTCAGACACGCAACAGGGGATAGGCAAGGCACACAGGGGATAGG
>N_chr13-25107885_+ (41 bp) 0
tcccctatcagaaatggaaTtgctataattatactgGgcctGTCAGACACGCAACAGGGGATAGGCAAGGCACACAGGGGATAGG
>N_chr1-212897085_- (44 bp) 1
ctggaTctagcaaaggagacTctcgggaatcttgtttagattgcGTCAGACACGCAACAGGGGATAGGCAAGGCACACAGGGGATAGG
>N_chr2-182312096_+ (194 bp) 0
ttattaatcctcttttatttataaattacccagtctcaggtatttcttgatagtaaaacaaggatggactaacacagttaataacaatgtatatttcaaaatcgctagaatgatagatttttaatgttctcaccacaaaaaaatgatgtcagatgatggctatgttaattagcttgactgaatctttctatgctGTCAGACACGCAACAGGGGATAGGCAAGGCACACAGGGGATAGG
>N_chr16-55129334_+ (53 bp) 0
ctgggcaacatgggaaaaccccatctctacaaaaaacaaaagtatatttacttGTCAGACACGCAACAGGGGATAGGCAAGGCACACAGGGGATAGG
>N_chr18-3502491_- (57 bp) 2
tatgtgattcactaacccaggcctgtCctctctattgtgggtcttcttaaatatctAGTCAGACACGCAACAGGGGATAGGCAAGGCACACAGGGGATAGG
>N_chr14-98433628_+ (48 bp) 0
tcctggcagaaaccatagagatacaagctgttcttattcccacttgacGTCAGACACGCAACAGGGGATAGGCAAGGCACACAGGGGATAGG
>N_chr6-17415400_+ (35 bp) 0
ctaaggtctatctaagctgtatttactcattgggaGTCAGACACGCAACAGGGGATAGGCAAGGCACACAGGGGATAGG
>N_chr9-114573605_+ (102 bp) 0
tgtcagtatgtctgccagccttggaaggatgcagcattgctgtgtcagaagggtccttctcccagccttcaagaAtatagtctccccgggtggctatttgacGTCAGACACGCAACAGGGGATAGGCAAGGCACACAGGGGATAGG
>N_chr9-109358767_- (49 bp) 0
atacctactattcattaagtgaaaatgtatcatcataaagAtcttcatcGTCAGACACGCAACAGGGGATAGGCAAGGCACACAGGGGATAGG
>N_chr10-127330262_+ (40 bp) 0
attgtccctgtttgcagatgacatgattttatatttagaaGTCAGACACGCAACAGGGGATAGGCAAGGCACACAGGGGATAGG
>N_chr12-3953665_+ (64 bp) 1
TagaggaagctgggagcctcttcttctctcgttcaagatctctatctacaaattgcagtctgaaGTCAGACACGCAACAGGGGATAGGCAAGGCACACAGGGGATAGG
>N_chr12-85523315_- (60 bp) 1
tactattagcactactattattattattctgaacaggctgccAagttgatctacatatgcGTCAGACACGCAACAGGGGATAGGCAAGGCACACAGGGGATAGG
>N_chr1-241825216_+ (51 bp) 1
tacctgtctattgcatttataataccatgaatgaaacttgtaggactgAaaGTCAGACACGCAACAGGGGATAGGCAAGGCACACAGGGGATAGG
>N_chr10-127910301_- (60 bp) 1
cagcccaacacactgaggttgggaagaggaggaggcgccaacagagagcagccgccccAaGTCAGACACGCAACAGGGGATAGGCAAGGCACACAGGGGATAGG
>N_chr8-7591771_- (56 bp) 3
gtgTagcagatcCgggctctagacagcaacatgcaaaccctggtctatgagaactaGTCAGACACGCAACAGGGGATAGGCAAGGCACACAGGGGATAGG
>N_chr5-38744059_- (41 bp) 2
tTgttttcttctatttttccccacccccTcaactcctttccGTCAGACACGCAACAGGGGATAGGCAAGGCACACAGGGGATAGG
>N_chr7-154242231_- (67 bp) 0
gaaatgtatgtgctctggaagccattttgaagagagatattctttaggaaataccatctggtcatatGTCAGACACGCAACAGGGGATAGGCAAGGCACACAGGGGATAGG
>N_chr9-80888114_- (97 bp) 0
cacagtttcttaaaaacttcaaactatactacaaggctacagtaaccaaaacagcatggtactggtaccaaaacagagatatagatcaatggaacagGTCAGACACGCAACAGGGGATAGGCAAGGCACACAGGGGATAGG
>N_chr11-119640280_+ (42 bp) 0
aaagagggtgagaccctgtcaatgaatgaatgaatgatgcagGTCAGACACGCAACAGGGGATAGGCAAGGCACACAGGGGATAGG
>N_chr2-100133644_+ (39 bp) 2
gcagctgtaagctctgtagAtgacctaaggactcaggcAGTCAGACACGCAACAGGGGATAGGCAAGGCACACAGGGGATAGG
>N_chr2-159073372_- (74 bp) 1
aggtatcatgataaataagacatttaatctaaTgtttagcaaagatggagcaagctggcactttgatggagtagGTCAGACACGCAACAGGGGATAGGCAAGGCACACAGGGGATAGG
>N_chr10-34871266_+ (73 bp) 2
TTcccaggggacactggcagtgtgtgagacatatttggttgtcataactggggtcaatattattgacctctaaGTCAGACACGCAACAGGGGATAGGCAAGGCACACAGGGGATAGG
>N_chr7-122837719_- (38 bp) 0
tgggaagggaggataggcaggggatttcacagttagtcGTCAGACACGCAACAGGGGATAGGCAAGGCACACAGGGGATAGG
>N_chr16-26312531_+ (62 bp) 2
atgtacccagaaaataaattaaaacttaaaaataaataaatAaaatgaaaaaAcagaaaatgGTCAGACACGCAACAGGGGATAGGCAAGGCACACAGGGGATAGG
>N_chr14-68990769_- (76 bp) 0
attgcttaaacccgggaggtggagcttgcaatgagccgaatcgtgccagtgcactccagcctcggcaacagagtgaGTCAGACACGCAACAGGGGATAGGCAAGGCACACAGGGGATAGG
>N_chr22-45084254_- (60 bp) 1
gcagtgtgtggcgtggcggctgcacctcggctgccttccatccttggctctcaccacaggGTCAGACACGCAACAGGGGATAGGCAAGGCACACAGGGGATAGG
>N_chr3-10070272_- (92 bp) 0
tactccatttccactactacacactaggaaatctatcatAtgcttgtttttttttttctagcaaatttcaagaggtttaaaattaatacaaaGTCAGACACGCAACAGGGGATAGGCAAGGCACACAGGGGATAGG
>N_chr10-23164524_- (50 bp) 0
cttgcagtgagctgagatcacaccactcactccagcctgggctacagaAcGTCAGACACGCAACAGGGGATAGGCAAGGCACACAGGGGATAGG
>N_chr9-115942597_+ (47 bp) 0
gTcttatggaccaggagagagaagctcaaagatgtcaagcaatctgtGTCAGACACGCAACAGGGGATAGGCAAGGCACACAGGGGATAGG
>N_chr12-100682352_- (46 bp) 1
ttggagaccacagcaagatttagagtggaaactcacacccaaaaaaGTCAGACACGCAACAGGGGATAGGCAAGGCACACAGGGGATAGG
>N_chr12-97060862_+ (69 bp) 0
accctgagtgaggttagcattgtataatgaaaaccaggagagagtggcgtgctgacagccagagcaagaGTCAGACACGCAACAGGGGATAGGCAAGGCACACAGGGGATAGG
>N_chr11-116610732_+ (94 bp) 1
tgaactaaattagctatatagtcatcccacagtatatgctggagattggttccaggacccctactgaggataccaaaatctataaatgctcaagGTCAGACACGCAACAGGGGATAGGCAAGGCACACAGGGGATAGG
>N_chr10-57104613_- (61 bp) 0
tagatactGctcctactgaaaaaacttcagaaaattgaagagggaggctcccccctgactcGTCAGACACGCAACAGGGGATAGGCAAGGCACACAGGGGATAGG
>N_chr14-89114999_+ (47 bp) 1
agtggcactattacagctcactgcagcctcaacctgctgggcctaagGTCAGACACGCAACAGGGGATAGGCAAGGCACACAGGGGATAGG
>N_chr7-92140627_- (82 bp) 1
tattatatcacaaccatccctccattagatatcaaccagtattacttaaacaaaacttgacccatgtgtgaattcaaagcaaGTCAGACACGCAACAGGGGATAGGCAAGGCACACAGGGGATAGG
>N_chr14-55755491_+ (87 bp) 2
tgagcatgaccagatccatttcctgtttttttcacatttctttttctaagaataaacagaaccctaggaagggaaggtagcttcaaaGTCAGACACGCAACAGGGGATAGGCAAGGCACACAGGGGATAGG
>N_chr1-215125606_- (57 bp) 1
taaaatgatctcagaatatttttaaggaaaatccctggcaagatgGaattaaaattgGTCAGACACGCAACAGGGGATAGGCAAGGCACACAGGGGATAGG
>N_chr2-173967265_- (64 bp) 3
TtcttccCatagacaacagtcctcacttcccagatgcagagcaagccagagaacctgtaggagaGTCAGACACGCAACAGGGGATAGGCAAGGCACACAGGGGATAGG
>N_chr18-37628568_- (75 bp) 1
ttaacctggggctgctcactttaaaaaatagatctggaaattcatatggggggattatatgtgtatattttccctGTCAGACACGCAACAGGGGATAGGCAAGGCACACAGGGGATAGG
>N_chr3-29130950_+ (51 bp) 2
ttttatttttttctttcctatacagtttGttaactttcttgcagggaggtgGTCAGACACGCAACAGGGGATAGGCAAGGCACACAGGGGATAGG
>N_chr7-130806468_+ (55 bp) 0
ttatcaggtataaagttttaacttagttttgtgttttggaaagcaaatagaaattGTCAGACACGCAACAGGGGATAGGCAAGGCACACAGGGGATAGG
>N_chr1-43632109_- (56 bp) 0
tgtggataagaatatcttcatagggatgtcgttTcaattaaacaggagaAAaaAgcGTCAGACACGCAACAGGGGATAGGCAAGGCACACAGGGGATAGG
>N_chr18-66130407_+ (37 bp) 0
TagtTtggttccacagtgcacagtaccaaacttacaGTCAGACACGCAACAGGGGATAGGCAAGGCACACAGGGGATAGG
>N_chr6-69158548_- (164 bp) 1
ggaatgcatattatatgcaaagagcattatctctggactatttttaatatagattttgaactatgatatctcatgactatgcttacttaCatttatattagccttgcttttcctgtaacatgcagttttgtaaaGatgtttctcagagttccatttctctttttGTCAGACACGCAACAGGGGATAGGCAAGGCACACAGGGGATAGG
>N_chr12-86218117_- (86 bp) 0
agtggcaggcaagtaattaataagcaaaaactatgttttgaaaggaagagtggaaattctgggggttctttgccCtaagaaaccaaGTCAGACACGCAACAGGGGATAGGCAAGGCACACAGGGGATAGG
>N_chr6-113125437_- (58 bp) 0
gtgtgatggttaatactgagtgtcaacttgattgcattgaaggatgcagagtattgttGTCAGACACGCAACAGGGGATAGGCAAGGCACACAGGGGATAGG
>N_chr20-56611007_- (79 bp) 1
agcagtttggcagcttcctataaagttaaccatatattgattttatgacctggcaatcccacttacaggtactcacgcaGTCAGACACGCAACAGGGGATAGGCAAGGCACACAGGGGATAGG
>N_chr5-17670620_- (49 bp) 5
tccaaatgtacattaGgagatagactttaagaacagtaatgaagctccaGTCAGACACGCAACAGGGGATAGGCAAGGCACACAGGGGATAGG
>N_chr6-169333012_- (45 bp) 1
tTtgtcctcccttcgAtgaattcctcttggtatgctaacaactccGTCAGACACGCAACAGGGGATAGGCAAGGCACACAGGGGATAGG
>N_chr2-103613791_+ (62 bp) 0
tgaaaatatttctccacaaaataaatgtcccaataatttgaaggatatctgggtatgtcttaGTCAGACACGCAACAGGGGATAGGCAAGGCACACAGGGGATAGG
>N_chr1-4168925_- (71 bp) 3
gcttagcgtacagttggtgggtcaccaggagctcggtgaacggtggaagcaggagaggTggagatgAattaGTCAGACACGCAACAGGGGATAGGCAAGGCACACAGGGGATAGG
>N_chr19-53944333_+ (46 bp) 3
tgggctacagagcaagactccgtctcaataaataaataaataaataGTCAGACACGCAACAGGGGATAGGCAAGGCACACAGGGGATAGG
>N_chr7-95939564_+ (62 bp) 0
ctagtgttgtcagtggagtattgaagtaccctactattattgtgttgctctctatctcatttGTCAGACACGCAACAGGGGATAGGCAAGGCACACAGGGGATAGG
>N_chr21-27656368_- (47 bp) 0
AggcaatgggaggaaaatcaagatcacattaacaagagcatgaaaAaGTCAGACACGCAACAGGGGATAGGCAAGGCACACAGGGGATAGG
>N_chr13-112356225_- (48 bp) 0
tttggtattacttctatctgggcctgggcttttctttgtaggaaaattGTCAGACACGCAACAGGGGATAGGCAAGGCACACAGGGGATAGG
>N_chr10-100467820_- (26 bp) 0
tagtgcttttcttgtgtgtgtcctaaGTCAGACACGCAACAGGGGATAGGCAAGGCACACAGGGGATAGG
>N_chr2-73824699_- (37 bp) 0
gacttTtttttattgctgagttgcagtTattAtatAAGTCAGACACGCAACAGGGGATAGGCAAGGCACACAGGGGATAGG
>N_chr12-25162597_+ (100 bp) 3
gggattacaggtgtgtgccaccacgccccgctcgttttctatttttagtagagatgagatttcaccatgttggccaAgctaatgtcaaactcctgacctcGTCAGACACGCAACAGGGGATAGGCAAGGCACACAGGGGATAGG
>N_chr7-15656209_+ (78 bp) 0
aggtggatctcaggagagttctcaccagtccagctcttctaattgcctactgggaaattccacttggatgtttggccaGTCAGACACGCAACAGGGGATAGGCAAGGCACACAGGGGATAGG
>N_chr5-19956462_- (44 bp) 1
tTaggaggatgaggcaggagaatcgtttgaaaccaggaggcagaGTCAGACACGCAACAGGGGATAGGCAAGGCACACAGGGGATAGG
>N_chr3-103307567_- (43 bp) 0
tgggctcaagtgatcctccagcctcagcctcccaagtaactggGTCAGACACGCAACAGGGGATAGGCAAGGCACACAGGGGATAGG
>N_chr10-18444826_+ (88 bp) 3
gcagaagtgttggcactctagttactgttattgctgtgaagtaatcagctatccttcatctctgacccaagaatatcaagtcttcttcGTCAGACACGCAACAGGGGATAGGCAAGGCACACAGGGGATAGG
>N_chr7-47890334_- (71 bp) 0
ttatctgctcagcgagcctcctccttcaggtctggctccatttctctctgggaagtcttcctcaggcttgtGTCAGACACGCAACAGGGGATAGGCAAGGCACACAGGGGATAGG
>N_chr3-77459348_+ (67 bp) 1
aaaaccggacccattattggagaagggaCgagtaaagtgcatatatggaccccaactattaaaggctGTCAGACACGCAACAGGGGATAGGCAAGGCACACAGGGGATAGG
>N_chr4-163738654_- (37 bp) 0
aagttttgttctactgtctgttcacagaatggttgaaGTCAGACACGCAACAGGGGATAGGCAAGGCACACAGGGGATAGG
>N_chr9-89543964_- (49 bp) 2
gttggtgttttggattttggccatcatggtatgtgtgtagtgttatctcGTCAGACACGCAACAGGGGATAGGCAAGGCACACAGGGGATAGG
>N_chr15-86321358_+ (56 bp) 1
cctctaattctttctcaatacgatgaaaaagcactttactgcatgagcctaagctaGTCAGACACGCAACAGGGGATAGGCAAGGCACACAGGGGATAGG
>N_chr5-8077356_- (59 bp) 1
ttagaatttctaagaaaacacctgtgttcagacactacGtaaaatacGtcatttctctgGTCAGACACGCAACAGGGGATAGGCAAGGCACACAGGGGATAGG
>N_chr17-56921979_+ (55 bp) 2
cagccagcatccagttgctcaagtcagaagcctgAgcttcagcgccaactccctcGTCAGACACGCAACAGGGGATAGGCAAGGCACACAGGGGATAGG
>N_chr2-133951845_+ (72 bp) 1
TTtgTtggatgaagggatgatgcacatcctgggcaggatggtgcaggtcagcatgagattttatcaggctacGTCAGACACGCAACAGGGGATAGGCAAGGCACACAGGGGATAGG
>N_chr16-64963326_+ (78 bp) 2
gTTcttcccttccctCcctcttctcttgtatccctagcctctctttttgacactgtaactcagcacagagctgagccCGTCAGACACGCAACAGGGGATAGGCAAGGCACACAGGGGATAGG
>N_chr1-18801334_- (44 bp) 0
taaagTGgtcaccttaccgtgttgtccacttgtgtatttcacaaGTCAGACACGCAACAGGGGATAGGCAAGGCACACAGGGGATAGG
>N_chr16-56226877_+ (64 bp) 0
TcagtgtctcttcatggagatcctgcagcaggtggtggcatgccccagggtcccgtctctgtctGTCAGACACGCAACAGGGGATAGGCAAGGCACACAGGGGATAGG
>N_chr3-174068350_- (45 bp) 0
cagttcttaaaggcggcgtgtccggagtttgttccttctgatgttGTCAGACACGCAACAGGGGATAGGCAAGGCACACAGGGGATAGG
>N_chr1-238028341_- (44 bp) 1
agagggatcaacaaaaaagggtttgccatcaaggagcttatattGTCAGACACGCAACAGGGGATAGGCAAGGCACACAGGGGATAGG
>N_chr11-132045197_- (50 bp) 0
tcaggataatctattgaatggaattaaaatggtgtgtgcttgAAaaacatGTCAGACACGCAACAGGGGATAGGCAAGGCACACAGGGGATAGG
>N_chr1-117706014_- (53 bp) 0
gtataagtgatcagggactagaaggaacctactctttcaggCaggcaacaagcGTCAGACACGCAACAGGGGATAGGCAAGGCACACAGGGGATAGG
>N_chr2-238580136_+ (83 bp) 0
tttctttttttttttttttttgagagtttccttcttgtttcccaggctgAagtacaatggcatgatctcagctcaccacaaccGTCAGACACGCAACAGGGGATAGGCAAGGCACACAGGGGATAGG
>N_chr1-193650470_+ (50 bp) 0
gaccaaagtgctagcaaggaagtaggtgaacttgtagtcagattctggatGTCAGACACGCAACAGGGGATAGGCAAGGCACACAGGGGATAGG
>N_chr7-107122179_- (56 bp) 0
ctcctgttatttatctggtagcagagCagtgaagggaaattatgcaatcggtatgcGTCAGACACGCAACAGGGGATAGGCAAGGCACACAGGGGATAGG
>N_chr21-25937884_- (75 bp) 0
tcactgtgctcaggctgaagtttttgtttttgacttcattctttctaatataatttctttcatagtcttgGaatgGTCAGACACGCAACAGGGGATAGGCAAGGCACACAGGGGATAGG
>N_chr22-36464959_- (41 bp) 0
aaaccggaaggatctcttcccacagagaccactggggccaaGTCAGACACGCAACAGGGGATAGGCAAGGCACACAGGGGATAGG
>N_chr1-11248546_+ (81 bp) 0
ctccacccttgccccttgactatgtattttctcagtttcttatgcatccctagattttctgtctgcaaaaacaagcaaataGTCAGACACGCAACAGGGGATAGGCAAGGCACACAGGGGATAGG
>N_chr11-25648844_- (69 bp) 0
attcacaatagccaaaagatgaaagcaacctgtatctatccattgatagataaacaaaatgtgaagtatGTCAGACACGCAACAGGGGATAGGCAAGGCACACAGGGGATAGG
>N_chr6-140296645_+ (64 bp) 0
gcctacattctccactttttgctcccctatgaagaagAtattcaaacttcaaccattaggctctGTCAGACACGCAACAGGGGATAGGCAAGGCACACAGGGGATAGG
>N_chr6-165817170_+ (61 bp) 0
aggagcaatgtgtgaacaggtttaatatcaagaccgcatagagtcacctagctatgacattGTCAGACACGCAACAGGGGATAGGCAAGGCACACAGGGGATAGG
>N_chr20-8091904_- (77 bp) 0
agaaaataacccctgagagagctgcccccagtcactgattattaggaactggtgggtataccactgctccctctcctGTCAGACACGCAACAGGGGATAGGCAAGGCACACAGGGGATAGG
>N_chr18-47861446_+ (67 bp) 1
GcatgttaatcaccagaaagacatgggatgagatgctcaactttatgtgaatcaaagtttgaaagtaGTCAGACACGCAACAGGGGATAGGCAAGGCACACAGGGGATAGG
>N_chr3-84604744_+ (37 bp) 0
TaaataaaagcacaggacccaaaagcttcattgctgaGTCAGACACGCAACAGGGGATAGGCAAGGCACACAGGGGATAGG
>N_chr12-64317668_+ (38 bp) 2
TTagTcatgcctcgcagcaacataataaaaaaatgttaGTCAGACACGCAACAGGGGATAGGCAAGGCACACAGGGGATAGG
>N_chr15-28941052_- (56 bp) 0
aaaattcttcacaatataatcttatctttttggtgtttgcatcaactgtaatgataGTCAGACACGCAACAGGGGATAGGCAAGGCACACAGGGGATAGG
>N_chr6-31123712_- (50 bp) 0
ttacgaaaaAggtctgggggctcttaaaactgaagaggagataatggatacGTCAGACACGCAACAGGGGATAGGCAAGGCACACAGGGGATAGG
>N_chr6-96848358_- (43 bp) 3
ttgccattacatTattccttattatggctgagtagtattccatGTCAGACACGCAACAGGGGATAGGCAAGGCACACAGGGGATAGG
>N_chr13-55813368_- (66 bp) 0
TttgggtctgcatttctccttcctgctgcAttgcaaagaaggcaccttgcttctcTtttacctttgGTCAGACACGCAACAGGGGATAGGCAAGGCACACAGGGGATAGG
>N_chr17-69350089_+ (72 bp) 1
tTagTcctgtggtccaaagcaaatggatcacctctccacctagtgagctccctgtctactgaggtattcaagGTCAGACACGCAACAGGGGATAGGCAAGGCACACAGGGGATAGG
>N_chr5-167326674_+ (58 bp) 0
gTttattaatctcaataactgagctgctcaataggcaagctcaccaatgagagaccagGTCAGACACGCAACAGGGGATAGGCAAGGCACACAGGGGATAGG
>N_chr4-140105353_+ (59 bp) 0
ttctgaaacttgcttaatattaagtcagaaacatcttctgtgtcaatacatccagcactGTCAGACACGCAACAGGGGATAGGCAAGGCACACAGGGGATAGG
>N_chr4-30942390_- (56 bp) 1
ctcccaaagtgctgggattacacgcgtgagccaccacaccccgccatcagtaagttGTCAGACACGCAACAGGGGATAGGCAAGGCACACAGGGGATAGG
>N_chr10-127536578_+ (70 bp) 0
ttcctgagtaggtgggactacaggcctgagccaccatgcctggctaattttttaatttttttgttgaAatGTCAGACACGCAACAGGGGATAGGCAAGGCACACAGGGGATAGG
>N_chr2-170605155_- (59 bp) 0
caaatcaattcctgttgaaaaggtatggttaactgctcttattaaaatgtttcagccgaGTCAGACACGCAACAGGGGATAGGCAAGGCACACAGGGGATAGG
>N_chr14-49506229_- (49 bp) 1
atggggaaaccctgtctctactaaaaatatgaaaattagccaggcgcgAGTCAGACACGCAACAGGGGATAGGCAAGGCACACAGGGGATAGG
>N_chr2-155417585_+ (104 bp) 0
tttctggggctattcctcacgtaaTattgattataaacacggatatctgatcatagtcagatttgcaccattacagagtttaagtgataactgagttcataactGTCAGACACGCAACAGGGGATAGGCAAGGCACACAGGGGATAGG
>N_chr4-63832101_- (52 bp) 0
aattagctagatgtataaagaattactgtctgaggtagagagaacaacataaGTCAGACACGCAACAGGGGATAGGCAAGGCACACAGGGGATAGG
>N_chr1-110164523_- (77 bp) 1
ccctgcagcccagcaTagttacaggccacagaatgcccacagagcaccagcctactattggtggccctagtatgagtGTCAGACACGCAACAGGGGATAGGCAAGGCACACAGGGGATAGG
>N_chr9-139091885_+ (56 bp) 0
AccggagccacgagccgcgctgctggcggagctggcgctgctggagcccgaggcgcGTCAGACACGCAACAGGGGATAGGCAAGGCACACAGGGGATAGG
>N_chr16-52671880_- (57 bp) 0
ttgattgaagtcctgactgtacaactgaacgtgggaaaatttataaaactttgctaagGTCAGACACGCAACAGGGGATAGGCAAGGCACACAGGGGATAGG
>N_chr2-138106384_- (50 bp) 0
agattggcagctatatccctattagataaactacataacatgcaacattaGTCAGACACGCAACAGGGGATAGGCAAGGCACACAGGGGATAGG
>N_chr16-31127585_- (97 bp) 1
ctaatttttgtgttttagtagagatgaggtttcgccatattgcacaggttgatctcaaaatcccaagctcaggcaatccacccacctcggcctcccaGTCAGACACGCAACAGGGGATAGGCAAGGCACACAGGGGATAGG
>N_chr7-137740288_- (68 bp) 1
gTacaTataatttcagttataatctagcttttcacacatttctaaggattcagaattagactgggcgcGTCAGACACGCAACAGGGGATAGGCAAGGCACACAGGGGATAGG
>N_chr7-3288778_+ (68 bp) 0
cagggaagtggcgaataagcttctctgaggcaaaccctggaaatgcagccagggaaaaataacttggaGTCAGACACGCAACAGGGGATAGGCAAGGCACACAGGGGATAGG
>N_chr6-66138781_- (55 bp) 0
atacaaagctcctttgattctcttcttttgcaactggctcagaagtgtatatataGTCAGACACGCAACAGGGGATAGGCAAGGCACACAGGGGATAGG
>N_chr7-57727783_+ (64 bp) 8
tgttgggattacaggcaggaaccgccacacctggaatagaaaacaTttCtcaatagcaaacagtGTCAGACACGCAACAGGGGATAGGCAAGGCACACAGGGGATAGG
>N_chr6-26493514_- (64 bp) 0
gtgatgcacctgccaccacgaggTgtaggatggcctcatcgtaggacctgccttcttggaagtaGTCAGACACGCAACAGGGGATAGGCAAGGCACACAGGGGATAGG
>N_chr10-86356521_- (33 bp) 1
ttcccagggccttctgcCgactcaggcctgcctGTCAGACACGCAACAGGGGATAGGCAAGGCACACAGGGGATAGG
>N_chr21-14119835_+ (53 bp) 1
TcgtgttccttggtctccgtctccgccgcgcccgcctggtgaactggagcacaGTCAGACACGCAACAGGGGATAGGCAAGGCACACAGGGGATAGG
>N_chr6-49435804_- (48 bp) 1
gcgatatcacTattgaaatctccttgtggaattttgagatcagcaactGTCAGACACGCAACAGGGGATAGGCAAGGCACACAGGGGATAGG
>N_chr5-143166881_+ (63 bp) 1
agtatctttgttaaTtcgggtggaaaaaatttattaaacagaacatcaaaagcacaaccatacGTCAGACACGCAACAGGGGATAGGCAAGGCACACAGGGGATAGG
>N_chr11-9861435_- (112 bp) 0
ttttgggggacagagctggaggaggcacctgcagtcctctgctatgtcctgggtatGaatttattttaatcaatttaaaataaaaaaatacaAtggttgtttttaagccactGTCAGACACGCAACAGGGGATAGGCAAGGCACACAGGGGATAGG
>N_chr14-101880575_+ (37 bp) 0
gTTTtggtaaatatacatttattttctatctataggaGTCAGACACGCAACAGGGGATAGGCAAGGCACACAGGGGATAGG
>N_chr2-239755986_+ (38 bp) 0
ccacgTacgcctcctgcactgcagcgtcaccagcacagGTCAGACACGCAACAGGGGATAGGCAAGGCACACAGGGGATAGG
>N_chr14-40875542_+ (76 bp) 5
cttCatggggatggcattgaatctataaattaccttgggcagtatggccattttcacgatgttgattattcctatcGTCAGACACGCAACAGGGGATAGGCAAGGCACACAGGGGATAGG
>N_chr6-100667940_- (49 bp) 0
ataatattggcaacagctaccatcattctggctttttaactgatttttAGTCAGACACGCAACAGGGGATAGGCAAGGCACACAGGGGATAGG
>N_chr4-28599058_+ (76 bp) 1
ttatctgaatataccacagttttatttatccattcacctgctaaaagataccttagttgcttccaagtttatttatGTCAGACACGCAACAGGGGATAGGCAAGGCACACAGGGGATAGG
>N_chr13-39884627_- (41 bp) 2
gatatggacatgtgaatacTaactcatgtttaattgtattgGTCAGACACGCAACAGGGGATAGGCAAGGCACACAGGGGATAGG
>N_chr16-58937311_+ (68 bp) 2
atggcctgggtagaatctcatgccaataatttgaaccagtctctgtcaAtagggagtgagttattaaaGTCAGACACGCAACAGGGGATAGGCAAGGCACACAGGGGATAGG
>N_chr21-24731114_+ (48 bp) 0
caatggttcatgcctgtaactccagcactttgggaggccgatgctggaGTCAGACACGCAACAGGGGATAGGCAAGGCACACAGGGGATAGG
>N_chr10-52131573_+ (60 bp) 0
gagtatgtgtgtatttgggcatctgtacataagtgtatgtgtataggtgtgttgtgtgcaGTCAGACACGCAACAGGGGATAGGCAAGGCACACAGGGGATAGG
>N_chr7-31544854_- (45 bp) 2
aggtaatgggatataacaacatcatattcctGctgatatgacacaGTCAGACACGCAACAGGGGATAGGCAAGGCACACAGGGGATAGG
>N_chr14-19952681_+ (59 bp) 2
gtctacggtaatttgttatagcaatctgaactaaaacatttcctttttaAaacaAatatGTCAGACACGCAACAGGGGATAGGCAAGGCACACAGGGGATAGG
>N_chr13-23028301_+ (57 bp) 0
atcctagcagtttgggaagctgaggtgggtggatcacctgaggtcaggagttcgagaGTCAGACACGCAACAGGGGATAGGCAAGGCACACAGGGGATAGG
>N_chr4-74929077_- (94 bp) 0
atcaagtcattgtcttaatcaacaaatgtggttcgtcacagacaatacattgtcagcaaggttcatgaggaagtcttaaaacatttcttgaAtcGTCAGACACGCAACAGGGGATAGGCAAGGCACACAGGGGATAGG
>N_chr6-97610410_- (78 bp) 2
taagTtTtgTtgtgagaagagtcagagaaataagtggtagctcaagaggaatatagaaataagaaagggGttttttttGTCAGACACGCAACAGGGGATAGGCAAGGCACACAGGGGATAGG
>N_chr4-132448689_- (54 bp) 1
tctcatgatagagttgtgacaagttctggtcgtttacaagtgtgtagcatttcaGTCAGACACGCAACAGGGGATAGGCAAGGCACACAGGGGATAGG
>N_chr18-439307_- (92 bp) 0
gtgtaaactatattttagagcgactagtttagagtgtaaacaacagtaagtggagcagatttcctctcaacttagcctcaaagataacctctGTCAGACACGCAACAGGGGATAGGCAAGGCACACAGGGGATAGG
>N_chr8-101331701_+ (50 bp) 1
ctctggagactaaggcaggagaactgcttgaacccaggaggcggaagttgGTCAGACACGCAACAGGGGATAGGCAAGGCACACAGGGGATAGG
>N_chr7-100774698_- (45 bp) 1
TagTTTtttgggagactgaggtgggaggattacttgaggccaggaGTCAGACACGCAACAGGGGATAGGCAAGGCACACAGGGGATAGG
>N_chr2-237966107_+ (118 bp) 1
tttagttacattatgttcagcctgcgttcaTactgcagactTtgtggtcatctccagactttaaggtctgtatggacaacctttgtgagcaccaccctctctggtttctgcagtggctGTCAGACACGCAACAGGGGATAGGCAAGGCACACAGGGGATAGG
>N_chr10-38468358_+ (190 bp) 1
tgCcatCatctcagctcactgcaacctccgcctcctgggttcaagtgattctcctgcctcagcctcctgagtagctgggactacaggaacgtgccaccatgcccagctaatttttgtatttttagtagagacgatgtttcaccatgttggccaggatggtctggatctcttgacctcatgatctgcccacGTCAGACACGCAACAGGGGATAGGCAAGGCACACAGGGGATAGG
>N_chr3-127560262_+ (62 bp) 1
ctagttcacagaagttggaatgaccactctggcattacagcagccctggctagcctAggcagGTCAGACACGCAACAGGGGATAGGCAAGGCACACAGGGGATAGG
>N_chr16-48508313_+ (51 bp) 0
cgcctgtcatattttatctgatgtttaaagttgattttcctttggatgacaGTCAGACACGCAACAGGGGATAGGCAAGGCACACAGGGGATAGG
>N_chr8-67203208_- (67 bp) 0
agagtgttacctggtggactcctgcttgtagatgtcaatgatattttccaccagcaggttcctctgaGTCAGACACGCAACAGGGGATAGGCAAGGCACACAGGGGATAGG
>N_chr9-37197116_+ (67 bp) 1
tgtTtctaaatgaatgaatgaatacagttgtgtcttcttattgtttagagttgaagtatatgtagtcGTCAGACACGCAACAGGGGATAGGCAAGGCACACAGGGGATAGG
>N_chr1-207539907_+ (70 bp) 0
gagtcttccactagggataagtttagtgaggctagacattttgtccattttgttaattcaagCacccctaGTCAGACACGCAACAGGGGATAGGCAAGGCACACAGGGGATAGG
>N_chr4-123017585_- (62 bp) 0
gaagttgttggggcaactcagagaagggagcatttaaacaggaccaaaaacaactttatagaGTCAGACACGCAACAGGGGATAGGCAAGGCACACAGGGGATAGG
>N_chr3-195363089_- (79 bp) 0
tgaaaaaaatgtgaaatccacaacacttctggtcccaagcatttaggataaaagataTtcaagctgcacattttaagagtGTCAGACACGCAACAGGGGATAGGCAAGGCACACAGGGGATAGG
>N_chr7-63147286_- (55 bp) 0
attactaaaaattaaaattctggctaagatataataactaaaactattgttaaggGTCAGACACGCAACAGGGGATAGGCAAGGCACACAGGGGATAGG
>N_chr9-38049477_- (47 bp) 1
taacttcctgagagtttgagctttcctaactcccgaggcaggaagaaGTCAGACACGCAACAGGGGATAGGCAAGGCACACAGGGGATAGG
>N_chr1-200382695_- (42 bp) 0
ccctctggggcctctttgtagcaagaAagaaagactgcagacGTCAGACACGCAACAGGGGATAGGCAAGGCACACAGGGGATAGG
>N_chr1-164661700_+ (56 bp) 1
ctgctggatttggtttgccagtattttattgaggatctttgcattgatgttcatcaGTCAGACACGCAACAGGGGATAGGCAAGGCACACAGGGGATAGG
>N_chr2-227742316_- (71 bp) 1
ttgacccagccatcccaCtactgggtatatacccaaaggattatgaatcatgctgctataaagacacatgcGTCAGACACGCAACAGGGGATAGGCAAGGCACACAGGGGATAGG
>N_chr3-9010886_- (57 bp) 1
gtatgccagcaatttgccctccttgatatcatacgcttgttcttctctaacaatAAAGTCAGACACGCAACAGGGGATAGGCAAGGCACACAGGGGATAGG
>N_chr14-91744592_- (49 bp) 1
ggacctgtctcaagcttcactgaagacagtaggaactaggtgggtcagtGTCAGACACGCAACAGGGGATAGGCAAGGCACACAGGGGATAGG
>N_chr13-91937363_+ (61 bp) 0
cctcccaaagtgctgggattacaggggccgtgcccagccagAgaatttttgttgtcttagaGTCAGACACGCAACAGGGGATAGGCAAGGCACACAGGGGATAGG
>N_chr17-71343872_+ (45 bp) 0
TacctgcaccatgggttgatggtgctgctgcttcaggtggaaccaGTCAGACACGCAACAGGGGATAGGCAAGGCACACAGGGGATAGG
>N_chr7-37783930_+ (95 bp) 4
tgtatgatactagatgtggatttgtcatacatgactttttttgttgaagtagtttcttTtttatccagttttttgagagttttttatcatgaaggGTCAGACACGCAACAGGGGATAGGCAAGGCACACAGGGGATAGG
>N_chr5-54152778_- (94 bp) 0
cacaccccttggaacctggctcttaaagctgcagaaggaaaagctctcttctgaacattaaagaacctactcacctgcaaacctctttcagggcGTCAGACACGCAACAGGGGATAGGCAAGGCACACAGGGGATAGG
>N_chr12-41693374_+ (131 bp) 2
tttggcgtttttcaatgtttaactttattttatatgactttgatcctctacacttttagTtatagccagactggccttgctctttcttaaacatactagtcatggacttacctcagggcctttgcattggcGTCAGACACGCAACAGGGGATAGGCAAGGCACACAGGGGATAGG
>N_chr3-136243118_- (97 bp) 0
ttatactaaaaaagcattcattgtttatctaaaattcaaatctaacttAgcatcctatattttagctagcaaccctatcctatttgggAtctcaaatGTCAGACACGCAACAGGGGATAGGCAAGGCACACAGGGGATAGG
>N_chr14-90404346_+ (93 bp) 0
tgagttttacaatgtctcctatccaaacttcaaatttcattagagccggctacatttgttttagtgccagatacaggtatcaagtgatgaGagGTCAGACACGCAACAGGGGATAGGCAAGGCACACAGGGGATAGG
>N_chr8-32342392_+ (42 bp) 0
tgtgtgctacttgccttttgtctttatttggcttttttttggGTCAGACACGCAACAGGGGATAGGCAAGGCACACAGGGGATAGG
>N_chr3-192333846_+ (46 bp) 0
tttaagttttctCtttttttctgaaaataagtttactgaaaaaaaaGTCAGACACGCAACAGGGGATAGGCAAGGCACACAGGGGATAGG
>N_chr3-167119511_- (49 bp) 1
gcacccgccaccatgcccggctaatctttgtatttttagtaaagacgctGTCAGACACGCAACAGGGGATAGGCAAGGCACACAGGGGATAGG
>N_chr7-21860041_- (56 bp) 1
agtctgctgggtcaattcaatgccaaCaacttcattaggcaacaaagcatacaaaaGTCAGACACGCAACAGGGGATAGGCAAGGCACACAGGGGATAGG
>N_chr11-22278662_+ (77 bp) 3
TtgcctcagcctcccgagtagctgggactacaggcgcTcaccaccacgcctggctaattttttgtacttttaAtaAaGTCAGACACGCAACAGGGGATAGGCAAGGCACACAGGGGATAGG
>N_chr7-89185490_- (109 bp) 1
atagccaaatgatgttctggcaaccatatgtcttgttaatgGtctatccctctgtctgtccattccccagtatgggttacatagtactaaattaattcataagacttttGTCAGACACGCAACAGGGGATAGGCAAGGCACACAGGGGATAGG
>N_chr6-24575626_- (48 bp) 0
ttatgtaaaacgggaatatgatagtactaaccacctgaggtcattgctGTCAGACACGCAACAGGGGATAGGCAAGGCACACAGGGGATAGG
>N_chr18-57850826_- (90 bp) 0
cccaagatctcacagctagtaaacaatgagacttttaaaaaaaattttaaatgcatagttttcccaaacattttgtcttgtcatcagcatGTCAGACACGCAACAGGGGATAGGCAAGGCACACAGGGGATAGG
>N_chr21-17226147_- (66 bp) 1
ataattggtcaacagagaggtatatgggcctgtccctatgccacagtgtagagtgtctctgaaccaGTCAGACACGCAACAGGGGATAGGCAAGGCACACAGGGGATAGG
>N_chr20-30625516_+ (109 bp) 1
gggtacgggttttatcaccccctAatacagaaggggtcagggatcaaagcaggcaagccatttgcccagaaccacacagctgttgccagagttgggatccaaatgcaggGTCAGACACGCAACAGGGGATAGGCAAGGCACACAGGGGATAGG
>N_chr4-186088025_- (46 bp) 0
tttcaactcttgaaagactaatggatgtagaagtgaaaaaatagacGTCAGACACGCAACAGGGGATAGGCAAGGCACACAGGGGATAGG
>N_chr5-159108145_+ (88 bp) 2
gtttctcctgttctTgggtctatcagatactacattgcttcccttccctctgcatgcccagacaccaacactgtAtgagtcttggggaGTCAGACACGCAACAGGGGATAGGCAAGGCACACAGGGGATAGG
>N_chr9-17034651_+ (50 bp) 3
tatattaactcgtttaatacagTtggatgaggtggccacagttatcctGTCAGACACGCAACAGGGGATAGGCAAGGCACACAGGGGATAGG
>N_chr6-19221859_- (67 bp) 3
gTttTattataaccgcaaaccaaaagcctatagcaatttcacaaaatatataaagacaggattcaagGTCAGACACGCAACAGGGGATAGGCAAGGCACACAGGGGATAGG
>N_chr3-7285955_+ (94 bp) 3
aacaagaaagccaaaAtggtcactctcttgttctttGctgcctgaaccatcatcagagaaattccacctgaactatgacctcactatctcttacGTCAGACACGCAACAGGGGATAGGCAAGGCACACAGGGGATAGG
>N_chr11-21027753_+ (60 bp) 0
ggtgtatctttagagtctgctgcctcagagtgagatattgactcaGtaacttttttttttGTCAGACACGCAACAGGGGATAGGCAAGGCACACAGGGGATAGG
>N_chr11-132391048_- (60 bp) 2
aaagggatgggcacaaggagTcttAgatatggaaaagggttcattcttgcttggtatgctGTCAGACACGCAACAGGGGATAGGCAAGGCACACAGGGGATAGG
>N_chr4-86953792_+ (74 bp) 0
tgaaaaaataattttatttgatttttatattttcttccccccactgccagctttattaaggtataattgacaGaGTCAGACACGCAACAGGGGATAGGCAAGGCACACAGGGGATAGG
>N_chr17-7994183_- (50 bp) 0
ctgggggcccaggccacactctgggactaatgtctttatctctttcttccGTCAGACACGCAACAGGGGATAGGCAAGGCACACAGGGGATAGG
>N_chr5-53707147_+ (56 bp) 0
atcctccctttttatatgtgtcgtgtcactaaagatatgcattttagttaaatttgGTCAGACACGCAACAGGGGATAGGCAAGGCACACAGGGGATAGG
>N_chr7-6235512_- (62 bp) 1
tgcttgttcctggagtctgccgcagcaagcacgctttcttcattctgtgtgtctcataggaaGTCAGACACGCAACAGGGGATAGGCAAGGCACACAGGGGATAGG
>N_chr11-119012580_+ (119 bp) 2
TTggggtgtgaagccttccccaatgtctctgggtgatcttgggcaagacttttgttatggtttgaatgtgtccccccaaattcgtgtgttggaaagttCatcttcagtAtaagggtAtgGTCAGACACGCAACAGGGGATAGGCAAGGCACACAGGGGATAGG
>N_chr13-62709110_- (43 bp) 0
caagatttattgtgaagagcaaaagaacaaagcttccacagcaGTCAGACACGCAACAGGGGATAGGCAAGGCACACAGGGGATAGG
>N_chr2-177991279_+ (222 bp) 2
tttcctcatgaagtgctaagaatgaacccatgtgaccaagtttagctttttactttggggccatTtggggataagtttttaaattctagggataattttaaggaaaatAattttcgttgttaagctacataaacatgccaAattcaacctctgtactgaaatgatttccCtgtgccttgccttgagatttttgcatttattttgtgtaataccaaattactaGTCAGACACGCAACAGGGGATAGGCAAGGCACACAGGGGATAGG
>N_chr16-76362382_+ (57 bp) 1
aaaataaaaatttcGggacacccataaaatcatcaaccagagataatcaccatgaagaGTCAGACACGCAACAGGGGATAGGCAAGGCACACAGGGGATAGG
>N_chr6-57233559_- (62 bp) 1
tgctgacttGtcTttctgctgtagctattttatcaatccctatccctgagtacagtaaattaGTCAGACACGCAACAGGGGATAGGCAAGGCACACAGGGGATAGG
>N_chr9-131899562_+ (70 bp) 0
atttcgttaagggccagattgccttccagtgtgAcatataggtttatacgtctaccagtggtgcatacatGTCAGACACGCAACAGGGGATAGGCAAGGCACACAGGGGATAGG
>N_chr18-28289439_+ (50 bp) 1
cttcttaaattctgaaacacacacgcacatacacacacacttacttAaacGTCAGACACGCAACAGGGGATAGGCAAGGCACACAGGGGATAGG
>N_chr13-59700541_+ (36 bp) 1
gactcactgcagcctcgacctcctggactcaggtgaGTCAGACACGCAACAGGGGATAGGCAAGGCACACAGGGGATAGG
>N_chr4-86368056_+ (56 bp) 3
ggatgccctcacaatcatgatagaaggcaagaaacacatctcacatggtggcaAacGTCAGACACGCAACAGGGGATAGGCAAGGCACACAGGGGATAGG
>N_chr14-59189333_- (77 bp) 2
TttgatattgtaccGcaagtctctgtacttttttcgtttttctttaggcttttttctctttcagttcttcaAattagGTCAGACACGCAACAGGGGATAGGCAAGGCACACAGGGGATAGG
>N_chr7-83411696_- (79 bp) 0
aTactaaaggcttttacagttcagtgtgtgaaacccacaataaaacattaaacaagtatatatatctagcatatctAttttGTCAGACACGCAACAGGGGATAGGCAAGGCACACAGGGGATAGG
>N_chr20-60790861_- (51 bp) 1
ggtttggagatgagggcctgacttgattccttagagaccgtccatttatggGTCAGACACGCAACAGGGGATAGGCAAGGCACACAGGGGATAGG
>N_chr2-208303073_- (38 bp) 0
agaagtggaactccacctcccttttccaactctgcttcGTCAGACACGCAACAGGGGATAGGCAAGGCACACAGGGGATAGG
>N_chr16-21471112_- (54 bp) 0
ctgtgtatatttaaggagaatagaagacttgctcataaCggtagaattttaaaaGTCAGACACGCAACAGGGGATAGGCAAGGCACACAGGGGATAGG
>N_chr3-81630466_+ (69 bp) 1
tgaattcagccttcaatttactacatgaaagaaaagaaagatacatttttcattgactcctttaagAtAGTCAGACACGCAACAGGGGATAGGCAAGGCACACAGGGGATAGG
>N_chr15-97247929_- (71 bp) 1
aggagtgagtgaaattataccatccagtcagtcagtccgtgTcacaaccAatacacaggctggggaagtcaGTCAGACACGCAACAGGGGATAGGCAAGGCACACAGGGGATAGG
>N_chr3-162674703_+ (51 bp) 0
acattaaatttaacagaatttgagcaaagactgattcatcaatcaggcagcGTCAGACACGCAACAGGGGATAGGCAAGGCACACAGGGGATAGG
>N_chr6-3879791_+ (84 bp) 0
cagtttgttgatatctacaatataacttgctgggatttgattgggattgtgttCaatctgtaTatcaggtctggaaaaactgaaGTCAGACACGCAACAGGGGATAGGCAAGGCACACAGGGGATAGG
>N_chr2-240401477_+ (48 bp) 1
atcattccagaggtatattttccactttcagttataataaaacaatctGTCAGACACGCAACAGGGGATAGGCAAGGCACACAGGGGATAGG
>N_chr9-6420772_- (57 bp) 0
ggaaagTactaggtttggtcaggaggcagagggaacaggggaaaattagggcccagaGTCAGACACGCAACAGGGGATAGGCAAGGCACACAGGGGATAGG
>N_chr15-40994168_- (79 bp) 0
TctataattagttaaataattaaataaataatgacaaaataaatgtttttaaatttaaaagactatttgaaattaaatAGTCAGACACGCAACAGGGGATAGGCAAGGCACACAGGGGATAGG
>N_chr16-72760796_- (46 bp) 4
cAtatatttttcctgaaatActtttgcattagggataacttatattGTCAGACACGCAACAGGGGATAGGCAAGGCACACAGGGGATAGG
>N_chr1-167422257_+ (65 bp) 2
caataCatttcatacttaagattcatttaaaaacctaaatttcagaacttgttattggtctattcGTCAGACACGCAACAGGGGATAGGCAAGGCACACAGGGGATAGG
>N_chr12-22821365_+ (50 bp) 0
tagTaTtttaagaaaaatgTcattgcatttttaaatttcgatctcagaatGTCAGACACGCAACAGGGGATAGGCAAGGCACACAGGGGATAGG
>N_chr11-13256188_+ (37 bp) 1
ccggccttaaagggcccgtgaccgctccctgcccccaGTCAGACACGCAACAGGGGATAGGCAAGGCACACAGGGGATAGG
>N_chr2-161572091_- (49 bp) 0
aacctccctgtcactCctattctcaaaaaataaatgatgtaacaggaatGTCAGACACGCAACAGGGGATAGGCAAGGCACACAGGGGATAGG
>N_chr7-119900638_- (55 bp) 1
gagtctgagacacaaaaTcggaTcgaaatcctctcccataatgatgctttttgttGTCAGACACGCAACAGGGGATAGGCAAGGCACACAGGGGATAGG
>N_chr7-69818939_- (75 bp) 3
gggatcatcagattttcgattaattccaaatgggttgatcagaccaaacaTgattcaggtttttgcctactttctGTCAGACACGCAACAGGGGATAGGCAAGGCACACAGGGGATAGG
>N_chr3-41456019_- (43 bp) 1
ctgtcttgattgttgtatactttgtactttattgcatgtcaAtGTCAGACACGCAACAGGGGATAGGCAAGGCACACAGGGGATAGG
>N_chr2-58912468_+ (52 bp) 0
agttcagtgcttctttcagtggcatgaagttaaaaccaagtactgtgagtacGTCAGACACGCAACAGGGGATAGGCAAGGCACACAGGGGATAGG
>N_chr3-153908655_+ (54 bp) 0
ataataaatgcagatatggaaggccaagatGatttaccattcatgactcttactGTCAGACACGCAACAGGGGATAGGCAAGGCACACAGGGGATAGG
>N_chr3-7813734_- (50 bp) 0
TtgggaTttaatggaaataatttggtcacaaacaccttttttaagatacaGTCAGACACGCAACAGGGGATAGGCAAGGCACACAGGGGATAGG
>N_chr9-87672000_+ (31 bp) 0
aatgagataccatctcaaaccagtcagaatgGTCAGACACGCAACAGGGGATAGGCAAGGCACACAGGGGATAGG
>N_chr16-60710144_+ (46 bp) 0
ccctgtgtccatgtgttctcattgttcaactcccacttatgagtgaGTCAGACACGCAACAGGGGATAGGCAAGGCACACAGGGGATAGG
>N_chr15-84883869_- (52 bp) 2
agcaagaaggatctgtagTtttgaggtattaacaataatttggaataagaggGTCAGACACGCAACAGGGGATAGGCAAGGCACACAGGGGATAGG
>N_chr8-34378722_+ (61 bp) 0
tTtctcccaaattatggagccaaatgtggttattgttggggagagggggtcggagtcttttGTCAGACACGCAACAGGGGATAGGCAAGGCACACAGGGGATAGG
>N_chr20-59967485_- (54 bp) 1
aaggctggaatgtacaggacggaccatgccagcgcagggaagggtgtagattcAGTCAGACACGCAACAGGGGATAGGCAAGGCACACAGGGGATAGG
>N_chr4-66361987_- (58 bp) 1
ttggtTagaggcaatgctgTatgaaataccatgacagcagataaggcattccgtgagtGTCAGACACGCAACAGGGGATAGGCAAGGCACACAGGGGATAGG
>N_chr15-40526987_- (65 bp) 2
aTTTtggTctttaagagtcttttatttcaTtgataccacttctgctcttccggcatttctgccgcGTCAGACACGCAACAGGGGATAGGCAAGGCACACAGGGGATAGG
>N_chr4-10796330_- (60 bp) 2
tctccatactctggattcttaggggagaaaaagaatGacatgaaaaggaaagaagggtccGTCAGACACGCAACAGGGGATAGGCAAGGCACACAGGGGATAGG
>N_chr16-82814043_- (72 bp) 0
TggaagtgctactatattttcatcgtggagaccatctgcgtggcctggttctccctggagttctgcctgcggGTCAGACACGCAACAGGGGATAGGCAAGGCACACAGGGGATAGG
>N_chr14-49187097_- (60 bp) 0
cagcctgggcagcataatgatgtatatgttattaaatgaaaactcatagattttCtttccGTCAGACACGCAACAGGGGATAGGCAAGGCACACAGGGGATAGG
>N_chr11-70602097_- (52 bp) 1
TtggggatttatccagagggaagagtaaagtgaaactgtCatcataaagatgGTCAGACACGCAACAGGGGATAGGCAAGGCACACAGGGGATAGG
>N_chr6-88122675_+ (57 bp) 1
ctaatgtgcagttttaaacattaagtctgtaatagctaaacctagttttgccattgcGTCAGACACGCAACAGGGGATAGGCAAGGCACACAGGGGATAGG
>N_chr3-78587595_+ (34 bp) 0
cttctagttggtaaaatgtaactggatttctttcGTCAGACACGCAACAGGGGATAGGCAAGGCACACAGGGGATAGG
>N_chr7-53998663_- (48 bp) 0
agaaatgagagaaggagtttaagaaataatgaagcaacaaggtagaagGTCAGACACGCAACAGGGGATAGGCAAGGCACACAGGGGATAGG
>N_chr15-53375002_+ (89 bp) 1
ataaagaggaataaagtattgatacatgttacaacgtggatgaacttcaaaaacattacactaagtgaaagaagtcaaacacagaaAAtGTCAGACACGCAACAGGGGATAGGCAAGGCACACAGGGGATAGG
>N_chr9-78943612_- (79 bp) 0
ctctctggacatcagcttctcgtctgtaaagcaattggacattgctaaaaagaaaaaaaaaattgaacattgctgaaacGTCAGACACGCAACAGGGGATAGGCAAGGCACACAGGGGATAGG
>N_chr3-104766469_+ (60 bp) 1
tattcatatcaagagtacaagatctccccatagaagcatgtttttatccaaaccaaatcaGTCAGACACGCAACAGGGGATAGGCAAGGCACACAGGGGATAGG
>N_chr10-29560038_+ (64 bp) 1
catcagcaggatgtagttcaagctctgcagctagttttgtagggacatacagcatcatttttccGTCAGACACGCAACAGGGGATAGGCAAGGCACACAGGGGATAGG
>N_chr2-196406219_- (75 bp) 0
atgaagacagtctaagtctaTctatgaaattttgtgtttatgtaatagacacacagacacatgcacacgtgttatGTCAGACACGCAACAGGGGATAGGCAAGGCACACAGGGGATAGG
>N_chr9-76507024_+ (58 bp) 0
aaattaaaatacatggagaagcatactacattcctggaaaaaagagaaacaatagcatGTCAGACACGCAACAGGGGATAGGCAAGGCACACAGGGGATAGG
>N_chr3-39853172_+ (55 bp) 2
ctcacagactccgaggagagtcatgtaaagaatggcagccgccaccctAagcaAcGTCAGACACGCAACAGGGGATAGGCAAGGCACACAGGGGATAGG
>N_chr3-33390501_+ (69 bp) 2
ggcacctgagatgggctgtgttgccacaccctgatttccatcctgtgtccttatataacctaccaatttGTCAGACACGCAACAGGGGATAGGCAAGGCACACAGGGGATAGG
>N_chr6-110070360_+ (40 bp) 1
taatgtcaagcttctccatgtagcctgctctgccaatggaGTCAGACACGCAACAGGGGATAGGCAAGGCACACAGGGGATAGG
>N_chr13-100789609_+ (51 bp) 1
tgccacccatactgcaatcacggaatctcaatgtctgctaaataaattttgGTCAGACACGCAACAGGGGATAGGCAAGGCACACAGGGGATAGG
>N_chr11-94230394_+ (69 bp) 4
ggggaatttAcatttttaagaactcacaattttatcacttttacaaagagctcaaattaattttcgCgtGTCAGACACGCAACAGGGGATAGGCAAGGCACACAGGGGATAGG
>N_chr14-71039696_- (48 bp) 0
gaaaattTTatcatgaccttctagttgtataactttgtaatttactttGTCAGACACGCAACAGGGGATAGGCAAGGCACACAGGGGATAGG
>N_chr5-145006781_+ (94 bp) 2
cttagtagagctcgaacgctgtgcttggaggtccactgctctcttcagagccatcaggctgggacgtttgggtctgctgaagctgcatccacagGTCAGACACGCAACAGGGGATAGGCAAGGCACACAGGGGATAGG
>N_chr2-120033436_+ (42 bp) 0
aAgactgtggggagggggccctaaaggatgctaagtctcggAGTCAGACACGCAACAGGGGATAGGCAAGGCACACAGGGGATAGG
>N_chr6-144284882_- (54 bp) 0
cttgtttgtatcaacgaaaggTatttggtacttttctccaagtTcttaaacactGTCAGACACGCAACAGGGGATAGGCAAGGCACACAGGGGATAGG
>N_chr10-122545102_- (41 bp) 0
agaaacagaatgtaagtcacacatgcaatttaaaatgtaaaGTCAGACACGCAACAGGGGATAGGCAAGGCACACAGGGGATAGG
>N_chr10-92500844_+ (93 bp) 0
TcccttttccttaataaagctgacctacaagcactacccttagatttatcagctgtagttaggattatgatgtggctcccaaacagaatgaggGTCAGACACGCAACAGGGGATAGGCAAGGCACACAGGGGATAGG
>N_chr9-110814063_- (34 bp) 1
cctatctccactagcacaacacaaccaaaacgagGTCAGACACGCAACAGGGGATAGGCAAGGCACACAGGGGATAGG
>N_chr19-48855357_+ (52 bp) 2
tagtctcgaactcctggactcaaatgatcccgccgcttcggcctcctaaagtGTCAGACACGCAACAGGGGATAGGCAAGGCACACAGGGGATAGG
>N_chr7-84795274_+ (54 bp) 1
tGttgctttttttacttgctaatattcaccactcttctggcctgaaccccatttGTCAGACACGCAACAGGGGATAGGCAAGGCACACAGGGGATAGG
>N_chr9-5145586_- (52 bp) 2
tccagtgtcattcatgtccctgcaaaggacttgaactcacccttttttatAAGTCAGACACGCAACAGGGGATAGGCAAGGCACACAGGGGATAGG
>N_chr6-23086958_- (52 bp) 0
gttaagaaCcacctcccagccgggcacggtggctcatgcctgtaatcccaAcGTCAGACACGCAACAGGGGATAGGCAAGGCACACAGGGGATAGG
>N_chr12-124999347_- (106 bp) 1
ttagggaatggggggctataatggaaggtagctgggagatgggtttagttagaaaagggcaacaaagggaggcttgtggtgttgaaactgttcagtaccttAacttggtGTCAGACACGCAACAGGGGATAGGCAAGGCACACAGGGGATAGG
>N_chr7-138225757_+ (76 bp) 2
AagacaaggTaaagttattgccatctgtttgtcttcagtgcagccccacacgggcactcccgtaaccctgtggtccGTCAGACACGCAACAGGGGATAGGCAAGGCACACAGGGGATAGG
>N_chr19-15953343_+ (43 bp) 0
gcaagtgagaccttttctccctgtaacgaactccacatggaacGTCAGACACGCAACAGGGGATAGGCAAGGCACACAGGGGATAGG
>N_chr6-162737459_+ (36 bp) 3
aCgggtatcacttcccagccagagcataagacATcaGTCAGACACGCAACAGGGGATAGGCAAGGCACACAGGGGATAGG
>N_chr1-30523152_- (49 bp) 0
cccttccaccaggatcctctctccttgattcctgagattcttagtgcccGTCAGACACGCAACAGGGGATAGGCAAGGCACACAGGGGATAGG
>N_chr16-80317880_- (71 bp) 2
ctctcaattgagactttggggtagacctgggaatcttacctctgcaaAtccattctgccagaacccattccGTCAGACACGCAACAGGGGATAGGCAAGGCACACAGGGGATAGG
>N_chr8-60182448_- (95 bp) 0
atTTtgtattcaattttactgggtcctgtttttatggatttatggctttaaagcacactaatatgctattatgaagggcacagtctttgattagaGTCAGACACGCAACAGGGGATAGGCAAGGCACACAGGGGATAGG
>N_chr12-46685656_- (63 bp) 2
atgaaaggaggTaccggagaccaagagaagagaccagctaagccctgggGagaagAcaAtttgGTCAGACACGCAACAGGGGATAGGCAAGGCACACAGGGGATAGG
>N_chr3-128040310_- (60 bp) 2
gatgctaatcattaagaTagtacagtacactgtgatgtttaagaggcttgggttcaaattGTCAGACACGCAACAGGGGATAGGCAAGGCACACAGGGGATAGG
>N_chr8-89313775_- (81 bp) 0
tgttctttatgtggctatgtgacatcaggcagaaatgatcttatatatagtaatgagagctctccaaatatgtagttaatcGTCAGACACGCAACAGGGGATAGGCAAGGCACACAGGGGATAGG
>N_chr14-45454159_- (60 bp) 0
agccaataaaacctctcttcttataatttacctaatctcaggtatttcttatagcagtacGTCAGACACGCAACAGGGGATAGGCAAGGCACACAGGGGATAGG
>N_chr6-20134767_- (65 bp) 0
tttgtcttttgcaaagcaaaatataagaacataatcaatggaaggaagccaatcaatttttctttGTCAGACACGCAACAGGGGATAGGCAAGGCACACAGGGGATAGG
>N_chr17-25825011_+ (76 bp) 1
aagaatgatgatgggccgggtgcggtggTtcacgcctttgtaatcctagcactttgggaggccgaggtgggtggatGTCAGACACGCAACAGGGGATAGGCAAGGCACACAGGGGATAGG
>N_chr1-102819504_+ (64 bp) 0
gacttcagggaggaaattttgactaaattttctctgtactaaattgaagactcctgaaaggcaaGTCAGACACGCAACAGGGGATAGGCAAGGCACACAGGGGATAGG
>N_chr8-77950325_- (53 bp) 1
ttgcagaactcatcagataaatgaggttggagccaactgaatgatggagaagtGTCAGACACGCAACAGGGGATAGGCAAGGCACACAGGGGATAGG
>N_chr8-89410042_+ (48 bp) 0
caggcaagagggggaggcggctggcaagaagcacgggcgaacAcAAAcGTCAGACACGCAACAGGGGATAGGCAAGGCACACAGGGGATAGG
>N_chr6-11171782_+ (64 bp) 1
gattgtggtagGagtaactacatgcaagttaagttctgagtctagcTtttaagagtcctggcaAGTCAGACACGCAACAGGGGATAGGCAAGGCACACAGGGGATAGG
>N_chr6-152769969_- (55 bp) 1
gtatcagagaaacttgaagaGaacatggatagActgagagtaagcctgtccatttGTCAGACACGCAACAGGGGATAGGCAAGGCACACAGGGGATAGG
>N_chr6-33455122_- (72 bp) 1
cagctcccgggttcaagtgattctcctgcctcagcctcttgagtagctggtattacaggcaaccgccatcgcGTCAGACACGCAACAGGGGATAGGCAAGGCACACAGGGGATAGG
>N_chr5-27101948_- (53 bp) 0
TtataagaaaactgtgttagagcttaccttttaataaaattaattttcatgaaGTCAGACACGCAACAGGGGATAGGCAAGGCACACAGGGGATAGG
>N_chr18-30635963_+ (62 bp) 0
cttgtgccctgtgatgcatccagtctctcaaacacatctggctcttttatgtcttgagatggGTCAGACACGCAACAGGGGATAGGCAAGGCACACAGGGGATAGG
>N_chr14-62442962_- (38 bp) 0
atagattattctcattcttaatggaaacctAtAaataAGTCAGACACGCAACAGGGGATAGGCAAGGCACACAGGGGATAGG
>N_chr4-45650613_- (80 bp) 0
ataatgtgtgctttgtaccaatctaagagtttgataaacattaatttattttaatatcattataatcataggagttaagtGTCAGACACGCAACAGGGGATAGGCAAGGCACACAGGGGATAGG
>N_chr10-78160043_+ (61 bp) 0
tccagttctcaaaatcctctgcagagacagccatgtatgtgatctccataaagagctgactGTCAGACACGCAACAGGGGATAGGCAAGGCACACAGGGGATAGG
>N_chr7-91536977_- (55 bp) 0
TagcctcctgagtagctgggactacagatgcacaccaacaagcccaggtcaaaatGTCAGACACGCAACAGGGGATAGGCAAGGCACACAGGGGATAGG
>N_chr3-87945908_+ (74 bp) 3
taaCtggtaaaggtaaagggtgccttgtgccGggtggtatgcactttcacatttaaagtaatgaatgaTgcaatGTCAGACACGCAACAGGGGATAGGCAAGGCACACAGGGGATAGG
>N_chr5-76204345_+ (68 bp) 1
agcctgggcaacatggcaaaaccccatctctactacaaatacaaaaataaaaataaaaattagccaggGTCAGACACGCAACAGGGGATAGGCAAGGCACACAGGGGATAGG
>N_chr13-110814099_+ (48 bp) 0
agcttgtgctggtctgtgggggtttcttccctgggctgttctccCggAGTCAGACACGCAACAGGGGATAGGCAAGGCACACAGGGGATAGG
>N_chr17-49003307_+ (59 bp) 1
tgcaatgattattcaaatcatttCacctgaatatttttaatgaatcagcatttgatttcGTCAGACACGCAACAGGGGATAGGCAAGGCACACAGGGGATAGG
>N_chr20-48965014_- (57 bp) 0
tgaaatacaaatcGAaatacattttgttacataatcattttaacaagcttgacatttGTCAGACACGCAACAGGGGATAGGCAAGGCACACAGGGGATAGG
>N_chr20-3898519_+ (78 bp) 0
cgattgtcctgcctcagcctcccgagtagctgggactacaggcgcccaccaccatgcccagctaatttttgtatttttGTCAGACACGCAACAGGGGATAGGCAAGGCACACAGGGGATAGG
>N_chr12-24028252_- (49 bp) 1
cgtaaaatacagaggaatgaagtattgagagaaatcaaaggaggagagAGTCAGACACGCAACAGGGGATAGGCAAGGCACACAGGGGATAGG
>N_chr3-86646772_+ (88 bp) 1
atctaattaaatataatttaagatgttctggaaacatcagctgaaagcaaggaaTgaaaaaacagaaagaacaagaTactttttcttcGTCAGACACGCAACAGGGGATAGGCAAGGCACACAGGGGATAGG
>N_chr7-139303861_- (47 bp) 0
aatgatacttgaaagagaaaaacaaaagtggcattgaaaagggggtgGTCAGACACGCAACAGGGGATAGGCAAGGCACACAGGGGATAGG
>N_chr6-161124785_+ (58 bp) 0
agctgggtttAgagttgagagagctcttgacaagcaccaggaaggcgggggatggtgtGTCAGACACGCAACAGGGGATAGGCAAGGCACACAGGGGATAGG
>N_chr12-98062628_+ (88 bp) 0
gacataatcaagttaaaatgaAgtcattagggtgggccctaatcaaatatgactggtgcatattcgacatgcacagaggaagagatttGTCAGACACGCAACAGGGGATAGGCAAGGCACACAGGGGATAGG
>N_chr19-4462154_- (49 bp) 9
cctAaccggtaccaaggacaccgtctgcagtggagtcactggtgcTgtaGTCAGACACGCAACAGGGGATAGGCAAGGCACACAGGGGATAGG
>N_chr4-12981520_- (54 bp) 0
TttatttagtaaaactcttaAatatttgaaagcaacagttattgtacttaaataGTCAGACACGCAACAGGGGATAGGCAAGGCACACAGGGGATAGG
>N_chr7-106568690_+ (43 bp) 0
aaccattattacggcaactgacaggttaatataggatagttAtGTCAGACACGCAACAGGGGATAGGCAAGGCACACAGGGGATAGG
>N_chr6-50235027_- (56 bp) 0
gactcattgctattatgaaatgtctatttccccccattttctatatataaataaatGTCAGACACGCAACAGGGGATAGGCAAGGCACACAGGGGATAGG
>N_chr5-11389146_- (44 bp) 0
cccatcagccacttggtgtacacccaatgcaaatgaaatagtggGTCAGACACGCAACAGGGGATAGGCAAGGCACACAGGGGATAGG
>N_chr22-32539049_+ (54 bp) 0
tgTcactctaggccgggcgcagtggctcacccctgtaatcccaactcctttAggGTCAGACACGCAACAGGGGATAGGCAAGGCACACAGGGGATAGG
>N_chr4-20424019_- (81 bp) 1
cacctttgtgcctttgactttgggttgatgctgtgttctggtatccaattttaaaccctcctcaacaaggactctatccttGTCAGACACGCAACAGGGGATAGGCAAGGCACACAGGGGATAGG
>N_chr18-53414638_- (73 bp) 1
gggactataggtgcatgccagctcactcagctaatttttaaaattatctgtagagatggggtctccctatAttGTCAGACACGCAACAGGGGATAGGCAAGGCACACAGGGGATAGG
>N_chr13-70628082_- (47 bp) 2
aAtacaagttatttctgttagagtatgcttcttcctagCagctatttGTCAGACACGCAACAGGGGATAGGCAAGGCACACAGGGGATAGG
>N_chr4-100662564_+ (54 bp) 0
tttacatacatttaatgatatttggttgggaaaCtgttgatcattcaaagaaaaGTCAGACACGCAACAGGGGATAGGCAAGGCACACAGGGGATAGG
>N_chr16-28317139_+ (46 bp) 0
tgTtccTtcagacaggagcctttgtgtaacacacatgtgcagtAcaGTCAGACACGCAACAGGGGATAGGCAAGGCACACAGGGGATAGG
>N_chr2-21374927_+ (68 bp) 1
tacagtatgagagggttaaggaagccttttacttTtatcattcatattcccaacttccttcagactcaGTCAGACACGCAACAGGGGATAGGCAAGGCACACAGGGGATAGG
>N_chr17-69278664_+ (34 bp) 1
ggggTaccatgcttctccttggcgtctAcccatcGTCAGACACGCAACAGGGGATAGGCAAGGCACACAGGGGATAGG
>N_chr9-26039692_+ (45 bp) 2
tccttctagaggctctaagaaaaattctgtttcctgtctctatccGTCAGACACGCAACAGGGGATAGGCAAGGCACACAGGGGATAGG
>N_chr9-3169940_+ (43 bp) 0
cttttgatccattaccaagactcaagcttcctaaaacactagtGTCAGACACGCAACAGGGGATAGGCAAGGCACACAGGGGATAGG
>N_chr13-29670913_- (63 bp) 0
ttttgaaatatgttttgtaacatttctcaaatatactttactaaacatatttcctttaattttGTCAGACACGCAACAGGGGATAGGCAAGGCACACAGGGGATAGG
>N_chr9-106127281_- (133 bp) 1
tgatctgcctgcctttgcctcccaaagtgctgggattaTaggcatgaagaaaaggcatttatacagttaaccaaagtgaaccccaaatataaatatcatttaaataaagcaaaaactacaaagtaaaacaaaaGTCAGACACGCAACAGGGGATAGGCAAGGCACACAGGGGATAGG
>N_chr3-118839132_- (57 bp) 0
aaattacattttgaaaatctgcaacatccaaattagtgcaatacaaaaatatctgtgGTCAGACACGCAACAGGGGATAGGCAAGGCACACAGGGGATAGG
>N_chr21-19203232_+ (53 bp) 2
cccaggtttctcatttattccattactaatttttcctatattttcAaagaaatGTCAGACACGCAACAGGGGATAGGCAAGGCACACAGGGGATAGG
>N_chr17-8291948_- (50 bp) 1
gctgcctcctctatgccctggagcagcagcttgcccacttttttttactaGTCAGACACGCAACAGGGGATAGGCAAGGCACACAGGGGATAGG
>N_chr4-19863646_+ (65 bp) 0
ttggagttcctcgccggagtgctgactagtggatatttctgcccggctgcggcggcccgactgccGTCAGACACGCAACAGGGGATAGGCAAGGCACACAGGGGATAGG
>N_chr10-65556179_+ (109 bp) 2
tttaagatagaatcagagggagatttgagacagactgaaaagtggaaggcttagatactcagaggagaaggcaatatgaagaggaggcaaagattagtgtggtctacaaGTCAGACACGCAACAGGGGATAGGCAAGGCACACAGGGGATAGG
>N_chr16-67899382_- (37 bp) 1
ggTaatgaTTaaggatgttgcctgaaaagctaaccctGTCAGACACGCAACAGGGGATAGGCAAGGCACACAGGGGATAGG
>N_chr7-119397122_+ (65 bp) 0
atgtaagggaagcttgtctttttaagtgagataaacgtgtcattaatctatttacaactttagttGTCAGACACGCAACAGGGGATAGGCAAGGCACACAGGGGATAGG
>N_chr16-15306046_- (53 bp) 0
tactgacatctaccataaatcctctgctgtaaccaggtagagtataaataactGTCAGACACGCAACAGGGGATAGGCAAGGCACACAGGGGATAGG
>N_chr2-174531014_- (59 bp) 1
caataaTcttaagaagataaaggttagattttagacacactttagtgtagattttagtaGTCAGACACGCAACAGGGGATAGGCAAGGCACACAGGGGATAGG
>N_chr10-28063420_+ (56 bp) 0
ctgatgacgatggagacactaattcttcctcaaattcattggagTtaaaaAatcccGTCAGACACGCAACAGGGGATAGGCAAGGCACACAGGGGATAGG
>N_chr11-45662860_+ (51 bp) 2
actgggggacgctccaaacaaaaagggaaggaaaagctaaactacagcgccGTCAGACACGCAACAGGGGATAGGCAAGGCACACAGGGGATAGG
>N_chr7-38686595_- (57 bp) 0
gTaagtgaggaaactgttgtaggagttcaggctggagaaaatgaaaggcaaaaccacGTCAGACACGCAACAGGGGATAGGCAAGGCACACAGGGGATAGG
>N_chr7-50058936_- (85 bp) 1
ttttcactattttttatttattatatcacttatctctgctgaagtctttattattttattcattctgcgtgttttatatttagttGTCAGACACGCAACAGGGGATAGGCAAGGCACACAGGGGATAGG
>N_chr2-119628488_+ (103 bp) 1
aatgcagaggataaagctgggttcaggcacctccttagaaattcctcctgctcccaggaaagccaccGctgcatgtcaattttaatttttgaaatttaaacTaGTCAGACACGCAACAGGGGATAGGCAAGGCACACAGGGGATAGG
>N_chr8-26781435_+ (61 bp) 1
tctgtttaccttgtgattgaataaagtcacatgtgtttcagaatatcgggaacatagaaaaGTCAGACACGCAACAGGGGATAGGCAAGGCACACAGGGGATAGG
>N_chr18-18698572_- (51 bp) 0
taaccactgcttttcagtgtcattctggaagtcataggtagtacaataagaGTCAGACACGCAACAGGGGATAGGCAAGGCACACAGGGGATAGG
>N_chr20-3707335_+ (63 bp) 1
ccagctgtgtgcagagatcaccagcctggtgaagtctggaactcccagcttctttacctgagcGTCAGACACGCAACAGGGGATAGGCAAGGCACACAGGGGATAGG
>N_chr13-41054251_+ (51 bp) 0
ggaatagctgaattcagttggtggagcaattatgagaaactttaaacactcGTCAGACACGCAACAGGGGATAGGCAAGGCACACAGGGGATAGG
>N_chr10-38455692_- (49 bp) 0
tggctatagttggcttcacaagtgtgcgaagatttctgctagatggaggGTCAGACACGCAACAGGGGATAGGCAAGGCACACAGGGGATAGG
>N_chr6-8244193_+ (84 bp) 0
tactttttgttttattttcTtttttttacaactgtagcaaatatgggatcagtggccagattgaggaagatattttgatttacttGTCAGACACGCAACAGGGGATAGGCAAGGCACACAGGGGATAGG
>N_chr19-5487913_+ (28 bp) 0
aagcacgtttgaatctccgctgggccaaGTCAGACACGCAACAGGGGATAGGCAAGGCACACAGGGGATAGG
>N_chr11-128403152_+ (44 bp) 0
tggtaactataatgaaaactgttcatgcttataattaccaatcaGTCAGACACGCAACAGGGGATAGGCAAGGCACACAGGGGATAGG
>N_chr18-57349233_+ (106 bp) 2
aTTacctacataattcaTgagtgtgtcccaatttcctcgttttccatctgtatctacacctttaatttttctcctgcctcctgaaaattaacccagcatcctattcGTCAGACACGCAACAGGGGATAGGCAAGGCACACAGGGGATAGG
>N_chr13-49703314_+ (44 bp) 0
aaaatgaacttttaaaaaaacatttgttcatttatttgtttcttGTCAGACACGCAACAGGGGATAGGCAAGGCACACAGGGGATAGG
>N_chr11-18058532_+ (77 bp) 1
TTttcaaacttgggaagtttttttccaagtcatcagcaagcgccttatcaacttcacgCaggattttaataaaatctGTCAGACACGCAACAGGGGATAGGCAAGGCACACAGGGGATAGG
>N_chr3-50869732_- (48 bp) 1
aaattgaatcagtaataaaaaacctaccaagcaaaaaaatccctggacGTCAGACACGCAACAGGGGATAGGCAAGGCACACAGGGGATAGG
>N_chr12-51220177_+ (64 bp) 0
tggagctgagtcctaggcactgtccagacacccccaacactgagaggatccacctccacggcctGTCAGACACGCAACAGGGGATAGGCAAGGCACACAGGGGATAGG
>N_chr11-68745679_+ (58 bp) 0
tctgtcacccaggctggagggcagtgacgtgatcttggctcactgcagcctggacctcGTCAGACACGCAACAGGGGATAGGCAAGGCACACAGGGGATAGG
>N_chr4-44280151_+ (55 bp) 2
aagacaaaagacagtatctgtatctataggaactgaagAtcatgaaccctgcgacGTCAGACACGCAACAGGGGATAGGCAAGGCACACAGGGGATAGG
>N_chr19-2365289_- (48 bp) 1
tgaacctgggaggcggaggttgcagtgagccgagatcacgccactgcaGTCAGACACGCAACAGGGGATAGGCAAGGCACACAGGGGATAGG
>N_chr2-212765516_+ (58 bp) 0
aaatggtgagaaatgaaggaaaaaaggacaaaAagaaaaatagaacaataatgcctttGTCAGACACGCAACAGGGGATAGGCAAGGCACACAGGGGATAGG
>N_chr12-121284298_- (50 bp) 0
caTTacttaacaaaggatcttgaagggtcttctgtgatcttccccttcttGTCAGACACGCAACAGGGGATAGGCAAGGCACACAGGGGATAGG
>N_chr3-44256908_+ (75 bp) 1
taaatagttgaactgtgtgttcgcagacaggaaggaacactttacccctcaaagtgcaaTaacagttgcaggaaAGTCAGACACGCAACAGGGGATAGGCAAGGCACACAGGGGATAGG
>N_chr3-169502846_+ (47 bp) 0
ggagaaatggatgttgatagtagtaaggctggttttccagtatttaaGTCAGACACGCAACAGGGGATAGGCAAGGCACACAGGGGATAGG
>N_chr12-33556439_- (68 bp) 0
gaggagaggaacagaaaagatacttgttgggtaatgggcttaattcctgggtgatgaaataatctgtaGTCAGACACGCAACAGGGGATAGGCAAGGCACACAGGGGATAGG
>N_chr7-44380419_- (91 bp) 0
gagggcatcagcaccctcgagagcaccacctgtctctggcctccagtgaatggcctcctgccacctggggcctgcagaccggaggtgagcgGTCAGACACGCAACAGGGGATAGGCAAGGCACACAGGGGATAGG
>N_chr15-64311964_+ (109 bp) 0
tcctgcctcatttcccagctggcactcTagaaccttagggtctgaaccctggccttcattttctgcttcatcataccacccccaggagaacagaccctgctccttatacGTCAGACACGCAACAGGGGATAGGCAAGGCACACAGGGGATAGG
>N_chr2-117952241_+ (58 bp) 0
gcgattcctcaaggatctagaaccagaaataccatttgacccagcagtcccatAactgGTCAGACACGCAACAGGGGATAGGCAAGGCACACAGGGGATAGG
>N_chr1-168471444_- (43 bp) 0
tcattggtagcttgatggggatggcattgaatctataaattacGTCAGACACGCAACAGGGGATAGGCAAGGCACACAGGGGATAGG
>N_chr16-62207085_- (49 bp) 0
taatcccagcactttgggaggctgaggctggtggatcacgaggtcaggaGTCAGACACGCAACAGGGGATAGGCAAGGCACACAGGGGATAGG
>N_chr1-207943146_- (39 bp) 0
aaagatgggcagactagggatgtttattgtctAacataaGTCAGACACGCAACAGGGGATAGGCAAGGCACACAGGGGATAGG
>N_chr3-66623916_+ (52 bp) 0
ccataatctacctgCaatttgattttcacagatagaagatggaagtcattccGTCAGACACGCAACAGGGGATAGGCAAGGCACACAGGGGATAGG
>N_chr1-114585963_+ (45 bp) 2
atttacagacaagcaaatacttaaagattttgtcactctccctctGTCAGACACGCAACAGGGGATAGGCAAGGCACACAGGGGATAGG
>N_chr12-27043558_- (52 bp) 0
ggattttttttttttgagatggaAtTtcgcactgtcacccaggctggagtAtGTCAGACACGCAACAGGGGATAGGCAAGGCACACAGGGGATAGG
>N_chr9-106368849_- (48 bp) 0
gctaatttttgtatttttagtagagacaggatttcaccatgttggtcaGTCAGACACGCAACAGGGGATAGGCAAGGCACACAGGGGATAGG
>N_chr4-126183567_- (36 bp) 0
aataagactgttttActttcttatcattcatgtgttGTCAGACACGCAACAGGGGATAGGCAAGGCACACAGGGGATAGG
>N_chr8-127016291_+ (42 bp) 0
tgtatgttttgtataaccacaacagaaggaagaatccctagcGTCAGACACGCAACAGGGGATAGGCAAGGCACACAGGGGATAGG
>N_chr13-57353583_- (51 bp) 0
TatcactgatgctttacaaaaagtttaAgagaacaatgttccctgccaaaaGTCAGACACGCAACAGGGGATAGGCAAGGCACACAGGGGATAGG
>N_chr22-42418053_+ (39 bp) 1
tttcaggtctcaatgcaataactgtttcttcaaggaaAcGTCAGACACGCAACAGGGGATAGGCAAGGCACACAGGGGATAGG
>N_chr20-54716180_- (50 bp) 0
agcctccagaagtgtgagaatagatttctgttgttttagggcagccttagGTCAGACACGCAACAGGGGATAGGCAAGGCACACAGGGGATAGG
>N_chr3-164043556_- (46 bp) 0
aaagttcttgatgacattgtcttagaacagctgtgataaggttttAGTCAGACACGCAACAGGGGATAGGCAAGGCACACAGGGGATAGG
>N_chr5-81830549_+ (55 bp) 0
ttgggaatgagattttaaagctgtatcattgactctcagctggccctggagacttGTCAGACACGCAACAGGGGATAGGCAAGGCACACAGGGGATAGG
>N_chr8-142488240_- (84 bp) 3
atgccccaccagtccacccagatgagcaaagaaaacaggttatacacatcagggcgtggtgacactacacggcagcgtgggtacGTCAGACACGCAACAGGGGATAGGCAAGGCACACAGGGGATAGG
>N_chr5-27996818_- (55 bp) 1
aaggcagaaatgaaaaatctttttaaaactaatgagaacaaagatacgacatacaGTCAGACACGCAACAGGGGATAGGCAAGGCACACAGGGGATAGG
>N_chr20-49251393_+ (49 bp) 2
gctgctatgaacattcacagacaagcctttctgtggacatatattttcaGTCAGACACGCAACAGGGGATAGGCAAGGCACACAGGGGATAGG
>N_chr2-8270765_- (52 bp) 0
aTtcaatgtcttgagactggagaaggagtatttaaaataatgaagaatttttGTCAGACACGCAACAGGGGATAGGCAAGGCACACAGGGGATAGG
>N_chr2-135917667_+ (36 bp) 0
actctccccaaaagtccatcatctcagtctaaagtgGTCAGACACGCAACAGGGGATAGGCAAGGCACACAGGGGATAGG
>N_chr8-28066711_+ (60 bp) 0
gtgcctcagctttttatgattgtaaattatcagtctgtctagatgaatttttagttaatgGTCAGACACGCAACAGGGGATAGGCAAGGCACACAGGGGATAGG
>N_chr19-19116033_- (68 bp) 0
agaaattagctgggcatggctggcacattcctgtagtcccagctattcaggaggctgaggtgggagaaGTCAGACACGCAACAGGGGATAGGCAAGGCACACAGGGGATAGG
>N_chr8-119867958_+ (52 bp) 0
aggTtatgcaagcacaacaccaagggtgctacccaattcagttaattcccatGTCAGACACGCAACAGGGGATAGGCAAGGCACACAGGGGATAGG
>N_chr16-45505657_- (79 bp) 0
cccaagtgatccacccgcctcggcctcccaaagtgctgagattacaggcgtgagccaccgcacccagcccccattttagGTCAGACACGCAACAGGGGATAGGCAAGGCACACAGGGGATAGG
>N_chr2-139434988_+ (65 bp) 1
ggcactatcagagctcactgcagccttgaactccttggctcaagcaatccttgcacctctcaAttGTCAGACACGCAACAGGGGATAGGCAAGGCACACAGGGGATAGG
>N_chr11-94355607_- (51 bp) 0
gtatatcaatgaagcttcagatttgcatcaaaaagataatgaatctgttttGTCAGACACGCAACAGGGGATAGGCAAGGCACACAGGGGATAGG
>N_chr10-101057161_- (65 bp) 0
tcctccacatgagtAatgggccatgtatcacacagtgtattggtcttctctctgagtgttctataGTCAGACACGCAACAGGGGATAGGCAAGGCACACAGGGGATAGG
>N_chr11-98181699_+ (48 bp) 1
ctgtacatgttcactacagatggaaacatccttttttatttttAgaaaGTCAGACACGCAACAGGGGATAGGCAAGGCACACAGGGGATAGG
>N_chr10-52674115_+ (64 bp) 2
TTaagataatgatttgttgcaggtagcctgaaatTtcaatatcatttctgaggtcaccctcatgGTCAGACACGCAACAGGGGATAGGCAAGGCACACAGGGGATAGG
>N_chr2-40241270_- (82 bp) 0
tcctactgtggTtacttggtctatggcaaagcaccaaagggcttccatggcaaaattaagggagaaataagtttatttgttaGTCAGACACGCAACAGGGGATAGGCAAGGCACACAGGGGATAGG
>N_chr5-35197285_+ (37 bp) 0
aggccCaggcaggatcttgttctacaaaagaatacAAGTCAGACACGCAACAGGGGATAGGCAAGGCACACAGGGGATAGG
>N_chr10-97926865_- (54 bp) 0
tgtttctcaacacatatgtgtactttcttcctctgActtctgttaaattttttaGTCAGACACGCAACAGGGGATAGGCAAGGCACACAGGGGATAGG
>N_chr4-64229954_+ (118 bp) 4
aagatatattaatAattagctgaatgaagactgacatcatgccatcaagtaattatatattcagtatattgttctAtatgcagaaaaataatacattaatttttatctgacatctAtcGTCAGACACGCAACAGGGGATAGGCAAGGCACACAGGGGATAGG
>N_chr10-90628383_- (37 bp) 0
attttgtgacccaacatcagcctcagagactcctgtaGTCAGACACGCAACAGGGGATAGGCAAGGCACACAGGGGATAGG
>N_chr15-84437212_- (55 bp) 4
ggTaccttccaaaacagtaaatacttccAaagctgctattatttgaatgtgtttcGTCAGACACGCAACAGGGGATAGGCAAGGCACACAGGGGATAGG
>N_chr8-118934308_- (50 bp) 0
tTTttggaaTtactatagctgttgattttattatatgattaattatttacGTCAGACACGCAACAGGGGATAGGCAAGGCACACAGGGGATAGG
>N_chr17-25602268_- (79 bp) 0
tggttacatggataagttctttagtggtgatttctgggactttggtgcacccagcacctaagcagtgtacactggtatgGTCAGACACGCAACAGGGGATAGGCAAGGCACACAGGGGATAGG
>N_chr12-114247378_- (60 bp) 0
atggccagggctacagacaggcctttatttcCaatacattgcctgagcccttgtattaggGTCAGACACGCAACAGGGGATAGGCAAGGCACACAGGGGATAGG
>N_chr3-38643263_+ (64 bp) 0
cacacacatacaccacagacatgtggtttgattgcccatttgaatctggtagaggaacgtgggaGTCAGACACGCAACAGGGGATAGGCAAGGCACACAGGGGATAGG
>N_chr5-126894701_- (47 bp) 0
tgctaggccttatcttttgatatttactagacagtaaactaccaacaGTCAGACACGCAACAGGGGATAGGCAAGGCACACAGGGGATAGG
>N_chr10-35092043_- (66 bp) 2
ctgtcccacacattgcagaatgtttagaggtccttgacctccgcGactaaataccagcagtgacctGTCAGACACGCAACAGGGGATAGGCAAGGCACACAGGGGATAGG
>N_chr4-144100404_- (48 bp) 0
tatggcatcaaaatgagatgaagggtatagtagtctagtggtaagaaaGTCAGACACGCAACAGGGGATAGGCAAGGCACACAGGGGATAGG
>N_chr4-159264807_- (52 bp) 3
atgTTAaggTaagaacccagcacatttaccccctgaatctaaaatGaatAttGTCAGACACGCAACAGGGGATAGGCAAGGCACACAGGGGATAGG
>N_chr11-7781900_- (50 bp) 1
ttaatttActttatgttgtgagttaagggtaggtgttatatttttcatgtGTCAGACACGCAACAGGGGATAGGCAAGGCACACAGGGGATAGG
>N_chr3-38345576_- (89 bp) 2
TaaggctgggcttgggagggaaggaggatggagctccaggtaaggaagcggccacctgccctctgcagctggagttgacaccatgtccaGTCAGACACGCAACAGGGGATAGGCAAGGCACACAGGGGATAGG
>N_chr7-83715051_- (58 bp) 0
tgagtcatcactgtctgtagttttttaagttcttctaagactcatactttcagggcagGTCAGACACGCAACAGGGGATAGGCAAGGCACACAGGGGATAGG
>N_chr7-44781294_+ (38 bp) 1
ttgaatctgtggatgcagaatcggtggatacggaAaAtGTCAGACACGCAACAGGGGATAGGCAAGGCACACAGGGGATAGG
>N_chr19-47095043_+ (100 bp) 2
TaatcacggctcactgcagccttaccctcccaggctcaactgatcctcccacctcagcctcccgagtagctgaacaggcatgtaccaccatgcctggctaGTCAGACACGCAACAGGGGATAGGCAAGGCACACAGGGGATAGG
>N_chr5-65606876_- (43 bp) 0
ttagctttacatAaatgtcttgagccaagacccaagcagaatgGTCAGACACGCAACAGGGGATAGGCAAGGCACACAGGGGATAGG
>N_chr9-102205472_- (41 bp) 1
caacagagcaagatcctatctcaaaaacaaaaaacaaaaaaGTCAGACACGCAACAGGGGATAGGCAAGGCACACAGGGGATAGG
>N_chr10-130976884_- (109 bp) 3
tctacactTaTgcttccctgcaagggtctgggaaaacttctgttttgtggtgagcactggtgggcaAgcagctcagaaacatcccggcgtctacacaccatgaCgaaaaGTCAGACACGCAACAGGGGATAGGCAAGGCACACAGGGGATAGG
>N_chr16-85914903_+ (74 bp) 0
tggggctgggcaaggtgagccacaggctggaaaggcaggggcgcacggcagatggggatAcggaagccagatgcGTCAGACACGCAACAGGGGATAGGCAAGGCACACAGGGGATAGG
>N_chr3-46937773_- (42 bp) 0
cccactctccccagccccaggcggcctctctccctactccacGTCAGACACGCAACAGGGGATAGGCAAGGCACACAGGGGATAGG
>N_chr15-92979355_+ (56 bp) 0
ttaatcaacaagtcttaatatgtattgaaaaacagcatttcatgaatattgaatAtGTCAGACACGCAACAGGGGATAGGCAAGGCACACAGGGGATAGG
>N_chr9-135574924_- (81 bp) 2
tctcggctcactgcaagTaccacgttctgggttGacgcattctcctgcctcagcctcccgaatagctgggactacaggcgcGTCAGACACGCAACAGGGGATAGGCAAGGCACACAGGGGATAGG
>N_chr20-16400424_- (71 bp) 1
atggaaaaaagaataaatatggaaagttctgaagaaccataggtagtaaattagccatactttctgtctcaGTCAGACACGCAACAGGGGATAGGCAAGGCACACAGGGGATAGG
>N_chr1-182017332_+ (45 bp) 0
accatttctcgagattctttacagaagaaaaaaatcatgcatgtTGTCAGACACGCAACAGGGGATAGGCAAGGCACACAGGGGATAGG
>N_chr20-7354242_+ (60 bp) 0
tatcaGattacatgaaaataccaggtctaaaggaatcacagattgttagatgtagaagtcGTCAGACACGCAACAGGGGATAGGCAAGGCACACAGGGGATAGG
>N_chr6-67698412_- (60 bp) 0
tgttgtccatagtatgactcttcaaagttcttgctgtatctaagtttatgttatatgataGTCAGACACGCAACAGGGGATAGGCAAGGCACACAGGGGATAGG
>N_chr11-55260386_- (58 bp) 0
ctcctgcctcagcctCccgagtagctgggattacaggtgcatgccaccaagcccggctGTCAGACACGCAACAGGGGATAGGCAAGGCACACAGGGGATAGG
>N_chr18-18655574_- (48 bp) 2
caaattcaattaagggaagaaaatataaccaaacAgtataataaccagGTCAGACACGCAACAGGGGATAGGCAAGGCACACAGGGGATAGG
>N_chr7-99117957_- (69 bp) 2
atagagaacccagaaacaattccacacacctacggtgaactcattttcaacaatgttgtcaagaacataGTCAGACACGCAACAGGGGATAGGCAAGGCACACAGGGGATAGG
>N_chr7-14968029_- (82 bp) 3
atggttaattagtCtgcaatactttgggctgtgttactagtagatcatttctgcattgtgtgaaacttaaatcctctgagcaGTCAGACACGCAACAGGGGATAGGCAAGGCACACAGGGGATAGG
>N_chr1-174052369_+ (84 bp) 0
ctaaattatgtcaaactactctgtgaacaaaagtttccatatcatgtacattgaataaaattgttggaagaacagtcatcacatGTCAGACACGCAACAGGGGATAGGCAAGGCACACAGGGGATAGG
>N_chr1-244285545_+ (49 bp) 1
gaatgaagaaatcaaatgtggtatatacatacaatgcaatattattcaAGTCAGACACGCAACAGGGGATAGGCAAGGCACACAGGGGATAGG
>N_chr8-57922222_+ (112 bp) 3
tcatgacccatggagagtAaggaaaaacaggatgAtAcaacagcccatctcggagccacacagggcaagAggaatgcTacagcaagcaacaacaaaaacatcaacaaaaaagGTCAGACACGCAACAGGGGATAGGCAAGGCACACAGGGGATAGG
>N_chr8-30678780_+ (68 bp) 1
ggcagaggttccagtgagtggagattgcgccactgcactccagcctgggtggcagagcaagaatctgtGTCAGACACGCAACAGGGGATAGGCAAGGCACACAGGGGATAGG
>N_chr1-197056653_+ (36 bp) 1
tccagctgTtgctatgaaatatagcccagacacaggGTCAGACACGCAACAGGGGATAGGCAAGGCACACAGGGGATAGG
>N_chr12-17039615_+ (32 bp) 1
aggatgaagtgcgttcttaatagggcaagttgGTCAGACACGCAACAGGGGATAGGCAAGGCACACAGGGGATAGG
>N_chr13-49411303_+ (49 bp) 0
gctcctgaaacagacttccctgtcttggcagattaacaccatccatAaAGTCAGACACGCAACAGGGGATAGGCAAGGCACACAGGGGATAGG
>N_chr2-200223047_- (75 bp) 2
ttttatgataaaacctctcgacaaattgatataaaaataatgcaccttaacataaaaaggccatacatgtaaaacGTCAGACACGCAACAGGGGATAGGCAAGGCACACAGGGGATAGG
>N_chr16-82990061_- (43 bp) 1
agtttgggctttcatgtgaaacagctggactccacActAAActGTCAGACACGCAACAGGGGATAGGCAAGGCACACAGGGGATAGG
>N_chr7-131939288_- (50 bp) 1
aacccaattggatagtctgctaggcactttaggcatgttatcgtttaaatGTCAGACACGCAACAGGGGATAGGCAAGGCACACAGGGGATAGG
>N_chr16-8028497_- (49 bp) 2
ggccccaatttttttcccactatttcatattttgtacactccttgtcctGTCAGACACGCAACAGGGGATAGGCAAGGCACACAGGGGATAGG
>N_chr12-105356979_- (32 bp) 0
tacactgggtcagaaaagtacttattcttgatGTCAGACACGCAACAGGGGATAGGCAAGGCACACAGGGGATAGG
>N_chr9-127061270_- (45 bp) 0
acactcaaggaattcaaatctcctgctagaactatggatcactacGTCAGACACGCAACAGGGGATAGGCAAGGCACACAGGGGATAGG
>N_chr17-46002786_- (82 bp) 0
TTagaaacatgcattcctcgccaaccaccccactcctaggaccacagcagggaccatctgcagcttgtgtaggttAAAAaCtGTCAGACACGCAACAGGGGATAGGCAAGGCACACAGGGGATAGG
>N_chr17-28018754_+ (80 bp) 0
tcctgatgaacttaactattgcaggtggtggtattggtatgtgcttggtggaacataatttagaagtgaccacccctgaAGTCAGACACGCAACAGGGGATAGGCAAGGCACACAGGGGATAGG
>N_chr2-100352449_+ (77 bp) 1
agtgatgcttaacttgctactatttttaaagcatTtgaccttatagatcatcacattttataaatgtaagaaAtattGTCAGACACGCAACAGGGGATAGGCAAGGCACACAGGGGATAGG
>N_chr2-213705172_- (56 bp) 1
tctcctttgtgtgactggaaactccttgagggcagggaaaatgactttgtaatctcGTCAGACACGCAACAGGGGATAGGCAAGGCACACAGGGGATAGG
>N_chr1-159005686_+ (45 bp) 0
aaacagcaatggataggttgcttctctcacagagactttcattcaGTCAGACACGCAACAGGGGATAGGCAAGGCACACAGGGGATAGG
>N_chr18-20160934_+ (59 bp) 0
aaataggcctgaaaatagattagaaggatgccaaagtaactgtggctatgcttgggtaaGTCAGACACGCAACAGGGGATAGGCAAGGCACACAGGGGATAGG
>N_chr20-4924373_- (40 bp) 2
gagggcagcttcttgcctagggtcttagcgctgacaagtaGTCAGACACGCAACAGGGGATAGGCAAGGCACACAGGGGATAGG
>N_chr5-44758245_- (48 bp) 0
tttcctatcaggctgaagtgttgcaacaaaacaagtttcaattattttGTCAGACACGCAACAGGGGATAGGCAAGGCACACAGGGGATAGG
>N_chr19-23301236_+ (60 bp) 1
gggattaTaggcataagacaccatgcctggacttgcatgctgatttccgatataaaaatgGTCAGACACGCAACAGGGGATAGGCAAGGCACACAGGGGATAGG
>N_chr6-143741175_- (78 bp) 0
aattgtattaatctgttctcatgctgctaataaagacacacttgagactgggtaatttataaaggcaaggggtttaagGTCAGACACGCAACAGGGGATAGGCAAGGCACACAGGGGATAGG
>N_chr6-89164218_- (49 bp) 0
tggtgttcctatagtctttgatgtttagtcTttgttgtttgaggtttAtGTCAGACACGCAACAGGGGATAGGCAAGGCACACAGGGGATAGG
>N_chr11-126070428_+ (39 bp) 3
tTctaattcctggcccagtgcttttccattgtttaactgGTCAGACACGCAACAGGGGATAGGCAAGGCACACAGGGGATAGG
>N_chr18-22839741_- (51 bp) 0
aTtgttcaaatcttaagcttctcctgcccctagtggaagaagaaggttcgtGTCAGACACGCAACAGGGGATAGGCAAGGCACACAGGGGATAGG
>N_chr1-18092516_+ (31 bp) 0
TcctcccctccccttttctcctcatcccctcGTCAGACACGCAACAGGGGATAGGCAAGGCACACAGGGGATAGG
>N_chr12-85420378_- (56 bp) 1
actaatatgctattattgaccaaagtccacagttaactttgcagtttgctctgtgtGTCAGACACGCAACAGGGGATAGGCAAGGCACACAGGGGATAGG
>N_chr6-123313726_- (49 bp) 0
tacatctggcctgggcttttctttgttgtgatatttttgattcctgatGTCAGACACGCAACAGGGGATAGGCAAGGCACACAGGGGATAGG
>N_chr4-124556946_+ (53 bp) 0
ttgggtccttttgacccaatggaaaatgtgtgtctactggtggctgcctacttGTCAGACACGCAACAGGGGATAGGCAAGGCACACAGGGGATAGG
>N_chr7-108859296_- (34 bp) 0
ccagatgaTcattaaaaaaaagaaaaaaaaaacaGTCAGACACGCAACAGGGGATAGGCAAGGCACACAGGGGATAGG
>N_chr6-110045567_- (75 bp) 1
ttcatgtttgtaatggttaattgtgatcctatgAtatacgcaaaattacattcactgGttttaaaataatacttcGTCAGACACGCAACAGGGGATAGGCAAGGCACACAGGGGATAGG
>N_chr2-37395267_+ (88 bp) 0
tcaattaaaaaactgtgcaaaaaataagtaaatgaaatttccaaagattgaaaactaaatcatagagagtcatcaaaacactggttatGTCAGACACGCAACAGGGGATAGGCAAGGCACACAGGGGATAGG
>N_chr1-210873766_- (48 bp) 0
tttgagacagagtctcactctgccacacacattgcagtgcagtggcAcGTCAGACACGCAACAGGGGATAGGCAAGGCACACAGGGGATAGG
>N_chr12-52394287_+ (203 bp) 0
aattcctggaattgggaaggaaaaaggcaggtgctagagaatgggaaggtgcTaaccttgctagTctgcagaagctgcacccaagaagaactcttagctcctcagcattagatgccttcagcaaagattggggcaacttcaggcagacactccccccagcacccctgcttcaccacttacatccctcccttctcccagagatcGTCAGACACGCAACAGGGGATAGGCAAGGCACACAGGGGATAGG
>N_chr11-112127762_+ (57 bp) 1
cttatgctaCtaggcttccatttcatgcacaaatgaattatgcagagaatgccatagGTCAGACACGCAACAGGGGATAGGCAAGGCACACAGGGGATAGG
>N_chr17-12874699_- (54 bp) 0
ctcttgggcatctcaactgcaaaccagatggagaggCggattggggcactcttcGTCAGACACGCAACAGGGGATAGGCAAGGCACACAGGGGATAGG
>N_chr8-36965263_+ (64 bp) 1
atttgttcttcagcctctccagtgattttttaaaataaacgtttttatttgggaataattttacGTCAGACACGCAACAGGGGATAGGCAAGGCACACAGGGGATAGG
>N_chr18-51354084_+ (55 bp) 0
gatagtagactcaacagcaatttcaagaaagtaatattttacatctggaaacaAtGTCAGACACGCAACAGGGGATAGGCAAGGCACACAGGGGATAGG
>N_chr5-120369986_- (47 bp) 0
atgtgagaatggactaatacaccatctgaatgatAagtcattcaattGTCAGACACGCAACAGGGGATAGGCAAGGCACACAGGGGATAGG
>N_chr13-92408782_- (63 bp) 0
tatacaaggtaaactataaaactctgatgaaggaaatagaaaagAacaccaaaaaaaaggaGTCAGACACGCAACAGGGGATAGGCAAGGCACACAGGGGATAGG
>N_chr11-14311289_- (54 bp) 0
atagaccaatggttaaatataactcttttttctagtggacttaaagcagatcggGTCAGACACGCAACAGGGGATAGGCAAGGCACACAGGGGATAGG
>N_chr7-107760444_+ (51 bp) 2
caacacacatcttattcaaaacaTatgtctaactgcatcgcttttaaagtcGTCAGACACGCAACAGGGGATAGGCAAGGCACACAGGGGATAGG
>N_chr11-88852991_+ (47 bp) 0
tTaTgatcccacttcaacagtcacactgcaaaggtaaagcatattgcGTCAGACACGCAACAGGGGATAGGCAAGGCACACAGGGGATAGG
>N_chr20-20672026_- (85 bp) 0
gtTcccatggtgcatttcaggaaacttgggcgaagagaaagaatttgccccaaatcctaatcctataactgctaagagactgagcGTCAGACACGCAACAGGGGATAGGCAAGGCACACAGGGGATAGG
>N_chr13-49077433_+ (98 bp) 0
aatttagttacatgtatataatgtggactaatcaagtctcgttttttttgttttgcaCttttttttgtttgttttttcttttttttgagacagggtctGTCAGACACGCAACAGGGGATAGGCAAGGCACACAGGGGATAGG
>N_chr13-90423343_- (57 bp) 0
gagcagtgggggctagtgatgcacaggaaagtacaccagaataaataattatccttcGTCAGACACGCAACAGGGGATAGGCAAGGCACACAGGGGATAGG
>N_chr3-154051696_+ (41 bp) 0
actttcatccctaccaccagtaatgaggagccctcctagtgGTCAGACACGCAACAGGGGATAGGCAAGGCACACAGGGGATAGG
>N_chr3-37988777_+ (52 bp) 2
ggtcaggagttcaagaccaacctggccaacatggtgaaatcccgtctcaaaaGTCAGACACGCAACAGGGGATAGGCAAGGCACACAGGGGATAGG
>N_chr5-34144192_- (40 bp) 0
aatcttgctttttactggaaacacatGttggaaacaaagcGTCAGACACGCAACAGGGGATAGGCAAGGCACACAGGGGATAGG
>N_chr1-178586307_- (47 bp) 2
gagtgtgggtgtgttttaaatgaggaGtataaggaattttttagaAtGTCAGACACGCAACAGGGGATAGGCAAGGCACACAGGGGATAGG
>N_chr18-12570948_- (84 bp) 0
TtaggaaaaggcagacctaataatacatactctccacccatggggataagtggaatcatgtggcaataagaaaagagaagttttGTCAGACACGCAACAGGGGATAGGCAAGGCACACAGGGGATAGG
>N_chr4-58098564_- (59 bp) 1
ttgtgcttttcTaacagtcttagcaaacggcacaccaggagattatatcccgcacctAAGTCAGACACGCAACAGGGGATAGGCAAGGCACACAGGGGATAGG
>N_chr9-8791200_+ (47 bp) 1
ataaaaatgcactggcagtttttattgactcacatagtaattactggGTCAGACACGCAACAGGGGATAGGCAAGGCACACAGGGGATAGG
>N_chr8-74564300_- (54 bp) 0
atttgcaggttttatttccctaagcctgttttatgggctgaaacactcaAAtcaGTCAGACACGCAACAGGGGATAGGCAAGGCACACAGGGGATAGG
>N_chr16-82308261_+ (60 bp) 1
aggTtgaggcaggagaattgcttgaacccaggagacagaggttgtagtgagccaagattAGTCAGACACGCAACAGGGGATAGGCAAGGCACACAGGGGATAGG
>N_chr4-66470579_+ (69 bp) 0
caaagagctgatgTgattaaagacagtgcaagagtgagcacaattttgtcagagagtttgggagacattGTCAGACACGCAACAGGGGATAGGCAAGGCACACAGGGGATAGG
>N_chr10-17562379_+ (53 bp) 1
TaatggatgtcaaaacacctcggaagtttcagaacagaaaatagagaaaacaaGTCAGACACGCAACAGGGGATAGGCAAGGCACACAGGGGATAGG
>N_chr10-17226888_+ (65 bp) 1
gcacacaggttgactcatgcaaactgaaactaaagaacatgtgcaagatgcttaatgcctttttaGTCAGACACGCAACAGGGGATAGGCAAGGCACACAGGGGATAGG
>N_chr9-94883095_- (43 bp) 0
gTctggcttagctggtgaccatgagaatgggaggcagggacagGTCAGACACGCAACAGGGGATAGGCAAGGCACACAGGGGATAGG
>N_chr15-65210922_- (125 bp) 3
gggactgaaatccctagcttcatgatgttcagaaaggtccaagtctctgagcatcagtttcctcctctttacagtgggactgggaggaatccctggagTaaactgtgaTcagcaccctgcgcagtGTCAGACACGCAACAGGGGATAGGCAAGGCACACAGGGGATAGG
>N_chr7-17969106_- (51 bp) 2
gtgttccgccctcacccgcagttgtcttttcccttcaaaaaacaggatgcgGTCAGACACGCAACAGGGGATAGGCAAGGCACACAGGGGATAGG
>N_chr4-19453131_+ (45 bp) 2
TTctttaatgCggaattatatttcctgacaacatacgcattcaatGTCAGACACGCAACAGGGGATAGGCAAGGCACACAGGGGATAGG
>N_chr8-86696862_- (80 bp) 1
agaaggaggaaaggatgttaagatgccttctgggtgcagaaagcagcaggggaacaGgccctgtcgggggagggagcactGTCAGACACGCAACAGGGGATAGGCAAGGCACACAGGGGATAGG
>N_chr8-58792600_- (65 bp) 2
atgcaaattGatagtggtgatagaagaaaggattaaaggtgcccacttttatactaaaacagagaGTCAGACACGCAACAGGGGATAGGCAAGGCACACAGGGGATAGG
>N_chr20-7536273_+ (68 bp) 0
cagcttggatctgacatccgtagatctgattggctaggcccaggttgcatgcccaccttagaaatgaaGTCAGACACGCAACAGGGGATAGGCAAGGCACACAGGGGATAGG
>N_chr17-18294938_- (59 bp) 1
aggggatgagcaggctggggaagagagagcatcctctcactgatcagctcttagggcatGTCAGACACGCAACAGGGGATAGGCAAGGCACACAGGGGATAGG
>N_chr10-129839891_+ (52 bp) 2
agagcctgtgcctcatggggcctggcttctcccgaccattgccctgggattcGTCAGACACGCAACAGGGGATAGGCAAGGCACACAGGGGATAGG
>N_chr7-69891259_- (82 bp) 0
tttgtttttcttttatcagtcagcatgatAgcctctgatgagtatctactaatctgccccatttagagcctgcaaagttgaaGTCAGACACGCAACAGGGGATAGGCAAGGCACACAGGGGATAGG
>N_chr19-23069650_- (46 bp) 0
atcgcaccagcaggatgttcagggatgagattatgcatctgaactgGTCAGACACGCAACAGGGGATAGGCAAGGCACACAGGGGATAGG
>N_chr8-56721277_+ (41 bp) 0
tttttgagtgagagttctgtacatgtctgttaggcccatttGTCAGACACGCAACAGGGGATAGGCAAGGCACACAGGGGATAGG
>N_chr22-33060020_- (57 bp) 1
tccttccatcagtgattgcaggtgagcaggcagttagcacaggggcaaggtgaccacGTCAGACACGCAACAGGGGATAGGCAAGGCACACAGGGGATAGG
>N_chr2-192767977_+ (50 bp) 1
gagTaggatgcaggtcccgggagggaggggtcgacgaggaggtAcaaggaGTCAGACACGCAACAGGGGATAGGCAAGGCACACAGGGGATAGG
>N_chr1-215212950_- (56 bp) 0
ccagtggtTgacatggaggtggggagaagtggttagattccctgggtctgcttcaaGTCAGACACGCAACAGGGGATAGGCAAGGCACACAGGGGATAGG
>N_chr10-103246832_- (77 bp) 0
catttcaatGaatggtgctaggtcaactgggtatcacactggaaaacaaagaattctcacctctaccacgcatcataGTCAGACACGCAACAGGGGATAGGCAAGGCACACAGGGGATAGG
>N_chr8-58843689_- (76 bp) 2
tggccagcctggtctcaaactcccgacctcaagtgatctacccactActgcctcccaaagtgctgggattacaggtGTCAGACACGCAACAGGGGATAGGCAAGGCACACAGGGGATAGG
>N_chr7-155222015_+ (41 bp) 0
atgtagtttttgaaaaatgttaatctgtaagaatttgcttaGTCAGACACGCAACAGGGGATAGGCAAGGCACACAGGGGATAGG
>N_chr1-246776280_+ (45 bp) 1
tgcctataaaaattccatgctttttttttttgcaagagtagaaaGTCAGACACGCAACAGGGGATAGGCAAGGCACACAGGGGATAGG
>N_chr12-67939523_- (53 bp) 0
gacacagctctcgaaatagcactgcttgagattgccctatttctattcatgatGTCAGACACGCAACAGGGGATAGGCAAGGCACACAGGGGATAGG
>N_chr4-137089521_+ (68 bp) 0
tggcagaaagtctccatcagctttttattcatgacattatccaatatgttcactgccattcactgataGTCAGACACGCAACAGGGGATAGGCAAGGCACACAGGGGATAGG
>N_chr18-35572923_- (38 bp) 2
cacacacacaaacacacccccatactgattctgcacttGTCAGACACGCAACAGGGGATAGGCAAGGCACACAGGGGATAGG
>N_chr4-115710736_+ (62 bp) 1
caatcGccccaTctcagcttcctgagtagctaggatgacaggcatgtattaccacaccctgcGTCAGACACGCAACAGGGGATAGGCAAGGCACACAGGGGATAGG
>N_chr15-40748381_+ (75 bp) 1
tacatgttcattgcagaaaactttaaaaataacatttattgagggggcttctgtttatacaagtaacacttgcttGTCAGACACGCAACAGGGGATAGGCAAGGCACACAGGGGATAGG
>N_chr12-53741249_+ (52 bp) 0
ggccacagcttcagcctaatctaatctagtctatcagagaggtaatgaactaGTCAGACACGCAACAGGGGATAGGCAAGGCACACAGGGGATAGG
>N_chr15-72679203_- (63 bp) 1
taatgccatcggacagtgcccaccagggacTctctgtcttgccaaggaaggccttaggcactgGTCAGACACGCAACAGGGGATAGGCAAGGCACACAGGGGATAGG
>N_chr5-129788329_+ (90 bp) 0
accttttccattatttagacagatggcactcagaatagatcagatctctaactaccagtgagtaaccaccaatccttccacagggtgacaGTCAGACACGCAACAGGGGATAGGCAAGGCACACAGGGGATAGG
>N_chr5-135224110_- (60 bp) 1
TcaaaatatctcacgaaaaaaatctacctttttgccttctcttaaaaatcggaggatccaGTCAGACACGCAACAGGGGATAGGCAAGGCACACAGGGGATAGG
>N_chr20-49316573_- (62 bp) 2
aggtacagcgtgcatgactgcatggccTacagaagcaggacccaacGatgacagtggctcaAGTCAGACACGCAACAGGGGATAGGCAAGGCACACAGGGGATAGG
>N_chr11-124464595_+ (55 bp) 2
tgtggagcgagaggcgtgagcgggaaccggggctgcatgcagcgcttgcgggccaGTCAGACACGCAACAGGGGATAGGCAAGGCACACAGGGGATAGG
>N_chr3-182447054_+ (56 bp) 2
aatgaaccgagatcgtgccactgcaTtccagcctgggcgacggagcaagactctgtGTCAGACACGCAACAGGGGATAGGCAAGGCACACAGGGGATAGG
>N_chr6-94227365_+ (45 bp) 0
TatataaaatgatgctcagcatcattagtcattaggaaagtgcaaGTCAGACACGCAACAGGGGATAGGCAAGGCACACAGGGGATAGG
>N_chr4-136728165_- (50 bp) 0
tgagagtaaaactcacaaaaacttgtcaagaccctgtctccttctagagtGTCAGACACGCAACAGGGGATAGGCAAGGCACACAGGGGATAGG
>N_chr5-135416406_+ (54 bp) 2
gatcTtcacagcatgggcaggctgcaagtAgtccctgaggttatcgtggagtggGTCAGACACGCAACAGGGGATAGGCAAGGCACACAGGGGATAGG
>N_chr16-5843947_+ (73 bp) 2
tgGttattttgtgttttaattacaaactaatcccttattgactatGtttgatcatataataGcagctaagtttGTCAGACACGCAACAGGGGATAGGCAAGGCACACAGGGGATAGG
>N_chr9-32604172_- (36 bp) 0
tgggAccagataaaatgggaaccaactaattggaggGTCAGACACGCAACAGGGGATAGGCAAGGCACACAGGGGATAGG
>N_chr18-14485124_+ (67 bp) 0
aatagttccaagaaccattctttgttcagcctaaagaggtttttacattttgaaccagcgacatattGTCAGACACGCAACAGGGGATAGGCAAGGCACACAGGGGATAGG
>N_chr4-174301691_+ (58 bp) 0
aatattctacctctgttagctcaaTtctccgagtcattctagttgaggaaaaaagagtGTCAGACACGCAACAGGGGATAGGCAAGGCACACAGGGGATAGG
>N_chr6-94992073_+ (52 bp) 0
aatggcagtgaagaagatgcagactcttgCattcagggaaatcacaatttaaGTCAGACACGCAACAGGGGATAGGCAAGGCACACAGGGGATAGG
>N_chr1-224825463_- (54 bp) 1
ggtgatgtgatctcggctcactgcaacctccgtctcccgggttcaagcaaatctGTCAGACACGCAACAGGGGATAGGCAAGGCACACAGGGGATAGG
>N_chr15-54241392_+ (55 bp) 2
cGtcttcccaCtgttaaattctacaaaaactgaccatcataggatcatcatAtaaGTCAGACACGCAACAGGGGATAGGCAAGGCACACAGGGGATAGG
>N_chr13-19412277_+ (86 bp) 1
tatgaggaaggctcccattgatgtctaatacctaattttaaaagaaagaaagaaaaggaagcatgaaaagaaagtggtagaataaaGTCAGACACGCAACAGGGGATAGGCAAGGCACACAGGGGATAGG
>N_chr12-45853808_- (84 bp) 1
ctgagaaatatttGtgagcctcgtataatcatttttttaaagatctgaaatctctccttttagattaatacttaaacaattgatGTCAGACACGCAACAGGGGATAGGCAAGGCACACAGGGGATAGG
>N_chr12-27915437_- (57 bp) 1
ggtttTaattcaggcctgtagatgtagctgagatcaaggtatcaagattcgcaagtgGTCAGACACGCAACAGGGGATAGGCAAGGCACACAGGGGATAGG
>N_chr3-57731212_- (64 bp) 2
tattttcttccccccaattttgtcaacttctgggtttgcattcccagaatacatcactctctttGTCAGACACGCAACAGGGGATAGGCAAGGCACACAGGGGATAGG
>N_chr9-79036213_+ (54 bp) 1
gggtgtttagtatcatattgtggttttgatttgaatttccttaatgactaatgaGTCAGACACGCAACAGGGGATAGGCAAGGCACACAGGGGATAGG
>N_chr2-149157916_- (46 bp) 0
aagaactaaaagtagatttgatccagtaatcTcactaccgggtaacGTCAGACACGCAACAGGGGATAGGCAAGGCACACAGGGGATAGG
>N_chr2-82768748_+ (60 bp) 1
tttgccttaaaactctaatttatctgatactattataactactctagcttttttttagtGTCAGACACGCAACAGGGGATAGGCAAGGCACACAGGGGATAGG
>N_chr11-5718575_- (57 bp) 4
tTttttaatacagtggttccatcttggcttactgtacgTtccactaggctggagtgcGTCAGACACGCAACAGGGGATAGGCAAGGCACACAGGGGATAGG
>N_chr17-33731178_+ (52 bp) 0
gcctgtaatccTagcactttgagaggccgaagcgggtggatcacctgaggtcGTCAGACACGCAACAGGGGATAGGCAAGGCACACAGGGGATAGG
>N_chr21-30573825_- (88 bp) 1
gaggtgacaggcaaatttgaaaagaggtgtagttaaatttaagtagaaaaaagaacgcctaaaataaaaaagggaaaatataagacatGTCAGACACGCAACAGGGGATAGGCAAGGCACACAGGGGATAGG
>N_chr13-29859802_+ (69 bp) 2
ggcagatcaactgtggttgggagttcaagaccagcctgaccaacatggtgaagccccatctctactaaaGTCAGACACGCAACAGGGGATAGGCAAGGCACACAGGGGATAGG
>N_chr11-81974555_+ (61 bp) 0
aagagagtgtctaaaaacagcaagagaaaagaagcaaataacatataaagcaAcCccaataGTCAGACACGCAACAGGGGATAGGCAAGGCACACAGGGGATAGG
>N_chr8-52923108_- (89 bp) 1
aaaccacggtctctctctgttgcccagcccagagtgcaatggcagcaacacaactaattcactgcagcttctacctcctggtctcaaAcGTCAGACACGCAACAGGGGATAGGCAAGGCACACAGGGGATAGG
>N_chr6-128821282_- (64 bp) 0
catttatttcaagtcatattatacaaatgtgtagtttatactcttcttagagtatattttaaatGTCAGACACGCAACAGGGGATAGGCAAGGCACACAGGGGATAGG
>N_chr6-106324925_- (49 bp) 1
taaTaaagagtttttagttaaaaatattaacattcaaattagtcacacaGTCAGACACGCAACAGGGGATAGGCAAGGCACACAGGGGATAGG
>N_chr1-46994422_- (79 bp) 0
gaggcaggagagtggggtaggtgaggattgggctctgagaatgctcctcagggtggaaggagacaggccttgAAcagagGTCAGACACGCAACAGGGGATAGGCAAGGCACACAGGGGATAGG
>N_chr20-37252229_- (70 bp) 3
gatttcctcgTacctggtataagtgtctatcgagactctctgcctattaggctctgtttggtttttggtcGTCAGACACGCAACAGGGGATAGGCAAGGCACACAGGGGATAGG
>N_chr13-101561876_- (84 bp) 0
cgagtagctggaactccaggcttgtgccactacacccggctaatttttgtattCttttgtagagacaggattttgccatAttAcGTCAGACACGCAACAGGGGATAGGCAAGGCACACAGGGGATAGG
>N_chr7-96519939_+ (73 bp) 1
agaaaccctacaagccagaagagagtgggggtcaacattcaacattcttaaagaaaagaattttcaacccagaGTCAGACACGCAACAGGGGATAGGCAAGGCACACAGGGGATAGG
>N_chr3-54170009_+ (53 bp) 1
catgagcaaaCgcgaagtccagcaggcgagtccagtgtggggaggcaCccaggGTCAGACACGCAACAGGGGATAGGCAAGGCACACAGGGGATAGG
>N_chr11-9048605_+ (49 bp) 0
aattacctgttcctatgttgcttctttgcattcgtgcaatgtaactctaGTCAGACACGCAACAGGGGATAGGCAAGGCACACAGGGGATAGG
>N_chr14-91629831_+ (107 bp) 1
cagaGtcttacataggatcgatcctgagcctctgatactctggactgttgaacaggaCtagttctaaaccccaaactttcaaggcattgcttataacctgttaGgaaGTCAGACACGCAACAGGGGATAGGCAAGGCACACAGGGGATAGG
>N_chr2-209491288_- (60 bp) 2
aggtaccatatatggattaCaataaaaataattattaagaaaaagacatatgctaagtgaGTCAGACACGCAACAGGGGATAGGCAAGGCACACAGGGGATAGG
>N_chr1-88699071_- (69 bp) 1
atggttttatagatgaggaaaccgaggtccatgaatgttatgtaattttcccaaggccacagagtcagcGTCAGACACGCAACAGGGGATAGGCAAGGCACACAGGGGATAGG
>N_chr5-171777494_- (51 bp) 1
atgggtactgggtaccttttaggggtgatgaagatgttctagaatgatttaGTCAGACACGCAACAGGGGATAGGCAAGGCACACAGGGGATAGG
>N_chr10-34837294_- (40 bp) 0
ttgaaaatgatgtaagcccgaggaatggtgaaaCttctggGTCAGACACGCAACAGGGGATAGGCAAGGCACACAGGGGATAGG
>N_chr1-206602065_- (43 bp) 0
gtgtgccatatttttaaaatttcctttttatatgctatatattGTCAGACACGCAACAGGGGATAGGCAAGGCACACAGGGGATAGG
>N_chr1-153728887_+ (39 bp) 1
ggggtagggaagcagcctttattccaaaaggtttgctcaGTCAGACACGCAACAGGGGATAGGCAAGGCACACAGGGGATAGG
>N_chr3-33993557_+ (96 bp) 0
gaaaaacattttgCctcagatgccatttgcacaagtgacctcatccattatgtattggttttataatttagcccagcctttcagatgcccatggaaGTCAGACACGCAACAGGGGATAGGCAAGGCACACAGGGGATAGG
>N_chr1-230096455_- (44 bp) 1
agatcgttgtttcttcTtgtctccagccagtgtatgcaataccaGTCAGACACGCAACAGGGGATAGGCAAGGCACACAGGGGATAGG
>N_chr13-85044363_+ (63 bp) 4
acacatgaaaaaatgctcaccatcactggctatcagagaaatgcaaatcaaaaccacagtgagGTCAGACACGCAACAGGGGATAGGCAAGGCACACAGGGGATAGG
>N_chr9-19290424_+ (56 bp) 0
acaaatttaaaaaaaggaactttgaaaaatttccagcccagtaaaagttgaatataGTCAGACACGCAACAGGGGATAGGCAAGGCACACAGGGGATAGG
>N_chr7-124530943_- (55 bp) 1
cctgactttttaatgattgccattctaactggcatgagatggtatctcattgtggGTCAGACACGCAACAGGGGATAGGCAAGGCACACAGGGGATAGG
>N_chr5-108263456_+ (54 bp) 1
aagaaaagttttgtttaactaatgaatagCtaatgtttctgaggtagtgtatagGTCAGACACGCAACAGGGGATAGGCAAGGCACACAGGGGATAGG
>N_chr17-7895251_- (110 bp) 1
tttgtagttttagtagagacggggtttcaccatgttggtcaggctggtcttgaactcctgacttcaggtCatgcacccgcctcggcctcccaaagtgctAAAattatAAAGTCAGACACGCAACAGGGGATAGGCAAGGCACACAGGGGATAGG
>N_chr4-125155871_+ (237 bp) 11
tagtgggaatacagaagaaatacaatgattaattaacaagaagacataatatgtgccttcatttagtcagtaaaaccagactaacacagtaaaataagtgtccttaccatttcactcttaagtataatattttatgccagtttttgataactactcattgaaagttaaatgaaTttgttgggGtagcttggtaaatgttatgatttttattattttctaCagagaaaatattttctaGTCAGACACGCAACAGGGGATAGGCAAGGCACACAGGGGATAGG
>N_chr1-215820354_- (96 bp) 2
ttagtaaatGtaagcacttcttgtttgatacagatttgtttttctagaagtaaaattgtttacctattagcttttTattgatttgtaagttAaaaAAGTCAGACACGCAACAGGGGATAGGCAAGGCACACAGGGGATAGG
>N_chr12-49507321_+ (63 bp) 0
atagatatactgaatttcatcaattgtaaggcaccactgattgtaaggcacactattattttaGTCAGACACGCAACAGGGGATAGGCAAGGCACACAGGGGATAGG
>N_chr16-11666331_- (91 bp) 2
gaaaactgcAtggccagaggggatttttcctgaagggtgagatgtgaaccactggtgaggtctgcagggtgaggttaggtggaaggcagagGTCAGACACGCAACAGGGGATAGGCAAGGCACACAGGGGATAGG
>N_chr17-39255034_- (40 bp) 0
atatttcctcttacctggtggaaagtgattcttcctaggaGTCAGACACGCAACAGGGGATAGGCAAGGCACACAGGGGATAGG
>N_chr6-157435879_+ (54 bp) 2
tgatGaagaatgggatacatttatgcTactagtatttattcaccccatctttttGTCAGACACGCAACAGGGGATAGGCAAGGCACACAGGGGATAGG
>N_chr8-112620467_- (57 bp) 2
TTttaaatcatatttctgaagttcaaagtcccacagatctctagggcagAagcaaaaGTCAGACACGCAACAGGGGATAGGCAAGGCACACAGGGGATAGG
>N_chr5-99461872_+ (83 bp) 0
atttaacgaatatcaagtttctcacagaacttctacatggtctagagatccaGacttgggtgctggaaaaaaataggtcaggtGTCAGACACGCAACAGGGGATAGGCAAGGCACACAGGGGATAGG
>N_chr7-141417873_- (81 bp) 4
atgagaatGagtgattcaagagtaaagaaacatgggtgGgcagtgtggccaaggcagatagaggcatcaactgatctggttGTCAGACACGCAACAGGGGATAGGCAAGGCACACAGGGGATAGG
>N_chr4-16801234_+ (63 bp) 3
tctgcccccatgactcagttacctcccaccaggtgtttcctacaacacgctgagcattcaaAaGTCAGACACGCAACAGGGGATAGGCAAGGCACACAGGGGATAGG
>N_chr7-122181461_+ (46 bp) 0
TttttgcttttcaaaactgtccctattaacaaaAtagtgctgtttaGTCAGACACGCAACAGGGGATAGGCAAGGCACACAGGGGATAGG
>N_chr4-123155087_+ (56 bp) 1
gcttcaagtttgaataaataaaaaacatcacccaagaagtggtcaaaacaatcctaGTCAGACACGCAACAGGGGATAGGCAAGGCACACAGGGGATAGG
>N_chr14-55168864_- (39 bp) 0
ataagaacatgtttttgtatgaaataatctGattaataaGTCAGACACGCAACAGGGGATAGGCAAGGCACACAGGGGATAGG
>N_chr1-69528735_+ (82 bp) 0
gatgtctgaTttcagaattttttctcaatggaatgtgaaaccacaatccccttgtgggtttgcaaaattatacagagataaaGTCAGACACGCAACAGGGGATAGGCAAGGCACACAGGGGATAGG
>N_chr1-66755910_+ (58 bp) 1
aaagaacatgaacaggcagtattcaaaagaagacatatatgcaCctaacaagtatatAGTCAGACACGCAACAGGGGATAGGCAAGGCACACAGGGGATAGG
>N_chr1-178796534_- (45 bp) 0
taactatagaagtattatAttataagctgttagAttagtactaacGTCAGACACGCAACAGGGGATAGGCAAGGCACACAGGGGATAGG
>N_chr11-129163249_+ (64 bp) 0
aggttttcctcttattccagcagtgtcttgtcttcaaagaggagtccattacatcttgccttgaGTCAGACACGCAACAGGGGATAGGCAAGGCACACAGGGGATAGG
>N_chr2-181583771_+ (49 bp) 3
TatatcctcctcttttttttttttttacattttgcGtggatgtgtCtatGTCAGACACGCAACAGGGGATAGGCAAGGCACACAGGGGATAGG
>N_chr5-154760622_+ (32 bp) 0
ggcccatgaTtgtaatcccagctactcaggagGTCAGACACGCAACAGGGGATAGGCAAGGCACACAGGGGATAGG
>N_chr4-173089743_+ (33 bp) 0
attatagagtgatgtttttcatttaataagtttGTCAGACACGCAACAGGGGATAGGCAAGGCACACAGGGGATAGG
>N_chr3-153974095_- (65 bp) 2
gttagaattaagtcacaaagaaaattgtggaaCaaatgtcccacatcctcacagaAtggatAAtaGTCAGACACGCAACAGGGGATAGGCAAGGCACACAGGGGATAGG
>N_chr6-135464680_+ (65 bp) 0
ccactattctttttgtctcAatggatttgcgtgttctagatccctcTtataaatggaatcattcaGTCAGACACGCAACAGGGGATAGGCAAGGCACACAGGGGATAGG
>N_chr4-163661803_- (81 bp) 0
aggaatcagaaatcacacatgtattgcattattcaaaaatatcttttatcttttcatacacaAatccctaaatcattttaaGTCAGACACGCAACAGGGGATAGGCAAGGCACACAGGGGATAGG
>N_chr2-136204310_- (80 bp) 2
ggtaataatataatttatcctttagggctattgtgatgatcaatcacatagagacccttgtaagtgcttagcaagtgcttGTCAGACACGCAACAGGGGATAGGCAAGGCACACAGGGGATAGG
>N_chr13-23636120_- (73 bp) 1
agaaataacaatgatagttctttctaaaacatttgaatttataccactgtgatgttatgatcccatttatgctGTCAGACACGCAACAGGGGATAGGCAAGGCACACAGGGGATAGG
>N_chr10-35987372_- (56 bp) 0
actgatcataaaaaaatcagaacaataataataatgatgaccagcttggatgattaGTCAGACACGCAACAGGGGATAGGCAAGGCACACAGGGGATAGG
>N_chr6-119479091_+ (63 bp) 0
attatcctaagtgatctaacacaaaggcaaaaaaccagataccgcatgtcctcGtttataagtGTCAGACACGCAACAGGGGATAGGCAAGGCACACAGGGGATAGG
>N_chr3-154278074_- (89 bp) 4
aTTatgcctagctaatttttgtattttattctattcttattttgagatgaagtttcactcttgtcgcccaggctggagtgcagtggcAtGTCAGACACGCAACAGGGGATAGGCAAGGCACACAGGGGATAGG
>N_chr3-179472307_+ (105 bp) 3
tttatcttgatgtagaactctgattacatgttgtaTgagaaatattgcatcatagtggttaaagccatgagatccagaaagacccacttccaggctccacctggtGTCAGACACGCAACAGGGGATAGGCAAGGCACACAGGGGATAGG
>N_chr8-125218777_- (49 bp) 1
gaaaatcagttggcttacagttagcaagcagtattgttaaatcatcataGTCAGACACGCAACAGGGGATAGGCAAGGCACACAGGGGATAGG
>N_chr9-1508383_- (44 bp) 4
atggttttctcatgaccacaaagttttcaaccattctcatcttaGTCAGACACGCAACAGGGGATAGGCAAGGCACACAGGGGATAGG
>N_chr6-134553760_- (43 bp) 1
ttcgacaaaaacataattggcacatatgaggaagataagcactGTCAGACACGCAACAGGGGATAGGCAAGGCACACAGGGGATAGG
>N_chr6-145171390_- (48 bp) 0
gacTtaatgtacagcttgtggctacagataatacacttgaaattcactGTCAGACACGCAACAGGGGATAGGCAAGGCACACAGGGGATAGG
>N_chr15-73803607_+ (56 bp) 0
aaggggaccaggagctTtgtgtactttgcacagcacccagaaaaggagccattgccGTCAGACACGCAACAGGGGATAGGCAAGGCACACAGGGGATAGG
>N_chr2-195028872_- (69 bp) 0
gttaaaaagtaagttgctgttatcTatgtgtgatttatcatgaaatgcatttcttatgcattccctttcGTCAGACACGCAACAGGGGATAGGCAAGGCACACAGGGGATAGG
>N_chr4-40799095_- (35 bp) 2
gtaagacacagagTagaacctggcgtaagagtcaaGTCAGACACGCAACAGGGGATAGGCAAGGCACACAGGGGATAGG
>N_chr7-36264194_+ (84 bp) 5
ttttgcttgtaatgtcaggcccctctgctacaggtctgctggagtttgcgggaggtccactccagaccccgtttgcctaggtatGTCAGACACGCAACAGGGGATAGGCAAGGCACACAGGGGATAGG
>N_chr19-44018452_- (39 bp) 0
aggctgaggcaggtgggtcagttgagcctaggaggttaaGTCAGACACGCAACAGGGGATAGGCAAGGCACACAGGGGATAGG
>N_chr3-75615003_+ (66 bp) 0
ggaaaagtgtcttgaaggaagtaagtcccttcagataagggaggaagaagcttAatcaAtatAcaAGTCAGACACGCAACAGGGGATAGGCAAGGCACACAGGGGATAGG
>N_chr3-49255836_- (50 bp) 0
acatgggctgggcatggtggcttacacctgtaatcccatcactttggAagGTCAGACACGCAACAGGGGATAGGCAAGGCACACAGGGGATAGG
>N_chr5-38948274_- (43 bp) 1
tgagcacggaatatttttctatttctttgtgtcacctatgGttGTCAGACACGCAACAGGGGATAGGCAAGGCACACAGGGGATAGG
>N_chr5-176544228_+ (69 bp) 2
aagctcacgcatccctcccagtttaccctcccaagttgctgaaactacaggcgtgtgctaccatgtctgGTCAGACACGCAACAGGGGATAGGCAAGGCACACAGGGGATAGG
>N_chr1-7326098_+ (73 bp) 2
aaacaaaggaggaattagagtaattagatgaattataatcttcagttcatgacacactattgttgttAtttacGTCAGACACGCAACAGGGGATAGGCAAGGCACACAGGGGATAGG
>N_chr9-94954941_- (50 bp) 2
catcccaacagtggcgtgctggttagcagggagaaggacttcagaattgcGTCAGACACGCAACAGGGGATAGGCAAGGCACACAGGGGATAGG
>N_chr10-3394632_+ (59 bp) 0
gagatttattTcatgaggaacaaagtattttatccactaagtacactcaaggccctcaaGTCAGACACGCAACAGGGGATAGGCAAGGCACACAGGGGATAGG
>N_chr16-70389838_- (58 bp) 1
gtgcagtggctcatgcctgtaatcccagcactttgggaggccgaggctggtggatcacGTCAGACACGCAACAGGGGATAGGCAAGGCACACAGGGGATAGG
>N_chr3-181544500_+ (46 bp) 1
accatttgtttatttttacttttgttgcctgtgctttgagatcttaGTCAGACACGCAACAGGGGATAGGCAAGGCACACAGGGGATAGG
>N_chr2-145826175_+ (81 bp) 0
tatgggtttgctttcatttgctcatccatagtaatttctatttttggctactcttgcaaaaaattagatcccctggatcaaGTCAGACACGCAACAGGGGATAGGCAAGGCACACAGGGGATAGG
>N_chr1-153420867_- (60 bp) 0
tggagcaagaacttcagggacaaacactggcactgggggctgtgagactgcagaacagggGTCAGACACGCAACAGGGGATAGGCAAGGCACACAGGGGATAGG
>N_chr1-120465238_- (71 bp) 0
ctgtatgatatataatagtggataTgtgtcatacatttgtccaaacccatagaatgcacgatgccaagagtGTCAGACACGCAACAGGGGATAGGCAAGGCACACAGGGGATAGG
>N_chr5-19028801_- (113 bp) 2
ggggtgggtaactaggggagggatagcattaggagaaatacataatgtagatgatgggttgattggtgcagcaaaccaccaatgtacatgtatacctatgtaacaaacctgcaGTCAGACACGCAACAGGGGATAGGCAAGGCACACAGGGGATAGG
>N_chr8-124263039_- (39 bp) 0
aggttttcctgTccaaagggtgagaaagctgcggagtttGTCAGACACGCAACAGGGGATAGGCAAGGCACACAGGGGATAGG
>N_chr15-42212378_+ (50 bp) 3
agtagctgggactGcaagtgcttgccaccatgcctggctaatttttgtacGTCAGACACGCAACAGGGGATAGGCAAGGCACACAGGGGATAGG
>N_chr6-63122961_+ (69 bp) 0
aactgaaaaccatcattacaatctaagtttgtcttgcatcaaagaaaaatgttacattattttgagaaaGTCAGACACGCAACAGGGGATAGGCAAGGCACACAGGGGATAGG
>N_chr1-70783759_+ (44 bp) 0
gaactaacaaaaagGaacaaaggctggagttacccatgttctcttGTCAGACACGCAACAGGGGATAGGCAAGGCACACAGGGGATAGG
>N_chr21-18285601_+ (53 bp) 1
tTTTaccaacaatgtataagagttcccttttctccatattctcactagcatctGTCAGACACGCAACAGGGGATAGGCAAGGCACACAGGGGATAGG
>N_chr4-30972197_- (60 bp) 1
tatgcgtttttatgtgtatgtgtgtgtgtcttaacacttttaattcatttgataagtcctGTCAGACACGCAACAGGGGATAGGCAAGGCACACAGGGGATAGG
>N_chr1-100870461_+ (73 bp) 1
tgccatgctggtgcgctgcacccattaactcAtcgtctagcattaggtatatctcctaatgctatcactccccGTCAGACACGCAACAGGGGATAGGCAAGGCACACAGGGGATAGG
>N_chr7-36422267_- (61 bp) 0
acaaaaattagctgggcatggtggcaggcgcctgtaatcccagctactcggCaggctgaAAGTCAGACACGCAACAGGGGATAGGCAAGGCACACAGGGGATAGG
>N_chr11-6394783_- (63 bp) 1
TaggcgtgatggctcacgcctgtaatcccagGactttaggaggccaaggcgggcggatcCcctGTCAGACACGCAACAGGGGATAGGCAAGGCACACAGGGGATAGG
>N_chr9-13195335_+ (46 bp) 0
aatatcagaatggtcaacaattttagaaatgaaacagcacttttcaGTCAGACACGCAACAGGGGATAGGCAAGGCACACAGGGGATAGG
>N_chr6-50573383_- (103 bp) 0
taaacatctaccaagagttttgacacctccccatagccaggtaaggggtcttttatgagtggacattcacaggtgtaaacttttgcctaaatgttcaatataaGTCAGACACGCAACAGGGGATAGGCAAGGCACACAGGGGATAGG
>N_chr12-37900613_+ (44 bp) 0
tgattattgcTaagacactcttcctgtaagtgggctcttcgaaAGTCAGACACGCAACAGGGGATAGGCAAGGCACACAGGGGATAGG
>N_chr7-103437744_+ (53 bp) 3
ggTTagggcatcccacagtaggcacaacacactcCtCtgcctaaAAAatccatGTCAGACACGCAACAGGGGATAGGCAAGGCACACAGGGGATAGG
>N_chr6-14210542_+ (45 bp) 0
tTaTacaggaaggagaggagaacaggtgagaaaggccacctctgtGTCAGACACGCAACAGGGGATAGGCAAGGCACACAGGGGATAGG
>N_chr4-98928459_+ (64 bp) 0
ttttaatgtttagctcccacaaataagtgacaacatgcagtctgtctttctttgcctAgcttatGTCAGACACGCAACAGGGGATAGGCAAGGCACACAGGGGATAGG
>N_chr17-14980307_+ (52 bp) 0
aactaaatcccagaattcagcagtcttacccacctagcagtggaccatgcagGTCAGACACGCAACAGGGGATAGGCAAGGCACACAGGGGATAGG
>N_chr18-59789807_- (64 bp) 0
caccatgggccagggactgctgaaagcagagggattgtctgcaatagagaaAtAAAgActAgaaGTCAGACACGCAACAGGGGATAGGCAAGGCACACAGGGGATAGG
>N_chr18-26881060_- (52 bp) 0
TatgaggtctggcagtcagcccattcacacctgtaaccttcactcttgaAcaGTCAGACACGCAACAGGGGATAGGCAAGGCACACAGGGGATAGG
>N_chr3-38256253_- (49 bp) 1
acagagctaagagaccgggagacTaaggcagattaagttgataaaacagGTCAGACACGCAACAGGGGATAGGCAAGGCACACAGGGGATAGG
>N_chr4-71882350_- (45 bp) 1
ctggagtgcagtggctcagtcttggctcactgcaacctccacctcGTCAGACACGCAACAGGGGATAGGCAAGGCACACAGGGGATAGG
>N_chr9-84141722_- (69 bp) 1
TagaatgccatacggtttgaatcatatagtacatagccttttcaAatcgacttttttcactcagtGgtaGTCAGACACGCAACAGGGGATAGGCAAGGCACACAGGGGATAGG
>N_chr6-27070025_- (99 bp) 0
gttgaaaagaccaactagtgaactaaatcagtctccaaaatatatgtttttggcatttacctgtttattttgaaactctttgtaagaaatgtaaacctgGTCAGACACGCAACAGGGGATAGGCAAGGCACACAGGGGATAGG
>N_chr13-45374837_- (88 bp) 1
aagaattacagatgagagctcttcaagggcgggatacttctgatgtttTtccagcccccagcacagtcagaggctttctaagtgcagaGTCAGACACGCAACAGGGGATAGGCAAGGCACACAGGGGATAGG
>N_chr15-58103174_+ (53 bp) 0
attttacagattttgagataagctcaaattttatttctccaatgcatctaAAgGTCAGACACGCAACAGGGGATAGGCAAGGCACACAGGGGATAGG
>N_chr1-114231611_+ (40 bp) 0
tttctacctcttgtagtttcctgacatgtaatcctggaacGTCAGACACGCAACAGGGGATAGGCAAGGCACACAGGGGATAGG
>N_chr7-86493332_+ (98 bp) 0
gtacagtcactaagaaagcactgagaaaaagatgcctttccagaatagctgaacatgagaaagtaagggggaaagctggaagaAttgtgatttcatAAGTCAGACACGCAACAGGGGATAGGCAAGGCACACAGGGGATAGG
>N_chr19-7734393_- (56 bp) 0
gattccagaccccaacacctacctccccaggacccaggggtctgggaggctctgtcGTCAGACACGCAACAGGGGATAGGCAAGGCACACAGGGGATAGG
>N_chr2-179926749_+ (45 bp) 1
ttttgctgttccattggaatacatctcttttactgagctgagaacGTCAGACACGCAACAGGGGATAGGCAAGGCACACAGGGGATAGG
>N_chr4-71016430_+ (35 bp) 0
cagacaagatgtaagaaagcctgttagaaagctgaGTCAGACACGCAACAGGGGATAGGCAAGGCACACAGGGGATAGG
>N_chr14-93196484_- (38 bp) 1
caagcctatatggaaacttgctcttatatttagaagagGTCAGACACGCAACAGGGGATAGGCAAGGCACACAGGGGATAGG
>N_chr3-138030453_- (51 bp) 1
ttgtTatcagtttaaaatagtgggttataagacagtatttgcaagcctcatGTCAGACACGCAACAGGGGATAGGCAAGGCACACAGGGGATAGG
>N_chr10-42021909_- (59 bp) 3
gtatgtgtggtgaatataCttatttttgttcagagcaaaGattttttcaatatgtatatGTCAGACACGCAACAGGGGATAGGCAAGGCACACAGGGGATAGG
>N_chr20-46359755_- (67 bp) 0
aggaaccttctgtccaccttaaaaattccgtaggaaccattggtctagctggttggggcaggcctATGTCAGACACGCAACAGGGGATAGGCAAGGCACACAGGGGATAGG
>N_chr3-47822232_- (52 bp) 0
ggTaggctgatcacctgacgtcaggggtttgagaccagcctggTcaacatggGTCAGACACGCAACAGGGGATAGGCAAGGCACACAGGGGATAGG
>N_chr12-32872788_- (48 bp) 0
aagagcctgtaacaatcctgttagagcagttaattctgattttaaatAGTCAGACACGCAACAGGGGATAGGCAAGGCACACAGGGGATAGG
>N_chr6-10470116_+ (98 bp) 5
taTagatagcaagatttTtggcacaaagtaaactacagaattttcaattcagggattttCtgtctttgattcctctctccagtccaggtgAattcctcGTCAGACACGCAACAGGGGATAGGCAAGGCACACAGGGGATAGG
>N_chr2-168339502_+ (58 bp) 1
cagTTtTTTaaagtgctgggattacaggcgtgagccaccacacccggcctctatgtttGTCAGACACGCAACAGGGGATAGGCAAGGCACACAGGGGATAGG
>N_chr15-46958254_+ (82 bp) 0
actacttgaggagggacccaactttccgctatcttttgggttcattccaaatagttttgtgccattgaaaaacttgaccttcGTCAGACACGCAACAGGGGATAGGCAAGGCACACAGGGGATAGG
>N_chr14-42335572_+ (31 bp) 0
tcgtggtagatacgctttttgatgtgTtgctGTCAGACACGCAACAGGGGATAGGCAAGGCACACAGGGGATAGG
>N_chr2-65228645_+ (71 bp) 1
agagtttctctcttgttgcccaggctggagtgcaatggcgtgatctcagTtcactgtagcTtccacctcctGTCAGACACGCAACAGGGGATAGGCAAGGCACACAGGGGATAGG
>N_chr6-35850732_- (58 bp) 4
ttttttttttgtttttttttgagacagagtctcacgctattgcccaggcCgaagtgcaGTCAGACACGCAACAGGGGATAGGCAAGGCACACAGGGGATAGG
>N_chr9-32907243_- (80 bp) 1
tcaaatactgtaacctagattaAagtgaaagtgattgctgcattactgtaatttcagtaaatgctgaagtttGattaagcGTCAGACACGCAACAGGGGATAGGCAAGGCACACAGGGGATAGG
>N_chr6-103166763_+ (73 bp) 0
gactataaattattataaatgacatatatgtaaataattttaagtaccataaaaacaacaaatgtataatatgGTCAGACACGCAACAGGGGATAGGCAAGGCACACAGGGGATAGG
>N_chr6-106269338_+ (48 bp) 0
tgagaacatcatagtgtacttgcacaaaactagatggtatggcctactGTCAGACACGCAACAGGGGATAGGCAAGGCACACAGGGGATAGG
>N_chr3-18178344_+ (79 bp) 1
tgtatgttgactgtcagggaaagaaggaggaagtaaaaattaaaccagaactctggtccaaactgcaCtgattttttttGTCAGACACGCAACAGGGGATAGGCAAGGCACACAGGGGATAGG
>N_chr2-69225266_+ (59 bp) 1
TTtgtcctatttctggcagagaaagctaatatctcttcattgtAgcagaatcaacctacGTCAGACACGCAACAGGGGATAGGCAAGGCACACAGGGGATAGG
>N_chr7-125445026_+ (109 bp) 3
gcagaggtgaaaaaTtgagtaagaaacactatgacaccgtcttacagtgaagagagcaaatacattttatttttagtttgctttatgtgtattgtagttttaaaagtaaGTCAGACACGCAACAGGGGATAGGCAAGGCACACAGGGGATAGG
>N_chr10-104832692_- (60 bp) 2
ggcaggcagcttccattatccagaaagatggattatgTaatctaaggtaagtggaagaaaGTCAGACACGCAACAGGGGATAGGCAAGGCACACAGGGGATAGG
>N_chr12-41828774_- (82 bp) 2
acagccattgctatttctatttcaaaagaataaagctattctactagaggttttaaattaaaatctacgagcagctacctatGTCAGACACGCAACAGGGGATAGGCAAGGCACACAGGGGATAGG
>N_chr4-111748394_- (65 bp) 1
gtaaaagaattctttagcagaaattctgtcataatgtttttcaacactgccagcatcttccctacGTCAGACACGCAACAGGGGATAGGCAAGGCACACAGGGGATAGG
>N_chr16-45665987_- (43 bp) 1
gcctcatttcttgActtttccccattaGccacaaataactcacGTCAGACACGCAACAGGGGATAGGCAAGGCACACAGGGGATAGG
>N_chr10-116229831_+ (50 bp) 1
ctttaccattaacccaaccctatcatcacctctttggtcatcacaAaattGTCAGACACGCAACAGGGGATAGGCAAGGCACACAGGGGATAGG
>N_chr17-8839765_- (76 bp) 2
ctccaggccagctggtTatTtacaacatggattttgatcctcaagaattccctcccagactccctggcctgaaaagGTCAGACACGCAACAGGGGATAGGCAAGGCACACAGGGGATAGG
>N_chr7-125733601_+ (34 bp) 0
ttccttgtaaactaagattccttcctttgaagctGTCAGACACGCAACAGGGGATAGGCAAGGCACACAGGGGATAGG
>N_chr7-65981519_- (86 bp) 0
aagttttctaaggttcttgaccaggcagtaagactgtgagcccccaggagtttacataggttttctagggtcttcacacagctaacGTCAGACACGCAACAGGGGATAGGCAAGGCACACAGGGGATAGG
>N_chr2-23085452_+ (78 bp) 2
ccaacagcggccccttctcgtcacagacccctcctcctcccactgcagtcgctggtgagcagtggggacttacgccttGTCAGACACGCAACAGGGGATAGGCAAGGCACACAGGGGATAGG
>N_chr5-149464499_+ (44 bp) 1
TTaTtgattttagatgtatgaagagtgaatgaGttaatgaatgaGTCAGACACGCAACAGGGGATAGGCAAGGCACACAGGGGATAGG
>N_chr3-161368318_- (41 bp) 0
cctgcTtcggcctcccagagtgctgggattattacaAAtAtGTCAGACACGCAACAGGGGATAGGCAAGGCACACAGGGGATAGG
>N_chr10-122897605_+ (57 bp) 0
taataaatgtattcagaaaggtagggtaaaatCgcttataataattaaaattcttgtGTCAGACACGCAACAGGGGATAGGCAAGGCACACAGGGGATAGG
>N_chr6-19565847_- (56 bp) 1
atgttgctctctaaatctgaatcatgtgccgtggggcagagcccagggtttgacctGTCAGACACGCAACAGGGGATAGGCAAGGCACACAGGGGATAGG
>N_chr2-137990232_- (66 bp) 0
tttctgTttatataaattaagtaggaatgcaggagacttcctacaaatttcacttttaggaacaccGTCAGACACGCAACAGGGGATAGGCAAGGCACACAGGGGATAGG
>N_chr2-125844497_+ (57 bp) 0
ttgattgaagataaaaagtcatatgttgtcttctgtcccctgcaggaatagaaacagGTCAGACACGCAACAGGGGATAGGCAAGGCACACAGGGGATAGG
>N_chr4-21589324_- (69 bp) 2
ttactcatttagtgggacaaagacattcgtaaaactggcctcatattttaagttttatttttagaatacGTCAGACACGCAACAGGGGATAGGCAAGGCACACAGGGGATAGG
>N_chr2-886094_- (57 bp) 0
ctttcctttttagtctcattgaagtccttgggtcactttacccctgcccttgggttgGTCAGACACGCAACAGGGGATAGGCAAGGCACACAGGGGATAGG
>N_chr7-31641076_+ (29 bp) 0
gtcttggcttaActagctgaaggaactgAGTCAGACACGCAACAGGGGATAGGCAAGGCACACAGGGGATAGG
>N_chr14-96581837_- (124 bp) 3
tccaaggatcggtccggcagatgtaggctgagatcctaccgtgtgccaagcactgtgctcgacgtgggggagttaaacatggagcttTcagtgcagatgaaacagacaaggggaccaaTactgaGTCAGACACGCAACAGGGGATAGGCAAGGCACACAGGGGATAGG
>N_chr19-17135908_- (50 bp) 0
ccggttctagctcatgctattttccctttgggctgggtgtgcaacCacatGTCAGACACGCAACAGGGGATAGGCAAGGCACACAGGGGATAGG
>N_chr19-48542989_+ (85 bp) 1
atggtggctcacacTtttaatctcagcactttgggaagctgatgaagtcaggagttcgagaccagcctgggcaacatgctaatacGTCAGACACGCAACAGGGGATAGGCAAGGCACACAGGGGATAGG
>N_chr2-52339615_- (42 bp) 2
cttggtctctctgccagccccttcaatgaaatgtctcaacttGTCAGACACGCAACAGGGGATAGGCAAGGCACACAGGGGATAGG
>N_chr11-34537156_- (38 bp) 0
TttaagaaaaccatggagatccaggactctagagaaaAGTCAGACACGCAACAGGGGATAGGCAAGGCACACAGGGGATAGG
>N_chr3-85180864_+ (62 bp) 1
gtcagtgagaatgaagtaggggattaaaaaagtttcaggaaaaaggcagtggttaattgtGTCAGACACGCAACAGGGGATAGGCAAGGCACACAGGGGATAGG
>N_chr15-19468433_- (61 bp) 2
ctggttaatggtttcctcgggggaaatgacaattgaaagtcggtattttctactttcaCatGTCAGACACGCAACAGGGGATAGGCAAGGCACACAGGGGATAGG
>N_chr13-63923037_+ (43 bp) 0
caaaatgggaataaaaatacaaaAaagaaagtttgttaatgtaGTCAGACACGCAACAGGGGATAGGCAAGGCACACAGGGGATAGG
>N_chr9-25194039_+ (56 bp) 0
gggactccataaactatgaatgatatgctaagatggaaacccaaaatgatggtaacGTCAGACACGCAACAGGGGATAGGCAAGGCACACAGGGGATAGG
>N_chr6-163229933_+ (58 bp) 0
ggaaagagagcataggtttatatttcagggtatcagtcatgcggccatgggatcagatGTCAGACACGCAACAGGGGATAGGCAAGGCACACAGGGGATAGG
>N_chr5-56459437_+ (54 bp) 1
aattccttgaacaaggtgggcacagaaggaagaaaacttctgggagagaCtggcGTCAGACACGCAACAGGGGATAGGCAAGGCACACAGGGGATAGG
>N_chr10-125947422_- (66 bp) 2
ggggagatgggagtggctttccctgagatggggacacctgaggaagggcagatttgggAccaAAaaGTCAGACACGCAACAGGGGATAGGCAAGGCACACAGGGGATAGG
>N_chr10-25179758_+ (82 bp) 2
gtctctgCgacttttggtttaaatttctaattcccaggacagagagactgattggtccactatgggtaagttgtctacctctGTCAGACACGCAACAGGGGATAGGCAAGGCACACAGGGGATAGG
>N_chr21-37366859_+ (53 bp) 1
tacagacacccaggctggcgcgcgccccgcaacagaaggggtggcggaggataGTCAGACACGCAACAGGGGATAGGCAAGGCACACAGGGGATAGG
>N_chr11-88824961_+ (54 bp) 0
aTtgtttccaaagaaactccatttcttgttctgcccctaccccattgttctggcGTCAGACACGCAACAGGGGATAGGCAAGGCACACAGGGGATAGG
>N_chr1-228640900_- (61 bp) 1
taaaggaatgtgtccagttgttttacaactgcagtggatggcgtgttttcaatatcaattgGTCAGACACGCAACAGGGGATAGGCAAGGCACACAGGGGATAGG
>N_chr4-33332875_- (38 bp) 0
cagcacatgtaaaataaaaggaataactccacaCaaaaGTCAGACACGCAACAGGGGATAGGCAAGGCACACAGGGGATAGG
>N_chr5-114956999_+ (62 bp) 2
acaaaaaaaatgtcatttttcaatagatcaaaaaatatcaaatagttgggcatatatctaacGTCAGACACGCAACAGGGGATAGGCAAGGCACACAGGGGATAGG
>N_chr8-111054719_+ (72 bp) 0
tagaagtgtatacatagtaaagctactttggattaatacattttattacccattttctggtaagaacagatgGTCAGACACGCAACAGGGGATAGGCAAGGCACACAGGGGATAGG
>N_chr3-60477872_+ (51 bp) 0
caaattccaaggtatctcttaatgacaaaaagtgggtgaatagttataaagGTCAGACACGCAACAGGGGATAGGCAAGGCACACAGGGGATAGG
>N_chr13-19921213_- (72 bp) 1
gcccaagctggagtgcagtggctcaatcttggctcactgcaacctccacctcctgggttcaagtgattctccGTCAGACACGCAACAGGGGATAGGCAAGGCACACAGGGGATAGG
>N_chr2-182639152_+ (46 bp) 0
ttacaggtacagctttccatattattcaccatgtattccccatactGTCAGACACGCAACAGGGGATAGGCAAGGCACACAGGGGATAGG
>N_chr8-65896006_+ (95 bp) 3
ggaagttattccgcgttcagagcagagcacaatcaagagaatgcttgattactGgggggaaaagaaggtgaaaagtgaggtAtgccaacaaaattGTCAGACACGCAACAGGGGATAGGCAAGGCACACAGGGGATAGG
>N_chr5-83720064_- (56 bp) 0
aaaaaagactacctttagtgttattcgttgcttgacaaactgaaagatggactaaaGTCAGACACGCAACAGGGGATAGGCAAGGCACACAGGGGATAGG
>N_chr14-33927631_+ (57 bp) 3
tccccatcttcacctcagcaatgacattcggcctcatgtgtgggaaggtactgtttcGTCAGACACGCAACAGGGGATAGGCAAGGCACACAGGGGATAGG
>N_chr15-35992624_- (53 bp) 2
aaTatttatAagtgtctactggctctcaggaaagtcatctattcaggcaatAtGTCAGACACGCAACAGGGGATAGGCAAGGCACACAGGGGATAGG
>N_chr8-142015762_- (53 bp) 0
aTagTattggtcgggtgcagtgagtcaggaaggcccccatatttgcatcccagGTCAGACACGCAACAGGGGATAGGCAAGGCACACAGGGGATAGG
>N_chr15-86048568_+ (79 bp) 2
ctcagaccccattcactgcccactgtttgcattcaggcaaagttaagaggCtcctgaacactgcagaggcacagagcccGTCAGACACGCAACAGGGGATAGGCAAGGCACACAGGGGATAGG
>N_chr8-143461820_- (65 bp) 1
tggccaccccCtggccagaccttctctctgccaggaggtccctgcctgagggcacagcatgactcGTCAGACACGCAACAGGGGATAGGCAAGGCACACAGGGGATAGG
>N_chr4-112409998_- (67 bp) 0
tctattcaaagacataggtagataatgcacgatgaacagacagagaaacagagcattaaataaaaacGTCAGACACGCAACAGGGGATAGGCAAGGCACACAGGGGATAGG
>N_chr5-50872673_- (55 bp) 1
gaagttggatagaaatttttaaagtcttgaaagtagaagctaccaactaAacctaGTCAGACACGCAACAGGGGATAGGCAAGGCACACAGGGGATAGG
>N_chr8-121327249_- (46 bp) 0
gcctcttggaactcttgctgttacagtcctgagctgacatgtaaAaGTCAGACACGCAACAGGGGATAGGCAAGGCACACAGGGGATAGG
>N_chr4-135468228_- (46 bp) 0
tTTacacgatgggctgtgccagTacctcagcctggtagtaaatgcgGTCAGACACGCAACAGGGGATAGGCAAGGCACACAGGGGATAGG
>N_chr12-637678_+ (83 bp) 1
acctcggcctcccaaagtgctgggattacaggtgtgagccactgcgcccagccgagtggctttatacagaatgatacgtaatgGTCAGACACGCAACAGGGGATAGGCAAGGCACACAGGGGATAGG
>N_chr7-151220044_- (130 bp) 2
tattcAtctaaatccccagagtaacaagaagatccaatgcctctgctttacttgagcctgAaaatgacCctggcatcccacaagcaccaatcgAagtcagaagcccacccacccaaaAactcgggattttGTCAGACACGCAACAGGGGATAGGCAAGGCACACAGGGGATAGG
>N_chr2-95338574_+ (51 bp) 2
gagggccattggtgggctgtggtccaatgggccagaccacacctgtcccccGTCAGACACGCAACAGGGGATAGGCAAGGCACACAGGGGATAGG
>N_chr9-130132868_+ (49 bp) 0
ttgattttaaatatgcatcttgtttagcccaatatatccaaagtattatGTCAGACACGCAACAGGGGATAGGCAAGGCACACAGGGGATAGG
>N_chr4-31719917_- (57 bp) 1
tttattatagaaatcatttgataagttgcatgtggactatagaatacttGaaaatatGTCAGACACGCAACAGGGGATAGGCAAGGCACACAGGGGATAGG
>N_chr1-235865474_+ (77 bp) 1
aaactttccctgtattgtagttgcaatagcattccaagtagtcacctgattGtttttccttActcacctggcatctgGTCAGACACGCAACAGGGGATAGGCAAGGCACACAGGGGATAGG
>N_chr6-63571571_+ (37 bp) 0
tgttcagaagtgtgaaaactttccccccttttcacacGTCAGACACGCAACAGGGGATAGGCAAGGCACACAGGGGATAGG
>N_chr12-31404261_- (39 bp) 0
aatccattattaaaatagttcaactttttctctacaatgGTCAGACACGCAACAGGGGATAGGCAAGGCACACAGGGGATAGG
>N_chr4-130757104_+ (53 bp) 1
tgctttcttcaactttattgtcctattttatactaatgagttgtaggtcctgtGTCAGACACGCAACAGGGGATAGGCAAGGCACACAGGGGATAGG
>N_chr2-126280704_+ (82 bp) 1
gttccactgtattcagcatgaTtttttttccatgagagttttattaatttaccagttttTtaatggcaagccaattactctgGTCAGACACGCAACAGGGGATAGGCAAGGCACACAGGGGATAGG
>N_chr6-168797657_- (45 bp) 3
agctcaggtgcagggttggtgagttcctaacatctggttggagctGTCAGACACGCAACAGGGGATAGGCAAGGCACACAGGGGATAGG
>N_chr10-37965834_- (55 bp) 0
caatgacttttaccatcttactttctttccaccacttttttcttggtccccagtaGTCAGACACGCAACAGGGGATAGGCAAGGCACACAGGGGATAGG
>N_chr2-50327091_+ (34 bp) 0
taaaaccagaaccttaacttttgtttatttcctaGTCAGACACGCAACAGGGGATAGGCAAGGCACACAGGGGATAGG
>N_chr1-161721871_- (62 bp) 1
aaaaaacagactttatccatgaTaaactactgcaaaatgtcagaatttgtgaacagcaagGtGTCAGACACGCAACAGGGGATAGGCAAGGCACACAGGGGATAGG
>N_chr2-51201752_- (50 bp) 0
atttgatgatggagtgctgctgtggatgtccaactttatggctatatAaAGTCAGACACGCAACAGGGGATAGGCAAGGCACACAGGGGATAGG
>N_chr2-62399008_- (115 bp) 0
tcccagtggtcatacttcaaccactcatagactgctgaatgttcaaactacgcacaaataaggcaaacgcagagctgtaaccaatctcactgtttctgtacctcactActgattcGTCAGACACGCAACAGGGGATAGGCAAGGCACACAGGGGATAGG
>N_chr8-132059555_+ (64 bp) 1
cattaccatagaagtcagcacaaAgcatcatatgtcccttAcatattccaaagagattctAAaaGTCAGACACGCAACAGGGGATAGGCAAGGCACACAGGGGATAGG
>N_chr2-158075191_- (37 bp) 1
taagttttgtaagggaaggtctaAagtAgctttaacAGTCAGACACGCAACAGGGGATAGGCAAGGCACACAGGGGATAGG
>N_chr11-72913179_+ (48 bp) 2
taaatcttaaaTtgatcctctaatttatttctttcctcttctattttcGTCAGACACGCAACAGGGGATAGGCAAGGCACACAGGGGATAGG
>N_chr5-140786491_+ (49 bp) 0
ctggaatctgctatagatgTagatgtagggcctcactctctccagagttGTCAGACACGCAACAGGGGATAGGCAAGGCACACAGGGGATAGG
>N_chr5-86025629_- (71 bp) 0
TtgataaaacatcactgtttTggcattactgccccagaaagacactcactacagctgatgaaacagcccctGTCAGACACGCAACAGGGGATAGGCAAGGCACACAGGGGATAGG
>N_chr20-34398758_+ (42 bp) 1
ctgtgcgcacacctctccctcctcctacagcaaatacattttGTCAGACACGCAACAGGGGATAGGCAAGGCACACAGGGGATAGG
>N_chr10-35757841_+ (45 bp) 0
gcctttgggccccttacttagggcaaggTacaagtattcttttttGTCAGACACGCAACAGGGGATAGGCAAGGCACACAGGGGATAGG
>N_chr1-11695070_- (48 bp) 1
cccagCacccagcctggtgccttgaatAtgggtgctggctggtacctgGTCAGACACGCAACAGGGGATAGGCAAGGCACACAGGGGATAGG
>N_chr9-108386611_+ (84 bp) 1
gaagaagagcattcgtggcagaccaatacgagcaggctcaagtactgtaagaatgtaagaaTgtagaggagtgcagggatgaAAGTCAGACACGCAACAGGGGATAGGCAAGGCACACAGGGGATAGG
>N_chr10-73546373_- (49 bp) 0
catagctgaagagggaaatcgtgaactggaagttagatcaAaaAaaattGTCAGACACGCAACAGGGGATAGGCAAGGCACACAGGGGATAGG
>N_chr7-28616873_+ (53 bp) 3
tTtTtgTacagttctgggcctggaaggtccaggCagtggccttggaaagttaaGTCAGACACGCAACAGGGGATAGGCAAGGCACACAGGGGATAGG
>N_chr6-58623437_+ (39 bp) 0
aggtattcctacctactccatatgaaagtatctgctAttGTCAGACACGCAACAGGGGATAGGCAAGGCACACAGGGGATAGG
>N_chr13-35968328_+ (54 bp) 0
tccaaaaagtattgtttttaatctcatgtatggtgttcattacatttaacttttGTCAGACACGCAACAGGGGATAGGCAAGGCACACAGGGGATAGG
>N_chr18-74367818_- (37 bp) 1
gaGagatgatcagaaaagcggaAgtggccgccttgggGTCAGACACGCAACAGGGGATAGGCAAGGCACACAGGGGATAGG
>N_chr20-7647361_+ (206 bp) 3
aaaatagtgaaatgcaatcacttccaccactgtgactttggtcctggtcttcctcatttccagtctcgattatagcaatagcatcttaactggtttctctgcttccaagcttatacattaccttctgttctgcacgtggtagttagaataatccctagacaactaaaatcagatgaagttattcctgtAgttgaaacatcacattcGTCAGACACGCAACAGGGGATAGGCAAGGCACACAGGGGATAGG
>N_chr9-12565747_+ (49 bp) 1
TacagctgtcttatttatcttTtcatttataaatGtagtcaaatagttaGTCAGACACGCAACAGGGGATAGGCAAGGCACACAGGGGATAGG
>N_chr5-126513321_- (65 bp) 1
tgtatttagaaagattactctgattgtaacatggagaaaaggggaacaggaagacagagccagttGTCAGACACGCAACAGGGGATAGGCAAGGCACACAGGGGATAGG
>N_chr3-176320799_- (42 bp) 0
ttagaggatttgttttaatagatttctatgtttttaatgccaGTCAGACACGCAACAGGGGATAGGCAAGGCACACAGGGGATAGG
>N_chr7-130993110_- (42 bp) 0
agctccctttgcctttatctgtcggtctacagccttaaaAAtGTCAGACACGCAACAGGGGATAGGCAAGGCACACAGGGGATAGG
>N_chr4-140499322_+ (64 bp) 1
tggggaatgtctactaatggtcctaatcagtaatgtttccaCggttTctttagcgtaTagatttGTCAGACACGCAACAGGGGATAGGCAAGGCACACAGGGGATAGG
>N_chr13-86125098_- (89 bp) 2
gatcttggctactgcaacctctgcctcccaggttcaaatgattctcctgcctcagccttctgagtagctgggattacaggcgtgtaccaGTCAGACACGCAACAGGGGATAGGCAAGGCACACAGGGGATAGG
>N_chr17-43467612_- (47 bp) 1
caaaatccacatccagaaaattCaaaactgagctgaccacaccttgcGTCAGACACGCAACAGGGGATAGGCAAGGCACACAGGGGATAGG
>N_chr1-201517517_+ (47 bp) 0
agtaTtttagagcatggtagctgctcattaagtttttgtgaaataatGTCAGACACGCAACAGGGGATAGGCAAGGCACACAGGGGATAGG
>N_chr3-197740691_- (85 bp) 2
ctcctgacctcgtgatccgccagcctcagcctcccaaagtgctgggattacaggcgtgagccaccgcgcccgAcctcagaagctcGTCAGACACGCAACAGGGGATAGGCAAGGCACACAGGGGATAGG
>N_chr12-43077466_- (69 bp) 0
tgcaaaTctgtttcatcatctcaatttcattctgtctggtcctgcctgtaaacttactaagtgctatggGTCAGACACGCAACAGGGGATAGGCAAGGCACACAGGGGATAGG
>N_chr1-157953357_- (80 bp) 0
gTTtgtaatcccagcactttgggaggctgaggtgggcagatcatgaggtcaggagattgagaccattctggctaacatggGTCAGACACGCAACAGGGGATAGGCAAGGCACACAGGGGATAGG
>N_chr22-36655052_- (65 bp) 0
tgagcagatcgtgagcccctggaggccaaagacagggtcttttttttttctgagacagagtctcaGTCAGACACGCAACAGGGGATAGGCAAGGCACACAGGGGATAGG
>N_chr9-112819168_- (45 bp) 0
actcaatgagctgtgttacccagaaaCcccatgaagataaggactGTCAGACACGCAACAGGGGATAGGCAAGGCACACAGGGGATAGG
>N_chr6-111833119_- (55 bp) 0
gtaacagctttattgagttataatttatatccgtttaaagaggacagtttgatAAGTCAGACACGCAACAGGGGATAGGCAAGGCACACAGGGGATAGG
>N_chr16-8209893_- (76 bp) 1
cactgcatacttctgaccgccacaaatgtcagatgataaatttctgcagttttaagTcactaaattggtcataattGTCAGACACGCAACAGGGGATAGGCAAGGCACACAGGGGATAGG
>N_chr12-16390280_+ (90 bp) 1
caTgaggtcaggagatcaagaccatcctggctaacacagagaaaccccgtctctactaaaaatacaaaaaattagccaggcgtgatgAcaGTCAGACACGCAACAGGGGATAGGCAAGGCACACAGGGGATAGG
>N_chr9-14678565_- (77 bp) 1
ggtgatccacccgcctttgcctcccaaagtgctgggattacaggcatgagccactgtgcctggccctcatttgtttgGTCAGACACGCAACAGGGGATAGGCAAGGCACACAGGGGATAGG
>N_chr3-190985200_+ (56 bp) 0
ttttcagaacttagctgAtcaccctaaaatgggtgagatctaatatcttgctttAAGTCAGACACGCAACAGGGGATAGGCAAGGCACACAGGGGATAGG
>N_chr13-55128953_+ (100 bp) 2
gtatcaggaataatgtgggaggTcggattgaagtctgggccaggaacaatggtaattAtgggagactcaacaaagagtgagtacagctgaaggagccgAgGTCAGACACGCAACAGGGGATAGGCAAGGCACACAGGGGATAGG
>N_chr2-124495255_+ (49 bp) 0
CcaggatattaGccctaaactgcattttcagtttttttttttaatatagGTCAGACACGCAACAGGGGATAGGCAAGGCACACAGGGGATAGG
>N_chr7-134168551_- (86 bp) 0
ggttaatgaaacccatttccacattaataagatatttcatattgaacatcccataatgtttatctccaaaggatagtatttttaaaGTCAGACACGCAACAGGGGATAGGCAAGGCACACAGGGGATAGG
>N_chr1-113864142_+ (40 bp) 1
aatgtaacttgaatgcttatagAtaaagtttgtctatcatGTCAGACACGCAACAGGGGATAGGCAAGGCACACAGGGGATAGG
>N_chr1-242911554_+ (40 bp) 0
agtacatacaaatagttttggaattacaccagtaccactaGTCAGACACGCAACAGGGGATAGGCAAGGCACACAGGGGATAGG
>N_chr19-36943486_+ (74 bp) 4
aatagaagagattgctaagactagtggtttGtttttttaaaagaatatcGgtagagtgactctagttaacaatacGTCAGACACGCAACAGGGGATAGGCAAGGCACACAGGGGATAGG
>N_chr8-1270596_+ (51 bp) 1
aatTgtagctgttgctgcattgtctagaaattcagggcaaaccatagttctGTCAGACACGCAACAGGGGATAGGCAAGGCACACAGGGGATAGG
>N_chr12-75942183_- (67 bp) 1
ggggagacaaacggggtaagtgtgataagaaagcaaagaagaaggaacAcctgccttgggatcctaaGTCAGACACGCAACAGGGGATAGGCAAGGCACACAGGGGATAGG
>N_chr8-137738390_- (55 bp) 2
TaggtgttaagatgtgttctggttatatttccattgctgatttctggttcaactcGTCAGACACGCAACAGGGGATAGGCAAGGCACACAGGGGATAGG
>N_chr3-131089705_+ (48 bp) 0
ggaggcaggtttttcactgatgaagcaggaggttacatataagcaaAAGTCAGACACGCAACAGGGGATAGGCAAGGCACACAGGGGATAGG
>N_chr6-10507655_+ (65 bp) 1
ttacgaagcctggggaaagagaaagttgaaatttcgcagaggtagatgaggcctgcactcaggaaGTCAGACACGCAACAGGGGATAGGCAAGGCACACAGGGGATAGG
>N_chr5-14430897_- (64 bp) 1
accagacctcttctcactctcacctccatttgaccatcttacgataaagaGaccactggaaattGTCAGACACGCAACAGGGGATAGGCAAGGCACACAGGGGATAGG
>N_chr2-100198428_- (45 bp) 2
cCtgcatggctcaggagacccagactggtgggggaaAgggaggaAGTCAGACACGCAACAGGGGATAGGCAAGGCACACAGGGGATAGG
>N_chr2-112046573_- (50 bp) 0
TcaggagtttgagaccaggctggccaacatggtgaaccccatctctactaGTCAGACACGCAACAGGGGATAGGCAAGGCACACAGGGGATAGG
>N_chr13-84580359_+ (64 bp) 2
atataatacttatttgagaaattaatgccctcagaaaaggagccctctcattttaaccaaattaGTCAGACACGCAACAGGGGATAGGCAAGGCACACAGGGGATAGG
>N_chr3-74629573_+ (56 bp) 1
tcctagtctcagtaacagattttgttaaaattgcaacatataaatgccaggatgacGTCAGACACGCAACAGGGGATAGGCAAGGCACACAGGGGATAGG
>N_chr4-46971946_- (45 bp) 0
ctttgtcattttcttatcaaggctaacttgaagtaaacatacagaGTCAGACACGCAACAGGGGATAGGCAAGGCACACAGGGGATAGG
>N_chr12-70399069_- (73 bp) 1
ctattggtaacacagaccaatatttagtcccccattcaatatgggagaggactaaaaaggagccaCcctggagGTCAGACACGCAACAGGGGATAGGCAAGGCACACAGGGGATAGG
>N_chr16-81490207_- (45 bp) 0
cttgcagtaaaggaaggcacactgtgccctctatttctctagacaGTCAGACACGCAACAGGGGATAGGCAAGGCACACAGGGGATAGG
>N_chr6-23197897_- (60 bp) 0
cGatttatctcacctttcccagtagctgatgtcataatcagtcttatctaAaAAtAAAttGTCAGACACGCAACAGGGGATAGGCAAGGCACACAGGGGATAGG
>N_chr5-81178135_+ (48 bp) 0
AcatcagaatcctaaacattattgtctgagaacaaatcacttgattagGTCAGACACGCAACAGGGGATAGGCAAGGCACACAGGGGATAGG
>N_chr11-37460080_+ (74 bp) 1
attagaaataggcaagaaggccgagcgcggtggttcacggtggttcacgcctgtaatcccagcactttgggaggGTCAGACACGCAACAGGGGATAGGCAAGGCACACAGGGGATAGG
>N_chr8-27815111_+ (114 bp) 2
gaagacaccTcAcaatgggacaggcacagacctcagcTctgaatcgtgacaactattcccctccagccccaagAtccttacatctgcatctggagctaccagtgGaagaggggaGTCAGACACGCAACAGGGGATAGGCAAGGCACACAGGGGATAGG
>N_chr4-141649565_+ (50 bp) 0
tgcccctctgagatgaagcttccagaagaagaatcaTgcagcaacatttAGTCAGACACGCAACAGGGGATAGGCAAGGCACACAGGGGATAGG
>N_chr10-36248897_+ (51 bp) 1
ggggcactgggagggtcccagaccccaaatatcttcctaacttcctcttccGTCAGACACGCAACAGGGGATAGGCAAGGCACACAGGGGATAGG
>N_chr3-12377435_+ (60 bp) 1
gcttcagccaataatagagtatgttgagcttcaggagatgttgccaacagttctgaacagGTCAGACACGCAACAGGGGATAGGCAAGGCACACAGGGGATAGG
>N_chr4-34982942_+ (52 bp) 0
gtgtattaagtataattatttaattccattaaaacatacagggtaattaaaaGTCAGACACGCAACAGGGGATAGGCAAGGCACACAGGGGATAGG
>N_chr1-215319900_- (43 bp) 0
cattagtaaactgggtgtagcttcatctatctcataggactgtGTCAGACACGCAACAGGGGATAGGCAAGGCACACAGGGGATAGG
>N_chr11-118739640_+ (50 bp) 2
tgggaaaggaggggtgggggctgggaagaatccgtcccctcacctaggggGTCAGACACGCAACAGGGGATAGGCAAGGCACACAGGGGATAGG
>N_chr3-149897100_- (46 bp) 2
ctaggaataggaacttcctcaaactgtgaagtttatttatgTaaaaGTCAGACACGCAACAGGGGATAGGCAAGGCACACAGGGGATAGG
>N_chr7-39099389_+ (48 bp) 0
tagaAaaactaagtaatataattatacatgaactaaatgcttcagaAaGTCAGACACGCAACAGGGGATAGGCAAGGCACACAGGGGATAGG
>N_chr18-73712306_+ (55 bp) 0
gTaTttaccagtaagtgtttctccttcattcaattctatgaccactcatgtaaccGTCAGACACGCAACAGGGGATAGGCAAGGCACACAGGGGATAGG
>N_chr7-109029155_- (64 bp) 2
aaTttataaaaaattgaatgttagagaatttaaaaaagacatatttaacagtcaaaatActttaGTCAGACACGCAACAGGGGATAGGCAAGGCACACAGGGGATAGG
>N_chr12-43494976_+ (133 bp) 2
atataggtaaagcattttatatgtataaattctttaatTctcacaacaacttatgaagcagtactattatcctcaatttacagatcaggaaattgagatacagatcttaggtgacttccccaatgtccacaAaGTCAGACACGCAACAGGGGATAGGCAAGGCACACAGGGGATAGG
>N_chr12-38329555_+ (46 bp) 0
tgtattagttagctgagacattagtataagctctctctgactttaAGTCAGACACGCAACAGGGGATAGGCAAGGCACACAGGGGATAGG
>N_chr3-96629132_- (57 bp) 2
taaatacgtgtccaaaatcgatgttctaagctaAactttctggattctcaccctttAGTCAGACACGCAACAGGGGATAGGCAAGGCACACAGGGGATAGG
>N_chr5-32367709_+ (61 bp) 1
gagccagaaagggggcggggagcgggaggagtccatttattttctcacctcatgtgagacAGTCAGACACGCAACAGGGGATAGGCAAGGCACACAGGGGATAGG
>N_chr10-1155577_+ (114 bp) 1
tgttgtgcgcctaacacCgctgaccttGtaatattataagtggccagtcacttgcccccttcgctgggaggagggaggcgtcactggagtgactttacctcctcctcttctAcAGTCAGACACGCAACAGGGGATAGGCAAGGCACACAGGGGATAGG
>N_chr8-145914139_+ (129 bp) 6
aTatcctcagtcccagggtccacagcaagtacgtgtcacaacagccGttagagccacccacaagccctcccatgccccggtgcttccttccattctacgtaaatgtgaggcctgtgAgcctcttaagggGTCAGACACGCAACAGGGGATAGGCAAGGCACACAGGGGATAGG
>N_chr3-116738699_- (70 bp) 1
tcctgcaatggcttatacataagtgtgcaactgaaacatacatgttgattgaagagggaaattattctatGTCAGACACGCAACAGGGGATAGGCAAGGCACACAGGGGATAGG
>N_chr4-41010705_- (44 bp) 0
tctgatggtagtttcttttgctgtgcagaagctctttaAtttcaGTCAGACACGCAACAGGGGATAGGCAAGGCACACAGGGGATAGG
>N_chr14-77107875_+ (58 bp) 2
atacgtttgagcttttcttctttttttgagagagagagtctcgcactgtcgcccaAAcGTCAGACACGCAACAGGGGATAGGCAAGGCACACAGGGGATAGG
>N_chr10-18451287_- (140 bp) 1
gTcctcacatatgaataaaaccacagtgttcaaagtggctcaatgcttcagggcactggctatggcctgggtttggatacccacaaatagcaccccactccatgtAgctttgcaggaatgcccctctgaagatagatcaAGTCAGACACGCAACAGGGGATAGGCAAGGCACACAGGGGATAGG
>N_chr10-54427364_+ (52 bp) 1
gtgattgaagttaagttgttttcaacttgaaatagaatgttttaagtataaaGTCAGACACGCAACAGGGGATAGGCAAGGCACACAGGGGATAGG
>N_chr13-62318348_- (49 bp) 2
aaaactttgtaaaagtaacttcaaataaaattcatacttTaaggactttGTCAGACACGCAACAGGGGATAGGCAAGGCACACAGGGGATAGG
>N_chr12-39951004_+ (66 bp) 3
gtaaagttgattattaaaaGgtcaaaacttaatttttacacaatgaaattttattttctaaatctgGTCAGACACGCAACAGGGGATAGGCAAGGCACACAGGGGATAGG
>N_chr3-21469074_- (54 bp) 1
gattttattctttttcatgcaattgtaagggaaattgttttcttaactttagatGTCAGACACGCAACAGGGGATAGGCAAGGCACACAGGGGATAGG
>N_chr14-62392791_- (46 bp) 1
gaagataattaggaaaagttagtactggttatcattatggaAgggcGTCAGACACGCAACAGGGGATAGGCAAGGCACACAGGGGATAGG
>N_chr7-54874185_- (67 bp) 2
cttctgatagatgcatttattttgtgaaCggtgatgcggttattagaacagaaaataacagactcaaGTCAGACACGCAACAGGGGATAGGCAAGGCACACAGGGGATAGG
>N_chr2-222426220_+ (52 bp) 1
ttatcctctatataatagctttatattgGctgagtttaaacataaatggaAagGTCAGACACGCAACAGGGGATAGGCAAGGCACACAGGGGATAGG
>N_chr7-137865521_- (114 bp) 2
agtttgaaaacacagacatagtaatgtatgcactactaatatctgggaaagcaaatcaaaAtgatatttgattttaagcagttttggaaacttaaaattTtacttaaattttttGTCAGACACGCAACAGGGGATAGGCAAGGCACACAGGGGATAGG
>N_chr11-106867944_- (39 bp) 0
agtagcagccagagagacttcagtgccacacaaaacaAtGTCAGACACGCAACAGGGGATAGGCAAGGCACACAGGGGATAGG
>N_chr3-110249270_- (66 bp) 1
ccttgttggtatttttactgtttaacaAaagcaactgaactctatactgctaaaAaattgctttggGTCAGACACGCAACAGGGGATAGGCAAGGCACACAGGGGATAGG
>N_chr10-121971190_+ (75 bp) 2
acGaagctcctttcatgaaagactatcaagtttcaagggttgtGccctctctagctgagttcttagttttgtactGTCAGACACGCAACAGGGGATAGGCAAGGCACACAGGGGATAGG
>N_chr9-113076773_+ (69 bp) 0
cctggtttctaagcctacatattcaagatacatacaggacatttccacttggatatccaacagAcacttgGTCAGACACGCAACAGGGGATAGGCAAGGCACACAGGGGATAGG
>N_chr8-114941236_- (40 bp) 0
ctgaagtgaagttacaaatttacaccctatgcaaatgaagGTCAGACACGCAACAGGGGATAGGCAAGGCACACAGGGGATAGG
>N_chr11-18830925_- (67 bp) 1
gggccttgctgtaccttgatctatgcccatgaagggtagggtagctcaggctgctgAtccaAgaaaaGTCAGACACGCAACAGGGGATAGGCAAGGCACACAGGGGATAGG
>N_chr11-6418300_+ (54 bp) 0
atccagggtggtagcatcaaagctccagccatctgagcagcgttctggggtggaGTCAGACACGCAACAGGGGATAGGCAAGGCACACAGGGGATAGG
>N_chr1-91576883_- (74 bp) 0
tgcaccagtggtggtggcacagcagggtccatgtttgcagtgtatcagcagtggcaagacagcagcatagtgggGTCAGACACGCAACAGGGGATAGGCAAGGCACACAGGGGATAGG
>N_chr12-43087362_- (114 bp) 5
acctgggtgacagagagaaagagagagatcctgcctcttaaaaaGaaatagggtaatgttgaagCtgattcaattttctagtttgtgtaagTggatgagtggtgacaataaAcaGTCAGACACGCAACAGGGGATAGGCAAGGCACACAGGGGATAGG
>N_chr16-59818965_- (48 bp) 0
tgttggccttttaataatatttattacatcatgttataacttttttgtGTCAGACACGCAACAGGGGATAGGCAAGGCACACAGGGGATAGG
>N_chr5-7593944_+ (86 bp) 1
gaatttggtccggattcagggggtgggagcaagggaagatcagagacttcttaagatgaaaaggcactcgaggacttccgtcctgtGTCAGACACGCAACAGGGGATAGGCAAGGCACACAGGGGATAGG
>N_chr4-85594879_- (46 bp) 0
atttttTagtttattttcttagattttgtaagtattcatactattgGTCAGACACGCAACAGGGGATAGGCAAGGCACACAGGGGATAGG
>N_chr2-50637271_- (40 bp) 0
ccctaggaatgtgaaaacacaaacatattacgccctattcGTCAGACACGCAACAGGGGATAGGCAAGGCACACAGGGGATAGG
>N_chr3-20587374_- (80 bp) 1
tgtcactttattttgaatatatatacgtattatatatgcttatgtagaattgagatgaatgatagcaaagatacaagggaGTCAGACACGCAACAGGGGATAGGCAAGGCACACAGGGGATAGG
>N_chr1-191045610_+ (49 bp) 0
gtgagccagaaatagtgtctgccttttgaactaaattcattaacaattcGTCAGACACGCAACAGGGGATAGGCAAGGCACACAGGGGATAGG
>N_chr7-22994708_+ (48 bp) 0
ttgtttctaggtcctcccagtgaacaaagctaggagatatatgcatgcGTCAGACACGCAACAGGGGATAGGCAAGGCACACAGGGGATAGG
>N_chr9-18987806_- (49 bp) 1
tggagtttgctggaaatccactccagaacttgtttgccttgtatcaccaGTCAGACACGCAACAGGGGATAGGCAAGGCACACAGGGGATAGG
>N_chr7-32472941_- (44 bp) 1
tagctcttcgtgttgaattgatccctttaccattatgtaatggcGTCAGACACGCAACAGGGGATAGGCAAGGCACACAGGGGATAGG
>N_chr12-60842806_+ (45 bp) 1
aaggaatttagatcaacaaatagaaatttagatcaattaaaaAaaGTCAGACACGCAACAGGGGATAGGCAAGGCACACAGGGGATAGG
>N_chr11-32262168_- (63 bp) 0
ctgattcaattttggaagtcattattgaactgttcagggcttcactttcttcttggttcaatcGTCAGACACGCAACAGGGGATAGGCAAGGCACACAGGGGATAGG
>N_chr15-95192016_+ (81 bp) 0
catTaacagatgaatggataaagaaaatgtggtacatatacacaatagagtactattcaatcattaaacagaatgagatccGTCAGACACGCAACAGGGGATAGGCAAGGCACACAGGGGATAGG
>N_chr3-185042853_+ (59 bp) 0
aTatacatatttgctgccatgtgaaataaggagaaatgactgaatgttgacagcGacatGTCAGACACGCAACAGGGGATAGGCAAGGCACACAGGGGATAGG
>N_chr19-15174661_+ (52 bp) 0
ggtgaggactttgcctgggagggttatttatttgttcattcatgtattcaacGTCAGACACGCAACAGGGGATAGGCAAGGCACACAGGGGATAGG
>N_chr10-2390123_- (68 bp) 1
ttctaaccatatgcaggaaatagattattcacctgggcttgcaattttattagggacctttgcagatgGTCAGACACGCAACAGGGGATAGGCAAGGCACACAGGGGATAGG
>N_chr2-158350355_+ (50 bp) 0
tacacccagtgcctaaataatctctcattataaaacactcatttagggaaGTCAGACACGCAACAGGGGATAGGCAAGGCACACAGGGGATAGG
>N_chr5-22265242_+ (49 bp) 3
gacattaagaCtaacataggatttggggccttgttactccagcctgggcGTCAGACACGCAACAGGGGATAGGCAAGGCACACAGGGGATAGG
>N_chr6-82896961_+ (44 bp) 0
tcataacttaaggctcctgacctattcagtgcagtaagaaaaaAGTCAGACACGCAACAGGGGATAGGCAAGGCACACAGGGGATAGG
>N_chr12-106286343_+ (57 bp) 0
gtaatgactatcacatagttggcacccatcatattttgtgtctatccattctttaatGTCAGACACGCAACAGGGGATAGGCAAGGCACACAGGGGATAGG
>N_chr7-31984184_+ (61 bp) 2
gctaccaagctAatcattcgcagagccagggttcaaatccaggctgtccaactccaaaattGTCAGACACGCAACAGGGGATAGGCAAGGCACACAGGGGATAGG
>N_chr11-65474787_- (64 bp) 0
ggatcacgaggtcaggatagcgagaccatcctggctaacacagtgaaaccccatctctactaaaGTCAGACACGCAACAGGGGATAGGCAAGGCACACAGGGGATAGG
>N_chr10-2611444_- (41 bp) 0
tgaatgaagtgatcagtgttctctccttctcatcctgcagtGTCAGACACGCAACAGGGGATAGGCAAGGCACACAGGGGATAGG
>N_chr5-55922257_+ (59 bp) 1
aaggcttttactaaaagttaattgtctttctttttttttttttttttctgagacactgtGTCAGACACGCAACAGGGGATAGGCAAGGCACACAGGGGATAGG
>N_chr3-140933995_+ (92 bp) 1
tgtcaccagggttttcatagcatcagtggtTtcatccaactcttgagttattccatagtttctctttttcccatgaaagatgaaggacaagaGTCAGACACGCAACAGGGGATAGGCAAGGCACACAGGGGATAGG
>N_chr3-172626600_- (32 bp) 0
gttccaGgtctttgctattgtgagtagtgctAGTCAGACACGCAACAGGGGATAGGCAAGGCACACAGGGGATAGG
>N_chr15-60694489_+ (58 bp) 0
tttcaccatgttggccaggttggtTtcgaactcctgacctcaggggatccAcctgcctGTCAGACACGCAACAGGGGATAGGCAAGGCACACAGGGGATAGG
>N_chr11-57509468_+ (38 bp) 1
cccagctacgtgaaaggctgaggcaggagaattgcgtgGTCAGACACGCAACAGGGGATAGGCAAGGCACACAGGGGATAGG
>N_chr6-8525250_+ (77 bp) 1
gctctcaaagggcactaaaaaggatactgaagTtatgaatgaatgtctaaaagtgattgaagatgagtgatatggttGTCAGACACGCAACAGGGGATAGGCAAGGCACACAGGGGATAGG
>N_chr2-99759229_+ (42 bp) 0
tttctgtagttagaggagcaatgcagaaagacttccaaagttGTCAGACACGCAACAGGGGATAGGCAAGGCACACAGGGGATAGG
>N_chr1-34121630_- (57 bp) 1
TTttggagaaatactgacttaaaaaaaaaaggcaactgtgaggggacctaacatctaGTCAGACACGCAACAGGGGATAGGCAAGGCACACAGGGGATAGG
>N_chr8-60670475_+ (56 bp) 1
atgaggttttaggcagaagtaattttgtggtattattaatgaatttaatgttaagtGTCAGACACGCAACAGGGGATAGGCAAGGCACACAGGGGATAGG
>N_chr1-200026637_- (77 bp) 2
ttcttcataaaagttgaggctcagagaaggggaagaacaatcccctcgtcttctatcatagagctgtgaagaagacAGTCAGACACGCAACAGGGGATAGGCAAGGCACACAGGGGATAGG
>N_chr5-17871759_- (74 bp) 4
attaTagtcatggttacaggggtgtctacacttgtcaaaatgcaccaatctatattcttagaatgggGtattttGTCAGACACGCAACAGGGGATAGGCAAGGCACACAGGGGATAGG
>N_chr8-101706643_+ (51 bp) 1
aaaatacgtgctttgttgctattctgctctgaggcagaggaacattcttaaGTCAGACACGCAACAGGGGATAGGCAAGGCACACAGGGGATAGG
>N_chr11-122102168_+ (49 bp) 0
tggcacatctcaaacacgcacgtgaacacccaAtcattaTActtatgaaGTCAGACACGCAACAGGGGATAGGCAAGGCACACAGGGGATAGG
>N_chr11-20716798_- (108 bp) 0
ttTtTgtcctctagcaggaaaagttcttccccaggcattacctcattggtgattcacaataccctgggaaatagatatttTctcctacactttacatgtggggacatgGTCAGACACGCAACAGGGGATAGGCAAGGCACACAGGGGATAGG
>N_chr11-126473665_- (60 bp) 0
cttgatagaggttacctggatacacaaaggagcaggatgCcaggagtgatcataatttccGTCAGACACGCAACAGGGGATAGGCAAGGCACACAGGGGATAGG
>N_chr14-34425933_- (68 bp) 1
aaagtgctacaggcgtaaaccaccgcgcccggcctgatttctcttttgatttcagagccttgtcttccGTCAGACACGCAACAGGGGATAGGCAAGGCACACAGGGGATAGG
>N_chr7-105315577_+ (73 bp) 2
aatAtcacaggaggctgagcagcacggCtgActgtggtgggcagcaaagtctcaggagagaAgagaaacttgaGTCAGACACGCAACAGGGGATAGGCAAGGCACACAGGGGATAGG
>N_chr7-124793102_+ (98 bp) 1
gggcattcatgtTttattctggttctcaaggagactgatttcagcAtttgtccattcagtatgacataagttgtgggtttgtcatagatttctcttaaGTCAGACACGCAACAGGGGATAGGCAAGGCACACAGGGGATAGG
>N_chr11-20812469_- (94 bp) 3
gcttacttgcataaccaactacctactcaacatctctcccggaataccccaaactcaatactcgcaagacataactcctaattctttccccaaaGTCAGACACGCAACAGGGGATAGGCAAGGCACACAGGGGATAGG
>N_chr12-13330426_+ (77 bp) 0
gggagatggaagtcagaggaTacaaagtagaagatctggaatgaacaagtctagagatttgatttaTagcatgagaaGTCAGACACGCAACAGGGGATAGGCAAGGCACACAGGGGATAGG
>N_chr1-167632758_- (81 bp) 2
gTacTagtgtgatagcctttgataccttatcatttattgtttacttatttctTtgagaaatgggttgaagattggttacagGTCAGACACGCAACAGGGGATAGGCAAGGCACACAGGGGATAGG
>N_chr4-71305780_- (38 bp) 1
gtatcaataagagaaaggtgagcagccagtgaaggaaaGTCAGACACGCAACAGGGGATAGGCAAGGCACACAGGGGATAGG
>N_chr1-72663045_+ (60 bp) 0
aaagaaaagtaTattaggctgaatgaaagaagtcagttatgaaagaccacatattgtacaGTCAGACACGCAACAGGGGATAGGCAAGGCACACAGGGGATAGG
>N_chr12-50252574_- (57 bp) 1
gaaacaacagatttGtcaataaatggtgctagaatgattgggtaattacttggaaaaGTCAGACACGCAACAGGGGATAGGCAAGGCACACAGGGGATAGG
>N_chr2-134332775_- (51 bp) 0
aaaTtggcatacaggattggcttcataatttgcaggacccagggtaaaaggGTCAGACACGCAACAGGGGATAGGCAAGGCACACAGGGGATAGG
>N_chr12-79972962_+ (33 bp) 0
tatccctggtcttcgctgttacatttacTctttGTCAGACACGCAACAGGGGATAGGCAAGGCACACAGGGGATAGG
>N_chr16-18211359_- (58 bp) 2
ttatttttgagatggaatgtcactctgtcacctaggctggagtacagtggcgcaatctcGTCAGACACGCAACAGGGGATAGGCAAGGCACACAGGGGATAGG
>N_chr3-36029725_- (58 bp) 0
tagcacattgatttcagaatttttgtttcatgtaccaatatcaacaaattctgcctAcGTCAGACACGCAACAGGGGATAGGCAAGGCACACAGGGGATAGG
>N_chr19-11191151_+ (52 bp) 0
ctgcacccggcttaaaaaaatcactgttaatcggctgggcgtggtggctcacGTCAGACACGCAACAGGGGATAGGCAAGGCACACAGGGGATAGG
>N_chr20-2631266_+ (50 bp) 0
ccctcatgcccatgacatcccaggtgttatggTttagcctgaagccaagtGTCAGACACGCAACAGGGGATAGGCAAGGCACACAGGGGATAGG
>N_chr4-178080752_- (57 bp) 0
tttgagtattttcttggcctcccatgatgctgcatccttgtccttaaaattAtcaAaGTCAGACACGCAACAGGGGATAGGCAAGGCACACAGGGGATAGG
>N_chr11-96890800_+ (70 bp) 2
TtcaactgattatgcctaatatttactgttatgcaatgttctacctggttagaTcccctcagtgatcatcGTCAGACACGCAACAGGGGATAGGCAAGGCACACAGGGGATAGG
>N_chr12-101840788_- (68 bp) 2
taaccgtttaacggagacagtccaatttatatctggttttttttctgCgtAattataactagtacgtcGTCAGACACGCAACAGGGGATAGGCAAGGCACACAGGGGATAGG
>N_chr2-239413911_+ (56 bp) 0
TTtgaccttgtgatctgcctgcctcagcctcccaaagtgctgggattacaggcgggGTCAGACACGCAACAGGGGATAGGCAAGGCACACAGGGGATAGG
>N_chr4-11412972_+ (72 bp) 3
TtgactaggcaTgctacttctacttgaaaaagactgatgcttgtcttacaccattttgaggtcaccacaAtaGTCAGACACGCAACAGGGGATAGGCAAGGCACACAGGGGATAGG
>N_chr5-131148925_- (74 bp) 0
GatttttgtatttttagtagcggcggggtttcaccatgttgggcaggctggtcttgaactcctgacctcaagcaGTCAGACACGCAACAGGGGATAGGCAAGGCACACAGGGGATAGG
>N_chr18-73683121_+ (51 bp) 0
tttgcagatgcttgagaagaaaacaaattattcagctttttcaaatttattGTCAGACACGCAACAGGGGATAGGCAAGGCACACAGGGGATAGG
>N_chr4-137451037_- (45 bp) 0
atagactggattaagaaaatgtggcacatatacactatggaatacGTCAGACACGCAACAGGGGATAGGCAAGGCACACAGGGGATAGG
>N_chr8-97325459_+ (165 bp) 1
taaaaccaagttcaagacgataaacctaaaagaaagtaaatttgctatgaatcgtaAgtagaaatagttattttggtaccatggcaaggctgcactgattttttttttttttgagatggagctcgctatgttgcccaggatggagtgcagtggcatgatctcctGTCAGACACGCAACAGGGGATAGGCAAGGCACACAGGGGATAGG
>N_chr7-139715653_- (73 bp) 0
gtttgttcttcccattcatttattcattcattcgacagatatttattgctcatctagcatatgtcaatgggaaGTCAGACACGCAACAGGGGATAGGCAAGGCACACAGGGGATAGG
>N_chr4-68363666_+ (46 bp) 0
tggccatgtgagttagttcaaccattatggaagacagtgtAgtAatGTCAGACACGCAACAGGGGATAGGCAAGGCACACAGGGGATAGG
>N_chr7-122860626_- (67 bp) 0
cctgctaaacaaaactccagttgttttgtatttatattacaaagtatatttttgtaattgttttcttGTCAGACACGCAACAGGGGATAGGCAAGGCACACAGGGGATAGG
>N_chr11-124002474_+ (50 bp) 0
tagtttgatacactgccatttcaagttggaccaagatggagttagcaaagGTCAGACACGCAACAGGGGATAGGCAAGGCACACAGGGGATAGG
>N_chr3-65570544_+ (43 bp) 3
gTttTccaaagtgttgggattataggcttgagccatcacgcccGTCAGACACGCAACAGGGGATAGGCAAGGCACACAGGGGATAGG
>N_chr3-188440121_+ (53 bp) 2
ctTtacagctccgTcattcctctcttctctgaggcttcactgcctggagtcctGTCAGACACGCAACAGGGGATAGGCAAGGCACACAGGGGATAGG
>N_chr1-34755008_- (62 bp) 5
gggaacgacagtcactgagacctacttgagggtgaagagtgggaagagggagaggatcagaaGTCAGACACGCAACAGGGGATAGGCAAGGCACACAGGGGATAGG
>N_chr20-44188907_+ (52 bp) 1
acttcccctctcttagcctcagtttcttcatctgtaaaatgggatgataacaGTCAGACACGCAACAGGGGATAGGCAAGGCACACAGGGGATAGG
>N_chr8-80236881_- (71 bp) 0
cctgctagttttttatgaatttaataactacttggtttaattctcattttcaaccatccacatattcctAaGTCAGACACGCAACAGGGGATAGGCAAGGCACACAGGGGATAGG
>N_chr2-135367023_- (120 bp) 1
tttattaaatgcagtttcagtgagtgataaagaaaaaatcaaatgcattcaatcaaaagtaaatgggtggtgaaaaatgcGaatctaagtgttaactacttacttcttctctgtcattAtGTCAGACACGCAACAGGGGATAGGCAAGGCACACAGGGGATAGG
>N_chr17-23098678_- (58 bp) 4
tactttaaaaaaaattaattagcttggcatcacagtgcactcctgtagtcccaactgcGTCAGACACGCAACAGGGGATAGGCAAGGCACACAGGGGATAGG
>N_chr7-31617364_- (52 bp) 1
gtgtatgacaataataccgcaaaggagggaggaggaaataaaactatactAAGTCAGACACGCAACAGGGGATAGGCAAGGCACACAGGGGATAGG
>N_chr7-132656206_- (60 bp) 0
gcagagcacttcacaaatagactcttaggacttccagtttattattaagaataagacaaaGTCAGACACGCAACAGGGGATAGGCAAGGCACACAGGGGATAGG
>N_chr13-58819177_- (84 bp) 2
catgtaattacaagtacgtataaatatgattgcagaactgcctctgagccgccactctgggcacactgcctctacggtGgccccGTCAGACACGCAACAGGGGATAGGCAAGGCACACAGGGGATAGG
>N_chr1-236907355_- (50 bp) 1
aacgtggaatccaaaGctgagtgaatgaagtgacagtgtattcatacagtGTCAGACACGCAACAGGGGATAGGCAAGGCACACAGGGGATAGG
>N_chr16-48749987_+ (61 bp) 0
taTagggaatttgcagaacttggtcttgagccctgggtccagaaacttcttctggaaAAtAGTCAGACACGCAACAGGGGATAGGCAAGGCACACAGGGGATAGG
>N_chr7-30351906_- (53 bp) 2
atgtgaagtctaaattatctcctaataacCaggacttgaagagagaggcagtgGTCAGACACGCAACAGGGGATAGGCAAGGCACACAGGGGATAGG
>N_chr19-53572573_+ (49 bp) 0
TctTctggcatcaagcaatcctcctgcctcaagccccaaagtagctgggGTCAGACACGCAACAGGGGATAGGCAAGGCACACAGGGGATAGG
>N_chr3-74710122_- (70 bp) 0
tactCtaaattttttacatcagtttccaacagtggagaaacattggactgtgccatttagcaataagttgGTCAGACACGCAACAGGGGATAGGCAAGGCACACAGGGGATAGG
>N_chr6-97180021_- (51 bp) 0
tagtggggaaaaatgctgatagagtagcctacgaagagccatgaggccagaGTCAGACACGCAACAGGGGATAGGCAAGGCACACAGGGGATAGG
>N_chr15-52587454_+ (49 bp) 2
taaagaaaActactagttttctccctgaaacctcattgacctcttgctAGTCAGACACGCAACAGGGGATAGGCAAGGCACACAGGGGATAGG
>N_chr7-11637757_- (54 bp) 0
tttTtgctgtaacctttacagaaaagtaactttgaaatgaccaatccacgttttGTCAGACACGCAACAGGGGATAGGCAAGGCACACAGGGGATAGG
>N_chr12-77545061_+ (115 bp) 3
ttttgaatcttattttataggacacaattttcaagtgtaaatgtctatctgggttagacagataaagaaaatgtCtgaggcatgttggtagaaatgggtgacctggaGtgttaagGTCAGACACGCAACAGGGGATAGGCAAGGCACACAGGGGATAGG
>N_chr10-117797687_- (48 bp) 1
TtgggacgtaTgacagaacctatgacatcccaaaagacagctggttctGTCAGACACGCAACAGGGGATAGGCAAGGCACACAGGGGATAGG
>N_chr2-96270414_+ (49 bp) 1
aaggcaagagggcagttattacagagagccatggggcaagagtgAagccGTCAGACACGCAACAGGGGATAGGCAAGGCACACAGGGGATAGG
>N_chr12-88279441_- (58 bp) 1
tatgtacctgaaagactctagtcactacactgcatcatcaaacttaatcggttaaaAtGTCAGACACGCAACAGGGGATAGGCAAGGCACACAGGGGATAGG
>N_chr8-23235366_+ (50 bp) 1
gcctttccagctcacactgcacacaggggcttgggcctgctgccgggccaGTCAGACACGCAACAGGGGATAGGCAAGGCACACAGGGGATAGG
>N_chr2-84220368_+ (45 bp) 2
gatcctgtgatcaagcagcaaaggatacgaaatcctctcacccttGTCAGACACGCAACAGGGGATAGGCAAGGCACACAGGGGATAGG
>N_chr3-89096155_+ (142 bp) 0
aatCttatttatgtggtaaaagtTccctagTtttcacacttagctttcaattatcaattaatcactctgagcctctccctttcttttttctaaggcaatagcacttatctgacccacaagttttatgtccttataggtacctGTCAGACACGCAACAGGGGATAGGCAAGGCACACAGGGGATAGG
>N_chr9-39579388_- (65 bp) 1
cttttaacagaggaagaaaattgttttttcagggtatttccactcttacctcagttCcctcatatGTCAGACACGCAACAGGGGATAGGCAAGGCACACAGGGGATAGG
>N_chr13-104877950_- (45 bp) 0
atatattaggagaattgccatttgccctatctgtattttcaaactGTCAGACACGCAACAGGGGATAGGCAAGGCACACAGGGGATAGG
>N_chr9-131983479_- (64 bp) 2
aTggaacatgcctaataccagattctcaccgcagCgacagcccctgaccgtcccgtgctgcagcGTCAGACACGCAACAGGGGATAGGCAAGGCACACAGGGGATAGG
>N_chr2-230708416_- (62 bp) 3
agcactagggacggactaaggcTaggaccagatctggaggaccttgataGtattccaagggtGTCAGACACGCAACAGGGGATAGGCAAGGCACACAGGGGATAGG
>N_chr14-28378917_- (68 bp) 0
ctaggtctttactgatgtttgtctgttttatcaattgctgagagagaAttaaaatctctacctatgatGTCAGACACGCAACAGGGGATAGGCAAGGCACACAGGGGATAGG
>N_chr5-94822159_- (48 bp) 0
tgtatgaactactctcacccaacacgctacttacaacacagtatcaccGTCAGACACGCAACAGGGGATAGGCAAGGCACACAGGGGATAGG
>N_chr6-111490449_- (65 bp) 0
ggcacaatctcagctcactgaaacctctacctcctggactcaagccatcctcccacctcagcctcGTCAGACACGCAACAGGGGATAGGCAAGGCACACAGGGGATAGG
>N_chr1-231305050_- (83 bp) 3
attaataacgacaatatattaggaactcaaacaactaaatagcaaaaaaaattaataacaatttagaaatgggcaaaagttctGTCAGACACGCAACAGGGGATAGGCAAGGCACACAGGGGATAGG
>N_chr9-34321560_+ (71 bp) 1
cCtacctaaattggagggaatgtgagctgcagaggtacctatggtaggagcaatatcttgctctaatagaaGTCAGACACGCAACAGGGGATAGGCAAGGCACACAGGGGATAGG
>N_chr2-115897841_- (161 bp) 1
gtacctgaggagtttggcataaccatgaatgcaatttatagattttctTcttataaaatcagcttttgccaaagataaacccataaaagttaagaatagaaaaaaaataAcaaatagaacagacactatgtaaggtattcttgctgatgaagacagtcataGTCAGACACGCAACAGGGGATAGGCAAGGCACACAGGGGATAGG
>N_chr1-57418830_+ (52 bp) 0
TctaagatagtcttctactagctttgttcctagaCaacaatgacaaaatatAGTCAGACACGCAACAGGGGATAGGCAAGGCACACAGGGGATAGG
>N_chr11-21248880_- (31 bp) 0
ggtctgctttatgaccAagaacatggtttatGTCAGACACGCAACAGGGGATAGGCAAGGCACACAGGGGATAGG
>N_chr2-73371778_+ (56 bp) 0
ggaaggcgtggggcgtgtgccagttacaaaagactgtcttAaatcccGgggtagtgGTCAGACACGCAACAGGGGATAGGCAAGGCACACAGGGGATAGG
>N_chr17-63674038_+ (52 bp) 0
cagaggattttttttccccccgagatggagtcttgctctgttgcccagagctGTCAGACACGCAACAGGGGATAGGCAAGGCACACAGGGGATAGG
>N_chr8-111177567_+ (45 bp) 2
attcctgggtttacaacatggctcatcatttaatccttttgcaacGTCAGACACGCAACAGGGGATAGGCAAGGCACACAGGGGATAGG
>N_chr1-113991018_- (60 bp) 0
tTcattCagttctaataatatttttgggtgcaAgtcctatgtaacctatttatctctAtaGTCAGACACGCAACAGGGGATAGGCAAGGCACACAGGGGATAGG
>N_chr20-22484784_- (35 bp) 1
agattgggttgtttctcccagatctttatttctaAGTCAGACACGCAACAGGGGATAGGCAAGGCACACAGGGGATAGG
>N_chr14-91929697_- (83 bp) 1
tagtcccagctactcagaaggcagaggtgggaggatcacttgagtctgggagattgaggctgcagtgagctgtgatcaccaccGTCAGACACGCAACAGGGGATAGGCAAGGCACACAGGGGATAGG
>N_chr17-15451060_- (65 bp) 0
ttctgtaacccagcccagcaaagtactatagatatcttcccatggtaGatatgacaatcgtatttGTCAGACACGCAACAGGGGATAGGCAAGGCACACAGGGGATAGG
>N_chr9-15264113_+ (47 bp) 0
TaagtcacatcactccctattaaaacttgaataaagtactgatttttGTCAGACACGCAACAGGGGATAGGCAAGGCACACAGGGGATAGG
>N_chr8-11069735_- (53 bp) 0
TttggggcatttgaaaaggtgaaggggtccgttgatcatccgttctcttgtgcGTCAGACACGCAACAGGGGATAGGCAAGGCACACAGGGGATAGG
>N_chr4-172208043_+ (67 bp) 0
tcaccaccatgaacaaacaaacaagaattgagcagccatgcaaaaagagggccaggcagctaaaataGTCAGACACGCAACAGGGGATAGGCAAGGCACACAGGGGATAGG
>N_chr4-12927574_+ (99 bp) 1
agacatataccccctaatgacattgctggatcatatggtaatgtatttgtaggtttttgaggaatctccatactgtttttcatagtggctttatgaaatGTCAGACACGCAACAGGGGATAGGCAAGGCACACAGGGGATAGG
>N_chr10-101261020_- (56 bp) 0
actcttagtgatttttacaatgtacaataaattactgttgattgtagtcacccCAtGTCAGACACGCAACAGGGGATAGGCAAGGCACACAGGGGATAGG
>N_chr3-110145047_- (36 bp) 0
atttgtggagatagtccccctccttatctcctgattGTCAGACACGCAACAGGGGATAGGCAAGGCACACAGGGGATAGG
>N_chr18-55266743_+ (36 bp) 0
cagccttgggagttaggaccgagaacatggctgacgGTCAGACACGCAACAGGGGATAGGCAAGGCACACAGGGGATAGG
>N_chr10-77113406_+ (72 bp) 0
tcctttcctttaccttacctgaaagctggccaaggcaagccttatgtctCtctggagtttattatcatggtAGTCAGACACGCAACAGGGGATAGGCAAGGCACACAGGGGATAGG
>N_chr9-11284382_+ (49 bp) 0
tattgtgtggttatcaaatTtctgtgtaggtcCctaagaatttgttttaGTCAGACACGCAACAGGGGATAGGCAAGGCACACAGGGGATAGG
>N_chr4-153118565_- (78 bp) 0
gtgttgtctgataaaatagctaatttccattattctgactaagtgaaaccaacccagttgtcctatagaactgatgttGTCAGACACGCAACAGGGGATAGGCAAGGCACACAGGGGATAGG
>N_chr1-44033631_- (65 bp) 0
taaggcagaactaggtgtcgaagctggtaggtgttgtcgggaaaactgaaggctaggtaaactgaGTCAGACACGCAACAGGGGATAGGCAAGGCACACAGGGGATAGG
>N_chr2-192097553_- (51 bp) 1
gcacatgcctgtaatcccagctacttgggaggctgaggctggagaattgctGTCAGACACGCAACAGGGGATAGGCAAGGCACACAGGGGATAGG
>N_chr6-32658393_- (50 bp) 3
atgtaaatataagaactttcaaaacttaaatgacgttccctGatccttctGTCAGACACGCAACAGGGGATAGGCAAGGCACACAGGGGATAGG
>N_chr4-163877749_- (52 bp) 0
taagaacatgattgctttaagaacagagggtggaataaagaaatgtagaaaaGTCAGACACGCAACAGGGGATAGGCAAGGCACACAGGGGATAGG
>N_chr3-22559087_+ (56 bp) 0
gtaacctgatccttctgattcttctccctgggagtttatCgactggacagtggggAGTCAGACACGCAACAGGGGATAGGCAAGGCACACAGGGGATAGG
>N_chr5-79048456_+ (37 bp) 1
aaatctatagtgcagaccaaattgattaatttgaagtGTCAGACACGCAACAGGGGATAGGCAAGGCACACAGGGGATAGG
>N_chr9-15275293_+ (37 bp) 0
tTatgcccagtgtatttgtttgtttactttcagtctcGTCAGACACGCAACAGGGGATAGGCAAGGCACACAGGGGATAGG
>N_chr1-238207714_+ (92 bp) 2
aatgtaaatgctttatttgggaaagcacaaattgcagttcagggaatacacatagtccaagtgctcttcagaatgtccaagaacaaagagaaGTCAGACACGCAACAGGGGATAGGCAAGGCACACAGGGGATAGG
>N_chr14-55413518_- (73 bp) 0
ttaatgtgaaccatcctctaaggatgatattccttttcaggcaaaacgcctCatctctcatattcatctgtctGTCAGACACGCAACAGGGGATAGGCAAGGCACACAGGGGATAGG
>N_chr1-33597360_- (40 bp) 0
tcattcattcagcaatattgattgagcatctactaaattcGTCAGACACGCAACAGGGGATAGGCAAGGCACACAGGGGATAGG
>N_chr6-66509001_+ (55 bp) 1
tattacaggaataccagaaacattctatagcattattgcttacagaaaacacacaGTCAGACACGCAACAGGGGATAGGCAAGGCACACAGGGGATAGG
>N_chr1-102194307_- (56 bp) 1
gattatgtttttagtaagattgctatggtagcactgtaaagtttagactggtatagGTCAGACACGCAACAGGGGATAGGCAAGGCACACAGGGGATAGG
>N_chr4-97026249_+ (146 bp) 4
tTcagtgttctcagaggtactcttaattgatctcagaagagGaattataatatgtgggTtgccttctgttgctaggttgggatcagcaaatgcctggtTtgacttcattttctcctcttggttggggtaaatgtaagacattccccGTCAGACACGCAACAGGGGATAGGCAAGGCACACAGGGGATAGG
>N_chr10-18176199_+ (52 bp) 1
agaattctgtaacttggccCtactgcttaacctgccggtgctgAAatcctcaGTCAGACACGCAACAGGGGATAGGCAAGGCACACAGGGGATAGG
>N_chr6-53909286_+ (77 bp) 0
gcttgagatatgccaggagaatggagaaataatccttttcatcctgctgaaaagtcctgaaatcaagacctccttgaGTCAGACACGCAACAGGGGATAGGCAAGGCACACAGGGGATAGG
>N_chr2-96152157_+ (58 bp) 0
ccctgctgcttcttggccaggacccctggagcactcgctgaagtctttgtcttccctgGTCAGACACGCAACAGGGGATAGGCAAGGCACACAGGGGATAGG
>N_chr6-114761979_+ (57 bp) 0
gaaatagggatgaaaagaatacaatccctgtccctgagaagcactcaagtcaggtgaGTCAGACACGCAACAGGGGATAGGCAAGGCACACAGGGGATAGG
>N_chr11-101062515_+ (63 bp) 0
tgtgttacattttgctttcttggtggaagggtgggttggtgtgtttggctgctccctacagctGTCAGACACGCAACAGGGGATAGGCAAGGCACACAGGGGATAGG
>N_chr6-167481337_- (44 bp) 0
cctggcagctagggtggggagcaagctcccgagctggcggctgtGTCAGACACGCAACAGGGGATAGGCAAGGCACACAGGGGATAGG
>N_chr1-43625324_- (54 bp) 1
ttatgtctcaggttgtattttccttgaaaatgcactgtttgcctgtggatAAgaGTCAGACACGCAACAGGGGATAGGCAAGGCACACAGGGGATAGG
>N_chr9-38549400_+ (89 bp) 1
AtTtcaagtacaggaataaatcacctcccaccaggccacacctgcaacatttggaattacaatttcccatgtgttttggtagagacacaGTCAGACACGCAACAGGGGATAGGCAAGGCACACAGGGGATAGG
>N_chr20-24108434_+ (65 bp) 1
agtcagttttacacacaccatctagaatgaacttctggaaatgtgaatctggttataccatctctGTCAGACACGCAACAGGGGATAGGCAAGGCACACAGGGGATAGG
>N_chr2-86807279_- (61 bp) 1
attaattatctTTagagtacgtctggaaaaaAaatggctaacaaagttaaatctacttctaGTCAGACACGCAACAGGGGATAGGCAAGGCACACAGGGGATAGG
>N_chr4-164674855_- (57 bp) 0
tttctcatgccaactccagaagttgacctagattgtggtgttagAaaccatgaagctGTCAGACACGCAACAGGGGATAGGCAAGGCACACAGGGGATAGG
>N_chr5-83319848_- (73 bp) 2
aaactgacttgcatttgtctttcaaaaagaagttgcctgaatcaGaaaagtatgattagttttcttttatAtAGTCAGACACGCAACAGGGGATAGGCAAGGCACACAGGGGATAGG
>N_chr15-99629763_- (49 bp) 0
cTacaaaattgggtgcttggagtcgagttgccgaattactgggataaagGTCAGACACGCAACAGGGGATAGGCAAGGCACACAGGGGATAGG
>N_chr8-4967553_- (52 bp) 11
tacctatgtaacgaaccgccatggcacccgcgtagctatgtaacaaaccactGTCAGACACGCAACAGGGGATAGGCAAGGCACACAGGGGATAGG
>N_chr1-105257081_+ (68 bp) 1
TtgtatatgtcagtttattctcaattccataaatttaaatctatagttgtatataactataaacatatGTCAGACACGCAACAGGGGATAGGCAAGGCACACAGGGGATAGG
>N_chr6-152121328_- (46 bp) 0
tcaggtgatccgcccacCttggcctcccaaagtgctgggattacagGTCAGACACGCAACAGGGGATAGGCAAGGCACACAGGGGATAGG
>N_chr7-105482457_+ (54 bp) 2
gtcccatgcacctgggtatgtgaaccctgcTaccctcctgcacaagagcccagtGTCAGACACGCAACAGGGGATAGGCAAGGCACACAGGGGATAGG
>N_chr5-149420615_+ (69 bp) 1
acctccatgggtacaggctcccagaaggttgacgatgttctcgtgctgTcccaggtggctcatgatcttGTCAGACACGCAACAGGGGATAGGCAAGGCACACAGGGGATAGG
>N_chr9-16263347_+ (63 bp) 1
tataggaAaatgcaacctgtctgcaccttcttcccaagggggccagtgaatgaatgaacgaaaGTCAGACACGCAACAGGGGATAGGCAAGGCACACAGGGGATAGG
>N_chr4-10884254_- (51 bp) 1
aacaaaacaactaaaaatgacttatgtatttcaattgacaagtaaattccaGTCAGACACGCAACAGGGGATAGGCAAGGCACACAGGGGATAGG
>N_chr13-65345709_+ (61 bp) 1
aaggaaggaaggaaagaaggaagggaaaaggcactgagggaaaaaggaaggaaggaatgacGTCAGACACGCAACAGGGGATAGGCAAGGCACACAGGGGATAGG
>N_chr7-80756779_+ (52 bp) 3
gcaaaaaaaaaaaaattagccagtcatggtggctggcacctgtagccccagcGTCAGACACGCAACAGGGGATAGGCAAGGCACACAGGGGATAGG
>N_chr9-20643918_+ (45 bp) 1
gcgattctcctgcctcagcctgctgagtagctggaactacagAcgGTCAGACACGCAACAGGGGATAGGCAAGGCACACAGGGGATAGG
>N_chr14-62932949_- (57 bp) 1
tgagtattaagtaaatctcaaatatctgaaaacggtgtactgacttctctttctcccGTCAGACACGCAACAGGGGATAGGCAAGGCACACAGGGGATAGG
>N_chr1-226649157_+ (41 bp) 1
tagcagtgacccatcggtggcGctgtagaaagagagatgtcGTCAGACACGCAACAGGGGATAGGCAAGGCACACAGGGGATAGG
>N_chr5-62020527_- (42 bp) 1
cctgtctactgagccctttaaAcaggcattcctatatttcatGTCAGACACGCAACAGGGGATAGGCAAGGCACACAGGGGATAGG
>N_chr14-71607896_- (38 bp) 1
tagtaaggtacaacacatgcttactcaatgaatcatcaGTCAGACACGCAACAGGGGATAGGCAAGGCACACAGGGGATAGG
>N_chr5-35778275_- (79 bp) 0
atttgtataatttaaaatatacaaatctgatatttgcataatctgttagttgagtaaaatttacaagttcttactgtgtGTCAGACACGCAACAGGGGATAGGCAAGGCACACAGGGGATAGG
>N_chr4-190006491_- (36 bp) 1
ctctatggaaatgagcatggcaattaaaaaaattaaGTCAGACACGCAACAGGGGATAGGCAAGGCACACAGGGGATAGG
>N_chr11-124092785_- (41 bp) 1
tcctttccagcatatgaccccCcagctttactattccaaaAGTCAGACACGCAACAGGGGATAGGCAAGGCACACAGGGGATAGG
>N_chr5-74243556_- (65 bp) 0
aaggggtcgggggatttccccccccagccaagggaagccgtgagagactgtactgggaggaatgGTCAGACACGCAACAGGGGATAGGCAAGGCACACAGGGGATAGG
>N_chr16-62467430_+ (47 bp) 2
agaaagtagccatgccagtacctgtaacacagggggggtttaatacaGTCAGACACGCAACAGGGGATAGGCAAGGCACACAGGGGATAGG
>N_chr1-105236348_+ (38 bp) 2
agaatcacataaaaattctataattgaaaagtaaaataGTCAGACACGCAACAGGGGATAGGCAAGGCACACAGGGGATAGG
>N_chr10-109608212_- (73 bp) 0
agcctattgcaattgccttcagtagagttttccttgcgacttggctctatctaatgcattTtttgacacttatGTCAGACACGCAACAGGGGATAGGCAAGGCACACAGGGGATAGG
>N_chr1-12199407_+ (97 bp) 1
atgggccaggcttgcagcttctcttgcccatttctttaatcaggacagaacatgtggtttggcTgagctaggaccagcctgggtagagaaggaatgtGTCAGACACGCAACAGGGGATAGGCAAGGCACACAGGGGATAGG
>N_chr4-154742519_+ (66 bp) 0
ttcatgtaagaaaagtcttgcctacttaagtatctctgttatatcctagaacagaatctataattgGTCAGACACGCAACAGGGGATAGGCAAGGCACACAGGGGATAGG
>N_chr12-63323363_+ (52 bp) 0
taaagtgttagatgcacagatactcacaacatttttcaaatggaaaagaattGTCAGACACGCAACAGGGGATAGGCAAGGCACACAGGGGATAGG
>N_chr6-140849187_- (59 bp) 0
ttaacacatattctaaatatccttcatacttcacattttccccatttctctaaaaagtgGTCAGACACGCAACAGGGGATAGGCAAGGCACACAGGGGATAGG
>N_chr6-33189259_+ (37 bp) 1
atccacctaggacacccTtagaaagtgctgttctcatGTCAGACACGCAACAGGGGATAGGCAAGGCACACAGGGGATAGG
>N_chr19-61737535_- (79 bp) 1
atgggaaagagagatcctcctcttccaaacataAcccaccccaactggagaaactgaaggtctgtttgtgggagaagttGTCAGACACGCAACAGGGGATAGGCAAGGCACACAGGGGATAGG
>N_chr13-37864175_+ (140 bp) 1
TTttttgttattagctactggggtgggtagagtaatatcatcaggtCggggcaggattaggcagttctgagctcagactcttcttgtgtggggcttgctTccaccactgtaggggatgtgggggtggttctcaggccaatGTCAGACACGCAACAGGGGATAGGCAAGGCACACAGGGGATAGG
>N_chr2-184073360_- (39 bp) 0
aaaattttagggaaatgcttcagaacatttgggcaaataGTCAGACACGCAACAGGGGATAGGCAAGGCACACAGGGGATAGG
>N_chr1-36176555_- (119 bp) 0
aggttGgaaaTaattcgtatgataaatatatggacagacggatggGtgtctgggaagatatacaagaaagagttaacaatggtttcatctggaggataggatcatactttcatcttctaGTCAGACACGCAACAGGGGATAGGCAAGGCACACAGGGGATAGG
>N_chr11-20091564_- (48 bp) 0
tccaagctccttttcttaagcctcaattatctaatggtaaaatgatttGTCAGACACGCAACAGGGGATAGGCAAGGCACACAGGGGATAGG
>N_chr16-64093037_- (41 bp) 0
cttttgttttaaaaagtgactttgcattttgcatgttgaaaGTCAGACACGCAACAGGGGATAGGCAAGGCACACAGGGGATAGG
>N_chr6-102238827_+ (95 bp) 1
agattttggggaaatcaaaagtatctcCcaatagggaaaataaatgaaacaactagttGaggatacatagaactcataggcctacatttgaaggcGTCAGACACGCAACAGGGGATAGGCAAGGCACACAGGGGATAGG
>N_chr18-11298565_- (59 bp) 0
gtcaccagctcttgcaggatgccgccagcaccaataagctttctttcaaaacaacttgcGTCAGACACGCAACAGGGGATAGGCAAGGCACACAGGGGATAGG
>N_chr19-24053404_+ (55 bp) 0
aattgcaaggacagttgcacaggtgtctctgaatgcttagacagcctggcctttcGTCAGACACGCAACAGGGGATAGGCAAGGCACACAGGGGATAGG
>N_chr18-13757794_+ (52 bp) 0
aacagactttaaaccaacaaacatgaagagaccagggcattacacaatgattGTCAGACACGCAACAGGGGATAGGCAAGGCACACAGGGGATAGG
>N_chr2-46860188_- (105 bp) 1
atactttctccacaggattgctgtgagccctgaagccaagataccaggtactattagaaactggctttcaacctttcagataatgtctttttgaagttacaagttGTCAGACACGCAACAGGGGATAGGCAAGGCACACAGGGGATAGG
>N_chr4-9287373_- (128 bp) 5
atatatatgtatatatagtggtgcagtagtacaatcatagctcattgTaTccttgaacttctgggcttaagtgactctgccacctcaggctcttgagtagctggggccacaggcatgtgccaccattcGTCAGACACGCAACAGGGGATAGGCAAGGCACACAGGGGATAGG
>N_chr2-12384959_+ (50 bp) 2
cggccaggcgcagtggctcacgcctgtaatcccagcactttgggaggtcaGTCAGACACGCAACAGGGGATAGGCAAGGCACACAGGGGATAGG
>N_chr1-194490085_- (35 bp) 0
atatatcatttagcttttcctaatataaatgagtAGTCAGACACGCAACAGGGGATAGGCAAGGCACACAGGGGATAGG
>N_chr7-90720870_+ (56 bp) 0
ctttgtagattctggatattagccctttgtcagatggataggttgcaaacattttcGTCAGACACGCAACAGGGGATAGGCAAGGCACACAGGGGATAGG
>N_chr2-224135358_+ (77 bp) 0
cacagataagtgacttgtcctctttgtgcTtcggttgcctcatccataaagtagaaataacaatagctatatcaaaaGTCAGACACGCAACAGGGGATAGGCAAGGCACACAGGGGATAGG
>N_chr4-53479512_+ (53 bp) 0
ttTtTTttatTTGtccaatcctacccatccaccataaggtaaccattataaatGTCAGACACGCAACAGGGGATAGGCAAGGCACACAGGGGATAGG
>N_chr5-94334980_- (35 bp) 0
ggatgcaaaaatggtctctgtcttcatactattttGTCAGACACGCAACAGGGGATAGGCAAGGCACACAGGGGATAGG
>N_chr15-41986905_+ (53 bp) 0
ctggagtgcagtggcatgatcatagctcactgtagcctcgacctcctAgactgGTCAGACACGCAACAGGGGATAGGCAAGGCACACAGGGGATAGG
>N_chr1-13602410_- (47 bp) 0
ttattcatctggggaaatctgaagcaaataggcaaaatgttaacaatGTCAGACACGCAACAGGGGATAGGCAAGGCACACAGGGGATAGG
>N_chr13-67575983_+ (43 bp) 0
caacaaatgaatgacggttatgtgtgctaggtttatgctAgAaGTCAGACACGCAACAGGGGATAGGCAAGGCACACAGGGGATAGG
>N_chr6-9874974_- (50 bp) 1
attgaatcatgggggcagtttcccccttcctgtcctcccgatagtgaAttGTCAGACACGCAACAGGGGATAGGCAAGGCACACAGGGGATAGG
>N_chr5-175087370_- (47 bp) 0
gttacaatcttatgatgcctcttggcatgcatAccttAatAaaccaaGTCAGACACGCAACAGGGGATAGGCAAGGCACACAGGGGATAGG
>N_chr14-55488648_- (47 bp) 0
aaatggagtattaatatccatgaggcttccctatgatgctgcaggagGTCAGACACGCAACAGGGGATAGGCAAGGCACACAGGGGATAGG
>N_chr3-49441216_+ (54 bp) 0
cccaactgtggccagggacaaaatgacccctaacttctattttggttcactattGTCAGACACGCAACAGGGGATAGGCAAGGCACACAGGGGATAGG
>N_chr1-232506748_- (41 bp) 2
gatgccaaggcgggcagatcacttgaggtcaggagttcaaAGTCAGACACGCAACAGGGGATAGGCAAGGCACACAGGGGATAGG
>N_chr7-80664925_- (53 bp) 1
atttcgcagacagaaagaaacaaatacccgcttgctgagggacaggatgctcaGTCAGACACGCAACAGGGGATAGGCAAGGCACACAGGGGATAGG
>N_chr15-93896477_+ (86 bp) 4
gatgtaaaactaacgtctccattcatttataaataaaaaagaacaaaaaTtttaaatCtatcaaaaaaagatgtttttagcatattGTCAGACACGCAACAGGGGATAGGCAAGGCACACAGGGGATAGG
>N_chr10-16315643_- (59 bp) 0
tatccatggctagtgttgcaagccagtttggtttttctctcAgctattgtgacccctgtGTCAGACACGCAACAGGGGATAGGCAAGGCACACAGGGGATAGG
>N_chr2-65675467_+ (81 bp) 3
aacctccgcctcccaggttcaagcaattctattgcctcagcctcctaagtagctgggatcacaggcatgcaccaccatgccGTCAGACACGCAACAGGGGATAGGCAAGGCACACAGGGGATAGG
>N_chr5-166578247_- (46 bp) 0
ggaaaagcaacaagttgttttcttttattcatttattttttcttttGTCAGACACGCAACAGGGGATAGGCAAGGCACACAGGGGATAGG
>N_chr1-208789319_- (71 bp) 1
cagagaaccatggactTtgaatataaacctccccacaataccacactctgccaatccatccttcacaggtaGTCAGACACGCAACAGGGGATAGGCAAGGCACACAGGGGATAGG
>N_chr12-4545765_- (90 bp) 2
agatggaggaggacacacaaagaacataaatatgaaagaacattgtCttttccaAaaattAtgagcactgtccttggacattgcTgatggGTCAGACACGCAACAGGGGATAGGCAAGGCACACAGGGGATAGG
>N_chr9-17791241_- (55 bp) 2
ctccacAaaagttttattcagtgtgtgagcccaaagaacacttcagttgaggaaaGTCAGACACGCAACAGGGGATAGGCAAGGCACACAGGGGATAGG
>N_chr2-225596744_- (38 bp) 0
tgatactttcttgaaacagttattactgtggatAAAcaGTCAGACACGCAACAGGGGATAGGCAAGGCACACAGGGGATAGG
>N_chr20-18766620_+ (77 bp) 1
TtttgattggacaagagactgatttctgtaacttactcctgattaaagaccattgacaacagaccggctctggctAgGTCAGACACGCAACAGGGGATAGGCAAGGCACACAGGGGATAGG
>N_chr10-81873403_- (39 bp) 3
actgtgcgccactgcgctccagcctgggcaacagagtgaGTCAGACACGCAACAGGGGATAGGCAAGGCACACAGGGGATAGG
>N_chr5-41349919_- (75 bp) 0
tgtattcatctctgacctccccaatccgtagttttgcagggtttgtgatgaTaccatgttaaatcagaatacaaaGTCAGACACGCAACAGGGGATAGGCAAGGCACACAGGGGATAGG
>N_chr8-20286614_- (62 bp) 1
agttagcctttcaaaatactgccacccctaagcctctcttatataaaaattctggaatcacaGTCAGACACGCAACAGGGGATAGGCAAGGCACACAGGGGATAGG
>N_chr2-154182303_+ (89 bp) 2
tttttggtgtcagagtaatactggccttgtatcagtttggaagtattccctcctcttttatttttggaaaagtttgggtaggatagctaGTCAGACACGCAACAGGGGATAGGCAAGGCACACAGGGGATAGG
>N_chr15-34740284_- (41 bp) 1
gatggccaaggcacttatactcagtccctgcagagctcaacGTCAGACACGCAACAGGGGATAGGCAAGGCACACAGGGGATAGG
>N_chr12-54555037_+ (74 bp) 1
ctcctgggttcaagcgattcccctgcctcagcccaagtagctgggattacatgcgcacgccaccacacccggctGTCAGACACGCAACAGGGGATAGGCAAGGCACACAGGGGATAGG
>N_chr7-101707425_+ (107 bp) 0
aatacaaaaaaactagccaggcatggtggcacatgcctgtaatcccagctacttgggaggctgaggcaggagaatcgcttgaacccAggaggcaAaggttgcagtgaGTCAGACACGCAACAGGGGATAGGCAAGGCACACAGGGGATAGG
>N_chr17-16139595_- (35 bp) 0
tcactggagccttgacttccaAgctcaagtgatccGTCAGACACGCAACAGGGGATAGGCAAGGCACACAGGGGATAGG
>N_chr12-19095430_+ (37 bp) 0
atgTgctgtttgtttttctgttcttgtgttagtttAcGTCAGACACGCAACAGGGGATAGGCAAGGCACACAGGGGATAGG
>N_chr2-192752962_- (62 bp) 1
tttctgaaacttactgattgttacaagcatctcatttttaatactttattttgctaatggcaGTCAGACACGCAACAGGGGATAGGCAAGGCACACAGGGGATAGG
>N_chr10-30015662_- (67 bp) 1
agtgaggaatattgataaagtaagaagcagtgcggtatttccagaggttaaatgcaaaccgattcatGTCAGACACGCAACAGGGGATAGGCAAGGCACACAGGGGATAGG
>N_chr8-66762075_- (83 bp) 1
atctcaaaaaaaaaaaaaaaaagtattctttaagattacaaagctgtatatatttattatgtttgaaatatgtgcagtggttcGTCAGACACGCAACAGGGGATAGGCAAGGCACACAGGGGATAGG
>N_chr6-53819606_- (73 bp) 0
taagaaagtctgccctagattcttgaatagcaagatcctactatgcgataataccacttctcacataatcagaGTCAGACACGCAACAGGGGATAGGCAAGGCACACAGGGGATAGG
>N_chr7-113431013_- (72 bp) 0
ttcattgtatagatctttcaccttcctggttagttgtattcctaggtatttgattcgttttatggcaattgtGTCAGACACGCAACAGGGGATAGGCAAGGCACACAGGGGATAGG
>N_chr4-154860371_+ (71 bp) 3
aaTtgttttatgcatcatcaaAtatagtttttatttgcattaggcagggtttcagaGagagctAaaaggttGTCAGACACGCAACAGGGGATAGGCAAGGCACACAGGGGATAGG
>N_chr18-64060310_+ (98 bp) 3
TagtttagtctcgaaaaggggcatgagggaactcttcagtgggagggaggataaaatattatctgtgttaattatggtggttatatgactgtacttatGTCAGACACGCAACAGGGGATAGGCAAGGCACACAGGGGATAGG
>N_chr8-47960240_- (64 bp) 0
ctacaggacctctgctagaagggctgacactttctgtagatagggatcaagtggccttgctgtAGTCAGACACGCAACAGGGGATAGGCAAGGCACACAGGGGATAGG
>N_chr10-8549346_+ (83 bp) 0
attctctgtactatggagatatttatTttctagtgccatggagaggatttagaatcatggtgtatgaattgtttagcacatccGTCAGACACGCAACAGGGGATAGGCAAGGCACACAGGGGATAGG
>N_chr18-14547467_+ (43 bp) 3
cagccaggtgcagtggctagtgcctgtaatcccagcaatttAAGTCAGACACGCAACAGGGGATAGGCAAGGCACACAGGGGATAGG
>N_chr2-190591179_+ (60 bp) 0
cttcagcTattatttatttaaatagttttctggcttcttttctctcctgtttctggaaatGTCAGACACGCAACAGGGGATAGGCAAGGCACACAGGGGATAGG
>N_chr10-25923237_- (47 bp) 0
atgtgcaaaatacagcatcaacatccaatcagactgaagtcttgaggGTCAGACACGCAACAGGGGATAGGCAAGGCACACAGGGGATAGG
>N_chr17-43863058_- (55 bp) 0
tgctgccacgctgccgcgattctcccaaatgttggtgtccttatattgcttattgGTCAGACACGCAACAGGGGATAGGCAAGGCACACAGGGGATAGG
>N_chr17-13267993_- (123 bp) 4
taagtattcagtcaataagcaaatgaataaCtatactacTtcagatcacttaccaccatcactaatccccaaaatttcactctgaacAcgtccccctggatcgtttataaAagtgcGttattcGTCAGACACGCAACAGGGGATAGGCAAGGCACACAGGGGATAGG
>N_chr13-32117965_+ (46 bp) 0
tcacccctttttccgttaacatttgtctcccaaaacatcactgtccGTCAGACACGCAACAGGGGATAGGCAAGGCACACAGGGGATAGG
>N_chr8-96906177_+ (46 bp) 1
TttaatactgctcactctttgggtccacactgcttttatgagctatGTCAGACACGCAACAGGGGATAGGCAAGGCACACAGGGGATAGG
>N_chr10-116469458_+ (42 bp) 0
tTtggctgaagtcaggctccctgctttagcattctggtggccGTCAGACACGCAACAGGGGATAGGCAAGGCACACAGGGGATAGG
>N_chr6-134727643_- (99 bp) 0
gataaagaaagaagttacttgtgaagtcgagagacctaaacaggatgttaagggtgctccagaaaccaaaaaagctgttCtttcctaatgaagagggaaGTCAGACACGCAACAGGGGATAGGCAAGGCACACAGGGGATAGG
>N_chr19-8526714_- (44 bp) 2
TagaagctgatagcgtcggtgagccaggtgccgcatccccgtgcGTCAGACACGCAACAGGGGATAGGCAAGGCACACAGGGGATAGG
>N_chr2-28123574_+ (66 bp) 1
tacaatcctgttgtggaaaatatatatattagatttgtgataaccaagcataattaatttgattttGTCAGACACGCAACAGGGGATAGGCAAGGCACACAGGGGATAGG
>N_chr7-119871594_- (88 bp) 1
atgaaaattagtaaagggtgctttgtacctcagGaacagctgaaagctaagtactaacaatactaaagatcTtatatttcacctctaaGTCAGACACGCAACAGGGGATAGGCAAGGCACACAGGGGATAGG
>N_chr9-74600350_+ (95 bp) 2
TcagacGtgctttacaagacatcttgaaaggagcactaaatggagtaaggaaagactatttgcagctaatacaaaaAcatacttaaatacacaAaGTCAGACACGCAACAGGGGATAGGCAAGGCACACAGGGGATAGG
>N_chr13-80319980_- (66 bp) 1
aactgcctttattcacaaatgacatgattgtctGtatagaaaatccAaaagaatcaatctggaattGTCAGACACGCAACAGGGGATAGGCAAGGCACACAGGGGATAGG
>N_chr6-6829077_+ (67 bp) 0
gagctgtggttgtaccactacactccagcctgggcaacagagtgagaccctgtctcaaaaagaaaagGTCAGACACGCAACAGGGGATAGGCAAGGCACACAGGGGATAGG
>N_chr10-87189518_+ (56 bp) 2
tctccacttttatgatgagggaactaaaatttaggaaagcaacttggccaAgaccgGTCAGACACGCAACAGGGGATAGGCAAGGCACACAGGGGATAGG
>N_chr4-32852492_+ (55 bp) 0
catatctatttgatttgtacatagagctaaactaaGaaatcaCcatcaggtagaaGTCAGACACGCAACAGGGGATAGGCAAGGCACACAGGGGATAGG
>N_chr14-94446481_+ (73 bp) 0
gaaggaaggaaaggattgaataagaattagtgccctaaatggtgggaccccgtccctctccccttcaggctccGTCAGACACGCAACAGGGGATAGGCAAGGCACACAGGGGATAGG
>N_chr3-65853628_+ (86 bp) 1
gaggcagaaacaaacagaaatgtgagctcagatttgtagcttttagcctgaaagtaaaactAcaatcattgttcctttccccaggtGTCAGACACGCAACAGGGGATAGGCAAGGCACACAGGGGATAGG
>N_chr10-1597430_+ (60 bp) 1
attattctggtttctttatacaaaagacacaagaaacctcttatCgtgtctttttctgttGTCAGACACGCAACAGGGGATAGGCAAGGCACACAGGGGATAGG
>N_chr15-32973725_+ (44 bp) 1
aaaaaaatTTtgatagcaaacCcagaaaaatgatgcattacaGTCAGACACGCAACAGGGGATAGGCAAGGCACACAGGGGATAGG
>N_chr21-34704287_+ (37 bp) 1
gtCtcagttctgttttaagatattgtcctaagcccccGTCAGACACGCAACAGGGGATAGGCAAGGCACACAGGGGATAGG
>N_chr1-59058769_+ (73 bp) 1
gtttTaTTatgttggccaggctggtctcgaactcccgacctcagatgatccacctgctttggcctcccaaaatGTCAGACACGCAACAGGGGATAGGCAAGGCACACAGGGGATAGG
>N_chr2-147092575_+ (41 bp) 1
aattaaactaaagcacttctgcatatcaaaagaaactatcaGTCAGACACGCAACAGGGGATAGGCAAGGCACACAGGGGATAGG
>N_chr22-30126242_+ (47 bp) 1
cctggatagtgtgtgattcTattgcgtgcggccctCagagcgctttaGTCAGACACGCAACAGGGGATAGGCAAGGCACACAGGGGATAGG
>N_chr10-101748047_- (72 bp) 1
TtcctgagctcaggcaatccacccacctcagcctcccaaagtgttgggattacaggcgtgagccactacgccGTCAGACACGCAACAGGGGATAGGCAAGGCACACAGGGGATAGG
>N_chr6-76075326_- (43 bp) 0
catctcccttgtatctacgtattttctctcttacagtcaggacGTCAGACACGCAACAGGGGATAGGCAAGGCACACAGGGGATAGG
>N_chr7-149564520_- (57 bp) 2
TttgcatttacttactttacatgatgtgcctacaaatatacAacgGtcaatcataAAGTCAGACACGCAACAGGGGATAGGCAAGGCACACAGGGGATAGG
>N_chr3-144182636_+ (80 bp) 1
ggacttgtcggctagggctgccataacaaagtaccatagactgcgtggcttaaacaactggtatttattttctcacagttGTCAGACACGCAACAGGGGATAGGCAAGGCACACAGGGGATAGG
>N_chr5-152585305_+ (60 bp) 2
cttttttgctttcacttcgtttaataagcaacccaaaacatttgtcctgtacaggctcctGTCAGACACGCAACAGGGGATAGGCAAGGCACACAGGGGATAGG
>N_chr18-44427019_- (74 bp) 2
cccaggctgaagtacagtggtttgatcacagctcaccgcaacctccacctcccaggctgaagtgatcctcctacGTCAGACACGCAACAGGGGATAGGCAAGGCACACAGGGGATAGG
>N_chr4-88362916_- (60 bp) 0
accagcctggTcaacatggtaaaaccctgtctctactaaaaatgcaaaaattagccgAAcGTCAGACACGCAACAGGGGATAGGCAAGGCACACAGGGGATAGG
>N_chr16-59390984_- (45 bp) 0
tttattttccaaagaatttaatatttgggGgggggcaaggattacGTCAGACACGCAACAGGGGATAGGCAAGGCACACAGGGGATAGG
>N_chr6-98958678_+ (39 bp) 0
gttttattctattcaggccttcaacaatttggatgaggtGTCAGACACGCAACAGGGGATAGGCAAGGCACACAGGGGATAGG
>N_chr15-95150318_- (43 bp) 1
tgtccttcattTtgacgtttgaattaaactctttgattcatggGTCAGACACGCAACAGGGGATAGGCAAGGCACACAGGGGATAGG
>N_chr3-190625962_+ (62 bp) 0
gtctgggctgggataatttggtttgaggcagtggttgtccactatggctatacatgagaatcGTCAGACACGCAACAGGGGATAGGCAAGGCACACAGGGGATAGG
>N_chr17-51610521_+ (40 bp) 0
tgTagaTttaggtgaactgggcctggattaaactctgatgGTCAGACACGCAACAGGGGATAGGCAAGGCACACAGGGGATAGG
>N_chr9-38728584_+ (74 bp) 2
tagaaagtaggctcttaatcaggaatccttaggcaCgatttgaagattttaatgtgttttttatttcattgcCaGTCAGACACGCAACAGGGGATAGGCAAGGCACACAGGGGATAGG
>N_chr4-100506113_+ (53 bp) 0
ttcacttctctggttgatacctaggtatttaattttatttgtggtggctataaGTCAGACACGCAACAGGGGATAGGCAAGGCACACAGGGGATAGG
>N_chr20-55486557_+ (53 bp) 0
gtgactagcttggtgttTTttacaaatgggaggtggtggctggaataggccagGTCAGACACGCAACAGGGGATAGGCAAGGCACACAGGGGATAGG
>N_chr10-83230712_- (48 bp) 1
ctccttaacgatctttttagatcagggctcagcagtctcaaaacccttGTCAGACACGCAACAGGGGATAGGCAAGGCACACAGGGGATAGG
>N_chr14-39713502_+ (56 bp) 1
tggatattagccctttgtcagatgagtagattgcaaaaattttctcccattctAtcGTCAGACACGCAACAGGGGATAGGCAAGGCACACAGGGGATAGG
>N_chr1-161450802_+ (49 bp) 0
TcatacttcacttcagggtgaatccCtcagaaacgaacaccttcacattGTCAGACACGCAACAGGGGATAGGCAAGGCACACAGGGGATAGG
>N_chr1-189779646_- (61 bp) 2
agacagctcaaattatccactgtagtcttctcatatgtcctgcagagcttcatcctcttttGTCAGACACGCAACAGGGGATAGGCAAGGCACACAGGGGATAGG
>N_chr18-23958553_+ (49 bp) 0
acttaagtactctgatctactacttcgatatcttggtatttaaaagagaGTCAGACACGCAACAGGGGATAGGCAAGGCACACAGGGGATAGG
>N_chr9-16336124_+ (56 bp) 0
aGttcaggagggaggggttttctctcagagtactttcaaagaaaataggaactggAGTCAGACACGCAACAGGGGATAGGCAAGGCACACAGGGGATAGG
>N_chr4-143739649_+ (53 bp) 1
tgtctggggctgtcagtagtgacAccataccacaAccactaccaataccagtaGTCAGACACGCAACAGGGGATAGGCAAGGCACACAGGGGATAGG
>N_chr2-32656832_+ (100 bp) 1
ttcacaaaataatccatttttccTttacagtgtatacccacagaaagtggccttagtttaattttaacactgactcaaagctccccaccccacctgtctgGTCAGACACGCAACAGGGGATAGGCAAGGCACACAGGGGATAGG
>N_chr7-67794938_+ (86 bp) 1
gtcttccatcaaggtctcCccccgtggaattttgcccgtagcactgccggcatttgctcggtgactaactcatcatActtccatgaGTCAGACACGCAACAGGGGATAGGCAAGGCACACAGGGGATAGG
>N_chr6-1917618_- (48 bp) 0
gttacttctggtgccattttcttatacagaaatcatgacagatttttcGTCAGACACGCAACAGGGGATAGGCAAGGCACACAGGGGATAGG
>N_chr4-174019382_- (73 bp) 1
ttattcactatcatgagaacagcataggaaagaaccacctccatgattcaattGcctcccactgggtccctccGTCAGACACGCAACAGGGGATAGGCAAGGCACACAGGGGATAGG
>N_chr10-118136356_- (48 bp) 0
agctgattggcaagtcacttatcaaagatcctaggtagagtgacttcaGTCAGACACGCAACAGGGGATAGGCAAGGCACACAGGGGATAGG
>N_chr4-141739726_- (54 bp) 1
gaaagtataagcctttctccttatgagatagtctagagagtgccttatttacacGTCAGACACGCAACAGGGGATAGGCAAGGCACACAGGGGATAGG
>N_chr1-64320468_- (49 bp) 2
tcatatggattactgccacgaacttattcccttctctggcttgtcttccGTCAGACACGCAACAGGGGATAGGCAAGGCACACAGGGGATAGG
>N_chr3-7863614_- (53 bp) 2
ttgatgcacagatgaAaaatcaatgtccagcaggaattcctcatgatgttcttGTCAGACACGCAACAGGGGATAGGCAAGGCACACAGGGGATAGG
>N_chr7-13566470_+ (66 bp) 1
TtaagtaacaattggctattaaaaattaagcagcaaatgcacagaccttattttctcagaataataGTCAGACACGCAACAGGGGATAGGCAAGGCACACAGGGGATAGG
>N_chr9-2816307_- (103 bp) 2
aaaataatttcctgatggtagccacccacgtaagcttatggtttgatgaccatagcagcaccttctCttttggagatttttcttacttcctgaaaaatacaAtGTCAGACACGCAACAGGGGATAGGCAAGGCACACAGGGGATAGG
>N_chr6-56502422_+ (40 bp) 0
tctgcaccatatctttatcctccctggagctcaaaacGttGTCAGACACGCAACAGGGGATAGGCAAGGCACACAGGGGATAGG
>N_chr3-146000153_+ (60 bp) 2
aagaTattttattctttcttatggctgcacgatattccatggtgtatatgtaccacatttGTCAGACACGCAACAGGGGATAGGCAAGGCACACAGGGGATAGG
>N_chr3-36079988_+ (58 bp) 0
tagcagggacttgatcataccttctgagtcttaattccttagagaacaagaacttcctGTCAGACACGCAACAGGGGATAGGCAAGGCACACAGGGGATAGG
>N_chr13-92687709_+ (44 bp) 0
gattatagatattagtcctttgtcagatgcatagtttgcaaatcGTCAGACACGCAACAGGGGATAGGCAAGGCACACAGGGGATAGG
>N_chr2-122131202_+ (70 bp) 3
ccttcgcctcccaggttcaagcaattctcctgcctcagcctcctgagtagctgggattacaggtgcgtgtGTCAGACACGCAACAGGGGATAGGCAAGGCACACAGGGGATAGG
>N_chr15-33097737_- (38 bp) 1
ccagctacttgggagcctgaggcaggagaatTacttgaGTCAGACACGCAACAGGGGATAGGCAAGGCACACAGGGGATAGG
>N_chr10-67582372_- (60 bp) 0
taggcatagtttgcacagcattttgaaaattaccaagaatcttagtttaaaaacttatacGTCAGACACGCAACAGGGGATAGGCAAGGCACACAGGGGATAGG
>N_chr7-33354391_+ (63 bp) 1
ttgtggctagattttttcacttagcatcatgttttcaaggttcacccatgttgtggcatgtaaGTCAGACACGCAACAGGGGATAGGCAAGGCACACAGGGGATAGG
>N_chr6-141803436_- (62 bp) 0
tgattttgatgaaagtatccaattgaaagggacaaaggatagtcttttcaaaataaaataatGTCAGACACGCAACAGGGGATAGGCAAGGCACACAGGGGATAGG
>N_chr20-54405866_- (73 bp) 0
gcatggcacttttggccaacatcTtctctgtgtcaagtatctttatcgaagcatcagcagacccagtagctatGTCAGACACGCAACAGGGGATAGGCAAGGCACACAGGGGATAGG
>N_chr4-14701035_- (53 bp) 1
agaggaaaagcctcagatcaataatctaagctctcatctcatgaactgggaAaGTCAGACACGCAACAGGGGATAGGCAAGGCACACAGGGGATAGG
>N_chr12-116841126_- (56 bp) 4
TccagctactttttaaaatttttgttctttgtagagacaccagagcatggcagggtGTCAGACACGCAACAGGGGATAGGCAAGGCACACAGGGGATAGG
>N_chr1-99307521_+ (82 bp) 0
ggcacaggattcgtaagcTcaaggaattctagagggggaggcagtagcagcagacaaatggcacactgcCaaaaatgcctttGTCAGACACGCAACAGGGGATAGGCAAGGCACACAGGGGATAGG
>N_chr11-28101835_+ (75 bp) 0
attttatcaaattacatgctaatttaggcatatattttttatctttgtcctatttggcctgtgtcatctAtaataGTCAGACACGCAACAGGGGATAGGCAAGGCACACAGGGGATAGG
>N_chr2-56892092_- (84 bp) 2
gctgataaagacatacccgagactaggcaatttacaaaagaaagaggtttaattggactcacagttccatgtggctggggaggcGTCAGACACGCAACAGGGGATAGGCAAGGCACACAGGGGATAGG
>N_chr13-36830903_+ (81 bp) 0
aaacactttaaatagctccccaaattcaaaaggactataatatccttattttcaacttggaaaatagatctaccctacctgGTCAGACACGCAACAGGGGATAGGCAAGGCACACAGGGGATAGG
>N_chr9-15680291_- (71 bp) 0
tccttactgtttcattgctttcttcattattttgtcagtaccaaactcttaattgtggtaactttatatttGTCAGACACGCAACAGGGGATAGGCAAGGCACACAGGGGATAGG
>N_chr5-105358317_+ (40 bp) 0
ctggtcttaccatgttcccttccccagcatcctgaaacagGTCAGACACGCAACAGGGGATAGGCAAGGCACACAGGGGATAGG
>N_chr4-165868300_+ (97 bp) 2
atgccactgctaactgatgaaggtcgtattccataaaaaccctccatcctttttcttattgatggatggctccaaaaaattctgtccctccactttcGTCAGACACGCAACAGGGGATAGGCAAGGCACACAGGGGATAGG
>N_chr9-130648725_+ (39 bp) 0
gaaagaaagaaattggccagacctgagagccaccaaactGTCAGACACGCAACAGGGGATAGGCAAGGCACACAGGGGATAGG
>N_chr2-148697191_+ (59 bp) 0
ttgaatttggtttgctagtattttgttgaggatttttgcatcactattcatcagaaataGTCAGACACGCAACAGGGGATAGGCAAGGCACACAGGGGATAGG
>N_chr10-70643268_+ (43 bp) 0
agtatggtacgtttgttataattaatgaaccaagactgatacaGTCAGACACGCAACAGGGGATAGGCAAGGCACACAGGGGATAGG
>N_chr11-55840493_+ (40 bp) 0
ctaataatgattatcttaggttatcatgccctccatctccGTCAGACACGCAACAGGGGATAGGCAAGGCACACAGGGGATAGG
>N_chr8-76048629_- (57 bp) 0
gaaagtttcaacaaacctctagaaatgCattttattcatcaatttagttttcacttaGTCAGACACGCAACAGGGGATAGGCAAGGCACACAGGGGATAGG
>N_chr7-18933621_+ (48 bp) 1
gagagggaggaaaatggctacagtttttataattagacttTcctggatGTCAGACACGCAACAGGGGATAGGCAAGGCACACAGGGGATAGG
>N_chr6-141300410_+ (73 bp) 1
tTctactgcacaccTttaccGggtgtagcccccaaattgcctttatTatggttgtctctgggagctggggaggGTCAGACACGCAACAGGGGATAGGCAAGGCACACAGGGGATAGG
>N_chr1-171981618_+ (42 bp) 0
tatcatgtttagaaagtatttgcttgaacccaggaggcggagGTCAGACACGCAACAGGGGATAGGCAAGGCACACAGGGGATAGG
>N_chr3-190062409_- (48 bp) 0
tgcaacaggcaTtgtttgaggacttttttccataaaaaaatgttttagGTCAGACACGCAACAGGGGATAGGCAAGGCACACAGGGGATAGG
>N_chr4-152307953_+ (58 bp) 0
aagtgagaaacattaagaattatataaaatagaaaaagaaaacctcttgtaatctcatGTCAGACACGCAACAGGGGATAGGCAAGGCACACAGGGGATAGG
>N_chr11-43887607_- (68 bp) 0
ttccttatcatttcttttcagcttgttttcccaaactgtggtgttgccttgcccttAagaacccagctGTCAGACACGCAACAGGGGATAGGCAAGGCACACAGGGGATAGG
>N_chr15-57584636_- (93 bp) 3
cgcccaTcccttgtcttaattctagactagacatagttgaagatagaatcagtggattcaatgatagtagcaaggaactcactcagaatgtagGTCAGACACGCAACAGGGGATAGGCAAGGCACACAGGGGATAGG
>N_chr2-120435743_- (126 bp) 3
ggacatttcatataaatgcaatcatacactatgtggtctttttgacctctttcactatgctaagtgttttccaggtttacccatgctgtagtatgtatcactacttcgttcctttttattAccaaaGTCAGACACGCAACAGGGGATAGGCAAGGCACACAGGGGATAGG
>N_chr20-14071725_- (51 bp) 0
atttgtttaagcttcctactaatcaaattttctaggatgataaccatcaagGTCAGACACGCAACAGGGGATAGGCAAGGCACACAGGGGATAGG
>N_chr4-25506314_- (71 bp) 1
ggggcaggtgcctgtggtcccctctcagacctggaaacgaggttcttagctctccacctctattcatttccGTCAGACACGCAACAGGGGATAGGCAAGGCACACAGGGGATAGG
>N_chr19-49055134_- (56 bp) 1
actttatctctctctttagatctaataatattggctttataaatctgagtgttTcaGTCAGACACGCAACAGGGGATAGGCAAGGCACACAGGGGATAGG
>N_chr8-121635491_+ (57 bp) 0
tattatgacattaAtgagaaaagaaatcgattcccggggaggtccactgcctgtAtAGTCAGACACGCAACAGGGGATAGGCAAGGCACACAGGGGATAGG
>N_chr9-27688884_- (48 bp) 2
ttagTaatTttcaccagcttcctactgagaagaaaagtaacTtgtacaGTCAGACACGCAACAGGGGATAGGCAAGGCACACAGGGGATAGG
>N_chr10-67730372_- (49 bp) 0
ttgtatgtatctaaagtgttcatgatttcaGtggaattacagattttagGTCAGACACGCAACAGGGGATAGGCAAGGCACACAGGGGATAGG
>N_chr20-30261602_+ (56 bp) 0
ttggctgtccctccttggattgagtaccagcatcacaagcctcctttcaccaacgtGTCAGACACGCAACAGGGGATAGGCAAGGCACACAGGGGATAGG
>N_chr8-56607664_- (66 bp) 2
ttcactgtgttagccaggatggtctcgatctcctgaccttgtgatccgcccgcctcagcctcccaaGTCAGACACGCAACAGGGGATAGGCAAGGCACACAGGGGATAGG
>N_chr9-133303199_+ (146 bp) 0
ggaacccatcctggcaGtggcacaggggtcaccttatccagtgctcagtgcttctttgctgctacctggttttctctcatatgtgaggggcaggtaagaagaagtgcccagtgttgtgcgagttttagaacatctaccagtaaAtAGTCAGACACGCAACAGGGGATAGGCAAGGCACACAGGGGATAGG
>N_chr2-6929238_- (104 bp) 1
tttagaagccaatctggtagacaatatactaacagacatgtatatgTacacacacaaaaaaatacaggtaggcacaagtaatgatcttttagcttttattttaaGTCAGACACGCAACAGGGGATAGGCAAGGCACACAGGGGATAGG
>N_chr18-65857579_+ (46 bp) 2
caggtcacgagagagtggcatgacatatttcaagcgctgaagggaaGTCAGACACGCAACAGGGGATAGGCAAGGCACACAGGGGATAGG
>N_chr22-31196451_- (56 bp) 1
ccgcacctggcctgctaaacattctagtatagacaggacagccccctacaaccaagGTCAGACACGCAACAGGGGATAGGCAAGGCACACAGGGGATAGG
>N_chr13-76143259_- (53 bp) 1
tgtgtcaattcatgctgttttctttttctacttattaacttttaccacactagGTCAGACACGCAACAGGGGATAGGCAAGGCACACAGGGGATAGG
>N_chr17-74483323_+ (58 bp) 0
ccgggcatggtggcaggtacctgtaatcccagctactcagaaggctgagacaggagaaGTCAGACACGCAACAGGGGATAGGCAAGGCACACAGGGGATAGG
>N_chr2-144869740_+ (81 bp) 0
tggtacttcatctttcttttcaaaaattaacccactatctctctactcatagtgaagaattaggctgttttcttgtcaactGTCAGACACGCAACAGGGGATAGGCAAGGCACACAGGGGATAGG
>N_chr14-54614093_+ (55 bp) 0
ccctgtttgaaagcagctcaccttggggatggattagaaaaatcgcaagccccaAGTCAGACACGCAACAGGGGATAGGCAAGGCACACAGGGGATAGG
>N_chr4-185155613_- (70 bp) 1
aggcaaggtcctcttaggaaaacaaaaaacacaccacttccctgcataaaatcTtccagggactgcctacGTCAGACACGCAACAGGGGATAGGCAAGGCACACAGGGGATAGG
>N_chr16-29677052_- (70 bp) 0
gagctctctgcttccacaacaggcctgttctAccctgctgagtcttctctcaAgctgagcctccctctttGTCAGACACGCAACAGGGGATAGGCAAGGCACACAGGGGATAGG
>N_chr21-16191669_+ (62 bp) 0
gatctagaaatagccccaaaagggcaaatctaagagttattggccttaaagaggtgatagagGTCAGACACGCAACAGGGGATAGGCAAGGCACACAGGGGATAGG
>N_chr18-25403630_- (74 bp) 6
gttaagttgtaggttttaagttgaatatactttctatgacattagaagcacctgagactccttcaaattgctggGTCAGACACGCAACAGGGGATAGGCAAGGCACACAGGGGATAGG
>N_chr12-37381948_- (76 bp) 0
acacttgacttgttagttctagagttagaactacagataagaccagactctaattcagctttcactgcatgtcacAGTCAGACACGCAACAGGGGATAGGCAAGGCACACAGGGGATAGG
>N_chr3-114629674_+ (56 bp) 0
gattccccaagagggggccctggagaactactctctaataataccttagctctttcGTCAGACACGCAACAGGGGATAGGCAAGGCACACAGGGGATAGG
>N_chr12-100643429_- (74 bp) 2
tgaatttgacttcctcagtttaccagtctccatcacaggtgtaaaccaggccaattactcgttacgacagatgaGTCAGACACGCAACAGGGGATAGGCAAGGCACACAGGGGATAGG
>N_chr5-86549331_+ (48 bp) 1
gctggcagcgagaatttcaacccagtgggtcttagcttgttgggctccGTCAGACACGCAACAGGGGATAGGCAAGGCACACAGGGGATAGG
>N_chr12-102827662_+ (42 bp) 1
agTacccccaaaaagaaactgtacccactaagaatcattctcGTCAGACACGCAACAGGGGATAGGCAAGGCACACAGGGGATAGG
>N_chr13-45375925_+ (106 bp) 1
aataccacttgccaagaaccatgggttgtagaaagatgaataagacagctcctgcctgtgaAgatctctcagcctgatgtgaagaaaagaaatagctgtttaaaAaGTCAGACACGCAACAGGGGATAGGCAAGGCACACAGGGGATAGG
>N_chr6-136602131_+ (38 bp) 1
agaaatagtcaaaaataattgaatgtcattatctctaAGTCAGACACGCAACAGGGGATAGGCAAGGCACACAGGGGATAGG
>N_chr17-17309308_+ (60 bp) 0
cttgaggtaaatactgcattgcctaccagttgttgtttagactttgatgaagcaacggtaGTCAGACACGCAACAGGGGATAGGCAAGGCACACAGGGGATAGG
>N_chr11-100855150_+ (65 bp) 1
atgtggtctcgccattgggtaattactgcctggactgcctcctctccttctgttgaagagtcagGTCAGACACGCAACAGGGGATAGGCAAGGCACACAGGGGATAGG
>N_chr6-55683187_- (42 bp) 0
attttcaaggtagataaaaatctaaaagttttaatatcatggGTCAGACACGCAACAGGGGATAGGCAAGGCACACAGGGGATAGG
>N_chr3-77566535_+ (114 bp) 1
aagttgatgagGtccagctactggatcctaggtaaggaagagcaaatcaatatgtaacagtgtttttggtgttaagggtcaaattgaataaattgtgtaccatattacccttacGTCAGACACGCAACAGGGGATAGGCAAGGCACACAGGGGATAGG
>N_chr18-32175320_- (56 bp) 1
tttctggggtcttggccaccttggtagttctccagagccttcaaacaaatgtttttGTCAGACACGCAACAGGGGATAGGCAAGGCACACAGGGGATAGG
>N_chr20-24730069_- (44 bp) 2
ttgcaaagttaaatatgtcaaacagcatgggtgggaGaaaaatcGTCAGACACGCAACAGGGGATAGGCAAGGCACACAGGGGATAGG
>N_chr5-52627131_+ (42 bp) 1
tctttacttatttgagacagggtctcactctgttgcccaggtGTCAGACACGCAACAGGGGATAGGCAAGGCACACAGGGGATAGG
>N_chr12-63919180_- (62 bp) 1
gataaaaattttaaatgtaggtaaattacattttaaaaactaaattttaataaactttataaGTCAGACACGCAACAGGGGATAGGCAAGGCACACAGGGGATAGG
>N_chr1-178220326_+ (30 bp) 0
gtTacatattgtcactttcaccacatAtgaGTCAGACACGCAACAGGGGATAGGCAAGGCACACAGGGGATAGG
>N_chr2-29369840_- (56 bp) 1
atcGccagacacctatactctatatgtacccacaatatattctcatggctcttgaaGTCAGACACGCAACAGGGGATAGGCAAGGCACACAGGGGATAGG
>N_chr16-56438114_- (45 bp) 0
gtgagtgtttgtttgggaaagaaattgtacctatcagaatgaaacGTCAGACACGCAACAGGGGATAGGCAAGGCACACAGGGGATAGG
>N_chr6-105931593_- (69 bp) 1
gtggaggGttgtttgcctccgaagttaattatctttgatgtatactacttggaaacatttaattctgtgGTCAGACACGCAACAGGGGATAGGCAAGGCACACAGGGGATAGG
>N_chr6-138357673_+ (62 bp) 2
aatggaaaattaatagatcagtgtaattcactacttaacaaaaaaggggggaagcatataaaGTCAGACACGCAACAGGGGATAGGCAAGGCACACAGGGGATAGG
>N_chr8-77152524_- (64 bp) 1
aataTttttgactgaacaagactttCtggaaacgttttcaaaatgtattgctaacaatatctGTCAGACACGCAACAGGGGATAGGCAAGGCACACAGGGGATAGG
>N_chr15-57031638_+ (52 bp) 3
aattgttatgcattctccattaataactttaagtggacactcAtggcacagaGTCAGACACGCAACAGGGGATAGGCAAGGCACACAGGGGATAGG
>N_chr2-220307982_- (46 bp) 1
attcccagcacttgccatgacctcttcactcccttgctttttcctcGTCAGACACGCAACAGGGGATAGGCAAGGCACACAGGGGATAGG
>N_chr1-59591145_+ (47 bp) 0
taagtttctttccttgaaatgccatcatttaaatagatggcagtatgGTCAGACACGCAACAGGGGATAGGCAAGGCACACAGGGGATAGG
>N_chr12-78158935_- (48 bp) 1
gtctcctaagtagctgggactaaaggcatgtgccaccatgacaggctgGTCAGACACGCAACAGGGGATAGGCAAGGCACACAGGGGATAGG
>N_chr5-33241464_+ (58 bp) 0
aaatacaaaattacatgatatattcacagaatcccaaatgaagagccagtgtataCttGTCAGACACGCAACAGGGGATAGGCAAGGCACACAGGGGATAGG
>N_chr1-164860127_+ (77 bp) 1
ctacaatgatgagggaagataaaatactaaattttgctttagacatagtttatttcctgcaaaaccaagttatctaaGTCAGACACGCAACAGGGGATAGGCAAGGCACACAGGGGATAGG
>N_chr10-73453358_+ (83 bp) 0
ggcataaactacccagaatgcagcagagagaCataaaaacatgaaatgctagttaaaacacaaagacaaggccgggcgcggtgGTCAGACACGCAACAGGGGATAGGCAAGGCACACAGGGGATAGG
>N_chr3-184364504_- (62 bp) 4
gaggctgaggcaggagaatcgcctgaacccaagtttgcagtgagccgagatcacgcTattgcGTCAGACACGCAACAGGGGATAGGCAAGGCACACAGGGGATAGG
>N_chr12-126292941_- (89 bp) 2
gagtggtcctgttctgtcaggaagtgtttttaaaaagggaattattgacaacatttaaaattcataatattttatgtaaaagtccagatGTCAGACACGCAACAGGGGATAGGCAAGGCACACAGGGGATAGG
>N_chr13-29417058_- (61 bp) 2
tttttgtatttttagtagagacggggtttctccatgttggccaggctggtcttgaactcctGTCAGACACGCAACAGGGGATAGGCAAGGCACACAGGGGATAGG
>N_chr3-172634970_+ (56 bp) 1
tgTtTtgttgcccaggctggaatacagtggtaccagcatagctcactgcagcctcaGTCAGACACGCAACAGGGGATAGGCAAGGCACACAGGGGATAGG
>N_chr18-27585308_- (120 bp) 1
aatttagctttatccattttgggaAtaggggaaaatgggaagaaagggcatgagagtgaagggtaagaggaaaagggaagagaaagagaggactaagaaaggtagatgtgcatggtacctGTCAGACACGCAACAGGGGATAGGCAAGGCACACAGGGGATAGG
>N_chr2-133110205_+ (46 bp) 1
gtgtctggttttacctttggataatataggtcaatattatctcctaGTCAGACACGCAACAGGGGATAGGCAAGGCACACAGGGGATAGG
>N_chr7-122599123_+ (41 bp) 0
tctatggatgttgctaaacagataactccaattaAcaAtaaGTCAGACACGCAACAGGGGATAGGCAAGGCACACAGGGGATAGG
>N_chr1-156171680_- (48 bp) 1
aTatagtAccaagagaaaaatgcccaataacatatgtaaattaaaaagGTCAGACACGCAACAGGGGATAGGCAAGGCACACAGGGGATAGG
>N_chr10-26341714_- (77 bp) 0
tgtgatgcctcTtgatttgttttttgtttttgttcagtttttttgtattgttttgtCttttgcttaggattgctttgGTCAGACACGCAACAGGGGATAGGCAAGGCACACAGGGGATAGG
>N_chr8-122019506_+ (89 bp) 3
tataattcaagCgcttagcacatcaaaAgcctggaggagctgtccccaGtgccagaaacaacttgtgaatcttagCtcattcaaaaaggGTCAGACACGCAACAGGGGATAGGCAAGGCACACAGGGGATAGG
>N_chr14-89428922_+ (58 bp) 0
caggaggcagagattgcagtgagccaagactgtgccactgcactccagcctgggcaacGTCAGACACGCAACAGGGGATAGGCAAGGCACACAGGGGATAGG
>N_chr5-21223993_- (34 bp) 1
tcaaaactaaataaAttcactgaaacttaatcagGTCAGACACGCAACAGGGGATAGGCAAGGCACACAGGGGATAGG
>N_chr1-20653392_+ (60 bp) 1
tgtgcctctgtgtatgtctgtgtgtctttgtgtatgtctagtgcctgtgtatctgtctgtGTCAGACACGCAACAGGGGATAGGCAAGGCACACAGGGGATAGG
>N_chr13-54599693_+ (36 bp) 0
TatacctatcatcccagtCgcaacagagattacaAaGTCAGACACGCAACAGGGGATAGGCAAGGCACACAGGGGATAGG
>N_chr7-106372558_+ (58 bp) 0
attcacccctagtctgcattccaaccacttctagggagcaaatggactaccccaatAcGTCAGACACGCAACAGGGGATAGGCAAGGCACACAGGGGATAGG
>N_chr7-107681246_- (62 bp) 1
acccagcttggcactttgaaactcatctgatattagcataaaaacaaaactcaataacagcaGTCAGACACGCAACAGGGGATAGGCAAGGCACACAGGGGATAGG
>N_chr3-184881353_+ (52 bp) 1
aatatgtaattaaagtgtcaccagatttctgttaaaaccaaggttgaaataaGTCAGACACGCAACAGGGGATAGGCAAGGCACACAGGGGATAGG
>N_chr11-1256967_+ (72 bp) 1
acctgctctgctgacaatgaggggatgtggcgccgactggccctcaagtgaatcccaacagcacggccccaaGTCAGACACGCAACAGGGGATAGGCAAGGCACACAGGGGATAGG
>N_chr10-29350404_+ (69 bp) 1
aaatatgtcaagttttaggatcgatttcaatgtaTtgatcatatcctgagcagtcaaagagtaattAAAGTCAGACACGCAACAGGGGATAGGCAAGGCACACAGGGGATAGG
>N_chr2-177381958_- (51 bp) 2
ttcagcattaccattttactactaggtttaaatttaTgggaagaaAaagaaGTCAGACACGCAACAGGGGATAGGCAAGGCACACAGGGGATAGG
>N_chr1-169987295_+ (64 bp) 0
acagtcaccagccaccaaggaattccctgatcatctgaatgggactgaaaacaatccagtgattGTCAGACACGCAACAGGGGATAGGCAAGGCACACAGGGGATAGG
>N_chr2-81022751_+ (50 bp) 0
tttgttgtagttagaattccatttcctacatttttaatcacatatttcctGTCAGACACGCAACAGGGGATAGGCAAGGCACACAGGGGATAGG
>N_chr13-59146800_+ (45 bp) 0
cTaataccgtatccaccatggcctccctaaacattcctacatatAGTCAGACACGCAACAGGGGATAGGCAAGGCACACAGGGGATAGG
>N_chr2-71683288_- (82 bp) 4
gaggggttggaaggggaaaaagttctctattagtatcaaggcgcactaggcggggccagaAgtcagAatgccagatgccaccGTCAGACACGCAACAGGGGATAGGCAAGGCACACAGGGGATAGG
>N_chr1-226413002_- (51 bp) 3
gTTgccgcagggaaggcgcagggcgggggcTgcggcgcgggggcgggggcgGTCAGACACGCAACAGGGGATAGGCAAGGCACACAGGGGATAGG
>N_chr1-94155887_+ (60 bp) 1
agtattgtggccacgatcaaaaccCagatccttcaacttcaaattctttactcttccataGTCAGACACGCAACAGGGGATAGGCAAGGCACACAGGGGATAGG
>N_chr1-245378691_- (85 bp) 7
cctaTaggtacctgccaccacacctggctatttttctttttttttttgtatttttagtagagacggggtttcaccctgttagccaGTCAGACACGCAACAGGGGATAGGCAAGGCACACAGGGGATAGG
>N_chr3-23157032_- (52 bp) 1
TTagtaatgggattgttgggtcaaatggtatttctagttctagatccttgagGTCAGACACGCAACAGGGGATAGGCAAGGCACACAGGGGATAGG
>N_chr12-20378645_- (70 bp) 1
taggctcaaaataaagggatgtaggactacttaccaaggaaatggaaagcaaaaaaaaagcaggagttAcGTCAGACACGCAACAGGGGATAGGCAAGGCACACAGGGGATAGG
>N_chr3-77264636_+ (143 bp) 4
aaataattcatgtaaaccgtgtgtggtaagtttacaatatttttgagtttaattcaacaaatatgttttgaacatcttctacatgttaggcagtgtgctaggttgaaggtttacaAaagtgaatacatcttaagagagagatgGTCAGACACGCAACAGGGGATAGGCAAGGCACACAGGGGATAGG
>N_chr4-171707540_- (105 bp) 1
atgaatggttattcactcatgatgccttcattaagcaagaaggcaaaaaattcatttaaaatcataaggcggatttccacaaactgaacaaaatttattcccctaGTCAGACACGCAACAGGGGATAGGCAAGGCACACAGGGGATAGG
>N_chr7-11406395_+ (36 bp) 0
ggcacatgtatacatatgtaacaaacctgTatgttgGTCAGACACGCAACAGGGGATAGGCAAGGCACACAGGGGATAGG
>N_chr7-135518423_- (88 bp) 8
gtcaattaaacctctttcctttataaactacccagtcttgtgtatgtctttattagcagcatgaaaacagactagCacctggGgtgaaGTCAGACACGCAACAGGGGATAGGCAAGGCACACAGGGGATAGG
>N_chr14-45989599_+ (48 bp) 3
gtttggaatagaaaagtctaaGcaatacaatcgataaatgactgctttGTCAGACACGCAACAGGGGATAGGCAAGGCACACAGGGGATAGG
>N_chr11-84388073_- (42 bp) 0
ataaggccagatatatctctctttgaacatgatggttttaaaGTCAGACACGCAACAGGGGATAGGCAAGGCACACAGGGGATAGG
>N_chr3-5533370_+ (46 bp) 1
TTTattctgtaggttgcctgttcactctgatggtagtttcttttgcGTCAGACACGCAACAGGGGATAGGCAAGGCACACAGGGGATAGG
>N_chr7-33556956_- (62 bp) 0
taatatacagagttgagacatcctgtacacagaaatacaactaaaggtgtttactttttaAaGTCAGACACGCAACAGGGGATAGGCAAGGCACACAGGGGATAGG
>N_chr11-36931520_+ (67 bp) 0
tgttagtggttaaggctgtggatgctgatgctgaactcctgttttcaaatttctattccaccacttaGTCAGACACGCAACAGGGGATAGGCAAGGCACACAGGGGATAGG
>N_chr6-147451550_- (120 bp) 0
gaaccaactggcaggttcaggtggagccattggtagtgagaaatgcaaaaatctgaaaagacatctcaaaaggccaatcttaggttcttcatatgtgatgttatctgcaggagtaattggGTCAGACACGCAACAGGGGATAGGCAAGGCACACAGGGGATAGG
>N_chr5-131372771_- (49 bp) 1
gggagagatgacataaagtcggggatgggggtgtggcaatgcaccaggaGTCAGACACGCAACAGGGGATAGGCAAGGCACACAGGGGATAGG
>N_chr2-168712580_- (112 bp) 0
gattgcagttggaagaggcatgcctctgattctgtaactgctaactgctaaagccctgactttccctggtctgtgttttCcttctttTaccaagaaaatcgggtgaaagggcGTCAGACACGCAACAGGGGATAGGCAAGGCACACAGGGGATAGG
>N_chr7-99743443_+ (45 bp) 1
catgacgagccatcaaccgcagccccaggaagagcagagcccccaGTCAGACACGCAACAGGGGATAGGCAAGGCACACAGGGGATAGG
>N_chr4-43022537_+ (71 bp) 1
ttaagccacttcctcattttcagaatttgcaaaactcccttccagatataaagtcccttaagaggtaagagGTCAGACACGCAACAGGGGATAGGCAAGGCACACAGGGGATAGG
>N_chr10-20499495_- (41 bp) 1
ttttaaatttaagcttaagatagtgtgcatatttcaGgggcGTCAGACACGCAACAGGGGATAGGCAAGGCACACAGGGGATAGG
>N_chr12-6170571_+ (74 bp) 7
gggcgggccggctgctctgagggcggggcccgccaagtccaTgcccacctggaactccagctggcccgcaagcgGTCAGACACGCAACAGGGGATAGGCAAGGCACACAGGGGATAGG
>N_chr12-83942847_+ (114 bp) 5
ctaatactttaaaatatcAgaccaaaattttcttcttgagataagttatgtttcctagtttcaGagaaaaaaaaattcagagacaaaaatgtaatctttacatctatttacatgGTCAGACACGCAACAGGGGATAGGCAAGGCACACAGGGGATAGG
>N_chr12-23110438_+ (57 bp) 1
tttctaTcccaacctgagtcattTcaacccacacatctgatttcacacGcaaagaaaGTCAGACACGCAACAGGGGATAGGCAAGGCACACAGGGGATAGG
>N_chr15-52087173_- (138 bp) 1
gtattcctgtctttggtatagaaatatgcttattacctggcttttcttgttatttttggttctgggttacatgggctggatgtgcaggtttgttacatagataaatgtgtgccatgctggtttgctacacctgtcaacGTCAGACACGCAACAGGGGATAGGCAAGGCACACAGGGGATAGG
[truncated: 13,460,449 more chars]
