# Supplementary material for: Computational challenges in the analysis of ancient DNA
Source: Genome Biol. 2010 May 6;11(5):R47. doi: 10.1186/gb-2010-11-5-r47 (PMC2898072; doi:10.1186/gb-2010-11-5-r47)
Supplement: Additional file 2 — simulated datasets for 1 to 6 million years divergence from human in fasta format (also available from [47]). Each fasta record has a header that encodes the chromosome, start position and strand of the human location from which this fragment was sampled (that is, >N_chr15-75613688_-). [file gb-2010-11-5-r47-S2.tgz › NSim5F.fna]

>N_chr15-75613688_- (69 bp) 1
gtggggagagcagaccaagCctgtggaccctggcagagacagccaagtaAatgtccagagaaataggagGTCAGACACGCAACAGGGGATAGGCAAGGCACACAGGGGATAGG
>N_chr2-228959312_+ (77 bp) 0
ttgtttTTtgactttttaatgatcgccattctaactggtgtgagatgttatctcattgtggttttgatttgcatttcGTCAGACACGCAACAGGGGATAGGCAAGGCACACAGGGGATAGG
>N_chr11-86858226_- (71 bp) 1
ccggagggcaatggtgtgattCtagctGacttcagcctcgaccttctggattcaaggaatcctcccatctcGTCAGACACGCAACAGGGGATAGGCAAGGCACACAGGGGATAGG
>N_chr11-26172312_- (82 bp) 0
attcctggggataacTGtgtgtcagtttgagaagctcagtttgtGctacataggattttgcaatAtgcctcatataaattgtgaGTCAGACACGCAACAGGGGATAGGCAAGGCACACAGGGGATAGG
>N_chr2-216959159_- (41 bp) 0
aataaggagttatcctgcccaatagaactgcaaatcttctcGTCAGACACGCAACAGGGGATAGGCAAGGCACACAGGGGATAGG
>N_chr11-116706633_+ (56 bp) 1
cTtggtgctggatatgtcctttggagcaaggtagaataaacccttttaaataggtgGTCAGACACGCAACAGGGGATAGGCAAGGCACACAGGGGATAGG
>N_chr5-38054807_- (82 bp) 2
gccacatcaaccagcctgctgcctgtcaaggctcctagacactcgctcaagattccagaaactactccagcttcactcaatgGTCAGACACGCAACAGGGGATAGGCAAGGCACACAGGGGATAGG
>N_chr15-55588909_+ (69 bp) 1
cggTactaggacaagcaggaggctcttggcctatgtggttactCgttgtccatcaggagcgagcctgtcGTCAGACACGCAACAGGGGATAGGCAAGGCACACAGGGGATAGG
>N_chr22-28531066_- (150 bp) 2
acctgatggcccacagcctttgcagaatgccctcagctggttggacaggaagcccagtggcagtggccctaccacgccctcctcctggcagtcagtacaaaagaggagctgctggctcgtccatacctgtgccccaggacactctgatggGTCAGACACGCAACAGGGGATAGGCAAGGCACACAGGGGATAGG
>N_chr12-38697083_- (57 bp) 2
tcctacttagtcatcGtgagaccctggggaggtgtggttggtgaggagaagacataaGTCAGACACGCAACAGGGGATAGGCAAGGCACACAGGGGATAGG
>N_chr1-113661263_+ (58 bp) 0
ccaccatgcccagctaatttttggataaaaatccaatttaaaaatggCcaaaagatttGTCAGACACGCAACAGGGGATAGGCAAGGCACACAGGGGATAGG
>N_chr9-16112882_- (42 bp) 0
acctaccatgagttgGaccctgtgccaagggctcataagacaGTCAGACACGCAACAGGGGATAGGCAAGGCACACAGGGGATAGG
>N_chr1-36268993_- (63 bp) 2
actacaaaaatttttaaaggaagtctaactaatatgttaaaagagaatgaaaaatagaattatGTCAGACACGCAACAGGGGATAGGCAAGGCACACAGGGGATAGG
>N_chr4-119204293_+ (46 bp) 0
atttaattatcgtagaaatcctataaaacaaagattataagcagcaGTCAGACACGCAACAGGGGATAGGCAAGGCACACAGGGGATAGG
>N_chr2-235077861_+ (61 bp) 0
ttaatgttttgtgtttcctccagtaattaattattctttttcacagagccataccttagaaGTCAGACACGCAACAGGGGATAGGCAAGGCACACAGGGGATAGG
>N_chr4-189161935_+ (52 bp) 2
acatgcctcattgattattgtttctaggaaggaatttctaaatcaGtattgcGTCAGACACGCAACAGGGGATAGGCAAGGCACACAGGGGATAGG
>N_chr4-131744044_+ (42 bp) 0
ttattgtgcctagtcctgaatgacctttcaaataaattgctgGTCAGACACGCAACAGGGGATAGGCAAGGCACACAGGGGATAGG
>N_chr20-9095913_- (40 bp) 0
gtattcacagaaagtaAtatcaagggactgtttttttttaGTCAGACACGCAACAGGGGATAGGCAAGGCACACAGGGGATAGG
>N_chr5-155354121_+ (90 bp) 3
tacCctgagtggaaAaagttctcatcacaatgcttgggatcaagttctggtcttgctatttaTcagctttggtatctctggaaaacaaccGTCAGACACGCAACAGGGGATAGGCAAGGCACACAGGGGATAGG
>N_chr2-27555974_- (43 bp) 0
tactatgtgtgtgaccttttatgctgtcactttcccttctaAAGTCAGACACGCAACAGGGGATAGGCAAGGCACACAGGGGATAGG
>N_chr7-38949608_+ (31 bp) 0
caactaagcaaTttAaacttataAcaAaataGTCAGACACGCAACAGGGGATAGGCAAGGCACACAGGGGATAGG
>N_chr12-936633_- (60 bp) 0
aggctagtctcgaactcctgacctcagatgatccacctgcctcggcctcccaaagtgctAGTCAGACACGCAACAGGGGATAGGCAAGGCACACAGGGGATAGG
>N_chr10-36443975_+ (56 bp) 0
atgcactgtggggccagtggtatgtgataagatacggaagcttgctttggaactctGTCAGACACGCAACAGGGGATAGGCAAGGCACACAGGGGATAGG
>N_chr8-75345732_- (43 bp) 0
agtccaggagggcagaccctgcattcctcagtggctgcagcaAGTCAGACACGCAACAGGGGATAGGCAAGGCACACAGGGGATAGG
>N_chr4-16397963_+ (58 bp) 1
GaccatcaagatgcaatcctgcctcaaaaagtctacagcctacggaggaatgccaataGTCAGACACGCAACAGGGGATAGGCAAGGCACACAGGGGATAGG
>N_chr12-120108953_+ (41 bp) 0
gctgagCcaggagaatctcttgaacctggaaggtggagAttGTCAGACACGCAACAGGGGATAGGCAAGGCACACAGGGGATAGG
>N_chr5-78360130_- (52 bp) 1
aaaacataacCgatgagcttggagttcttggagttgctAggTcacaggcaaAGTCAGACACGCAACAGGGGATAGGCAAGGCACACAGGGGATAGG
>N_chr12-31154186_+ (57 bp) 2
aTTtttagaactggggctgaagcttcttccagttgcttgctcagatgtcagtgagacGTCAGACACGCAACAGGGGATAGGCAAGGCACACAGGGGATAGG
>N_chr12-73266916_- (51 bp) 0
gaatgtttggaCacagttcagagggactttacaAaggatgtgatcttAAaAGTCAGACACGCAACAGGGGATAGGCAAGGCACACAGGGGATAGG
>N_chr4-126596348_- (94 bp) 2
tctgatcagtctTagacaatacactgtcttataggctttctgtgaggattaagtattaatagaatgatggacaaaacattcttaaataatatcaGTCAGACACGCAACAGGGGATAGGCAAGGCACACAGGGGATAGG
>N_chr9-96190080_- (56 bp) 0
aattacttaagtacttcaaagatctatgcacaaagaactactaatatataaaattcGTCAGACACGCAACAGGGGATAGGCAAGGCACACAGGGGATAGG
>N_chr6-83347730_+ (58 bp) 0
agagatttaaaataacacacatgtataattcagtgagactagcaaagaagatgggtAaGTCAGACACGCAACAGGGGATAGGCAAGGCACACAGGGGATAGG
>N_chr3-157162396_+ (59 bp) 1
atgTtgccttcaagcatctgtttaacaaagcacatcttgcactgcccttaatccatttaGTCAGACACGCAACAGGGGATAGGCAAGGCACACAGGGGATAGG
>N_chr7-142963150_+ (68 bp) 1
ataaaggaaaactttcttgaagatgtatctatggtgtttgttgggtagaatgttttgggtttgattctGTCAGACACGCAACAGGGGATAGGCAAGGCACACAGGGGATAGG
>N_chr9-112402246_+ (42 bp) 1
actttattAcactggagCtaaaaacaggcctgtacatcctctGTCAGACACGCAACAGGGGATAGGCAAGGCACACAGGGGATAGG
>N_chr3-45650678_- (58 bp) 0
aaaatataaacagtggtttctttatgttgtaaaactgtagctggccttatttctttacGTCAGACACGCAACAGGGGATAGGCAAGGCACACAGGGGATAGG
>N_chr10-83148601_- (52 bp) 0
aaaatatgaaccagtaattttttttcatcagaaaactttttcatttcatcttGTCAGACACGCAACAGGGGATAGGCAAGGCACACAGGGGATAGG
>N_chr4-36634016_- (51 bp) 0
actgccatgcatatctttttaaaaatatataacacaaattcctaagtactaGTCAGACACGCAACAGGGGATAGGCAAGGCACACAGGGGATAGG
>N_chr9-9272122_+ (50 bp) 0
tatagaggactGttaggtaagtgaaactaccctatatgagactgtaatAAGTCAGACACGCAACAGGGGATAGGCAAGGCACACAGGGGATAGG
>N_chr22-28771667_- (45 bp) 0
gaccctcagaccaacagacctcagaccctcagacctgccccaAAgGTCAGACACGCAACAGGGGATAGGCAAGGCACACAGGGGATAGG
>N_chr1-118336338_+ (47 bp) 1
taTagtgacaaagatggagggcactatatagtaatcaCttacaaaaaGTCAGACACGCAACAGGGGATAGGCAAGGCACACAGGGGATAGG
>N_chr1-206247967_+ (121 bp) 0
taaattccatgtttctgtgtgggttggaggatgtctagccttggttggaaattggacgtgacattcttcatctattgtcgctaaggaaatattatactaatagacgaaaatgcttggtgacGTCAGACACGCAACAGGGGATAGGCAAGGCACACAGGGGATAGG
>N_chr3-29834339_- (60 bp) 1
tatattggtggttcaataatagattaactgtagaagggctactgaagtagactgttgaaGTCAGACACGCAACAGGGGATAGGCAAGGCACACAGGGGATAGG
>N_chr8-25232544_+ (57 bp) 0
gaaaagatgcagccctgagttgagtgaatatgctgtgccaataccctaagtccctaaGTCAGACACGCAACAGGGGATAGGCAAGGCACACAGGGGATAGG
>N_chr2-46535019_+ (46 bp) 0
tcagggacctggctccctcaggaacaagttctcttcaatgactgtcGTCAGACACGCAACAGGGGATAGGCAAGGCACACAGGGGATAGG
>N_chr20-61324860_- (96 bp) 0
cgtatgttatgcttgtTcctatggtcaggacactcagctgcaggtgacagaaactcaaagctaaaaatgaaatgtattgcttcacccaaccaaaagGTCAGACACGCAACAGGGGATAGGCAAGGCACACAGGGGATAGG
>N_chr19-43724142_- (85 bp) 1
tgTaatctatggtaggaaatccttttttttttgagatacagtcttgctctgtcacccaggctggagtgcagtggcatgatctcagGTCAGACACGCAACAGGGGATAGGCAAGGCACACAGGGGATAGG
>N_chr1-196510441_+ (71 bp) 0
ttggagttgtaatgtctagaatgcaggaaccaagttactcaatTgagttcaaaaatgatacCtagatattcGTCAGACACGCAACAGGGGATAGGCAAGGCACACAGGGGATAGG
>N_chr6-73945431_+ (70 bp) 1
tgagggctgcctcagTggaaattctgtgatcaaaaggctctgggtcacctgaaggatgagccttggggtcGTCAGACACGCAACAGGGGATAGGCAAGGCACACAGGGGATAGG
>N_chr3-105568376_- (75 bp) 1
gacacaattcttatttTaagtatatatatattttctatatgtttgattccctttgttggaaaatgAtaataactaGTCAGACACGCAACAGGGGATAGGCAAGGCACACAGGGGATAGG
>N_chr4-135781256_- (95 bp) 1
gagctgagatgtgtgaggggcagtgcactgacagagatctgcatgctttAaacttcctcctactgtcaaaggatggagggaatgggctttttatcGTCAGACACGCAACAGGGGATAGGCAAGGCACACAGGGGATAGG
>N_chr1-47833419_- (65 bp) 1
gcgggggtgccaggctcttttaaacaaccagctctccagtgaactaacagtaatgcactcattacGTCAGACACGCAACAGGGGATAGGCAAGGCACACAGGGGATAGG
>N_chr12-121977764_+ (52 bp) 1
ggattcaagcaattctcctgcctcagcctcccgaCtagctgggactacagAcGTCAGACACGCAACAGGGGATAGGCAAGGCACACAGGGGATAGG
>N_chr4-19405538_- (50 bp) 1
ataagttatatcaaaagaatttctggctggggtgaatgcacacaggaatcGTCAGACACGCAACAGGGGATAGGCAAGGCACACAGGGGATAGG
>N_chr4-103545470_- (43 bp) 0
aactcaattataaaatatggaggttaaaaaagctcaatatgctGTCAGACACGCAACAGGGGATAGGCAAGGCACACAGGGGATAGG
>N_chr1-44899401_+ (83 bp) 2
gatcgagtgactcacaaagcctaaaatattgactggccctttacagaaaaagtttgccagcccctgttctaattccatAaAcaGTCAGACACGCAACAGGGGATAGGCAAGGCACACAGGGGATAGG
>N_chr6-137235141_- (65 bp) 0
aatgtacccatctcagattattttcatgttagtaagagtaatcatattatctcttataaaaAttAGTCAGACACGCAACAGGGGATAGGCAAGGCACACAGGGGATAGG
>N_chr4-135264188_+ (65 bp) 2
gaataataagaatagactgtagactatacagAaattcctgttatatgtttaaatacaaaaagccaGTCAGACACGCAACAGGGGATAGGCAAGGCACACAGGGGATAGG
>N_chr4-9516774_- (78 bp) 0
gtaccaatgaatatacattaagtgattccagcagtggctggcaaatggtatacacccagtaagtggtaactattcttgGTCAGACACGCAACAGGGGATAGGCAAGGCACACAGGGGATAGG
>N_chr7-113956882_- (87 bp) 0
acataattagactgtttgttttaGaagctaattattaaagaatatttttaaaatgatatttttacagtatatgttacataaagttagGTCAGACACGCAACAGGGGATAGGCAAGGCACACAGGGGATAGG
>N_chr13-30556449_+ (55 bp) 0
TaccaaggtttggggtgtgagctaaagactaagacaagcaatatggtgagtgacaGTCAGACACGCAACAGGGGATAGGCAAGGCACACAGGGGATAGG
>N_chr2-116726526_+ (79 bp) 2
taatcaacgagtcaggccaccagacaggggaaaaaagaaaaTtgctgagcctgcaatatctccaaaatgtaaaaaaggaGTCAGACACGCAACAGGGGATAGGCAAGGCACACAGGGGATAGG
>N_chr5-55073710_+ (38 bp) 0
cGgcgaaagatgtgaagttaagaaagattttataatgtGTCAGACACGCAACAGGGGATAGGCAAGGCACACAGGGGATAGG
>N_chr5-143404914_+ (94 bp) 1
gactagctagatttcctaggctgactaagaatccctaagcctagctgggaaggtgaccgcttccacctttaaacacggtgcttgcaacttagctGTCAGACACGCAACAGGGGATAGGCAAGGCACACAGGGGATAGG
>N_chr16-18546224_+ (45 bp) 0
ttatttcattggtgcatcataattgccctataagttaAgcactatGTCAGACACGCAACAGGGGATAGGCAAGGCACACAGGGGATAGG
>N_chr4-89133510_- (41 bp) 2
agaattgcttgaaccCgggaggcggaggtttcagtgagttgGTCAGACACGCAACAGGGGATAGGCAAGGCACACAGGGGATAGG
>N_chr1-24604181_- (80 bp) 1
ggagttcgagaccagcctgaccaacatggtgaaaccctgtctctactaaaaatacaaaaaattagccagatgtggtgggaGTCAGACACGCAACAGGGGATAGGCAAGGCACACAGGGGATAGG
>N_chr12-56512094_+ (40 bp) 0
gataagggaTtcagctctgcctcaacagaaaggcagaggaGTCAGACACGCAACAGGGGATAGGCAAGGCACACAGGGGATAGG
>N_chr12-34107515_+ (51 bp) 0
tgagataaggcgtggagactctagtgtgtattatgttaaggagagagtgatGTCAGACACGCAACAGGGGATAGGCAAGGCACACAGGGGATAGG
>N_chr10-10086624_+ (60 bp) 0
caaaaccccatctttgaacccaagtttgtctgacactaaGatagatttgcttcattttttGTCAGACACGCAACAGGGGATAGGCAAGGCACACAGGGGATAGG
>N_chr4-5464220_- (56 bp) 1
gacaccacaggaatactataatctatggacagtcaagccttttatataaaatgtctGTCAGACACGCAACAGGGGATAGGCAAGGCACACAGGGGATAGG
>N_chr10-41970027_- (48 bp) 3
caagatgatttgatttTCatgtataagcacAaattctcccctaagattGTCAGACACGCAACAGGGGATAGGCAAGGCACACAGGGGATAGG
>N_chr12-29785282_- (47 bp) 1
tgtattttgtcttcaataatcataatgtagtaaagttgcGcattggcGTCAGACACGCAACAGGGGATAGGCAAGGCACACAGGGGATAGG
>N_chr4-124282712_+ (43 bp) 0
tCtagcCagagaggttggctgtttggcattaaatatctgtatcGTCAGACACGCAACAGGGGATAGGCAAGGCACACAGGGGATAGG
>N_chr11-40027146_+ (56 bp) 0
TagggcggaaagttgttcttaaaccacaaacaatagcatgagcgatctgtgccttaGTCAGACACGCAACAGGGGATAGGCAAGGCACACAGGGGATAGG
>N_chr3-107425509_+ (51 bp) 0
gtttaattctgctgaagctgtgcccacaccccaaacttttgcctttttaagGTCAGACACGCAACAGGGGATAGGCAAGGCACACAGGGGATAGG
>N_chr15-92641664_- (77 bp) 1
aatttatattcacatacaggtgattagagcaaaacacatttataaaaatgtgagttttgttcttattcagaagaaatGTCAGACACGCAACAGGGGATAGGCAAGGCACACAGGGGATAGG
>N_chr2-78798801_- (58 bp) 3
TTatggctatctacagccccattaaggcattgcaatctgttggctttgaaaaaatctgGTCAGACACGCAACAGGGGATAGGCAAGGCACACAGGGGATAGG
>N_chr5-92818882_- (47 bp) 2
TtgttaatctgtaTccctacccttaaccctAtActcAcaAaaacatAGTCAGACACGCAACAGGGGATAGGCAAGGCACACAGGGGATAGG
>N_chr7-129253564_- (77 bp) 0
gtctctactaaaaatGcaaaaattatgcgggcatggttgcacacatctgtaatcccagctaggctgagtcaggagaaGTCAGACACGCAACAGGGGATAGGCAAGGCACACAGGGGATAGG
>N_chr10-69266955_+ (71 bp) 0
cccaaacaAgtctttaaagaatatacatagaaagaatagtggagattaatatgccaaaatattaatactgtGTCAGACACGCAACAGGGGATAGGCAAGGCACACAGGGGATAGG
>N_chr5-77233481_+ (61 bp) 1
tcagggaTtgAttttttgcatctttgtacagttcttaaaaccttatgactggagccAtgatGTCAGACACGCAACAGGGGATAGGCAAGGCACACAGGGGATAGG
>N_chr15-24804560_+ (60 bp) 2
atTggggtggatccaagggtgtAttgcctgctggttggccctctggtgttgtttacctgcGTCAGACACGCAACAGGGGATAGGCAAGGCACACAGGGGATAGG
>N_chr8-106951951_+ (36 bp) 0
ttgatgctcaaattatcccatctgtggccagtgggaGTCAGACACGCAACAGGGGATAGGCAAGGCACACAGGGGATAGG
>N_chr2-140331193_+ (102 bp) 3
caagtgaggaaaaattgggaaatgcaaaaatggtaaaataacaatatcttattaatttttctttcgccaaGtaagttcctatagtaagctagcaataatttAGTCAGACACGCAACAGGGGATAGGCAAGGCACACAGGGGATAGG
>N_chr9-119231292_- (52 bp) 1
tgtcagcgggttggttgggggtctgttgatcagggttgggctcatcaatgAAGTCAGACACGCAACAGGGGATAGGCAAGGCACACAGGGGATAGG
>N_chr16-58678772_- (52 bp) 1
tctctttgcctgctgacatccatgtaggatgtgacttgctcctccttgccttGTCAGACACGCAACAGGGGATAGGCAAGGCACACAGGGGATAGG
>N_chr1-221153425_- (53 bp) 0
ataatatcttattgctaagTaaatagaagaatgattataagagaaatataattGTCAGACACGCAACAGGGGATAGGCAAGGCACACAGGGGATAGG
>N_chr22-25111753_- (45 bp) 1
gaaactgaagctgagtttctggccatgatgggatggaggtcagacGTCAGACACGCAACAGGGGATAGGCAAGGCACACAGGGGATAGG
>N_chr2-178830879_+ (45 bp) 0
gcctcatgagtagctgggatcacaggtgtgtgccactatgcccagGTCAGACACGCAACAGGGGATAGGCAAGGCACACAGGGGATAGG
>N_chr2-111749451_+ (56 bp) 1
tgccccatgctcctggctcggccaggaggcctcagggatctaggaatccagtctctGTCAGACACGCAACAGGGGATAGGCAAGGCACACAGGGGATAGG
>N_chr4-117563138_+ (49 bp) 0
ttgaggaaatcacccagacaaattattctagataattcattgctaaagaGTCAGACACGCAACAGGGGATAGGCAAGGCACACAGGGGATAGG
>N_chr12-27774469_- (44 bp) 0
aaggtcatcaaaaacaagtcaagtctgagaaacatcacacccaaGTCAGACACGCAACAGGGGATAGGCAAGGCACACAGGGGATAGG
>N_chr9-2191640_+ (70 bp) 0
aTtgggttatttataaagaaaaggggtttaattggctcGtgattccacaggctgcacaggaagcatggctGTCAGACACGCAACAGGGGATAGGCAAGGCACACAGGGGATAGG
>N_chr7-4267130_+ (50 bp) 2
tgtgtattgtaccataagccaaacaAtttatacttaatgttcggaAaaAtGTCAGACACGCAACAGGGGATAGGCAAGGCACACAGGGGATAGG
>N_chr7-104549480_+ (46 bp) 0
ctcttgaatcttaaagtggtttgtgaaggaaaatacattattttatGTCAGACACGCAACAGGGGATAGGCAAGGCACACAGGGGATAGG
>N_chr19-35581895_- (50 bp) 0
tgacaaacatatgaaaaaaagctcatcatcactggtcatcagagaaatgcGTCAGACACGCAACAGGGGATAGGCAAGGCACACAGGGGATAGG
>N_chr22-18533974_+ (44 bp) 1
attcaacttAacctgccatgttcctgagatctagcccagggctaGTCAGACACGCAACAGGGGATAGGCAAGGCACACAGGGGATAGG
>N_chr12-131897247_- (61 bp) 1
ggtgAccctgtctgggcataacagaaggctcgcacttgtcttctggtcacttctcactgtAGTCAGACACGCAACAGGGGATAGGCAAGGCACACAGGGGATAGG
>N_chr8-105480323_+ (70 bp) 0
TTctgTagagctgatgggcctcatgtcatctgatgagcaggccatgctttgaaggctgggagataatcttGTCAGACACGCAACAGGGGATAGGCAAGGCACACAGGGGATAGG
>N_chr12-81764225_+ (89 bp) 1
tgaTtgcaTtccagcctgggcaacagaacgagactctgtctttttttaaaaaaaacgaaaaacaggaaagattgtctaggtaaacttcGTCAGACACGCAACAGGGGATAGGCAAGGCACACAGGGGATAGG
>N_chr3-44774934_+ (58 bp) 0
aatcctttGttgacatttcaacaatgttcacagcatcttcaccagaagtagattccatGTCAGACACGCAACAGGGGATAGGCAAGGCACACAGGGGATAGG
>N_chr5-130504023_- (58 bp) 2
gccaaagGtcagttagtccccacttatttctcatcccctcacaagCaagaacttcagtGTCAGACACGCAACAGGGGATAGGCAAGGCACACAGGGGATAGG
>N_chr12-128778196_+ (51 bp) 0
attttcttccgaggtgatttacagtcaaattaatgattcaaatgtggaatAGTCAGACACGCAACAGGGGATAGGCAAGGCACACAGGGGATAGG
>N_chr2-192577833_- (46 bp) 0
gcagtTTtcagccttacaaatctttggctcacataaaatacttgtgGTCAGACACGCAACAGGGGATAGGCAAGGCACACAGGGGATAGG
>N_chr15-52013731_+ (44 bp) 0
TaactccaacaatggatattaactctcaatatgagattgggaAAGTCAGACACGCAACAGGGGATAGGCAAGGCACACAGGGGATAGG
>N_chr4-148988440_+ (53 bp) 1
acaaggagcctgagatatatttagcaacttatttaaaatgtgcaatctgagctGTCAGACACGCAACAGGGGATAGGCAAGGCACACAGGGGATAGG
>N_chr18-46713956_+ (59 bp) 0
catttctatggcctaaaagacatgagggcaggaaaggaaatacttttctgctgattttaGTCAGACACGCAACAGGGGATAGGCAAGGCACACAGGGGATAGG
>N_chr14-37070779_+ (76 bp) 0
gtaggtgactatatggtacattgaggggagagaaggggacctatatgcctcctctgctctataagctgtcatcttgGTCAGACACGCAACAGGGGATAGGCAAGGCACACAGGGGATAGG
>N_chr10-82846999_+ (41 bp) 1
aattttatgcttttgcatatctctaaatgttatagagatttGTCAGACACGCAACAGGGGATAGGCAAGGCACACAGGGGATAGG
>N_chr14-21597351_- (77 bp) 1
TttTatttcttaaacctcaggaaacaacctcttgtagcttcaaactttcctttggcagcttcctcacctctatcagAGTCAGACACGCAACAGGGGATAGGCAAGGCACACAGGGGATAGG
>N_chr5-90163042_+ (51 bp) 0
gagatattttgatacaggcatacaatgcataataatcacatcaggataaatGTCAGACACGCAACAGGGGATAGGCAAGGCACACAGGGGATAGG
>N_chr6-65097558_- (67 bp) 2
tctccggggggTtttaacaccggtagcaatggagtgttccaagaagaggcacatctttctattatcaGTCAGACACGCAACAGGGGATAGGCAAGGCACACAGGGGATAGG
>N_chr19-54139751_- (49 bp) 0
atggttTaggcagatggatgctgcaggggttcctgagagatatagttctGTCAGACACGCAACAGGGGATAGGCAAGGCACACAGGGGATAGG
>N_chr2-185753402_+ (59 bp) 1
tacagtaacttgaatttaaaatattctcttgaagtttgaatgaacaaatcacatgcttaGTCAGACACGCAACAGGGGATAGGCAAGGCACACAGGGGATAGG
>N_chr5-161376413_- (84 bp) 2
tcagctgaataactaataaaaaatgagcaggattaatcaccagagatacaaatcattaacagaatgccatacaaTtatgcgtcaGTCAGACACGCAACAGGGGATAGGCAAGGCACACAGGGGATAGG
>N_chr6-58842416_+ (32 bp) 0
gtccatgtgttctcattgttcaattcccacctGTCAGACACGCAACAGGGGATAGGCAAGGCACACAGGGGATAGG
>N_chr22-43838966_- (49 bp) 0
atgtggTaggaacgctttatgatatgccacttaaaacctgtcaaccccaGTCAGACACGCAACAGGGGATAGGCAAGGCACACAGGGGATAGG
>N_chr5-100585065_+ (37 bp) 0
ttattggttctttttcttattcagcatgcttgagaGtGTCAGACACGCAACAGGGGATAGGCAAGGCACACAGGGGATAGG
>N_chr13-94920487_- (53 bp) 0
aTaacaaaGcaaaaacaatctaatcttaggattagaaaggacaaggacaccaAGTCAGACACGCAACAGGGGATAGGCAAGGCACACAGGGGATAGG
>N_chr1-33492838_- (43 bp) 0
gactgctactcagGcaagtgatcaaggccaagatcaacagccaGTCAGACACGCAACAGGGGATAGGCAAGGCACACAGGGGATAGG
>N_chr10-28486324_+ (100 bp) 3
attttgagatgagctaggatctggttaAggaatgtggagtgtattccaatgtgactgtatggaaaatgGctattGgacaggaatcagactttattcacaaGTCAGACACGCAACAGGGGATAGGCAAGGCACACAGGGGATAGG
>N_chr7-23079947_- (83 bp) 2
gcgtgatctctgctcactgcaagctccgcctcccgggttcacgccattctcctgcctcagcctccccagtagctgggactaAaGTCAGACACGCAACAGGGGATAGGCAAGGCACACAGGGGATAGG
>N_chr3-141670452_- (45 bp) 1
aTctttaactgtgagaaaataaattcctattatttaagccactcaGTCAGACACGCAACAGGGGATAGGCAAGGCACACAGGGGATAGG
>N_chr3-112072698_- (36 bp) 1
gtttcaatattttactcttttattaatatgttttacGTCAGACACGCAACAGGGGATAGGCAAGGCACACAGGGGATAGG
>N_chr8-122044679_- (45 bp) 0
ttttatatgtttctcaggtaaattgccttttaaaaatAtaaacaaGTCAGACACGCAACAGGGGATAGGCAAGGCACACAGGGGATAGG
>N_chr2-225190719_- (36 bp) 0
ctctgtcttaaaacaaaacaaaacGagtcacaggaaGTCAGACACGCAACAGGGGATAGGCAAGGCACACAGGGGATAGG
>N_chr2-31157041_- (51 bp) 1
actaaTcTtttcatgtaaaaatgaagtgacttgcacaggtcacaaagcctAGTCAGACACGCAACAGGGGATAGGCAAGGCACACAGGGGATAGG
>N_chr5-36877746_+ (31 bp) 0
aTagataagaaaggcatttacagatgttttcGTCAGACACGCAACAGGGGATAGGCAAGGCACACAGGGGATAGG
>N_chr14-47162126_+ (52 bp) 1
ctctcacacatgcttttttgcccgtccacccttccaccatgggatgatgcaaGTCAGACACGCAACAGGGGATAGGCAAGGCACACAGGGGATAGG
>N_chr1-95187366_- (47 bp) 0
aaataaataaaataaaataaaataaaattatacactgtaatgtataAGTCAGACACGCAACAGGGGATAGGCAAGGCACACAGGGGATAGG
>N_chr15-83235170_+ (56 bp) 1
aaactggcagggtgtgggtttcgataaagttcgacgGctgcactgtaaggtctggaGTCAGACACGCAACAGGGGATAGGCAAGGCACACAGGGGATAGG
>N_chr2-101770870_- (60 bp) 1
tggtcaggagttcaagaccagcctgaccaacatggtgaaaccccgaatccactaaaaataGTCAGACACGCAACAGGGGATAGGCAAGGCACACAGGGGATAGG
>N_chr18-18527250_- (53 bp) 1
gaagtgtttccaggtgccttgtcttctccaGatgactttttttgtgtgcctagGTCAGACACGCAACAGGGGATAGGCAAGGCACACAGGGGATAGG
>N_chr1-32041107_- (103 bp) 1
ttttTtttgttttttttttctgcctctttctcagtttacttttttgaaagActgattcatttccatggttcaaaaaaacaaaaaaagtgaaactcatctttGTCAGACACGCAACAGGGGATAGGCAAGGCACACAGGGGATAGG
>N_chr10-113652478_+ (61 bp) 0
gctcactgcaacctctgcctcccaggttcaagcaattctcctgcctcagcttgccaagtagGTCAGACACGCAACAGGGGATAGGCAAGGCACACAGGGGATAGG
>N_chr1-241106315_+ (46 bp) 3
ctgaGtaggaagatgtcaacttaaataataagcagagagaggctctGTCAGACACGCAACAGGGGATAGGCAAGGCACACAGGGGATAGG
>N_chr2-12028247_+ (72 bp) 1
gaagccccctccccagtttgagttgtcctgcctttgcttagagttgtcctgccttttctgactgaTccaAtAGTCAGACACGCAACAGGGGATAGGCAAGGCACACAGGGGATAGG
>N_chr14-31748792_+ (65 bp) 0
ttactcttggtttaattgcctcttctttctctagtttctcatggtagaagtttagattgttaattGTCAGACACGCAACAGGGGATAGGCAAGGCACACAGGGGATAGG
>N_chr8-43131250_- (39 bp) 0
ttctgctgacatagaatagttgaaaggattaaaaaaaacGTCAGACACGCAACAGGGGATAGGCAAGGCACACAGGGGATAGG
>N_chr4-73903714_+ (38 bp) 0
CatcacaataacactatatcaaaattggaatgtaggtcGTCAGACACGCAACAGGGGATAGGCAAGGCACACAGGGGATAGG
>N_chr7-117892719_+ (36 bp) 0
atatttcaaatgctaactacttgtgcagttaaaattGTCAGACACGCAACAGGGGATAGGCAAGGCACACAGGGGATAGG
>N_chr14-74911236_- (75 bp) 0
ataagttccaaagtccaaaagctaaagaacttagacatttgagggcagaaagtatccagcatgggagaaagatgaGTCAGACACGCAACAGGGGATAGGCAAGGCACACAGGGGATAGG
>N_chr2-149177432_- (70 bp) 1
ttcctttagaacaaaaaaaaaccaaacaggtgattctgatacaatataactaaaaacaggctttaaaaacGTCAGACACGCAACAGGGGATAGGCAAGGCACACAGGGGATAGG
>N_chr4-169525269_- (47 bp) 0
tttcagttatcttttcagcagcaccccactctactggtaccaatttaGTCAGACACGCAACAGGGGATAGGCAAGGCACACAGGGGATAGG
>N_chr5-123535364_- (39 bp) 0
ataattatattagtttcataggatggctgtaaattaaAtGTCAGACACGCAACAGGGGATAGGCAAGGCACACAGGGGATAGG
>N_chr3-76830593_- (38 bp) 0
gatgtaaaatctgtagcatactgaagataaataaataGTCAGACACGCAACAGGGGATAGGCAAGGCACACAGGGGATAGG
>N_chr2-115228062_- (55 bp) 1
tttagaaaaatgttaaactaagcaactactaatcactaagcattttacatatcatGTCAGACACGCAACAGGGGATAGGCAAGGCACACAGGGGATAGG
>N_chr16-14337246_- (43 bp) 1
attgtgaagaccctatgcaggaataaaagcaaactgcctgcctGTCAGACACGCAACAGGGGATAGGCAAGGCACACAGGGGATAGG
>N_chr13-110721127_+ (72 bp) 2
aaagtttgattttcatgggactCcctgGtaaattctccaacacctagagaattgttggtaaaatataaattgGTCAGACACGCAACAGGGGATAGGCAAGGCACACAGGGGATAGG
>N_chr1-34074252_- (74 bp) 0
agggtctggagtggacctccggcaaacaccaacacacctgcagctCagggtcctgactgttagaaggaaaactaGTCAGACACGCAACAGGGGATAGGCAAGGCACACAGGGGATAGG
>N_chr10-107844209_+ (49 bp) 0
ataattattacaattActctaGttcattagttattgttgatatcttactGTCAGACACGCAACAGGGGATAGGCAAGGCACACAGGGGATAGG
>N_chr11-24600385_- (63 bp) 3
acaggaagcagaacattacacactggggcctgttgtggggaggggggagaggggagggatagcGTCAGACACGCAACAGGGGATAGGCAAGGCACACAGGGGATAGG
>N_chr9-135778086_+ (83 bp) 0
tcagacctaggcagaggacggctattaccaaacaaacaaaaagacacgtgttggtgaagatgtggagaaatgggaAccccgctGTCAGACACGCAACAGGGGATAGGCAAGGCACACAGGGGATAGG
>N_chr5-1191032_- (62 bp) 2
aaccaggagcccaggaaccagccTggcaagagagactgctccttctgccacagctcactggaGTCAGACACGCAACAGGGGATAGGCAAGGCACACAGGGGATAGG
>N_chr12-82198837_+ (51 bp) 0
gtTtcacaaaatatttaggagcagattaaattgcaaaacacatgatatgctGTCAGACACGCAACAGGGGATAGGCAAGGCACACAGGGGATAGG
>N_chr4-6340607_- (47 bp) 0
caggctggtcacgaactcctgacctcaggtgatccacccgcctcagcGTCAGACACGCAACAGGGGATAGGCAAGGCACACAGGGGATAGG
>N_chr2-234023432_- (42 bp) 1
tgtgggacagtggCgggcacactctgtAgtccatcttctcTtGTCAGACACGCAACAGGGGATAGGCAAGGCACACAGGGGATAGG
>N_chr1-176916387_- (49 bp) 0
ctccgcctcccgggttcaagcgattctcctAcctcagcctcccaagtagGTCAGACACGCAACAGGGGATAGGCAAGGCACACAGGGGATAGG
>N_chr2-240895802_+ (50 bp) 2
gctttccaagccagcagatagaactcagcccgtctgctgatcGgaaagtcGTCAGACACGCAACAGGGGATAGGCAAGGCACACAGGGGATAGG
>N_chr11-74651408_- (90 bp) 2
agtgaaaggaactctgtcctggaagtccccaatgccgcctctcagtcctgcctgtcaccaaccacctagggggcttgggcaagctactcaGTCAGACACGCAACAGGGGATAGGCAAGGCACACAGGGGATAGG
>N_chr22-22966986_- (60 bp) 0
ttTaagcgattctcctgcctcagcctcctgagtagctgggattacaggcatgcgccaccaGTCAGACACGCAACAGGGGATAGGCAAGGCACACAGGGGATAGG
>N_chr1-54748696_- (51 bp) 0
atgcccagctaatttttgtattttttgtagacTgggtttccccatgttgccGTCAGACACGCAACAGGGGATAGGCAAGGCACACAGGGGATAGG
>N_chr7-5868688_+ (35 bp) 1
tgtaaatcatccttcTacctaccctgagataaatgGTCAGACACGCAACAGGGGATAGGCAAGGCACACAGGGGATAGG
>N_chr14-89052772_+ (70 bp) 1
TtTagTTtcccgagtagctgagactataggTatgcaccaccacgcctggctaattttttttatttgttAtGTCAGACACGCAACAGGGGATAGGCAAGGCACACAGGGGATAGG
>N_chr7-132277004_- (51 bp) 2
aatggctccgtgcctccctgactgcactcctgccccatcagatcactcagcGTCAGACACGCAACAGGGGATAGGCAAGGCACACAGGGGATAGG
>N_chr22-40354299_- (38 bp) 0
TggggtttctccatgttaccaggttggtctcaaactccGTCAGACACGCAACAGGGGATAGGCAAGGCACACAGGGGATAGG
>N_chr3-77392884_+ (44 bp) 1
ggctcaTggtttctaatcaatcagcctgtcacgtatctgaggaAGTCAGACACGCAACAGGGGATAGGCAAGGCACACAGGGGATAGG
>N_chr6-69858776_- (50 bp) 0
aggacagatgactcaagcctgtgaagatcatgacCaaatttaaataggttGTCAGACACGCAACAGGGGATAGGCAAGGCACACAGGGGATAGG
>N_chr1-149249104_- (106 bp) 2
aaTaaatacaaaataaaaatagagaatatactactaacTtgggggtcgggggaggTtctggaggatatatActggagagtagatgcatgcaaagaaatactatttgGTCAGACACGCAACAGGGGATAGGCAAGGCACACAGGGGATAGG
>N_chr3-10591796_- (65 bp) 0
ggaggggttggggaaGctatccccacttccagctctttctttcagctttctcccccgggcggaaaGTCAGACACGCAACAGGGGATAGGCAAGGCACACAGGGGATAGG
>N_chr12-34214132_+ (70 bp) 2
gtTatttgttggactgggacccttggatgactaaaataacttttttatcttctagggatgttgatcagttGTCAGACACGCAACAGGGGATAGGCAAGGCACACAGGGGATAGG
>N_chr9-130889236_- (52 bp) 0
gcctGctaactcaatgtgcctcagtttacccaggcctaagaaagcGtctggaGTCAGACACGCAACAGGGGATAGGCAAGGCACACAGGGGATAGG
>N_chr9-117702834_+ (39 bp) 0
atctccctcatccttctcctccttttcctgctcctcctcGTCAGACACGCAACAGGGGATAGGCAAGGCACACAGGGGATAGG
>N_chr12-118663113_- (64 bp) 0
TTaagaattactaggtcatgagatttgcctctgtttgactttagtagggaactgacagaccaAtGTCAGACACGCAACAGGGGATAGGCAAGGCACACAGGGGATAGG
>N_chr9-37232681_+ (65 bp) 1
tctaattgttgctgagatactattggaaatctagagcttgctgcctcaagttattttaaattgtgGTCAGACACGCAACAGGGGATAGGCAAGGCACACAGGGGATAGG
>N_chr15-95655083_- (61 bp) 0
tactgaaatcaccccaaaacatgctccattaacctacagaattaatagtttctctaatataGTCAGACACGCAACAGGGGATAGGCAAGGCACACAGGGGATAGG
>N_chr1-27183571_+ (94 bp) 0
tgagctcaagcgatcctcccacctcagcctcctgagtagctggggctacagccatgtgcaaccatgcccagctaattcttaaatgtttttgtagGTCAGACACGCAACAGGGGATAGGCAAGGCACACAGGGGATAGG
>N_chr5-15258788_- (52 bp) 1
attcaatggtaattataaggaattagtttgagagcatgatgacaagattattGTCAGACACGCAACAGGGGATAGGCAAGGCACACAGGGGATAGG
>N_chr8-11475772_- (68 bp) 1
ggggcaggtaggagcctcccctgtttccttccttcctgcagagactgtcccataagtggacagccagAGTCAGACACGCAACAGGGGATAGGCAAGGCACACAGGGGATAGG
>N_chr13-34293442_- (76 bp) 2
atacagatgctggtcatttaatgccttcctacaaccccattttagaaatcttgcctcactcctaAtctgAaaAAAAGTCAGACACGCAACAGGGGATAGGCAAGGCACACAGGGGATAGG
>N_chr2-155159161_- (56 bp) 1
aattcaatgtttcttaaatcactcatataatccatcttagatgatgcatgattaAtGTCAGACACGCAACAGGGGATAGGCAAGGCACACAGGGGATAGG
>N_chr1-229828712_- (49 bp) 0
tggggataactgatgaccctggaaagGgatgagtgggagcagatgtttaGTCAGACACGCAACAGGGGATAGGCAAGGCACACAGGGGATAGG
>N_chr11-105978746_- (83 bp) 1
tttatataagtgaaatcatattgtatgtgttttgtgtatgtgtctggctttttctgttccatattacgttttaaataatcatcGTCAGACACGCAACAGGGGATAGGCAAGGCACACAGGGGATAGG
>N_chr10-20826733_+ (37 bp) 2
cccatcgataactaatttattgagagtttttagcatAGTCAGACACGCAACAGGGGATAGGCAAGGCACACAGGGGATAGG
>N_chr3-60947018_- (59 bp) 1
aaggccaagatctattccagcctctgcaacctctCaGtctagtgggaggcagacagactGTCAGACACGCAACAGGGGATAGGCAAGGCACACAGGGGATAGG
>N_chr18-14647240_+ (63 bp) 2
tatgaaaCtcactTatttagtaagaatttagtgaatatcttctgtgcacactgctttgtactAGTCAGACACGCAACAGGGGATAGGCAAGGCACACAGGGGATAGG
>N_chr6-127703065_- (105 bp) 0
aagaagggaaggacacagtgagtcaagtcttatctcaatacctactgggtaaattgcctTtcattctgagaaagttatagaaaatgcatcaggttatccttaactGTCAGACACGCAACAGGGGATAGGCAAGGCACACAGGGGATAGG
>N_chr16-55548851_- (50 bp) 1
cctcctgtagggtggagaatctacagaattcatttgggattctcctgcacGTCAGACACGCAACAGGGGATAGGCAAGGCACACAGGGGATAGG
>N_chr7-148187366_+ (76 bp) 0
TtaaaaatacaaaaattagccaggagtggtggcacacacctgtagtcccggctactaaggaggctgaggcatgagaGTCAGACACGCAACAGGGGATAGGCAAGGCACACAGGGGATAGG
>N_chr4-62142534_+ (35 bp) 1
ttctttgtgtttcctcaaaacagctattttgaattGTCAGACACGCAACAGGGGATAGGCAAGGCACACAGGGGATAGG
>N_chr20-55663730_- (65 bp) 6
gatgggaggaggtgcctgacccgcctggggTgctaacggagagctcCggggttagcacacctTggGTCAGACACGCAACAGGGGATAGGCAAGGCACACAGGGGATAGG
>N_chr2-82380081_- (49 bp) 3
agtataggaagagacagataactacattgtaaaagaaagtctagaaataGTCAGACACGCAACAGGGGATAGGCAAGGCACACAGGGGATAGG
>N_chr10-35774748_+ (57 bp) 0
taaagttggagtagacctgtaatcaccagtgttaacactgtgccacatttgctttatGTCAGACACGCAACAGGGGATAGGCAAGGCACACAGGGGATAGG
>N_chr17-2677318_+ (80 bp) 1
ctcattcccaaagcgtgttctgagtgtgagtcctacaaaagtggacaattcagaccctgttgggttttgtggcactttctGTCAGACACGCAACAGGGGATAGGCAAGGCACACAGGGGATAGG
>N_chr2-86782510_- (40 bp) 1
aaTtattgacctcaagtgatccactcgcctcagcctcccaGTCAGACACGCAACAGGGGATAGGCAAGGCACACAGGGGATAGG
>N_chr5-101765422_- (89 bp) 0
tctgtcctccagattcattttttaTctttctTtaccctcctcaatataggatgaaagctTctttgccctctggctttggactgggttaaGTCAGACACGCAACAGGGGATAGGCAAGGCACACAGGGGATAGG
>N_chr8-128819626_- (42 bp) 2
ggggcacacaaagcggAaggcagtcttgagttaaaggggtctGTCAGACACGCAACAGGGGATAGGCAAGGCACACAGGGGATAGG
>N_chr4-150672341_+ (55 bp) 0
acaactgagccTctcagaggagactgcatactagttaccattctgttttacttttGTCAGACACGCAACAGGGGATAGGCAAGGCACACAGGGGATAGG
>N_chr10-7446982_+ (73 bp) 2
aggttttaattcaaaggcagatctaacaatctcActcaggacctgtttaggctgggtctggggctgagtgaatGTCAGACACGCAACAGGGGATAGGCAAGGCACACAGGGGATAGG
>N_chr3-187398936_- (59 bp) 0
accttgaggacaAggactgtgtcccatttctgctccatccctagagtctagcacagaatGTCAGACACGCAACAGGGGATAGGCAAGGCACACAGGGGATAGG
>N_chr9-9111727_- (51 bp) 2
taagttctttagtggagatttgtgagaacctgatgcacccatcacctgagcGTCAGACACGCAACAGGGGATAGGCAAGGCACACAGGGGATAGG
>N_chr5-100593998_- (46 bp) 0
taaagagttttcaaccctaaaagcaccaagaaccaaactgagctatGTCAGACACGCAACAGGGGATAGGCAAGGCACACAGGGGATAGG
>N_chr6-31354985_+ (48 bp) 0
aactcagaggattgcatttttttctttgagcatattttgagtaactgcGTCAGACACGCAACAGGGGATAGGCAAGGCACACAGGGGATAGG
>N_chr1-49353496_- (47 bp) 1
tgtattgatattttgtgtgaccctaaacaagttcccatctgtaGaatGTCAGACACGCAACAGGGGATAGGCAAGGCACACAGGGGATAGG
>N_chr9-134763708_+ (53 bp) 1
ggtaagcccaatgctGccttgttaCagaacgcaactgaCtgaaactcagaactGTCAGACACGCAACAGGGGATAGGCAAGGCACACAGGGGATAGG
>N_chr2-209055940_+ (43 bp) 0
ttctggcagtccaacctggcattgtctttacataatcctgcatGTCAGACACGCAACAGGGGATAGGCAAGGCACACAGGGGATAGG
>N_chr10-24269816_- (43 bp) 0
taagaaattgaaatgttatgacagtagtcagaaagaAtttgtaGTCAGACACGCAACAGGGGATAGGCAAGGCACACAGGGGATAGG
>N_chr3-14978785_- (49 bp) 0
tactgtcttgtgtggattttgccctctatagcagacagacctagcaagcGTCAGACACGCAACAGGGGATAGGCAAGGCACACAGGGGATAGG
>N_chr6-159646062_- (37 bp) 2
caccaaagTagtcctacaaacCgcactctacaaatagGTCAGACACGCAACAGGGGATAGGCAAGGCACACAGGGGATAGG
>N_chr13-73790147_+ (103 bp) 2
atgcaactcgaTgctggtcaaggagacaggatttactcaggtctgttttgtgaaagctacatggtaatgccactcaatttaaatacaccagaagccaTtttaaGTCAGACACGCAACAGGGGATAGGCAAGGCACACAGGGGATAGG
>N_chr6-97255968_- (50 bp) 0
gattccagtctgtgtctaaaggcttgagaaccaggaacatggatggcaggGTCAGACACGCAACAGGGGATAGGCAAGGCACACAGGGGATAGG
>N_chr14-90908714_- (42 bp) 0
tctcagttgtccttcatcgtgggactgtagccagagacacaaGTCAGACACGCAACAGGGGATAGGCAAGGCACACAGGGGATAGG
>N_chr1-234201527_+ (44 bp) 1
TggctggggatctcgtgtgacgaatgtctgcaaatgtttgaAtaGTCAGACACGCAACAGGGGATAGGCAAGGCACACAGGGGATAGG
>N_chr6-123079208_+ (52 bp) 0
aTTaatagtctagtgctctttacagtactctaagatatctatacattctccaGTCAGACACGCAACAGGGGATAGGCAAGGCACACAGGGGATAGG
>N_chr6-107572272_- (68 bp) 0
caattcagtggcattaactacattcacactgttgtgcaaccatcatcactatctttttctaaaactttGTCAGACACGCAACAGGGGATAGGCAAGGCACACAGGGGATAGG
>N_chr19-61401789_- (40 bp) 0
ccaaattgtaatctaatcctgcctagcacttaattatcatGTCAGACACGCAACAGGGGATAGGCAAGGCACACAGGGGATAGG
>N_chr8-22940029_+ (45 bp) 1
ttTagtgcttacgagcaatgaacaataaatgtatatacagatttcGTCAGACACGCAACAGGGGATAGGCAAGGCACACAGGGGATAGG
>N_chr4-10469009_+ (38 bp) 0
aagttttcattattatctaaattttccaataatggcatGTCAGACACGCAACAGGGGATAGGCAAGGCACACAGGGGATAGG
>N_chr13-103310069_+ (44 bp) 1
gttccctgctaattacctctggtttttagagaaccagattgtttGTCAGACACGCAACAGGGGATAGGCAAGGCACACAGGGGATAGG
>N_chr19-22093800_+ (64 bp) 2
tttttttttttttctttttgagacggaatcttgctctgtcgcccatgctggagtgcagtgAcacGTCAGACACGCAACAGGGGATAGGCAAGGCACACAGGGGATAGG
>N_chr10-110895284_+ (105 bp) 3
aagctattctttccaaatttatgaacctcccactcttcgattgacaCgtccaatttaaaaataggaatAagtgactgcaatccattAtacatgcaaattataaaaGTCAGACACGCAACAGGGGATAGGCAAGGCACACAGGGGATAGG
>N_chr9-112563818_- (62 bp) 3
aTacagtgaaaccccatctctactaaaaatacaaaaaattagccgggtgaggtggcgAAcAcGTCAGACACGCAACAGGGGATAGGCAAGGCACACAGGGGATAGG
>N_chr6-57057220_+ (41 bp) 0
TtgaaaGacaattctaaattaaagaataaagggacataacaGTCAGACACGCAACAGGGGATAGGCAAGGCACACAGGGGATAGG
>N_chr8-123217198_+ (86 bp) 0
aactctgtctccaaataacaaataaataaataaaaataaagtcttttattttgtcttttTttaaaaagggtaatagctgaactttaGTCAGACACGCAACAGGGGATAGGCAAGGCACACAGGGGATAGG
>N_chr17-56017099_- (55 bp) 0
ggctgatagggattgagCagtgagtgaggtgaagagaaaaagactctgtttacagGTCAGACACGCAACAGGGGATAGGCAAGGCACACAGGGGATAGG
>N_chr6-23639653_- (40 bp) 0
aataattcttaaacttttccccctttcttgcttgcttaggGTCAGACACGCAACAGGGGATAGGCAAGGCACACAGGGGATAGG
>N_chr11-26394285_- (44 bp) 0
aataaatctgagggacaacaaGaaaactgcctaaaatgcatactGTCAGACACGCAACAGGGGATAGGCAAGGCACACAGGGGATAGG
>N_chr19-23705274_- (45 bp) 0
gttaaattcctgacttatgaaaagaaaatatttttataaagaaaaGTCAGACACGCAACAGGGGATAGGCAAGGCACACAGGGGATAGG
>N_chr5-9910028_- (52 bp) 0
gattttatcctttttatggctgaatagtattccattgtgtatatataccataGTCAGACACGCAACAGGGGATAGGCAAGGCACACAGGGGATAGG
>N_chr12-60484587_- (55 bp) 0
TatgtcacccagaatcattgtaatacaaaatgTagttcctaactcaattgtctgcGTCAGACACGCAACAGGGGATAGGCAAGGCACACAGGGGATAGG
>N_chr14-93459470_+ (71 bp) 2
tgcatgccctgccaTatgcctcttctcacttgcagctccagtctacacatgtgctggctgaatccCataaAGTCAGACACGCAACAGGGGATAGGCAAGGCACACAGGGGATAGG
>N_chr19-50204660_- (152 bp) 0
gacccttccgtcttcctccgtcctgggaaaccctgggctctgacttgctggggcactaaaccccaaacctcatcttctcctctgggctaccatcctttcaacctctaatgttggggtcccagcatcagggtatcctccaactaagccaaatgGTCAGACACGCAACAGGGGATAGGCAAGGCACACAGGGGATAGG
>N_chr13-91557906_+ (63 bp) 1
gtatggattattttatagattaaaaaacTgaaaatatatttcaggtcctacagtAtaccccatGTCAGACACGCAACAGGGGATAGGCAAGGCACACAGGGGATAGG
>N_chr2-73260771_- (47 bp) 0
TtatttcctcctcctctcctagtaagcccttctcttgtgtatttActGTCAGACACGCAACAGGGGATAGGCAAGGCACACAGGGGATAGG
>N_chr14-40538871_- (49 bp) 0
tgtTtcccagagtgaaatgttacttatttgtgttatttataAatacaatGTCAGACACGCAACAGGGGATAGGCAAGGCACACAGGGGATAGG
>N_chr1-152292415_- (54 bp) 2
atggtgagctacttctctcagaagtcaggatctgcatctgcagactatacaaaAGTCAGACACGCAACAGGGGATAGGCAAGGCACACAGGGGATAGG
>N_chr7-130644249_+ (41 bp) 0
TttgtgggggatgataagacaactgggtcactagaActAAtGTCAGACACGCAACAGGGGATAGGCAAGGCACACAGGGGATAGG
>N_chr19-56795974_- (67 bp) 3
ggggagacagaAccatggagacccctggAacactgtgggtaaccaggacccagagagagacggggaaGTCAGACACGCAACAGGGGATAGGCAAGGCACACAGGGGATAGG
>N_chr8-129446683_- (42 bp) 0
ttTgttccttctttccttccttccttccttcatttacttcctGTCAGACACGCAACAGGGGATAGGCAAGGCACACAGGGGATAGG
>N_chr5-26695083_+ (43 bp) 0
TacaggacctgcctaagattcaggtcaccctccaaagatgtccGTCAGACACGCAACAGGGGATAGGCAAGGCACACAGGGGATAGG
>N_chr2-35415799_+ (38 bp) 0
acactaaatctactctgtcggtgctttataaattgaacGTCAGACACGCAACAGGGGATAGGCAAGGCACACAGGGGATAGG
>N_chr14-104081366_+ (57 bp) 0
ggagccatgtgctctctgcactcttgccttgagcccagtcccagctctggAagAcatGTCAGACACGCAACAGGGGATAGGCAAGGCACACAGGGGATAGG
>N_chr11-21903933_- (72 bp) 0
ttgagtattctcagccaagtaataaacatgatgtagcaaacatctttggcTataaattgacatttgttatttGTCAGACACGCAACAGGGGATAGGCAAGGCACACAGGGGATAGG
>N_chr3-19940056_+ (49 bp) 0
gacgagtttttgacatgttgcacaggctggtcttgaacttctgagctcaGTCAGACACGCAACAGGGGATAGGCAAGGCACACAGGGGATAGG
>N_chr15-89648018_- (42 bp) 0
ccaagtgatattgttcttactgtagaaatcaaaacttggagaGTCAGACACGCAACAGGGGATAGGCAAGGCACACAGGGGATAGG
>N_chr18-22634533_+ (61 bp) 0
tccctatcaaaatacaaatgacatacagaaatggaaaaaacagctctaaaatttatacggaGTCAGACACGCAACAGGGGATAGGCAAGGCACACAGGGGATAGG
>N_chr3-136300188_- (63 bp) 0
ttcttatcatttcctgggagagttatttgatgtgtattaagagcttcaaaatattgaaagcttGTCAGACACGCAACAGGGGATAGGCAAGGCACACAGGGGATAGG
>N_chr16-7450885_- (39 bp) 2
agaaccagccattttcctatcactagAgaacttgtaaaaGTCAGACACGCAACAGGGGATAGGCAAGGCACACAGGGGATAGG
>N_chr4-177542875_+ (46 bp) 1
TtTagctctgcccctcgccGtAagaagccccacatgcacaAgtgtgGTCAGACACGCAACAGGGGATAGGCAAGGCACACAGGGGATAGG
>N_chr7-124760205_+ (52 bp) 0
acaaaaataagcaatggggataggatgcgctatttaataaatggtgctgggaGTCAGACACGCAACAGGGGATAGGCAAGGCACACAGGGGATAGG
>N_chr12-108452528_+ (52 bp) 0
agcagggccagctctcaaattccccacccttttagcttcccaAAgagataAaGTCAGACACGCAACAGGGGATAGGCAAGGCACACAGGGGATAGG
>N_chr16-76713767_- (73 bp) 0
taatttttttaattatgggtttgacccactttgtcattaaacaatagttATAtgtTtgactctcatttgttatgctGTCAGACACGCAACAGGGGATAGGCAAGGCACACAGGGGATAGG
>N_chr15-93850903_- (134 bp) 4
gaaatattgatagacagaagatagctgatagacgaatagatgatagataaatgttagatagatatagacagatatagatagatagatggatagatagatagggatagacagatagattgatagatCgattgatagattGTCAGACACGCAACAGGGGATAGGCAAGGCACACAGGGGATAGG
>N_chr6-94747605_- (41 bp) 0
taattgtcacttattattcttaaattatttgaatttgcaagGTCAGACACGCAACAGGGGATAGGCAAGGCACACAGGGGATAGG
>N_chr1-207160064_- (71 bp) 0
tcatattctccatacaggttacactcaggacagctgccagagtaagtctttaaaaatgaaaatatcagtgcGTCAGACACGCAACAGGGGATAGGCAAGGCACACAGGGGATAGG
>N_chr5-51037111_- (54 bp) 0
catggaataccaaaaataacaatttataagattaatatcaaaaatgatccattaGTCAGACACGCAACAGGGGATAGGCAAGGCACACAGGGGATAGG
>N_chr9-129251494_+ (139 bp) 3
TtccagtgaatactgccatgcacgctggctctcaaaaatcatggccacacactgtccaagtctttgcTctaggtccgtactcttgacaaagcctccccaacaaggtgaaatcactctcggctcaccactggtggcagaaGTCAGACACGCAACAGGGGATAGGCAAGGCACACAGGGGATAGG
>N_chr9-1598620_+ (63 bp) 0
gggtgagaagatgatcatgcgtcatggaccaagaaggcctttctgggccaaagtttgtggatgGTCAGACACGCAACAGGGGATAGGCAAGGCACACAGGGGATAGG
>N_chr7-28411589_- (51 bp) 0
aaggctgcgatgagcagtgactgcgccacagcactccagcatggatgataAGTCAGACACGCAACAGGGGATAGGCAAGGCACACAGGGGATAGG
>N_chr15-47130153_+ (44 bp) 1
agcatctccttttgcccatAggaggtgtgggtatgtataaggtaGTCAGACACGCAACAGGGGATAGGCAAGGCACACAGGGGATAGG
>N_chr2-164475585_- (87 bp) 2
TaaatatgcctctgatactgtgtccagaattggtgggttcttggtctcactgacttcaGgaatgaagTcgcggacacttgcggtgagGTCAGACACGCAACAGGGGATAGGCAAGGCACACAGGGGATAGG
>N_chr21-15074466_+ (66 bp) 1
aagtggaagaaaaggtatcagtgattgaagatcaaatgaatgaaatgaaatgaatgaaatgaagtgGTCAGACACGCAACAGGGGATAGGCAAGGCACACAGGGGATAGG
>N_chr6-116344436_+ (45 bp) 0
gcttcattttgccctctggtggaaaacgaagttctaaagttccatGTCAGACACGCAACAGGGGATAGGCAAGGCACACAGGGGATAGG
>N_chr5-30141905_- (45 bp) 0
ggTttttcagcttgagggtggggccctcaccagggacctgccctcGTCAGACACGCAACAGGGGATAGGCAAGGCACACAGGGGATAGG
>N_chr10-16088507_+ (70 bp) 1
tatttgtatcaatgacaaaatttacaaaagtgatattattcacagtagaatctaaaatatcaaataAAaaGTCAGACACGCAACAGGGGATAGGCAAGGCACACAGGGGATAGG
>N_chr4-178656626_+ (48 bp) 3
gctaataatagtaattattatgtagaatttttaaaatttatttatttGTCAGACACGCAACAGGGGATAGGCAAGGCACACAGGGGATAGG
>N_chr3-138576115_+ (48 bp) 0
tTagtttccatgtagttgtgcagttttgagtgagtttcttaatcctgaGTCAGACACGCAACAGGGGATAGGCAAGGCACACAGGGGATAGG
>N_chr8-122486573_- (64 bp) 0
atatgAtgggttggttgaaatcagtgtggcaattgctacttgcatagtatctgcttataattatGTCAGACACGCAACAGGGGATAGGCAAGGCACACAGGGGATAGG
>N_chr2-207085135_+ (47 bp) 0
gccacatgcttatttcatgagattatgggtttaaaaattagaattacGTCAGACACGCAACAGGGGATAGGCAAGGCACACAGGGGATAGG
>N_chr19-56597784_- (77 bp) 2
cataatctaagcccagggcataaaaTcccttgtggcttggaCggaatccagggctcagagcatggaacccctcatggGTCAGACACGCAACAGGGGATAGGCAAGGCACACAGGGGATAGG
>N_chr2-48732666_- (79 bp) 0
taatttcaaaaTagcaaaagagttatcattctcaacttttttcttcagaagTacttccaccaggcattgGaaaattcacGTCAGACACGCAACAGGGGATAGGCAAGGCACACAGGGGATAGG
>N_chr18-67166908_- (62 bp) 1
tTaaagTagaacctccatcCgcttggagttattctactaaaggcagtaattcatctgactgtGTCAGACACGCAACAGGGGATAGGCAAGGCACACAGGGGATAGG
>N_chr13-52809955_+ (41 bp) 0
aTttaTatggaTaaaaagcaagtgcctgtagcaccctAactGTCAGACACGCAACAGGGGATAGGCAAGGCACACAGGGGATAGG
>N_chr17-66136705_- (50 bp) 0
ttggactagatgactTtcaaagtctccagaacatggataagtgaaagaaaGTCAGACACGCAACAGGGGATAGGCAAGGCACACAGGGGATAGG
>N_chr16-48262778_+ (41 bp) 0
tgtagcccaccctaggaccaagcccggccttgatagttccaGTCAGACACGCAACAGGGGATAGGCAAGGCACACAGGGGATAGG
>N_chr4-168591577_+ (49 bp) 1
accatatgccTagagctatccatcacaaatcaggtaggtagaggtgactGTCAGACACGCAACAGGGGATAGGCAAGGCACACAGGGGATAGG
>N_chr2-89280626_- (67 bp) 1
tattgatctgggtggtgccagctgatccatcaagtgcaagatctgcaaaatatctcaagcactgatcGTCAGACACGCAACAGGGGATAGGCAAGGCACACAGGGGATAGG
>N_chr4-55419071_+ (42 bp) 0
TagTtgaaagTcttaagagcgagcaagtacgcgcatgcacacGTCAGACACGCAACAGGGGATAGGCAAGGCACACAGGGGATAGG
>N_chr18-514816_- (53 bp) 3
gtctTaaactcatgggctcaagcaagtctcctgcctcCgcctcccaaagtgctGTCAGACACGCAACAGGGGATAGGCAAGGCACACAGGGGATAGG
>N_chr7-21824425_- (44 bp) 0
ttgtgttTctgccaagtagtggatccaggactggatctatcgttGTCAGACACGCAACAGGGGATAGGCAAGGCACACAGGGGATAGG
>N_chr2-130449236_- (40 bp) 0
cttctctcccagcaagcagtccaaaccagtgtttactcttGTCAGACACGCAACAGGGGATAGGCAAGGCACACAGGGGATAGG
>N_chr20-15851245_- (43 bp) 2
tcaggggaggcactgccccagcggagacttttgtcactgagtaGTCAGACACGCAACAGGGGATAGGCAAGGCACACAGGGGATAGG
>N_chr4-125541772_+ (92 bp) 2
atcactcaagtaatataaattgtaaccattaagtaatgtctcatcaccaatccccattctgcccccactattctgagtctccaatgtctatcGTCAGACACGCAACAGGGGATAGGCAAGGCACACAGGGGATAGG
>N_chr17-3864826_- (88 bp) 0
tagaccttcaTagggctgttaccctgtctgaaatgcaccccatgcactcaggtccaccttgtctcccactcccgccttctcctaacaAGTCAGACACGCAACAGGGGATAGGCAAGGCACACAGGGGATAGG
>N_chr22-37800327_+ (55 bp) 2
ggtggctcatgtctgtaatcccagcactttgggaggtcgaggcgggtggatcatcGTCAGACACGCAACAGGGGATAGGCAAGGCACACAGGGGATAGG
>N_chr15-57231864_- (46 bp) 1
tctcttcccctctctcaagcccacttccattttccGctAtctcctAGTCAGACACGCAACAGGGGATAGGCAAGGCACACAGGGGATAGG
>N_chr7-98913506_- (43 bp) 0
ccattttttgtttgtttgggtttttgttttcgtttttgtttttGTCAGACACGCAACAGGGGATAGGCAAGGCACACAGGGGATAGG
>N_chr22-24047903_- (79 bp) 0
tatgtgggtgggtccaaggtggggtctttataagggaaaggaggaggcaggagggtcagagtgacagcaggtAtgAAAcGTCAGACACGCAACAGGGGATAGGCAAGGCACACAGGGGATAGG
>N_chr9-116945485_- (78 bp) 2
acttaatctctgagacccaatttcattagctataaataaagataatatatataccccacagagttaaaatattaaataGTCAGACACGCAACAGGGGATAGGCAAGGCACACAGGGGATAGG
>N_chr8-85482887_+ (40 bp) 0
ttattttaattatatctgtaatgatacattttataaaattGTCAGACACGCAACAGGGGATAGGCAAGGCACACAGGGGATAGG
>N_chr9-125027833_- (60 bp) 0
acttatgaacagggtgttaggtggctcacagaatctcttggagggctggagaaataggctGTCAGACACGCAACAGGGGATAGGCAAGGCACACAGGGGATAGG
>N_chr18-9565335_+ (34 bp) 0
gcttaaaacaaatgccactgtgctatttaagggaGTCAGACACGCAACAGGGGATAGGCAAGGCACACAGGGGATAGG
>N_chr5-79515979_- (40 bp) 0
ggggatggtggctcagcctgctgctgttagcattctccttGTCAGACACGCAACAGGGGATAGGCAAGGCACACAGGGGATAGG
>N_chr9-29088008_- (50 bp) 1
attatgatccagcattgcattaagtctagaGgtcaaacataaaataaaacGTCAGACACGCAACAGGGGATAGGCAAGGCACACAGGGGATAGG
>N_chr16-3862578_+ (45 bp) 1
TaaggagtgtatcTggagggatgcactgcaaggaaaagacctcagGTCAGACACGCAACAGGGGATAGGCAAGGCACACAGGGGATAGG
>N_chr7-53470613_- (48 bp) 2
TatggggttcttggaccacattcactttAgttgactgtttctatatttGTCAGACACGCAACAGGGGATAGGCAAGGCACACAGGGGATAGG
>N_chr2-118941293_- (41 bp) 0
aagaccattttActtgtcattattccctaaacaatagagtaGTCAGACACGCAACAGGGGATAGGCAAGGCACACAGGGGATAGG
>N_chr6-115563763_+ (52 bp) 0
aaaattcttttttaaaaaacagaaaagtaatattatatattggtcacatgacGTCAGACACGCAACAGGGGATAGGCAAGGCACACAGGGGATAGG
>N_chr10-24450448_- (71 bp) 1
tgagagcaaaaaatttgacatctccctcctcatttctgGcaatttgaaagacttcattctgtcttctaaAtGTCAGACACGCAACAGGGGATAGGCAAGGCACACAGGGGATAGG
>N_chr15-35505675_- (44 bp) 0
tgaatggtggtactatttttagttttttgagaaatctccatacgGTCAGACACGCAACAGGGGATAGGCAAGGCACACAGGGGATAGG
>N_chr11-5135925_+ (70 bp) 1
tcttccagtagtttcaCaatttcaggtattggattcaagtctttaatccatcttgatttgatttttgtgtGTCAGACACGCAACAGGGGATAGGCAAGGCACACAGGGGATAGG
>N_chr17-67873909_- (56 bp) 1
tccaacagtgtgactgttgctaaaaatgctaaaatatatgtaggctgtcttcataAGTCAGACACGCAACAGGGGATAGGCAAGGCACACAGGGGATAGG
>N_chr5-76705587_- (47 bp) 2
acatggagaaacccagtctctactaaaaacacaaaattagctgggcaGTCAGACACGCAACAGGGGATAGGCAAGGCACACAGGGGATAGG
>N_chr5-178446695_- (82 bp) 1
taaagaactttttccgaggcttagttagagaagttcacaaagcttgcaaaagtttaaggtgtttaaaacctgtggttattctGTCAGACACGCAACAGGGGATAGGCAAGGCACACAGGGGATAGG
>N_chr19-44732131_+ (41 bp) 1
aaacaggcagggcgcaggggctcatgcctgtaattctggcaGTCAGACACGCAACAGGGGATAGGCAAGGCACACAGGGGATAGG
>N_chr18-8838433_- (50 bp) 0
attgaacatctgtttatcatcttgcttggctggcaggataggcgctagagGTCAGACACGCAACAGGGGATAGGCAAGGCACACAGGGGATAGG
>N_chr4-174569774_+ (70 bp) 1
cccctcctgagcagcaagtaggcactgtgtctgtctcagcttccaccttggtcttcttatatcatgctgcGTCAGACACGCAACAGGGGATAGGCAAGGCACACAGGGGATAGG
>N_chr21-23795288_+ (60 bp) 0
gggtcagaaaaagacagaaagatgggggaaagtttggaacttcctagaAacttgttaaatGTCAGACACGCAACAGGGGATAGGCAAGGCACACAGGGGATAGG
>N_chr12-95490852_- (59 bp) 0
caaaatttgccttggtagttcctgattcagtgaaccaattgaacactagcaccttctgaGTCAGACACGCAACAGGGGATAGGCAAGGCACACAGGGGATAGG
>N_chr3-183442279_- (65 bp) 0
tttcccccgtccctcagcttttgattctttctgctctgaaacccttccccctgcggtgtcaAtatGTCAGACACGCAACAGGGGATAGGCAAGGCACACAGGGGATAGG
>N_chr17-41781070_- (48 bp) 1
ttttttgaggcggagtctcgctttgtcgccaggctggagtgcagtggcGTCAGACACGCAACAGGGGATAGGCAAGGCACACAGGGGATAGG
>N_chr1-191309989_+ (46 bp) 2
tttgggtatatatcccgtaatgggattgcttggtcaaatggtatttGTCAGACACGCAACAGGGGATAGGCAAGGCACACAGGGGATAGG
>N_chr3-187710610_- (51 bp) 1
gaaaggggggtgcagggacctcgaatcagagctatgatgaggatgaatgagaGTCAGACACGCAACAGGGGATAGGCAAGGCACACAGGGGATAGG
>N_chr9-37535282_- (44 bp) 1
tggtgtgcgcctgtaatccTagctactcaggaggctgaggcaggGTCAGACACGCAACAGGGGATAGGCAAGGCACACAGGGGATAGG
>N_chr4-134170650_- (79 bp) 0
aacacatatgaactataacttggaaagattatcattttataaatggttcattttcttatagctgcattaatcctagaggGTCAGACACGCAACAGGGGATAGGCAAGGCACACAGGGGATAGG
>N_chr21-23880989_+ (44 bp) 0
tattcattatcaaatgctgttattttaataaatagccagttctcGTCAGACACGCAACAGGGGATAGGCAAGGCACACAGGGGATAGG
>N_chr3-139568335_- (78 bp) 2
gtcccctagcctctccaGgcCccccactccacccagcatcactCccaaagcagtgtcctatgtactggccaggaaaaaGTCAGACACGCAACAGGGGATAGGCAAGGCACACAGGGGATAGG
>N_chr11-3158379_+ (87 bp) 1
aTTtgTattttcacttcttctgtgatctttgaaacacttgttgTacttggagagtggttgtggtctacaaactgtgtctttgctgtcGTCAGACACGCAACAGGGGATAGGCAAGGCACACAGGGGATAGG
>N_chr7-138993634_+ (38 bp) 0
ttgacatatttgacaaacttcattgtatgtttaattaaGTCAGACACGCAACAGGGGATAGGCAAGGCACACAGGGGATAGG
>N_chr5-180622390_+ (49 bp) 0
gagtgtaggcagaactcctcaacattggagatttggggaaattAtgtccGTCAGACACGCAACAGGGGATAGGCAAGGCACACAGGGGATAGG
>N_chr17-59619460_- (44 bp) 0
ttttgcctgcacacagcagacacaacagtccgtccgggcacctAGTCAGACACGCAACAGGGGATAGGCAAGGCACACAGGGGATAGG
>N_chr6-120515268_+ (48 bp) 0
tatcactaatgctcagggcaatgcaaatcagGaccacagtgtgataccGTCAGACACGCAACAGGGGATAGGCAAGGCACACAGGGGATAGG
>N_chr16-25420878_+ (46 bp) 0
gaacaatcccaggaacttggcagcctgaacatactcaatgaccttcGTCAGACACGCAACAGGGGATAGGCAAGGCACACAGGGGATAGG
>N_chr20-54499878_+ (40 bp) 0
aaagtTttgtcaatGgcatgtttctgaattcattttaggaGTCAGACACGCAACAGGGGATAGGCAAGGCACACAGGGGATAGG
>N_chr3-49384161_- (56 bp) 0
tcttgtgctgcaaaccttggacatcactgaccctcgcaagatagggggaggttctcGTCAGACACGCAACAGGGGATAGGCAAGGCACACAGGGGATAGG
>N_chr20-23176282_+ (70 bp) 2
ttttaagttcaCaaccccaaaaagaatattgatgcttcaatggtggtttctgatctccaggaaggctgggGTCAGACACGCAACAGGGGATAGGCAAGGCACACAGGGGATAGG
>N_chr8-126434342_+ (50 bp) 0
ttctctttttagactcttggtctgtggtctcttactcactcgtgacattcGTCAGACACGCAACAGGGGATAGGCAAGGCACACAGGGGATAGG
>N_chr11-29495273_+ (67 bp) 1
ttatttTtatTgtgtgtatgattttctttaccattaaatcccctaacttgttatcattttattaaggGTCAGACACGCAACAGGGGATAGGCAAGGCACACAGGGGATAGG
>N_chr7-24597253_+ (70 bp) 0
acctcaggagggagggaacataggcatgtgtgttcagtcttccactttaactggaagtgtgtctaatagtGTCAGACACGCAACAGGGGATAGGCAAGGCACACAGGGGATAGG
>N_chr11-64247690_- (36 bp) 3
tTTtcgaagcccgggcccgcccctgggggAagccagGTCAGACACGCAACAGGGGATAGGCAAGGCACACAGGGGATAGG
>N_chr9-14893944_- (88 bp) 0
ttctcctgcctcagcctcccaagcagctgggactacaggcgcctgccaccacgcccagctaatttttttgtatttttagtagagacgcGTCAGACACGCAACAGGGGATAGGCAAGGCACACAGGGGATAGG
>N_chr3-78961009_+ (48 bp) 0
gtaattacattgtctaatttaattccctttaaaaactagcagtAtctGTCAGACACGCAACAGGGGATAGGCAAGGCACACAGGGGATAGG
>N_chr2-228399971_+ (74 bp) 1
gattctaaatcgcttctgggtacccattacctatcaagtcctcagcttggggtgcagggccttccatgatccagGTCAGACACGCAACAGGGGATAGGCAAGGCACACAGGGGATAGG
>N_chr7-70918022_- (49 bp) 0
aaaagttgattaactcaaggctggttgtgttgactcacgcctgtaatccGTCAGACACGCAACAGGGGATAGGCAAGGCACACAGGGGATAGG
>N_chr17-55450161_+ (47 bp) 2
TaTttcaggaataacgcctgttgagcaggagggtgttcggtttggggGTCAGACACGCAACAGGGGATAGGCAAGGCACACAGGGGATAGG
>N_chr7-148957492_+ (53 bp) 0
tcagaagcacaattcatgatCtttagtatcccttacactaatcaccttttatgGTCAGACACGCAACAGGGGATAGGCAAGGCACACAGGGGATAGG
>N_chr13-92325967_+ (64 bp) 0
taaatttaaaaacaaagaatagacttgactttaaagggaaaatgaggctattgagagaggttGTCAGACACGCAACAGGGGATAGGCAAGGCACACAGGGGATAGG
>N_chr6-21172946_+ (66 bp) 0
agaagttagtaacttattgcctaaaaattagtaaatctagaaatggcagaattagcatctatttttGTCAGACACGCAACAGGGGATAGGCAAGGCACACAGGGGATAGG
>N_chr6-77826103_- (69 bp) 1
actataatttgcaaaatgaaaccatttgggaaactggggagatggggcaaaacaaTtctctgtactacaGTCAGACACGCAACAGGGGATAGGCAAGGCACACAGGGGATAGG
>N_chr15-67486530_+ (54 bp) 0
taaaaaaaatattttttgaAacagggtcttgttctgCtgcccaggctggaAtAtGTCAGACACGCAACAGGGGATAGGCAAGGCACACAGGGGATAGG
>N_chr8-116735994_- (53 bp) 0
cttttccctttagcttaaagcagctttaacatttatctatatagagaAtaAtaGTCAGACACGCAACAGGGGATAGGCAAGGCACACAGGGGATAGG
>N_chr10-297025_- (62 bp) 3
accactcactgctttccggggtcttTtgtcttcctgtgcagtctagagagtcatgcgcaAgAGTCAGACACGCAACAGGGGATAGGCAAGGCACACAGGGGATAGG
>N_chr10-112193991_+ (65 bp) 0
gcaactgatgacaggcccttctgtaacatttatttagaactggcagcccctcctccttccaaaaAGTCAGACACGCAACAGGGGATAGGCAAGGCACACAGGGGATAGG
>N_chr3-52153088_- (37 bp) 2
aagccacaaaaggattataacacagggctaggtatgtGTCAGACACGCAACAGGGGATAGGCAAGGCACACAGGGGATAGG
>N_chr4-85217122_+ (76 bp) 4
attcaatgccatcctcatcaagctacTaatgaTtttcttcacagaattggaaaaGactactttaaagttcatatgAGTCAGACACGCAACAGGGGATAGGCAAGGCACACAGGGGATAGG
>N_chr16-14990784_+ (56 bp) 0
aggaactgatggtctccgaccttctccagggtactggtgaaggccttgggggctggGTCAGACACGCAACAGGGGATAGGCAAGGCACACAGGGGATAGG
>N_chr3-95618188_- (64 bp) 1
gcatgccaatcctgcacattgtcgtatctagagttcagttggtagtcaataatatacatctataGTCAGACACGCAACAGGGGATAGGCAAGGCACACAGGGGATAGG
>N_chr1-53497250_+ (71 bp) 3
tggctgagtagtattcTaaggtgtatatatgccacactttctttattcactcattagttgatggacacttaGTCAGACACGCAACAGGGGATAGGCAAGGCACACAGGGGATAGG
>N_chr6-108848445_- (83 bp) 1
cattctgttatgaagatggaaaaggactgtattttaaatccacatcacaaccattttcatcttagatatttattaattgcaacGTCAGACACGCAACAGGGGATAGGCAAGGCACACAGGGGATAGG
>N_chr13-52103188_+ (62 bp) 1
aagccagctaaaggggagtaaggggaagcaatggtgagatgccaagttgttcaccctgatatGTCAGACACGCAACAGGGGATAGGCAAGGCACACAGGGGATAGG
>N_chr2-61180964_+ (58 bp) 0
aactcctgacctcaaatgacctgcccatctgggcctcccaaagtgctggaatacaggtGTCAGACACGCAACAGGGGATAGGCAAGGCACACAGGGGATAGG
>N_chr4-160530019_- (84 bp) 2
acatcacacatatatctcagtgtgaaCgttGtgattgaatttaccatttgacagacatacttggccagtCatcttctattcccaGTCAGACACGCAACAGGGGATAGGCAAGGCACACAGGGGATAGG
>N_chr3-81702023_- (39 bp) 0
attTtgtttcttaggttaattagaagttatcactAtaaaGTCAGACACGCAACAGGGGATAGGCAAGGCACACAGGGGATAGG
>N_chr3-10047535_+ (55 bp) 0
atTaTgccactgcccttcagccggggcaacagagcaagactcttGtctcaaaaaaGTCAGACACGCAACAGGGGATAGGCAAGGCACACAGGGGATAGG
>N_chr10-103418273_+ (62 bp) 1
ttgataatgcccaggatccaatactattcacgtcagcagggaatttaGcacctagtgtcaccGTCAGACACGCAACAGGGGATAGGCAAGGCACACAGGGGATAGG
>N_chr9-31738033_- (76 bp) 0
attttattTtttttgttctagatagctttggcttttctgggtctttcttgggtttttatgaatgttaggatagtttGTCAGACACGCAACAGGGGATAGGCAAGGCACACAGGGGATAGG
>N_chr2-84467693_+ (40 bp) 0
cacctcacagggtagttgtgatgattaatgagttaatccgGTCAGACACGCAACAGGGGATAGGCAAGGCACACAGGGGATAGG
>N_chr8-27216280_- (59 bp) 1
ggtttggaaagaagggaagcaaaactggcatgtgtagataatatggttgcatatttttgGTCAGACACGCAACAGGGGATAGGCAAGGCACACAGGGGATAGG
>N_chr8-28183515_+ (52 bp) 1
aataatctgtacaacaaacccccatgacacaagcttacctatataacaaaccGTCAGACACGCAACAGGGGATAGGCAAGGCACACAGGGGATAGG
>N_chr1-89320282_+ (52 bp) 2
aaaaaattttgtttgttttgaaaaacaaggtagtgagtagagggaagaggatGTCAGACACGCAACAGGGGATAGGCAAGGCACACAGGGGATAGG
>N_chr2-231015711_- (37 bp) 1
TtgaagcaacaaaaaagatgtaatagaagaaatgAaAGTCAGACACGCAACAGGGGATAGGCAAGGCACACAGGGGATAGG
>N_chr1-224585357_+ (48 bp) 0
actcctgacttctggtgatctgcccgcctcggcctcccaaagtgctgAGTCAGACACGCAACAGGGGATAGGCAAGGCACACAGGGGATAGG
>N_chr1-174964287_- (51 bp) 0
cattcgtatgatattgagtctttctatacaggaccagtttgtgcctcttcaGTCAGACACGCAACAGGGGATAGGCAAGGCACACAGGGGATAGG
>N_chr9-11597628_- (51 bp) 1
ttttgtatatacatatatatgtgttagtttacacatatataaaatatctcaGTCAGACACGCAACAGGGGATAGGCAAGGCACACAGGGGATAGG
>N_chr3-115217209_- (42 bp) 2
gattcatttagtaatacaGcaaaattctagtatacacactaaGTCAGACACGCAACAGGGGATAGGCAAGGCACACAGGGGATAGG
>N_chr6-1590294_+ (47 bp) 1
agtagctgggattacaggcatgtgccaccacgcccagctaatttttAGTCAGACACGCAACAGGGGATAGGCAAGGCACACAGGGGATAGG
>N_chr2-100204686_+ (66 bp) 0
gggaggccttgtcaaacttcctcaattatttagactttccttgtctcaaagtcctataggtctcttGTCAGACACGCAACAGGGGATAGGCAAGGCACACAGGGGATAGG
>N_chr22-41165956_+ (47 bp) 3
gacggggacttgggcacttAccaggagcggctggcctaggagtgggTGTCAGACACGCAACAGGGGATAGGCAAGGCACACAGGGGATAGG
>N_chr11-125091656_- (55 bp) 2
agaaaaactggaaactctaaaaatcagagcggctcttctcctccaaaagaatgcaGTCAGACACGCAACAGGGGATAGGCAAGGCACACAGGGGATAGG
>N_chr8-123357700_+ (91 bp) 2
TagaaatcaagaagttctttgaaaccaatgtgagcaaagagacagtgtaccagTatctctgggatacagctaaagcagttttaagacggaaGTCAGACACGCAACAGGGGATAGGCAAGGCACACAGGGGATAGG
>N_chr19-1662965_- (50 bp) 0
atgcacctgtaatcccagctaTtcaggaggctgaggcaggagaattgcttGTCAGACACGCAACAGGGGATAGGCAAGGCACACAGGGGATAGG
>N_chr4-188735599_- (49 bp) 1
tggtcatttgaagtcctgcctctgtctgccaggctgtgcttgggcagcaGTCAGACACGCAACAGGGGATAGGCAAGGCACACAGGGGATAGG
>N_chr21-19102773_+ (38 bp) 1
gaTaTtttggtctccttttacttttacgtcaacaggctGTCAGACACGCAACAGGGGATAGGCAAGGCACACAGGGGATAGG
>N_chr5-75789719_- (75 bp) 0
aaccaaagtcaagcaagggaaagggactgcccacagctatttgctgggtcaatggtaaagccagggccggaactaGTCAGACACGCAACAGGGGATAGGCAAGGCACACAGGGGATAGG
>N_chr3-135021506_- (73 bp) 1
cacaaaaaccttgaccctaTatcaagttacacTttaacaaagTgaagatacaggcatcagataaaaggtacttGTCAGACACGCAACAGGGGATAGGCAAGGCACACAGGGGATAGG
>N_chr3-73020607_+ (43 bp) 0
aaggcaaggTgtatttttgcactcttgcaaacatgcaccctttGTCAGACACGCAACAGGGGATAGGCAAGGCACACAGGGGATAGG
>N_chr11-26056956_- (46 bp) 1
gatgactataatgaaggcaaaataacacatttaaaacaaacatattGTCAGACACGCAACAGGGGATAGGCAAGGCACACAGGGGATAGG
>N_chr15-60716901_- (61 bp) 1
gtcagctctcgagcaatctcactattcccctgtggttgccaagacaActgaataaatcatcGTCAGACACGCAACAGGGGATAGGCAAGGCACACAGGGGATAGG
>N_chr9-75829243_+ (49 bp) 0
ttatccagcagcttctcTagtctattattctcatgcatttgttttcaatGTCAGACACGCAACAGGGGATAGGCAAGGCACACAGGGGATAGG
>N_chr11-24784143_+ (75 bp) 2
gacttgctttgaaatactagCgttggaagatatgaagagaccaggaatattacttgtaaaagtacattatAttAaGTCAGACACGCAACAGGGGATAGGCAAGGCACACAGGGGATAGG
>N_chr5-31935158_- (61 bp) 1
gttTgagaccagcTtggtcaacatggtgaaaccccatctctactaaaaatacaaaaaaactGTCAGACACGCAACAGGGGATAGGCAAGGCACACAGGGGATAGG
>N_chr7-46967765_- (48 bp) 1
ttacagcccaaaggtcagcagagatgagagattagagtcttctcaggtGTCAGACACGCAACAGGGGATAGGCAAGGCACACAGGGGATAGG
>N_chr3-173369292_+ (60 bp) 1
ttcaagtgattctcTtgtctcagcctcccgagtagctgggactacaggcggcgcTaccacGTCAGACACGCAACAGGGGATAGGCAAGGCACACAGGGGATAGG
>N_chr11-12030268_- (57 bp) 1
tgTagggattagggcatggacgtctttgggggcagggaggatcaCtatacctaccacGTCAGACACGCAACAGGGGATAGGCAAGGCACACAGGGGATAGG
>N_chr1-103524960_- (43 bp) 1
attgtggGagacagtgtggcgattcctcagggatctagaactaGTCAGACACGCAACAGGGGATAGGCAAGGCACACAGGGGATAGG
>N_chr3-50331551_+ (89 bp) 5
gGccccagcctgTttcaacctgctgaactcccagctcaacccccCtttcacgtccaggcagaggctcatttgttttgcttcctttttaaGTCAGACACGCAACAGGGGATAGGCAAGGCACACAGGGGATAGG
>N_chr8-76620498_- (48 bp) 0
TtaatagagtacacatacaaattgtacataatgtgaaaaacataacatGTCAGACACGCAACAGGGGATAGGCAAGGCACACAGGGGATAGG
>N_chr20-50378262_- (65 bp) 1
ttctagagcacaggcagagtaggcttacatcattcttGagggccttacaattttcacagtggtaaGTCAGACACGCAACAGGGGATAGGCAAGGCACACAGGGGATAGG
>N_chr5-54970520_+ (62 bp) 0
ggttatagggactacatattctggtgataaactagttggatggtcttcagctccctaatcccGTCAGACACGCAACAGGGGATAGGCAAGGCACACAGGGGATAGG
>N_chr17-16995659_+ (65 bp) 0
TttTtggccaggccagcctctaTcctgagttgtcttgtTagcatgaagtgttaggtggggtcccaGTCAGACACGCAACAGGGGATAGGCAAGGCACACAGGGGATAGG
>N_chr15-40943107_- (35 bp) 1
tttgttcttttttgcttaagactgctttggatattGTCAGACACGCAACAGGGGATAGGCAAGGCACACAGGGGATAGG
>N_chr16-60305849_+ (41 bp) 1
cctctctgatgagttgcttctgttccctcccaataattaatGTCAGACACGCAACAGGGGATAGGCAAGGCACACAGGGGATAGG
>N_chr18-23956820_- (55 bp) 1
TtattaattaAaaattactcattttTaatacatgactgttaaataattcatatgaGTCAGACACGCAACAGGGGATAGGCAAGGCACACAGGGGATAGG
>N_chr14-39490958_- (60 bp) 0
aactgaaaaactccttaacagtttttcAaaaattttctttttcaaaaaaccttaaactctGTCAGACACGCAACAGGGGATAGGCAAGGCACACAGGGGATAGG
>N_chr6-106459143_- (52 bp) 1
ttcatttctcgagagcttCtttggaggttccagcaggggaacgcagttactcGTCAGACACGCAACAGGGGATAGGCAAGGCACACAGGGGATAGG
>N_chr2-140540705_- (147 bp) 2
gcaacattgctccaagactttgccagcaattTatgtattttgtaacatcatagactgaggggagagtttctgaacctttcaagcattcattggcattcatggataaaaggggatctttatcaaataattcagacagtggcttttgcaGTCAGACACGCAACAGGGGATAGGCAAGGCACACAGGGGATAGG
>N_chr11-98122095_- (67 bp) 0
tagaaCaatttatattcctttgggtatatacccagtaatgcgattgcggggtcaaatgttatttccgGTCAGACACGCAACAGGGGATAGGCAAGGCACACAGGGGATAGG
>N_chr9-73381362_- (55 bp) 0
tgtTtgagacagtgaagtataaaaatggaaaaatgctttggaaagttaaaacaAcGTCAGACACGCAACAGGGGATAGGCAAGGCACACAGGGGATAGG
>N_chr3-20122716_+ (52 bp) 2
aaatagcatgcaaataccaGctttattagacatacaaaaatgaacgaactatGTCAGACACGCAACAGGGGATAGGCAAGGCACACAGGGGATAGG
>N_chr2-63340627_- (84 bp) 0
acccttcaagactaccatTagagatcagttcctcctctttggctccacagcactctgcacatatgtgctataaaatctatcataGTCAGACACGCAACAGGGGATAGGCAAGGCACACAGGGGATAGG
>N_chr11-28176177_- (62 bp) 1
attcacataacccatactggacaaacaccaatgaacatactaactactaagaatgctggagaGTCAGACACGCAACAGGGGATAGGCAAGGCACACAGGGGATAGG
>N_chr15-32688121_- (41 bp) 1
TtctctccctctgtgtgtgtgtgtgtatgtgtttgtgtgtAGTCAGACACGCAACAGGGGATAGGCAAGGCACACAGGGGATAGG
>N_chr6-146365123_+ (41 bp) 0
aggaagtacatcaatcagaaataaaattatgttaatgaAtaGTCAGACACGCAACAGGGGATAGGCAAGGCACACAGGGGATAGG
>N_chr6-162759355_- (64 bp) 0
acGttcatcaaTcccaaaagaaaacctcatactcagtagcagtcattcccttttctcagttcctGTCAGACACGCAACAGGGGATAGGCAAGGCACACAGGGGATAGG
>N_chr15-48305824_+ (41 bp) 0
ggttgcaaaactatagttttaggtggcctttacctttaagcGTCAGACACGCAACAGGGGATAGGCAAGGCACACAGGGGATAGG
>N_chr5-12187354_- (67 bp) 0
aaTtggttattataaagactggtttgtgtggttgctttgtaCtattatctatactctgtgtacttaaGTCAGACACGCAACAGGGGATAGGCAAGGCACACAGGGGATAGG
>N_chr1-18524225_+ (34 bp) 1
tgggagagcagagcaaggctcagcattcggttagGTCAGACACGCAACAGGGGATAGGCAAGGCACACAGGGGATAGG
>N_chr6-146512779_+ (46 bp) 0
ggaacaccgggacaggtgatgattcactcacctctgactgaccagaGTCAGACACGCAACAGGGGATAGGCAAGGCACACAGGGGATAGG
>N_chr14-27681284_- (58 bp) 1
atggtttaacagcaatttctttatttctctcttttctttctttattcTttgccaacatGTCAGACACGCAACAGGGGATAGGCAAGGCACACAGGGGATAGG
>N_chr11-80925574_+ (82 bp) 3
ggtagaattcggctgtgagtccatctggtcctggactttttttggttggtaagctattaattattgcttcagtttcagagccGTCAGACACGCAACAGGGGATAGGCAAGGCACACAGGGGATAGG
>N_chr14-92333423_- (58 bp) 0
agtgtggcatagtggcagagtatgataaatggttaagaccagactctggagtcaggcaGTCAGACACGCAACAGGGGATAGGCAAGGCACACAGGGGATAGG
>N_chr10-110647583_- (86 bp) 6
gcgactgtaatcccagccactcaagagactgaggcaggagaatcgcttgatccCaggaggcagaggttgcggtgagcagagatctcGTCAGACACGCAACAGGGGATAGGCAAGGCACACAGGGGATAGG
>N_chr2-216013167_- (45 bp) 0
tgcaggcaccctgtcaattcttgacaaacttttcagacattctacGTCAGACACGCAACAGGGGATAGGCAAGGCACACAGGGGATAGG
>N_chr18-17714423_+ (55 bp) 0
gaccagtagggtggctatactgatagtagggttaacattaattggtaatacatttGTCAGACACGCAACAGGGGATAGGCAAGGCACACAGGGGATAGG
>N_chr9-76668714_- (47 bp) 0
ctgaagaagtagttgttagatgatagattttttttaaggtCcaaaaaGTCAGACACGCAACAGGGGATAGGCAAGGCACACAGGGGATAGG
>N_chr2-11577214_+ (47 bp) 0
gtagagatggggtttcaccatgttgccaggctggtctTgacctcCtgGTCAGACACGCAACAGGGGATAGGCAAGGCACACAGGGGATAGG
>N_chr17-62357211_- (82 bp) 1
tcccaggctcaagggttcctctgagtagctcaggcacacaccaccatgcccagctaatttttaatttttttggtagagacagGTCAGACACGCAACAGGGGATAGGCAAGGCACACAGGGGATAGG
>N_chr9-915974_- (89 bp) 1
gtgctacctgtaagacaggtatctcatcattacagccaaacaaactgcatccatgcctttaAtccctgcaaatagaacattcccaagtgGTCAGACACGCAACAGGGGATAGGCAAGGCACACAGGGGATAGG
>N_chr2-86939541_+ (53 bp) 1
gatagatccaggatttttaatcctcattacacagatgaggGaactgaggcatgGTCAGACACGCAACAGGGGATAGGCAAGGCACACAGGGGATAGG
>N_chr5-115711135_+ (41 bp) 0
taaccttaaaatattcagcaaaccttAcatctgacctacatGTCAGACACGCAACAGGGGATAGGCAAGGCACACAGGGGATAGG
>N_chr6-122476892_- (57 bp) 1
tcctttggatctatacccagaagtgggattgTtagatcagatgttagttctatttttGTCAGACACGCAACAGGGGATAGGCAAGGCACACAGGGGATAGG
>N_chr2-26257673_+ (36 bp) 2
ggTaggtggtctgcttttgtgtctctgtgtctgtgtGTCAGACACGCAACAGGGGATAGGCAAGGCACACAGGGGATAGG
>N_chr10-1847828_- (34 bp) 0
TaaaatttgtaactggaaatgtgagcactatgaaGTCAGACACGCAACAGGGGATAGGCAAGGCACACAGGGGATAGG
>N_chr5-59209392_+ (103 bp) 1
ttctgccaaaaaaaagaaaagagaaagaaCagtttagacaagtttccaaaaggttttaaagataaagcaaaaaaaggataattttgcaataacacacagcaccactccGTCAGACACGCAACAGGGGATAGGCAAGGCACACAGGGGATAGG
>N_chr8-38462640_- (60 bp) 1
gTtTTccacccagccccaggatctgggtccagcagacctggagagtctgccctggctgcaGTCAGACACGCAACAGGGGATAGGCAAGGCACACAGGGGATAGG
>N_chr9-15503303_+ (54 bp) 0
atacttgaaaaagtataccaaaatggagatcagaggagcaatgggaaagttataGTCAGACACGCAACAGGGGATAGGCAAGGCACACAGGGGATAGG
>N_chr21-42784817_- (72 bp) 0
tgattctgtccaattctgagaTcaagatggagggttttaataccatccctgttagatagaaattgttttgttGTCAGACACGCAACAGGGGATAGGCAAGGCACACAGGGGATAGG
>N_chr5-122209109_- (49 bp) 1
TggccgggccgccccAcctcccgccccgctgcggccgcggggccccgaAGTCAGACACGCAACAGGGGATAGGCAAGGCACACAGGGGATAGG
>N_chr14-66572071_+ (64 bp) 0
gccaacaaattgaatcacctagaagaagtggataaattcctagaaacacaaccttAAtAttcaAGTCAGACACGCAACAGGGGATAGGCAAGGCACACAGGGGATAGG
>N_chr4-138571200_- (65 bp) 0
tccacagcctgcttgtattcatctcctgaaaaagctttttctCtttctgtcatataaccaggatgGTCAGACACGCAACAGGGGATAGGCAAGGCACACAGGGGATAGG
>N_chr6-155861997_- (39 bp) 1
gttctttttatttgttttattcGtcttacacagaaaacaGTCAGACACGCAACAGGGGATAGGCAAGGCACACAGGGGATAGG
>N_chr10-127862565_+ (62 bp) 1
attTtTttTaaaaaagtgtgaaatatctaTtaacgtcataactctgagccaaggaatctggaGTCAGACACGCAACAGGGGATAGGCAAGGCACACAGGGGATAGG
>N_chr9-77933481_+ (39 bp) 0
ctttcattttttccactttggttcaggtgtggaggaatcGTCAGACACGCAACAGGGGATAGGCAAGGCACACAGGGGATAGG
>N_chr16-55495686_- (90 bp) 2
TatatTatcgaggtcactcaatcctGcaccacgtctatggcctcattaacattttcaactggattcatgatttacCtgtagactctgctgGTCAGACACGCAACAGGGGATAGGCAAGGCACACAGGGGATAGG
>N_chr3-195240173_+ (31 bp) 0
acttatgaaagatacaatgtctactgtacaaGTCAGACACGCAACAGGGGATAGGCAAGGCACACAGGGGATAGG
>N_chr18-69427626_- (47 bp) 3
agtttatgtttttgtatgctttcttgaagatcagctggccgtaagtaGTCAGACACGCAACAGGGGATAGGCAAGGCACACAGGGGATAGG
>N_chr7-39934809_- (52 bp) 0
tgccacatctggagagtacagccacttgatcattaattttaatgggattaatGTCAGACACGCAACAGGGGATAGGCAAGGCACACAGGGGATAGG
>N_chr4-112610677_+ (44 bp) 1
attaaaccctacttacccagataaaatgtaagcaggacattataGTCAGACACGCAACAGGGGATAGGCAAGGCACACAGGGGATAGG
>N_chr14-55807433_- (33 bp) 1
ttatatcaaactggctttctcaatatgactaccGTCAGACACGCAACAGGGGATAGGCAAGGCACACAGGGGATAGG
>N_chr18-50881638_+ (46 bp) 0
atcttgtgagccaattctttgtaatacagatgcGaatatacataaaGTCAGACACGCAACAGGGGATAGGCAAGGCACACAGGGGATAGG
>N_chr2-121621451_- (48 bp) 1
tttttagtagagacagggtttcagcatattagccagaatgAtctcAatGTCAGACACGCAACAGGGGATAGGCAAGGCACACAGGGGATAGG
>N_chr4-29384177_- (63 bp) 0
cTtaaatttgggctttggtaagttgcaagatatcacacaaaatattgccaaattctgaagatcGTCAGACACGCAACAGGGGATAGGCAAGGCACACAGGGGATAGG
>N_chr5-160167882_- (42 bp) 1
atgctacaatcaccatttccgAggatatcagaataataaaatGTCAGACACGCAACAGGGGATAGGCAAGGCACACAGGGGATAGG
>N_chr5-170788647_- (73 bp) 1
tctggcctctttcTtgtgacactccgcacaccaactcagccaggacagacagtgacgccgcaaagggcccttcGTCAGACACGCAACAGGGGATAGGCAAGGCACACAGGGGATAGG
>N_chr8-69207734_+ (45 bp) 1
gtgGaaacatatcttcaaagtgggtgtattggtctattttctcacGTCAGACACGCAACAGGGGATAGGCAAGGCACACAGGGGATAGG
>N_chr14-53154965_+ (49 bp) 0
aaggagattatctaaggggcctgatctaatcacatgagcccttaaaagcGTCAGACACGCAACAGGGGATAGGCAAGGCACACAGGGGATAGG
>N_chr11-97595794_- (82 bp) 1
atgttaaagatagtaacaaaggaatgttaaaatgaaacactcctaaaagacacagaggtcacctgagtaaatgggaaaccatGTCAGACACGCAACAGGGGATAGGCAAGGCACACAGGGGATAGG
>N_chr3-160882671_+ (43 bp) 1
tgagataacatatttagaaggtctaacacatagtaagcactcaGTCAGACACGCAACAGGGGATAGGCAAGGCACACAGGGGATAGG
>N_chr12-44680725_+ (47 bp) 1
gggagaaatgtggggaaaagaaagagagatcagattgttactgtgtcGTCAGACACGCAACAGGGGATAGGCAAGGCACACAGGGGATAGG
>N_chr14-63549864_- (58 bp) 0
tattgggtacaatgtccactatttgggtgataggttccactaaaagcccagactccacGTCAGACACGCAACAGGGGATAGGCAAGGCACACAGGGGATAGG
>N_chr12-39100133_+ (61 bp) 0
TactgatttaaggtggtggctgtgagaattgaacctgtcagtgattttatttctcttaggaGTCAGACACGCAACAGGGGATAGGCAAGGCACACAGGGGATAGG
>N_chr5-31351580_+ (43 bp) 0
ctgtctacTtcagaagtttgtgaaaattaaataacgtaatacaGTCAGACACGCAACAGGGGATAGGCAAGGCACACAGGGGATAGG
>N_chr5-13518385_- (67 bp) 2
tcaaagaagtgctctctggattgttgaaagtctttgattaaCtgtcagagtcgtgaaaaatttaattGTCAGACACGCAACAGGGGATAGGCAAGGCACACAGGGGATAGG
>N_chr8-81771986_- (92 bp) 1
cccgggttcatgaatgttccatggatgcgctttgcttataggaatacaacaaaccactcatcctggTacacacacccccatGgtctggctcaGTCAGACACGCAACAGGGGATAGGCAAGGCACACAGGGGATAGG
>N_chr10-55969517_+ (44 bp) 0
TaaaagaaggtctttccataaaacaagtctcaaagaaatcaaagGTCAGACACGCAACAGGGGATAGGCAAGGCACACAGGGGATAGG
>N_chr2-193935160_- (100 bp) 3
tcttaggaacatttttccagaccgtggctcaggaaggtggaactcatgcagccagctgcagtcttgctgagctgaagaggcagagataacgtgcaatcttGTCAGACACGCAACAGGGGATAGGCAAGGCACACAGGGGATAGG
>N_chr7-33742298_+ (53 bp) 1
tTatggggtcagttaccctcatgctgtttttatgatagtgagtgagttctcacGTCAGACACGCAACAGGGGATAGGCAAGGCACACAGGGGATAGG
>N_chr3-68129729_- (75 bp) 1
tcacatttctcatgtcagtcctctaatggtgctcttaatccacttaaccaatTtaaagtattgtgcttttgtttcGTCAGACACGCAACAGGGGATAGGCAAGGCACACAGGGGATAGG
>N_chr13-41638333_- (49 bp) 2
ggcttaggttgggggagagggctgttaatagcacaggtttttTaaaaagGTCAGACACGCAACAGGGGATAGGCAAGGCACACAGGGGATAGG
>N_chr10-6338312_- (53 bp) 1
tccttttttctttttccatgagggatgacgaaactgaaggtaggttcagttacGTCAGACACGCAACAGGGGATAGGCAAGGCACACAGGGGATAGG
>N_chr1-230005752_- (63 bp) 0
aTTTtgagtcagagccacccagctaagtcactctggactcctgtctctcagagactgtgagagGTCAGACACGCAACAGGGGATAGGCAAGGCACACAGGGGATAGG
>N_chr11-93781341_- (56 bp) 0
taatttccatcttgattttgtttttgacccatagctcattcaggagcaggttatttGTCAGACACGCAACAGGGGATAGGCAAGGCACACAGGGGATAGG
>N_chr12-80717759_+ (55 bp) 1
ataatcaaggtaacattttattagatttatgaagaatttatacgatatcataAttGTCAGACACGCAACAGGGGATAGGCAAGGCACACAGGGGATAGG
>N_chr3-187665883_+ (67 bp) 3
tttgatcagtgcTagatacGgactgtagaggatgtgctggtgtatcacccagatctctccctttaggGTCAGACACGCAACAGGGGATAGGCAAGGCACACAGGGGATAGG
>N_chr13-91173834_- (47 bp) 0
gttgactccctatataaggtaagaatgaagaagttaaagctcttggtGTCAGACACGCAACAGGGGATAGGCAAGGCACACAGGGGATAGG
>N_chr2-99591928_+ (59 bp) 0
gggccagggacaaacaaggggtgaaccaaacactctcacttcctcagcccaccttttttGTCAGACACGCAACAGGGGATAGGCAAGGCACACAGGGGATAGG
>N_chr10-35826975_- (48 bp) 1
ggagaggactcgccctgtgcacctcttccctgtactgagtttgcctcaGTCAGACACGCAACAGGGGATAGGCAAGGCACACAGGGGATAGG
>N_chr16-26092815_- (94 bp) 3
cagaataaaatttatttttaaaaataCatatatattatttatCtattctgagacagggactcactctgtcgcctaggctggagtAcagtggtAcGTCAGACACGCAACAGGGGATAGGCAAGGCACACAGGGGATAGG
>N_chr20-20889605_+ (87 bp) 0
agacaatggggaaaggacaccccatttaataaatggtgctgagaaaactggctaaccatatgcagaagactgaaactggacccctctGTCAGACACGCAACAGGGGATAGGCAAGGCACACAGGGGATAGG
>N_chr2-64632102_+ (64 bp) 0
caactgaacaatggagccagacatcattcgaatgtactcttcGtTcccaccaccattagacaatGTCAGACACGCAACAGGGGATAGGCAAGGCACACAGGGGATAGG
>N_chr3-14075637_+ (56 bp) 1
aatattaagtctatttacgatcacaggatgttttctcatttatttatgttttctgtGTCAGACACGCAACAGGGGATAGGCAAGGCACACAGGGGATAGG
>N_chr2-130866628_+ (43 bp) 0
gtctctattaaaaatacaaaaattGgccgggcatggtggcatgGTCAGACACGCAACAGGGGATAGGCAAGGCACACAGGGGATAGG
>N_chr1-18669704_+ (54 bp) 1
ggctcctaggacctggcGtaagtgaagagcccttgcctcggcttgagtccctgtGTCAGACACGCAACAGGGGATAGGCAAGGCACACAGGGGATAGG
>N_chr8-76412476_- (80 bp) 0
tacaagatacagaagagagtaattgggaatagtttgttattataagatacttgcactacctAtgaagcagtgtagtgttaGTCAGACACGCAACAGGGGATAGGCAAGGCACACAGGGGATAGG
>N_chr3-34271966_- (59 bp) 1
tcatcaaaagggacttgaaactcagccccatagatgtttggggccccaagtagcagtagGTCAGACACGCAACAGGGGATAGGCAAGGCACACAGGGGATAGG
>N_chr17-44716258_+ (68 bp) 2
gttctcttgcttcagcttcccaagtagctgggactacaggtgtgcgtcaccacacccagctaatttttGTCAGACACGCAACAGGGGATAGGCAAGGCACACAGGGGATAGG
>N_chr8-55554881_+ (40 bp) 3
tggaaacctcgagcaggtccaAagtcttggctgcttccagGTCAGACACGCAACAGGGGATAGGCAAGGCACACAGGGGATAGG
>N_chr2-148814566_- (61 bp) 0
agccaatgaattggataaaacactacatatcgatatcaagtctatcttgagtaccaaaccgGTCAGACACGCAACAGGGGATAGGCAAGGCACACAGGGGATAGG
>N_chr7-89078625_- (42 bp) 0
gttccaagtctttgctatCgtgaacagtgatgcaataaacatGTCAGACACGCAACAGGGGATAGGCAAGGCACACAGGGGATAGG
>N_chr7-136047623_+ (88 bp) 0
tatgtccacttttcacacagctactctaatctttgaaactctctaaaaatgAagacttgtctatttctaacttaatctgcagtttaaaGTCAGACACGCAACAGGGGATAGGCAAGGCACACAGGGGATAGG
>N_chr4-39760044_- (73 bp) 0
gtttcgctcttgttgcccaagctagagtgcaatggcgcaaccttggctTactgTaacctctgcctcccagattcaGTCAGACACGCAACAGGGGATAGGCAAGGCACACAGGGGATAGG
>N_chr13-87983070_+ (63 bp) 1
ctgtggtgttatgccaatgagagaaccttgtcctattggtggggccagaaaataagtagaaagGTCAGACACGCAACAGGGGATAGGCAAGGCACACAGGGGATAGG
>N_chr3-66559197_+ (36 bp) 0
aaggagatcaaaggcagttgggacaaggtgggtcaaGTCAGACACGCAACAGGGGATAGGCAAGGCACACAGGGGATAGG
>N_chr17-59847959_- (45 bp) 0
taagagatgatttgtcaagattCtgttagtggagagaagacgattGTCAGACACGCAACAGGGGATAGGCAAGGCACACAGGGGATAGG
>N_chr2-4613767_+ (59 bp) 2
ctgaaacactaagtggcacatgactctgtgtAtatgtataattattactgttattttttGTCAGACACGCAACAGGGGATAGGCAAGGCACACAGGGGATAGG
>N_chr14-63750452_- (55 bp) 1
ggttattccagtttagacaatctggagtAgggcctaaaatctgttattttccTaaGTCAGACACGCAACAGGGGATAGGCAAGGCACACAGGGGATAGG
>N_chr3-149544940_- (43 bp) 1
aTacacatggccatcacctaaattctttgtatcagtaacactaGTCAGACACGCAACAGGGGATAGGCAAGGCACACAGGGGATAGG
>N_chr6-35954550_- (45 bp) 1
gggattacaggtgtgagctactgtacctggccgtaaatgtcctaAGTCAGACACGCAACAGGGGATAGGCAAGGCACACAGGGGATAGG
>N_chr17-75436921_- (50 bp) 0
tgaaaaagtgacatcagcagagtgtgggagtgagctatcctcaTatcActGTCAGACACGCAACAGGGGATAGGCAAGGCACACAGGGGATAGG
>N_chr8-10439099_- (53 bp) 1
taacaactgtaaacatacgtgcatctaacaatagaacattcaaatattggaagGTCAGACACGCAACAGGGGATAGGCAAGGCACACAGGGGATAGG
>N_chr4-145722925_+ (67 bp) 0
aaggaagaggccttattaacttgctgcTcaagtcTaagttagaaatgcacatatatattcccaaatgGTCAGACACGCAACAGGGGATAGGCAAGGCACACAGGGGATAGG
>N_chr11-90438682_- (56 bp) 1
ctcaggtgtttgaaatgttcgtctgacaaggtgtttcttcactatttgatagttggGTCAGACACGCAACAGGGGATAGGCAAGGCACACAGGGGATAGG
>N_chr1-145641662_- (50 bp) 0
cctaaatTtgaggtcacGctccagataatagatccaaatagaatacttaAGTCAGACACGCAACAGGGGATAGGCAAGGCACACAGGGGATAGG
>N_chr1-209153024_+ (46 bp) 0
ttttctggaggaggggagaaagtgatgtggaagacagaaagtagCcGTCAGACACGCAACAGGGGATAGGCAAGGCACACAGGGGATAGG
>N_chr6-33984966_- (46 bp) 0
acaggcagctaaatgcagagccttagaggccactgggagcagggagGTCAGACACGCAACAGGGGATAGGCAAGGCACACAGGGGATAGG
>N_chr1-72935480_+ (41 bp) 1
gttgcGtaaaaaaatatggtaaattggaggcacaattccaaGTCAGACACGCAACAGGGGATAGGCAAGGCACACAGGGGATAGG
>N_chr18-43794084_- (47 bp) 0
ccctatctcacaccacacataaaaaccaattccaagtgaattgtagaGTCAGACACGCAACAGGGGATAGGCAAGGCACACAGGGGATAGG
>N_chr4-88330324_- (131 bp) 0
acagtaatcaaaaagtcataatgtaaatgtcaaaacaacattgaaatagtaatgaataatatacatgtagagtaaaagatattaaagaagatgcttTcataagttgctaatgatgaatgttaaagtatattGTCAGACACGCAACAGGGGATAGGCAAGGCACACAGGGGATAGG
>N_chr7-38608602_+ (41 bp) 0
aggctgcccatattccttggcgcatggccctgcatcactctGTCAGACACGCAACAGGGGATAGGCAAGGCACACAGGGGATAGG
>N_chr21-15489739_+ (50 bp) 1
cagaacatgatccaaaagaaagagagaacagttttactcGcagttccCatGTCAGACACGCAACAGGGGATAGGCAAGGCACACAGGGGATAGG
>N_chr13-110579601_- (39 bp) 0
aaagtcacaaatgttttctcttatattttcttctaggagGTCAGACACGCAACAGGGGATAGGCAAGGCACACAGGGGATAGG
>N_chr2-96724215_- (37 bp) 0
gtggaatgtgttatctcttggagcctctatttcTttcGTCAGACACGCAACAGGGGATAGGCAAGGCACACAGGGGATAGG
>N_chr8-109709447_+ (60 bp) 0
ccaaaacactgtctcaaaaataaaaaataaaataaaatagtcaaagcaactttacaaataGTCAGACACGCAACAGGGGATAGGCAAGGCACACAGGGGATAGG
>N_chr9-103448987_- (47 bp) 1
ttttttttatatttagaaagccctaaagactctacaaaaaaactAtGTCAGACACGCAACAGGGGATAGGCAAGGCACACAGGGGATAGG
>N_chr4-152263608_+ (40 bp) 0
acgtccagctattttttgtatttttagtagagacaAAAttGTCAGACACGCAACAGGGGATAGGCAAGGCACACAGGGGATAGG
>N_chr8-7028131_- (54 bp) 2
aaaagatacatttgcacacatgtttacagcagcagaattcacaAttgcaaaactGTCAGACACGCAACAGGGGATAGGCAAGGCACACAGGGGATAGG
>N_chr6-120850950_+ (49 bp) 1
tctatgtttTttagtttttgagagttagatggtttccttgtgtattaaAGTCAGACACGCAACAGGGGATAGGCAAGGCACACAGGGGATAGG
>N_chr6-81799912_+ (41 bp) 0
ttctcctattgtcaacatctctattagtatatttgtcaAaaGTCAGACACGCAACAGGGGATAGGCAAGGCACACAGGGGATAGG
>N_chr1-187695906_+ (65 bp) 0
atccaagaatcttacgatgactcataagttcctctccacaatctgacatagcccatgtctcatttGTCAGACACGCAACAGGGGATAGGCAAGGCACACAGGGGATAGG
>N_chr21-21876329_- (81 bp) 1
agttactttcttcacttaagtcttgaattcctcaaagtcattcaggaggtttggaatcaacttcctccaaaacagtgttaaGTCAGACACGCAACAGGGGATAGGCAAGGCACACAGGGGATAGG
>N_chr7-96238576_+ (57 bp) 0
tgggagaccttgttgctgagtctggtgggaccacggaaccagagttgctaccaggcaGTCAGACACGCAACAGGGGATAGGCAAGGCACACAGGGGATAGG
>N_chr4-86494108_- (30 bp) 0
aatagctctaggagtacttacacaggtcaaGTCAGACACGCAACAGGGGATAGGCAAGGCACACAGGGGATAGG
>N_chr6-21507533_- (106 bp) 1
agagcaggggacctcccgcaagaaagaattccgggtgagtccatacagtaaagtgaaagcaaggttattagaaaagtaaagaaacagaagaaagcctactccatagGTCAGACACGCAACAGGGGATAGGCAAGGCACACAGGGGATAGG
>N_chr19-47929817_- (120 bp) 2
aTatatAgtccatgagggccagacttccatTatctgttcatgttcgccctttccaccagtcggttctgcatttgcaaacatccacatgtatttccaGaaagatccacatggtcctcacctGTCAGACACGCAACAGGGGATAGGCAAGGCACACAGGGGATAGG
>N_chr8-99210251_- (49 bp) 2
gTtggagtacagtagcgtgatcacagctcattgcagcctcaacctccccGTCAGACACGCAACAGGGGATAGGCAAGGCACACAGGGGATAGG
>N_chr6-17705973_- (60 bp) 0
tgttggctttattctgggagatataaaaagccataatttttttccttaaaaagctaatgaGTCAGACACGCAACAGGGGATAGGCAAGGCACACAGGGGATAGG
>N_chr13-31055840_- (68 bp) 1
gcaaacagggtctggagtggacctccagcaaactccaacagacctgAagTtgagggtcctgactgttaGTCAGACACGCAACAGGGGATAGGCAAGGCACACAGGGGATAGG
>N_chr9-82879547_+ (58 bp) 0
aactaaagaatatagatcaaatttcagtttcaagtatttaccatcagtgaaatagaacGTCAGACACGCAACAGGGGATAGGCAAGGCACACAGGGGATAGG
>N_chr3-33330235_- (51 bp) 1
aaattgaatatggactcataatgagtactgaataagttaaatgaggctggaGTCAGACACGCAACAGGGGATAGGCAAGGCACACAGGGGATAGG
>N_chr2-136922497_- (53 bp) 0
ggccagcaaatgcgatttttctcatagtggggaagagaAtatctctgagaaaaGTCAGACACGCAACAGGGGATAGGCAAGGCACACAGGGGATAGG
>N_chr18-5400978_+ (39 bp) 0
TaaataaaattgatgtttatatatattttattctagtaaGTCAGACACGCAACAGGGGATAGGCAAGGCACACAGGGGATAGG
>N_chr5-119749479_+ (87 bp) 3
ttctataaacaattctttttttatggaattcttctcaacaattttgatattttGatttgtttaattccctagaaaccaagtatcaaaGTCAGACACGCAACAGGGGATAGGCAAGGCACACAGGGGATAGG
>N_chr7-85375153_+ (58 bp) 0
tgaacttccaaatcttcagaactgtgagaaataaatttctgatgtttataaaatgcccGTCAGACACGCAACAGGGGATAGGCAAGGCACACAGGGGATAGG
>N_chr7-128050611_- (68 bp) 0
aaaagcaggagggcagaaaagttcaatcaaattaaacacaataacaggAaggtcacaacgaggaggtcGTCAGACACGCAACAGGGGATAGGCAAGGCACACAGGGGATAGG
>N_chr7-106922679_- (60 bp) 1
ggtagattcctctctgactttcgattgcttttttctccaaatccccattggatctctAccGTCAGACACGCAACAGGGGATAGGCAAGGCACACAGGGGATAGG
>N_chr6-6616474_- (87 bp) 1
atgtccttcagttttgctctgatcttagttatttcttgccttctgctagcttttgaatgtgtttgctcttgcttctctagttcttttGTCAGACACGCAACAGGGGATAGGCAAGGCACACAGGGGATAGG
>N_chr9-9252670_+ (51 bp) 1
taggatatatacagaaaaatcagaggttcttttataacagaatccagaaatGTCAGACACGCAACAGGGGATAGGCAAGGCACACAGGGGATAGG
>N_chr1-72296436_- (78 bp) 1
agaatatttatttcatttctttccaacttacttgactgagttatatcatatAcaaagttccatctcatattggtcatAGTCAGACACGCAACAGGGGATAGGCAAGGCACACAGGGGATAGG
>N_chr4-28100920_- (62 bp) 0
ggttgggcatttgTttatagttttctagaaactttcctgaggaagttaagtaaataaatactGTCAGACACGCAACAGGGGATAGGCAAGGCACACAGGGGATAGG
>N_chr1-85757664_- (47 bp) 0
gtatttatcttctcagtcttaatctgttgatattcatccgttttttcGTCAGACACGCAACAGGGGATAGGCAAGGCACACAGGGGATAGG
>N_chr11-99876478_+ (51 bp) 0
gagatggaaaagcatcTacagaatttagtggccaaatgactcccaactttcGTCAGACACGCAACAGGGGATAGGCAAGGCACACAGGGGATAGG
>N_chr6-3008643_+ (37 bp) 0
agttagtggtgggacctggaacaaatgctttggttctGTCAGACACGCAACAGGGGATAGGCAAGGCACACAGGGGATAGG
>N_chr13-25524536_- (65 bp) 0
cacaaacatcggtgctcttcctgcacagggcctgggaccaaccgtggccaggacatcaActActgGTCAGACACGCAACAGGGGATAGGCAAGGCACACAGGGGATAGG
>N_chr2-63956396_- (48 bp) 1
aacagacaggagggaaactccaCaggtgGggtggggcaaaccgcatgaGTCAGACACGCAACAGGGGATAGGCAAGGCACACAGGGGATAGG
>N_chr18-3047002_+ (79 bp) 2
tgcgaagtatgctcctggcatatcGtaaagactgtgaaaatatttctatccagaggcagctgggtataactaactAttaGTCAGACACGCAACAGGGGATAGGCAAGGCACACAGGGGATAGG
>N_chr2-165352859_- (48 bp) 0
gtcatagtactaagtttgggagatccttctacttggtttaggccaatcGTCAGACACGCAACAGGGGATAGGCAAGGCACACAGGGGATAGG
>N_chr4-166266234_+ (51 bp) 1
gtccccactagatcagctagatacagtgtgtggacacaaaggttctccaagGTCAGACACGCAACAGGGGATAGGCAAGGCACACAGGGGATAGG
>N_chr4-17190628_+ (37 bp) 1
ttagctggaaagctgagagagactttgaacatgtaagGTCAGACACGCAACAGGGGATAGGCAAGGCACACAGGGGATAGG
>N_chr16-52590417_- (65 bp) 1
ccctaaacattccagcatttagagtttaaaatcaTactgggCaaaaatctaagggttctgttatAGTCAGACACGCAACAGGGGATAGGCAAGGCACACAGGGGATAGG
>N_chr2-16262202_- (81 bp) 0
ttgtgtgaccctgtatcaatggcctaccttctctgtgtcttggtagctccccctataaaatgggctcgaccttcctcactAGTCAGACACGCAACAGGGGATAGGCAAGGCACACAGGGGATAGG
>N_chr22-42705080_+ (45 bp) 1
gcaggaactggcaggctacacCggcggggatgtgagcttcatcaaGTCAGACACGCAACAGGGGATAGGCAAGGCACACAGGGGATAGG
>N_chr14-101295804_- (45 bp) 0
ttaataacattttaaaaataaaatatgtgctgtcaatttaataagGTCAGACACGCAACAGGGGATAGGCAAGGCACACAGGGGATAGG
>N_chr5-126713389_- (48 bp) 0
TtaggaaataatatgtcttacattgaatgaatactgggtacgccatctGTCAGACACGCAACAGGGGATAGGCAAGGCACACAGGGGATAGG
>N_chr7-4526448_+ (68 bp) 1
ctgcagagcccagcttcAgctttcctgggcttttacctttcattgcaagcccctggggcatccaaagaGTCAGACACGCAACAGGGGATAGGCAAGGCACACAGGGGATAGG
>N_chr1-208123064_+ (80 bp) 0
agtcaggcttgcattctgattggtggcaggagcagattgacaggtgcagcaggaaaacaaagacatacaacccattccttGTCAGACACGCAACAGGGGATAGGCAAGGCACACAGGGGATAGG
>N_chr10-62255742_+ (50 bp) 0
aattctgctaaaatgtaggTataattcccataatccctgGctgctcaggaGTCAGACACGCAACAGGGGATAGGCAAGGCACACAGGGGATAGG
>N_chr2-61711744_- (56 bp) 1
atttcagagactttccaggtgtctctgccacctgtttcagtaaacatactccactaGTCAGACACGCAACAGGGGATAGGCAAGGCACACAGGGGATAGG
>N_chr5-81769358_- (55 bp) 0
atccatcaatgatagattgAaaaaagaaaatatgatacatataccccacggaataGTCAGACACGCAACAGGGGATAGGCAAGGCACACAGGGGATAGG
>N_chr16-19742332_+ (64 bp) 2
gacatgaggggaccacggcctagagagggaagcactgaccggggcatTtggcatgtgactgcccGTCAGACACGCAACAGGGGATAGGCAAGGCACACAGGGGATAGG
>N_chr10-115265224_- (90 bp) 0
gatgttatgtattctcagcaaggtggaatgaaatctacattgaagtcttatgactaagtgtggaccactttacttccttatctggaAcaAGTCAGACACGCAACAGGGGATAGGCAAGGCACACAGGGGATAGG
>N_chr17-42801635_+ (39 bp) 1
tgactgaacttcagataCcatttttattattcccaactcGTCAGACACGCAACAGGGGATAGGCAAGGCACACAGGGGATAGG
>N_chr14-47154685_+ (51 bp) 0
ttcaaaggggtctaataaGtaacaaacctcttccccacctcaccgtgattaGTCAGACACGCAACAGGGGATAGGCAAGGCACACAGGGGATAGG
>N_chr11-6532203_+ (58 bp) 1
tgtgaccttggttgggcaatgatttcttgggcacaaaaactaaattttatcaaaattgGTCAGACACGCAACAGGGGATAGGCAAGGCACACAGGGGATAGG
>N_chr2-146141685_- (57 bp) 0
ataaTaacacaacaaggatcagacaatgatgtgggatttgggttgattctcaaagaaGTCAGACACGCAACAGGGGATAGGCAAGGCACACAGGGGATAGG
>N_chr1-7208655_- (52 bp) 2
agccagagaaggcaagaaggaaacacctgcctcaaAgggctgtggacaggcaGTCAGACACGCAACAGGGGATAGGCAAGGCACACAGGGGATAGG
>N_chr7-139888427_- (45 bp) 0
ttctttgctttggaactgggggcacagaagcgtgaggggtgtggcGTCAGACACGCAACAGGGGATAGGCAAGGCACACAGGGGATAGG
>N_chr19-18811607_+ (45 bp) 3
TtttgacccccgcAgttgcactgttagaGgacagcacatgccgccGTCAGACACGCAACAGGGGATAGGCAAGGCACACAGGGGATAGG
>N_chr8-48667424_+ (59 bp) 3
gtgctAgggaccagttacctttcaaaatatcgaaacatattcttcccaacttgtctacaGTCAGACACGCAACAGGGGATAGGCAAGGCACACAGGGGATAGG
>N_chr11-125344220_+ (40 bp) 0
agcctcccgagtagctgggattacaggcatgcgccaccatGTCAGACACGCAACAGGGGATAGGCAAGGCACACAGGGGATAGG
>N_chr1-11755134_+ (66 bp) 1
tcctgaactcaagtgatctgcccaccttggcctccagaagtgctgggattacaggcgtgagccagcGTCAGACACGCAACAGGGGATAGGCAAGGCACACAGGGGATAGG
>N_chr4-81189879_+ (43 bp) 0
ttcatcttagtcagggacagaatgcccaagttacttttgactcGTCAGACACGCAACAGGGGATAGGCAAGGCACACAGGGGATAGG
>N_chr4-169333504_+ (44 bp) 0
aTTtttaggggacatacaacttttgagttatgattaaacattaaGTCAGACACGCAACAGGGGATAGGCAAGGCACACAGGGGATAGG
>N_chr12-84619149_+ (78 bp) 1
ccctgtgtggtctcatctagtttcatatcctactaacGactgtattcagattagtctcaaattttgttttccactcgtGTCAGACACGCAACAGGGGATAGGCAAGGCACACAGGGGATAGG
>N_chr13-35973268_+ (65 bp) 0
atatatCttctggatacaagttctttataagatatattgttttgaacaattttatgctagtttctGTCAGACACGCAACAGGGGATAGGCAAGGCACACAGGGGATAGG
>N_chr1-15811649_+ (54 bp) 2
acaccatgcccacctctttttttaaatttttgggccaggcacggtggctcacacGTCAGACACGCAACAGGGGATAGGCAAGGCACACAGGGGATAGG
>N_chr14-61172610_+ (43 bp) 0
aTtgcactccagcttggatgacagtggaagaagaagaagaggaGTCAGACACGCAACAGGGGATAGGCAAGGCACACAGGGGATAGG
>N_chr6-94237038_- (34 bp) 0
aaatttattcccaattcatataagagaaaacaaaGTCAGACACGCAACAGGGGATAGGCAAGGCACACAGGGGATAGG
>N_chr6-21449535_+ (69 bp) 1
TgttctgtaaaatactggaatggtagaagacatattggactttAaaataaaaggcctgtgtctggtctcGTCAGACACGCAACAGGGGATAGGCAAGGCACACAGGGGATAGG
>N_chr4-56099107_+ (60 bp) 0
tttgcaataaatgcaacaagttaaatgaaatgggtaagttccttcgaGaacttatcaAAcGTCAGACACGCAACAGGGGATAGGCAAGGCACACAGGGGATAGG
>N_chr19-34443451_- (75 bp) 0
tattagtgaacatttactactcacaggtgccctgtcgacactgtttcagagaccatagatagatgggtgttattaGTCAGACACGCAACAGGGGATAGGCAAGGCACACAGGGGATAGG
>N_chr8-9282971_+ (49 bp) 0
cattgcactccagcctgggcgacagagcgagactcagtctaaaaaaaaGTCAGACACGCAACAGGGGATAGGCAAGGCACACAGGGGATAGG
>N_chr4-151164954_- (48 bp) 2
gaggcaggagtggggagtgggagttggggagtcagggtgaagctaagaGTCAGACACGCAACAGGGGATAGGCAAGGCACACAGGGGATAGG
>N_chr5-171448922_+ (39 bp) 0
taggtgtaagttctacaagggcaatggccttatctatttGTCAGACACGCAACAGGGGATAGGCAAGGCACACAGGGGATAGG
>N_chr3-186669736_- (50 bp) 0
ggtatttagactatctttttggactgtactcacttatgacaggctggaaaGTCAGACACGCAACAGGGGATAGGCAAGGCACACAGGGGATAGG
>N_chr16-66197406_+ (61 bp) 1
ttttgaggaaattaagtcttcttctttgtgaaatgagtgaatctttacttctctgcccagaGTCAGACACGCAACAGGGGATAGGCAAGGCACACAGGGGATAGG
>N_chr1-215042454_+ (53 bp) 0
attcaggaccagctacataatttgtggggcccagtgcaaagtgaaaatatcaAGTCAGACACGCAACAGGGGATAGGCAAGGCACACAGGGGATAGG
>N_chr2-189513389_- (46 bp) 0
acattaaataaagtgggttttggcactgctttagacttgatgttgaGTCAGACACGCAACAGGGGATAGGCAAGGCACACAGGGGATAGG
>N_chr14-100167844_- (57 bp) 0
atcctttgcccactttttgatggggttgtttgattttttttttcttgtaaatttgtCGTCAGACACGCAACAGGGGATAGGCAAGGCACACAGGGGATAGG
>N_chr5-37704455_+ (59 bp) 1
agtaaacaccttcaatttcaagttgcaagcacacagggagccagaagattccagagcAgGTCAGACACGCAACAGGGGATAGGCAAGGCACACAGGGGATAGG
>N_chr3-16113431_- (84 bp) 1
TaTaTagctgataaagacatactcaagactgggaagaaaaagaggttcaattggacttagagttccacatggctgAAAaAgcctGTCAGACACGCAACAGGGGATAGGCAAGGCACACAGGGGATAGG
>N_chr20-16955875_+ (51 bp) 1
cacctcaggaccctgtgatgattgcattaactgcacaaattgtttgtagagGTCAGACACGCAACAGGGGATAGGCAAGGCACACAGGGGATAGG
>N_chr15-84549396_+ (83 bp) 0
agatttgccttttccaaaatgtTatttagttggaatcacacatacgtagctttttcagattggctgcattcacttagcaatatGTCAGACACGCAACAGGGGATAGGCAAGGCACACAGGGGATAGG
>N_chr8-64042462_- (51 bp) 1
tttcgttaaattcCcacctcacctttgggaggtagggatcatagttccactGTCAGACACGCAACAGGGGATAGGCAAGGCACACAGGGGATAGG
>N_chr9-82314016_- (60 bp) 1
aTcattctatatagaagtcctgtagatGtcaaagtgttatttttcacacatggcatcacaGTCAGACACGCAACAGGGGATAGGCAAGGCACACAGGGGATAGG
>N_chr5-131391868_- (53 bp) 1
actctgctgaatgaggctagaaagaaagcttggttgtagatgatagAagccttGTCAGACACGCAACAGGGGATAGGCAAGGCACACAGGGGATAGG
>N_chr13-62423702_+ (67 bp) 0
gatattagtgacagtactgccttctcactgctacagatttgtattctttatataagtcaagacatttGTCAGACACGCAACAGGGGATAGGCAAGGCACACAGGGGATAGG
>N_chr6-71112207_- (50 bp) 0
accaaacctgtgactcattggcatccctgaaagagatggggagaaagcaaGTCAGACACGCAACAGGGGATAGGCAAGGCACACAGGGGATAGG
>N_chr5-94403156_- (43 bp) 0
attaactgatataaaggcagtatgtatgactatattctattCaGTCAGACACGCAACAGGGGATAGGCAAGGCACACAGGGGATAGG
>N_chr5-16738926_- (45 bp) 0
TtccttgacagttgctctctcttccccacagccagtggttcagcgGTCAGACACGCAACAGGGGATAGGCAAGGCACACAGGGGATAGG
>N_chr5-40955819_- (227 bp) 4
cttcttagttatccaatttgttggtgtataattgttgatgatagtccctgatgatcttttgtatCtttgtggtattatgaatcttcttttttttaaattaatctagtttgtcaaatttgttcatcttttcaaaaaagaacttattttatctatcttttgtattgtttttctagtctctatttcatttatttctgctctgatttttattatttcctttcttatgctaaGTCAGACACGCAACAGGGGATAGGCAAGGCACACAGGGGATAGG
>N_chr2-140694336_- (70 bp) 2
ttaaTTtattagctcaacttattatttatcttactattttcacaggaactcttatcacGatgctaggctcGTCAGACACGCAACAGGGGATAGGCAAGGCACACAGGGGATAGG
>N_chr8-140556601_+ (51 bp) 1
gcttcttTtccagagttttccttgatccaatggagtcagtcctgcttctaaGTCAGACACGCAACAGGGGATAGGCAAGGCACACAGGGGATAGG
>N_chr5-22196110_+ (57 bp) 1
GaaaaacaagataaagcaaaacaaaataaattattaacatgctgctttggatatgttGTCAGACACGCAACAGGGGATAGGCAAGGCACACAGGGGATAGG
>N_chr2-98862928_+ (51 bp) 2
aaTttgataagttctgcatatcccacagtgctgagtacCtggtaggtgttaGTCAGACACGCAACAGGGGATAGGCAAGGCACACAGGGGATAGG
>N_chr4-135602953_+ (68 bp) 1
tgacttgtcctgccatttaatgagtagatatagccaatctcctatgaaaacctgCaaaatcaaaacagGTCAGACACGCAACAGGGGATAGGCAAGGCACACAGGGGATAGG
>N_chr10-135160682_+ (52 bp) 0
gagaaagagaaacagcttacaccattatttctgcttatcagagacttttagtGTCAGACACGCAACAGGGGATAGGCAAGGCACACAGGGGATAGG
>N_chr8-10180636_- (62 bp) 4
tatgaactgaaacaatccaggcataggaagataaataccacatgttctctctcatacgtgAaGTCAGACACGCAACAGGGGATAGGCAAGGCACACAGGGGATAGG
>N_chr9-72366587_+ (42 bp) 0
gatagtaagggatgacactgtcaagcttcttCccatcttcctGTCAGACACGCAACAGGGGATAGGCAAGGCACACAGGGGATAGG
>N_chr15-55843548_- (50 bp) 0
atagtttcagtttggaaaaacaaagttctagagttggatggtggtgatggGTCAGACACGCAACAGGGGATAGGCAAGGCACACAGGGGATAGG
>N_chr12-30902622_+ (46 bp) 0
aacagaaaaatcacagaaattaatttaaaatattgtttaaaattaaGTCAGACACGCAACAGGGGATAGGCAAGGCACACAGGGGATAGG
>N_chr6-112485806_+ (51 bp) 1
tccaaggtagaggagagttaaatgccttagagaggtggggcaagaggagAaGTCAGACACGCAACAGGGGATAGGCAAGGCACACAGGGGATAGG
>N_chr2-14592528_- (78 bp) 0
ttaaaaatatatattttgcaacatctcttactagatattgatgatgtgacctcactcactaacccccatttttattgaGTCAGACACGCAACAGGGGATAGGCAAGGCACACAGGGGATAGG
>N_chr8-88492105_+ (36 bp) 0
atgagcaaatttcattgttgcattgttgtcgtatttGTCAGACACGCAACAGGGGATAGGCAAGGCACACAGGGGATAGG
>N_chr18-57660940_- (60 bp) 1
ctTcctttgcctactgctgtccaAataagatgtgacttgctcctccttgccttccaccatGTCAGACACGCAACAGGGGATAGGCAAGGCACACAGGGGATAGG
>N_chr1-43048066_+ (59 bp) 0
aaggctgagtgaagacagccagtcacggtaacatatataaaaggtcagaaacattcaaaGTCAGACACGCAACAGGGGATAGGCAAGGCACACAGGGGATAGG
>N_chr4-181940314_- (48 bp) 0
aaataataagagaacaaagtaagttcctctttatcattaattactttaGTCAGACACGCAACAGGGGATAGGCAAGGCACACAGGGGATAGG
>N_chr15-72943165_- (71 bp) 0
gtgccatcacTtcttgcTctggcttctgtgtgattctctgtactatttgcttctcaaaggcaggaatcaagGTCAGACACGCAACAGGGGATAGGCAAGGCACACAGGGGATAGG
>N_chr17-74178326_+ (40 bp) 1
ggcgcagttaaggatagaaacagctagagataaggcgaacGTCAGACACGCAACAGGGGATAGGCAAGGCACACAGGGGATAGG
>N_chr3-21113719_+ (48 bp) 3
gtcatgaacacaaacaagatataataaacagtaacagctgttaagaAaGTCAGACACGCAACAGGGGATAGGCAAGGCACACAGGGGATAGG
>N_chr3-49565191_- (30 bp) 0
tgggattaTaggtgcccaccaccacacctgGTCAGACACGCAACAGGGGATAGGCAAGGCACACAGGGGATAGG
>N_chr4-147410831_+ (52 bp) 0
aagacttctaggcagaagaaatttaaaaaaccctggaagtcacttctgaaaaGTCAGACACGCAACAGGGGATAGGCAAGGCACACAGGGGATAGG
>N_chr8-73291358_- (44 bp) 0
tgatttcaaaattgtctctgtctgaattttgacagtttgattatGTCAGACACGCAACAGGGGATAGGCAAGGCACACAGGGGATAGG
>N_chr2-151473535_+ (56 bp) 0
atatatgatctggTcattgttcacttgtatattcagtctctcaaaagcaagatctaGTCAGACACGCAACAGGGGATAGGCAAGGCACACAGGGGATAGG
>N_chr17-54794110_- (49 bp) 2
ctaataatctggcttcGacctacaccttCaatgttttcacagtttttcaGTCAGACACGCAACAGGGGATAGGCAAGGCACACAGGGGATAGG
>N_chr2-227047050_+ (67 bp) 0
gTTtccatcaagttgttaataaatgaccaataacaattaaaatagatgttcttccCcattagtattcGTCAGACACGCAACAGGGGATAGGCAAGGCACACAGGGGATAGG
>N_chr1-94037357_+ (44 bp) 0
tgttttggAgctggaacacccaggatgatgccatggcttccataGTCAGACACGCAACAGGGGATAGGCAAGGCACACAGGGGATAGG
>N_chr11-74231648_+ (63 bp) 0
gcacccagtctattgccctgtgcacccactctttattgccgctgggccaggcaccaggtcatgGTCAGACACGCAACAGGGGATAGGCAAGGCACACAGGGGATAGG
>N_chr6-34663014_- (42 bp) 1
acacaccaaaaaCagctgttttcatAtgtgttggtgagttttGTCAGACACGCAACAGGGGATAGGCAAGGCACACAGGGGATAGG
>N_chr13-94455973_+ (45 bp) 0
ccaaagagatcaaaaacacccactcccccaaaccatgtatggtatGTCAGACACGCAACAGGGGATAGGCAAGGCACACAGGGGATAGG
>N_chr2-14963452_+ (45 bp) 1
aaaacaccttctatctctaaactctcagcgcactttctttgtTtcGTCAGACACGCAACAGGGGATAGGCAAGGCACACAGGGGATAGG
>N_chr21-34069117_- (42 bp) 0
ttgatgctttttatcattTttgaacaaatgaaagataataaaGTCAGACACGCAACAGGGGATAGGCAAGGCACACAGGGGATAGG
>N_chr1-74949131_- (48 bp) 1
ttttcttagcacttttatttcctgaatttattttattcattcatatAaGTCAGACACGCAACAGGGGATAGGCAAGGCACACAGGGGATAGG
>N_chr5-99077536_- (52 bp) 0
aatgatagtgtatttgtcaaaactcaaaaactgcacatggaaaagagtaaatGTCAGACACGCAACAGGGGATAGGCAAGGCACACAGGGGATAGG
>N_chr4-92528396_- (74 bp) 1
cttatttataaaattaagacaagaaaaatttttaacaaaggggatctctgatcagaggttatggcagcttttcCGTCAGACACGCAACAGGGGATAGGCAAGGCACACAGGGGATAGG
>N_chr6-118752676_+ (55 bp) 2
catagatgggttacacaaaatggccaaggttacgcagctagcaaatgatggggccGTCAGACACGCAACAGGGGATAGGCAAGGCACACAGGGGATAGG
>N_chr5-22690657_+ (46 bp) 0
ggctaatttttgtatttttagtagagatggtgtttctccaCgttggGTCAGACACGCAACAGGGGATAGGCAAGGCACACAGGGGATAGG
>N_chr7-38430321_+ (101 bp) 0
TaTagtcaatgaactctatctacctgtacaaggtCccagtcagcttttcagcatcccacttttaaatatgaatattcagtcaagatcaccaaacatttgagGTCAGACACGCAACAGGGGATAGGCAAGGCACACAGGGGATAGG
>N_chr10-738136_- (62 bp) 1
attactagatgtgcaaataaatgaggaaatataagccatcgtcaGgagaatatgcagttAaaggaGTCAGACACGCAACAGGGGATAGGCAAGGCACACAGGGGATAGG
>N_chr4-86561781_- (69 bp) 1
tatactatacattataggccccttgaagacagggtcttccaaagtttcataattcacttagaatctaagGTCAGACACGCAACAGGGGATAGGCAAGGCACACAGGGGATAGG
>N_chr5-43992171_- (50 bp) 0
tttcagtgcctgctattggtatattcagagattcaacttcttcctggtttGTCAGACACGCAACAGGGGATAGGCAAGGCACACAGGGGATAGG
>N_chr11-35264245_- (62 bp) 0
tatttttatttaaatgtattcatcattttaaaaattcagaaagaacattttcctaagagattGTCAGACACGCAACAGGGGATAGGCAAGGCACACAGGGGATAGG
>N_chr13-29477826_- (43 bp) 2
tatctattcatctcccttctggatgccatcccatcttatcttcGTCAGACACGCAACAGGGGATAGGCAAGGCACACAGGGGATAGG
>N_chr12-55447159_- (50 bp) 0
ttttccaaggtgaaacagagtgaatagtagagacaggatcaactccagagGTCAGACACGCAACAGGGGATAGGCAAGGCACACAGGGGATAGG
>N_chr6-71223899_+ (56 bp) 0
tctgacattttattttccaaatgagtatgtttgttcaacattgtcagttttaccttGTCAGACACGCAACAGGGGATAGGCAAGGCACACAGGGGATAGG
>N_chr8-119137905_+ (85 bp) 3
tacattgcGtcttaccacttactacctatcaggcccctaagatctaccccttgtattttcacaTatgcgggcaagtctgaaaaAAGTCAGACACGCAACAGGGGATAGGCAAGGCACACAGGGGATAGG
>N_chr13-54371267_- (47 bp) 1
cttgtgcatcctgacatgctggaaggagcaaacacgctccctgaaacGTCAGACACGCAACAGGGGATAGGCAAGGCACACAGGGGATAGG
>N_chr2-226608334_+ (44 bp) 1
ccatgacccagaacctcccaccaggccccacctccaacactgggGTCAGACACGCAACAGGGGATAGGCAAGGCACACAGGGGATAGG
>N_chr17-13390726_- (49 bp) 0
tgtccaacttcagcgattttcaggtgagcaaattaagtctatgaataatGTCAGACACGCAACAGGGGATAGGCAAGGCACACAGGGGATAGG
>N_chr15-49187367_- (131 bp) 4
tagtttgcttacaattttgagcaagagtaatgtggacagggaacaacaaggaaagcttgctctgttccacgatgtttggtgttcacataggggTaatgtgaaagccagaatctggaagcatctttacttacGTCAGACACGCAACAGGGGATAGGCAAGGCACACAGGGGATAGG
>N_chr3-193250517_+ (45 bp) 0
ttttTttttatatagtactgaagtaaacatttccGcaatagctacGTCAGACACGCAACAGGGGATAGGCAAGGCACACAGGGGATAGG
>N_chr6-145975494_+ (55 bp) 0
aaagTtatgtttatattcattgttatctattaagagtacaatattatttatatatGTCAGACACGCAACAGGGGATAGGCAAGGCACACAGGGGATAGG
>N_chr5-178578204_- (41 bp) 0
TTgatTTaTctcaggtcataaaaatggcattAgatgagctgGTCAGACACGCAACAGGGGATAGGCAAGGCACACAGGGGATAGG
>N_chr1-119677351_- (72 bp) 1
attctccccaggcctgtatatgaaaaggatcctcagcaagccatcagttcccactgccctcgtcccactcctGTCAGACACGCAACAGGGGATAGGCAAGGCACACAGGGGATAGG
>N_chr2-199241981_- (44 bp) 0
attcgtgacCaagacctcaaaatcaCatgcaacaaaaccaaaaaGTCAGACACGCAACAGGGGATAGGCAAGGCACACAGGGGATAGG
>N_chr4-97728607_- (86 bp) 1
tatataagttcaggtcatagtagagaatagatagcaccCacgagatatattaaagcaccaaaAAacatgtaacaggagggagtattGTCAGACACGCAACAGGGGATAGGCAAGGCACACAGGGGATAGG
>N_chr6-121874449_- (49 bp) 1
tgagaggcagaggttgcagtagctgtgatcgtgccagtgtactccaAacGTCAGACACGCAACAGGGGATAGGCAAGGCACACAGGGGATAGG
>N_chr6-93691199_- (51 bp) 1
tgacaaaggtgcTaagagcatacactggggaaagggcagtcttcaataaGTCAGACACGCAACAGGGGATAGGCAAGGCACACAGGGGATAGG
>N_chr12-94998831_+ (65 bp) 1
gTtctaggaaattagaaaaagcaaggatggtgtctattttgttcactgctgtaccctcagcatctGTCAGACACGCAACAGGGGATAGGCAAGGCACACAGGGGATAGG
>N_chr1-148759997_+ (49 bp) 0
ctcctgggattctcctgcAtcagcctcccatgtagttgggatCacaggcGTCAGACACGCAACAGGGGATAGGCAAGGCACACAGGGGATAGG
>N_chr5-29220777_+ (50 bp) 0
atgctttaaaaatatgtattgtctatccatggggtaattaaaaattttttGTCAGACACGCAACAGGGGATAGGCAAGGCACACAGGGGATAGG
>N_chr3-137774542_+ (86 bp) 2
acaaaacattttaaaataattagttgggcacagtggcacatgcctataatcccagctactcagtagtctgaggtgggagAgtcactGTCAGACACGCAACAGGGGATAGGCAAGGCACACAGGGGATAGG
>N_chr21-28694318_- (55 bp) 0
ggtagcTcatcacatatatatctttttagcatattctaaagcaaattttaaatatGTCAGACACGCAACAGGGGATAGGCAAGGCACACAGGGGATAGG
>N_chr6-109936392_+ (56 bp) 0
aatgaactcgagaactgttcaaggacttaattatgggtcacagacaaggaaagtcaGTCAGACACGCAACAGGGGATAGGCAAGGCACACAGGGGATAGG
>N_chr16-70268987_- (73 bp) 2
gaTagtaagagagtttttttttttttttaaaccacactggagacttaagagagagatttatagaaatacaAAaGTCAGACACGCAACAGGGGATAGGCAAGGCACACAGGGGATAGG
>N_chr10-128556441_- (90 bp) 2
gattacaggcatgagtcactgcgcccagcccctattttatttcttgacttaaatgaacatgtatattgtttgatgcattcatccacctctGTCAGACACGCAACAGGGGATAGGCAAGGCACACAGGGGATAGG
>N_chr5-144815542_- (51 bp) 0
gaggggtgtcgcctcacccaggaagtgcaaggggtcagggagctccctcccGTCAGACACGCAACAGGGGATAGGCAAGGCACACAGGGGATAGG
>N_chr9-110400445_+ (48 bp) 0
tttgactaaccttcacctccacTtggctttgaaccttagaggaggtggGTCAGACACGCAACAGGGGATAGGCAAGGCACACAGGGGATAGG
>N_chr6-111693860_- (65 bp) 1
gactctgtgtggttttcagcagacgctgtcggaccTaaagccagtCtagctagcagtggagccaaGTCAGACACGCAACAGGGGATAGGCAAGGCACACAGGGGATAGG
>N_chr11-7198726_+ (43 bp) 2
gtccctcccagaaattgtccttgtcaagggtttctctccctacGTCAGACACGCAACAGGGGATAGGCAAGGCACACAGGGGATAGG
>N_chr9-96897751_- (49 bp) 0
ccaggccgtggggacccccTacgcatctcccttggctgtgtctgccacaGTCAGACACGCAACAGGGGATAGGCAAGGCACACAGGGGATAGG
>N_chr7-7188065_- (46 bp) 0
ggaagagcttcttaggggcgtaacaaaacctatctcccctttcgctGTCAGACACGCAACAGGGGATAGGCAAGGCACACAGGGGATAGG
>N_chr1-6572190_- (62 bp) 0
tgaattctatctccagaagccggtatcacctcagctctaaaataggaatactggtgctctaaGTCAGACACGCAACAGGGGATAGGCAAGGCACACAGGGGATAGG
>N_chr2-35072722_+ (53 bp) 1
tatgtagtaattcaattttgcattttctatgaaaataatgtcagtttccctttGTCAGACACGCAACAGGGGATAGGCAAGGCACACAGGGGATAGG
>N_chr21-29313803_- (52 bp) 0
cagctactcgggaggctgaggcaggagaatcgcttgaacccaggaggcggaAGTCAGACACGCAACAGGGGATAGGCAAGGCACACAGGGGATAGG
>N_chr2-153559625_+ (79 bp) 2
TtTtaatgttgacatggttgttgttttTatctacttggtctgtcataacaaaatttcatagactgggtggcttaaacaaGTCAGACACGCAACAGGGGATAGGCAAGGCACACAGGGGATAGG
>N_chr11-81186871_+ (78 bp) 2
ctatttctggatttcttttttctgttgtcaatctgaattcttcagtaacGcctttttagtgaagaactgtgtgtgctaGTCAGACACGCAACAGGGGATAGGCAAGGCACACAGGGGATAGG
>N_chr3-42402190_+ (62 bp) 3
agccctgtggactctaagttattaaaatgctctaagcctcagcttccccttctgtaaaacggGTCAGACACGCAACAGGGGATAGGCAAGGCACACAGGGGATAGG
>N_chr19-55503210_+ (52 bp) 0
aaggtgacatttaaattgatacctgaagggtgaaaaagagcTagtcagagggGTCAGACACGCAACAGGGGATAGGCAAGGCACACAGGGGATAGG
>N_chr1-145537033_+ (58 bp) 0
agcagaagatttatctcgtcctcctggccatattgcctccatctgtctccagggagaaGTCAGACACGCAACAGGGGATAGGCAAGGCACACAGGGGATAGG
>N_chr7-126709075_+ (44 bp) 1
ctcctgaaggttctgcgtttgttccctccacccagaacActctAGTCAGACACGCAACAGGGGATAGGCAAGGCACACAGGGGATAGG
>N_chr4-68775566_- (71 bp) 0
ttgaccttaatttgttttccagaatcaaaagaaaataaaatataaattttgaaactatgagaacatatataGTCAGACACGCAACAGGGGATAGGCAAGGCACACAGGGGATAGG
>N_chr1-158711955_+ (56 bp) 0
agaatatgcggtgtttggttttttgttcttgtgacagtttactgaAaatgatgattGTCAGACACGCAACAGGGGATAGGCAAGGCACACAGGGGATAGG
>N_chr10-94205889_+ (64 bp) 1
tggctagctcggcattctatcacctggtattgcctctctccttcactacctcatttctcttCtcGTCAGACACGCAACAGGGGATAGGCAAGGCACACAGGGGATAGG
>N_chr11-15494710_- (52 bp) 0
aagcaataaaggattcgtaaattagaagatagatctgtagaatatgtgAaatGTCAGACACGCAACAGGGGATAGGCAAGGCACACAGGGGATAGG
>N_chr2-188586210_- (112 bp) 3
gaatctgaagtcatattgctttggtttttacttccagtttcagcacttggacaagttacttaatatttcaatgcctgagttttctcaccgtaacaatttcacagatattcccGTCAGACACGCAACAGGGGATAGGCAAGGCACACAGGGGATAGG
>N_chr6-44569586_- (54 bp) 3
tttgagTTTTtactgggtgccggcattgttctagactctagggttatttctgtaGTCAGACACGCAACAGGGGATAGGCAAGGCACACAGGGGATAGG
>N_chr2-197234645_- (32 bp) 0
TatccagattttgtatctattttatatatattGTCAGACACGCAACAGGGGATAGGCAAGGCACACAGGGGATAGG
>N_chr4-26869895_+ (56 bp) 1
cActgcttctcactcagactccagacttccaaaggcatggctggaaagtAgAccacGTCAGACACGCAACAGGGGATAGGCAAGGCACACAGGGGATAGG
>N_chr5-108388828_- (83 bp) 0
tacaaaccactgctcaaggaaataaaaAaggatacaaacaaatggaagaacattccatgttcatgggtaggaagaatcaatatGTCAGACACGCAACAGGGGATAGGCAAGGCACACAGGGGATAGG
>N_chr14-105565617_- (64 bp) 1
ctcctctggAttgaaaaagccgagcacaggtcccagctcagtgactcctgtgccccaccatggaGTCAGACACGCAACAGGGGATAGGCAAGGCACACAGGGGATAGG
>N_chr14-23496189_- (61 bp) 2
gacatggggttggaaaatcttggttcgtttccactAaatgtctcttgggcacatctattccGTCAGACACGCAACAGGGGATAGGCAAGGCACACAGGGGATAGG
>N_chr2-173937540_+ (54 bp) 0
TtcatctctcaagttgaaagaaactgggcCtggtattacaaaagcaaaattaagGTCAGACACGCAACAGGGGATAGGCAAGGCACACAGGGGATAGG
>N_chr13-49626135_- (52 bp) 0
gcagctgaatgtactctactaaactcgaaatccaggccagcaaagtctccgaGTCAGACACGCAACAGGGGATAGGCAAGGCACACAGGGGATAGG
>N_chr11-128836207_- (85 bp) 0
tggaaactcacctcccaaaaattctggtatgctatgtctataaatactttttttcacctttatgaataaagttagctgtctttggGTCAGACACGCAACAGGGGATAGGCAAGGCACACAGGGGATAGG
>N_chr16-61139088_- (42 bp) 0
TataTaaggggagaaaggatgctgcacagagaaagtgctaatGTCAGACACGCAACAGGGGATAGGCAAGGCACACAGGGGATAGG
>N_chr15-81545493_+ (50 bp) 0
gtttttagaatatggtctggggtcctgaggatcatggagacccttcaaAtGTCAGACACGCAACAGGGGATAGGCAAGGCACACAGGGGATAGG
>N_chr19-2175851_+ (51 bp) 0
gttttgcattgggattgctcagcttagtggtttccaggatctttaggaattGTCAGACACGCAACAGGGGATAGGCAAGGCACACAGGGGATAGG
>N_chr1-203101204_+ (46 bp) 1
gaggtttgtaAtttggggtataacttcattcttttgatAtAAaaatGTCAGACACGCAACAGGGGATAGGCAAGGCACACAGGGGATAGG
>N_chr15-81651260_+ (67 bp) 0
TTaacagttaattgtgaatctcaacaagctaattctgtttgtcccaattttttattggaaacatataGTCAGACACGCAACAGGGGATAGGCAAGGCACACAGGGGATAGG
>N_chr1-55317130_+ (38 bp) 0
gtcgtttccatcagtttttcaaaggcaaaagctcccacGTCAGACACGCAACAGGGGATAGGCAAGGCACACAGGGGATAGG
>N_chr18-64022089_+ (50 bp) 0
tataatcctcaaacagttatttatcttcattttatttcttgttttggaaaGTCAGACACGCAACAGGGGATAGGCAAGGCACACAGGGGATAGG
>N_chr17-53881037_- (57 bp) 1
acatttaacattCctagtaaaacaggtctggtggtgatgaattctctcagcttttAtGTCAGACACGCAACAGGGGATAGGCAAGGCACACAGGGGATAGG
>N_chr18-44390492_+ (77 bp) 8
agTagggccctcaaggaAtacgcagtcttatcaataccaggcaaaaacctataaaaaaaacaagagcagggcaagGTCAGACACGCAACAGGGGATAGGCAAGGCACACAGGGGATAGG
>N_chr4-61502747_+ (47 bp) 1
aggaaagagagaagttgtgcaggggaactcctctttataaaaccatcGTCAGACACGCAACAGGGGATAGGCAAGGCACACAGGGGATAGG
>N_chr5-109033720_- (62 bp) 0
ggTtacttgccaatagcacAatcctagagaacaggcaatccacagtgttaaaaatatagaatGTCAGACACGCAACAGGGGATAGGCAAGGCACACAGGGGATAGG
>N_chr10-58688848_+ (66 bp) 0
aaattctactcacgaaattgtaactaattttacattcttaagagtacacatgattatagataatgAGTCAGACACGCAACAGGGGATAGGCAAGGCACACAGGGGATAGG
>N_chr3-57850108_- (135 bp) 2
TgtttcattgaagaggatatatctattctgtgtccccttatttactcctgtatgtcagttggtctccttcaatttattcatttgtaatatatgtgaagaaaattttctattctcttgctttacaaccaactgcaaGTCAGACACGCAACAGGGGATAGGCAAGGCACACAGGGGATAGG
>N_chr19-17879027_+ (44 bp) 2
ggtctcaaactcctgaccttgtgatcctcctgcctcaggctcccGTCAGACACGCAACAGGGGATAGGCAAGGCACACAGGGGATAGG
>N_chr3-181147348_+ (74 bp) 0
atggtgtcaaatagagctgcactatacatggattttttgcattgacaaaaagagaagaatcaatgagcaatattGTCAGACACGCAACAGGGGATAGGCAAGGCACACAGGGGATAGG
>N_chr2-190018331_- (48 bp) 0
cggtgggcttagctccatcacagaTcttaccacaaggcattaagactAGTCAGACACGCAACAGGGGATAGGCAAGGCACACAGGGGATAGG
>N_chr5-40074140_- (64 bp) 0
ccagtgttgctaccccctacttccccagaaacccctctgcaatggtactaaagatatccagtgcGTCAGACACGCAACAGGGGATAGGCAAGGCACACAGGGGATAGG
>N_chr11-55958591_+ (47 bp) 2
ataacaaaatgagttttcttttagaaaataacagagattctaaaattGTCAGACACGCAACAGGGGATAGGCAAGGCACACAGGGGATAGG
>N_chr10-128411169_- (60 bp) 0
gcatcaatgtgttctaaaaagttccccacAtgattctaaagtggagctaCgagggaAaAcGTCAGACACGCAACAGGGGATAGGCAAGGCACACAGGGGATAGG
>N_chr6-14616457_+ (52 bp) 0
gaagtggtttccttgtcccgggtctttctgaacaccttgtgcctttctgaccGTCAGACACGCAACAGGGGATAGGCAAGGCACACAGGGGATAGG
>N_chr11-42905950_- (59 bp) 1
tgaatgataacacagggtcagccgtataaatattacataggtttgataatttgataggaGTCAGACACGCAACAGGGGATAGGCAAGGCACACAGGGGATAGG
>N_chr3-152556767_- (42 bp) 0
TatccttgacctcctgggcttaagtgagtctcctAcctcaAcGTCAGACACGCAACAGGGGATAGGCAAGGCACACAGGGGATAGG
>N_chr15-25750334_+ (53 bp) 1
ttctgccagccaagagtgggcacccagctcTgaccagccagagcccttccaAaGTCAGACACGCAACAGGGGATAGGCAAGGCACACAGGGGATAGG
>N_chr17-60174672_- (55 bp) 0
tTtccctcttgcagtgttaatgtctaaactgctagtgatttattaatgtaccaacGTCAGACACGCAACAGGGGATAGGCAAGGCACACAGGGGATAGG
>N_chr4-22287474_+ (62 bp) 0
tcccatcctcctatctcctgcttttttctcccttggaattgattcataAaaagcaatattctGTCAGACACGCAACAGGGGATAGGCAAGGCACACAGGGGATAGG
>N_chr3-155119223_+ (68 bp) 0
tgagataccatctcaaaatcgcaattacttttgcaccaatctaatattaaaaagtcgaaaagacaacaGTCAGACACGCAACAGGGGATAGGCAAGGCACACAGGGGATAGG
>N_chr1-44393692_+ (39 bp) 0
tggccaacatggtgaaaccctgtctctactaaaaatacaGTCAGACACGCAACAGGGGATAGGCAAGGCACACAGGGGATAGG
>N_chr13-30119048_- (85 bp) 1
gggcagcattaagtgggtgccactcagggatgacatttgtaaaggtgaccagactcttcatatgcctataaaaaaatgacataaTGTCAGACACGCAACAGGGGATAGGCAAGGCACACAGGGGATAGG
>N_chr10-121837173_- (54 bp) 0
tcccaatctcctgacctcgACatccacccgccttggcctcccaaagtgctgaAaGTCAGACACGCAACAGGGGATAGGCAAGGCACACAGGGGATAGG
>N_chr8-54182511_+ (83 bp) 0
gattgcaaaaattttctcccattctgtaggttgcctgttcactctgatgattgtttcttttgctgagcagaagctctttagttGTCAGACACGCAACAGGGGATAGGCAAGGCACACAGGGGATAGG
>N_chr7-13501938_- (54 bp) 1
tgatcCcattctttttatggcagcatagtattccatCgtatatatgtaccacatGTCAGACACGCAACAGGGGATAGGCAAGGCACACAGGGGATAGG
>N_chr12-16875381_+ (60 bp) 0
aTatgagattaaagcatcaaaaatctgtggacacaattatttacttttggggctcaaaagGTCAGACACGCAACAGGGGATAGGCAAGGCACACAGGGGATAGG
>N_chr11-128257749_- (78 bp) 1
gtttttgctctgtctttcctcagatgcctggtaaccgggcaagaggaggctctgggcctgtgaacttgacatctgtcAGTCAGACACGCAACAGGGGATAGGCAAGGCACACAGGGGATAGG
>N_chr2-233059733_+ (44 bp) 0
aggaggTgTTgcagccggatggggctcagggtcaccgcgaggagGTCAGACACGCAACAGGGGATAGGCAAGGCACACAGGGGATAGG
>N_chr7-24116841_+ (80 bp) 1
tgtaccttgcatatttgaattttctgccccatgtgcattacaaaatgttcatattatatgaatgaaaagttacaatcataGTCAGACACGCAACAGGGGATAGGCAAGGCACACAGGGGATAGG
>N_chr9-2259672_- (69 bp) 0
ctctttaatcctttatcccactttattttcttcatagcacttgccactaatatttgttgtatttcaActGTCAGACACGCAACAGGGGATAGGCAAGGCACACAGGGGATAGG
>N_chr3-7713208_- (38 bp) 0
tTatatccttgaatatttaatttggcttttctgttactGTCAGACACGCAACAGGGGATAGGCAAGGCACACAGGGGATAGG
>N_chr3-12717018_+ (54 bp) 1
gtaacaggaGcagctgaggaacgggaacacctagggacagagcatttacagaacGTCAGACACGCAACAGGGGATAGGCAAGGCACACAGGGGATAGG
>N_chr6-148466812_- (48 bp) 3
TttaccttttttttttttttGttgttcttggcttctaaagctctgcttGTCAGACACGCAACAGGGGATAGGCAAGGCACACAGGGGATAGG
>N_chr11-68357623_- (42 bp) 1
TacgcccagctaatgttttgtatttttagtagagatggggttGTCAGACACGCAACAGGGGATAGGCAAGGCACACAGGGGATAGG
>N_chr1-239233166_- (57 bp) 1
tttagtagagacagggtttcgctgtgctagccaggatggtcttgatctcctgaactcGTCAGACACGCAACAGGGGATAGGCAAGGCACACAGGGGATAGG
>N_chr5-65629268_+ (80 bp) 1
gatcgatcttttgttgtattcaggccttcaactgactggatgaggcccacccacattatggagggttactgctttactaaGTCAGACACGCAACAGGGGATAGGCAAGGCACACAGGGGATAGG
>N_chr12-15379771_- (36 bp) 1
gtcaataccaTaatttccatattGcaaatctcaagtGTCAGACACGCAACAGGGGATAGGCAAGGCACACAGGGGATAGG
>N_chr7-46654033_+ (67 bp) 0
ggtgctaaaggccccatgcaagtctgaaatccagcagggcaattaaatcttaaagctccgaaacaatGTCAGACACGCAACAGGGGATAGGCAAGGCACACAGGGGATAGG
>N_chr11-90191445_+ (57 bp) 2
taattgaaactatattattgctaaaaaatgctatcGatcatctgtgccttcagtgaAGTCAGACACGCAACAGGGGATAGGCAAGGCACACAGGGGATAGG
>N_chr18-70941842_+ (91 bp) 0
tccaTagccttgggcaacaccacttctgtggctttgctgggtgcagctcatgtggctgctctcaagagttgacatttcatgcctgtggcttGTCAGACACGCAACAGGGGATAGGCAAGGCACACAGGGGATAGG
>N_chr9-98731276_- (57 bp) 1
tTtaaggagccTtcctccctaaccacagaAtcagggtgccatggccatccccagAtAGTCAGACACGCAACAGGGGATAGGCAAGGCACACAGGGGATAGG
>N_chr6-133358628_+ (71 bp) 1
cttattttcctttctgttttgtaacaagtgataggcttgcatttactgatttaagaatatttacaaagcatGTCAGACACGCAACAGGGGATAGGCAAGGCACACAGGGGATAGG
>N_chr8-4538854_- (78 bp) 5
tTTTgagatttattttccttcacagagtctccctgaatttgaagtatgtgatgacatggaTaataaagaaacTatttAGTCAGACACGCAACAGGGGATAGGCAAGGCACACAGGGGATAGG
>N_chr20-18298096_- (44 bp) 0
ctgcctcagactcctgattagctgggactataggcttgaatttaGTCAGACACGCAACAGGGGATAGGCAAGGCACACAGGGGATAGG
>N_chr2-63542762_+ (47 bp) 0
attaagaaaatgtggcacatatacatcatggagtactatgcagccatGTCAGACACGCAACAGGGGATAGGCAAGGCACACAGGGGATAGG
>N_chr13-40207544_+ (62 bp) 1
cgaactgggtggagcccaccacagctcaagaaggcctgcctgcctctgtaggctccacctctGTCAGACACGCAACAGGGGATAGGCAAGGCACACAGGGGATAGG
>N_chr5-21965021_- (55 bp) 1
acccaccatccatggaagaattgtcttccatgaaactggtccctggtgccaaaaaGTCAGACACGCAACAGGGGATAGGCAAGGCACACAGGGGATAGG
>N_chr7-35929119_- (69 bp) 0
tcctcttcatgaaggactgagctacctgacttctgaccagaaacagatgatttttttttctttttttgaGTCAGACACGCAACAGGGGATAGGCAAGGCACACAGGGGATAGG
>N_chr10-117621175_+ (61 bp) 0
TatggataattgaaagtcataattttccaaagggcttaattgaatatttgaaaatttgtatGTCAGACACGCAACAGGGGATAGGCAAGGCACACAGGGGATAGG
>N_chr2-75634394_+ (37 bp) 0
cactggagaatgtccaggccaaccattcctgccctgtGTCAGACACGCAACAGGGGATAGGCAAGGCACACAGGGGATAGG
>N_chr16-81495298_- (67 bp) 2
aggcatatTggttagatcaagtcatgattgacaaaagtttgtatttattacaaaagatgccaagttaGTCAGACACGCAACAGGGGATAGGCAAGGCACACAGGGGATAGG
>N_chr1-170696395_- (41 bp) 0
ttctttttttttctttgtagtttacctaagtacctggcccaGTCAGACACGCAACAGGGGATAGGCAAGGCACACAGGGGATAGG
>N_chr1-184401484_- (39 bp) 1
tgatttgtgcctgggcagtggaGagaccacctctttatcGTCAGACACGCAACAGGGGATAGGCAAGGCACACAGGGGATAGG
>N_chr7-48427223_+ (114 bp) 3
tttaaggcactttggttgtttctaaagttttgattttaccattgagactAtacaagtccgaagaacaggatcccccagcttttccatagactgatGcctagaaatgcaattactGTCAGACACGCAACAGGGGATAGGCAAGGCACACAGGGGATAGG
>N_chr10-65603685_+ (48 bp) 1
aaTaacactgcagctctgtgtccttgttagattttagcaggatagaaaGTCAGACACGCAACAGGGGATAGGCAAGGCACACAGGGGATAGG
>N_chr16-48039217_- (56 bp) 1
taggaatagaagaaaacttctttaactggaaaaacctgcaggtaacatcatacataGTCAGACACGCAACAGGGGATAGGCAAGGCACACAGGGGATAGG
>N_chr11-85032475_+ (70 bp) 0
gaacttccttGagattttgaagagcatttaccaaaaaacctataattaacatgatgatggtAggaaactgGTCAGACACGCAACAGGGGATAGGCAAGGCACACAGGGGATAGG
>N_chr10-93383448_+ (60 bp) 1
aGaTttcgtatttctgtctattcttcaattttctcccctgcggggaacactaaagccggaGTCAGACACGCAACAGGGGATAGGCAAGGCACACAGGGGATAGG
>N_chr3-22489526_- (51 bp) 1
taatcccagctactcaggaggctgaggcaggagaatcgcttgaacccgAAaGTCAGACACGCAACAGGGGATAGGCAAGGCACACAGGGGATAGG
>N_chr2-126697784_- (75 bp) 2
ctcttgctttcctgggggtccttggagttttctctgtacatgcatagtgcaggtgtcccaagAggatctgagaatGTCAGACACGCAACAGGGGATAGGCAAGGCACACAGGGGATAGG
>N_chr15-71545090_+ (64 bp) 2
aatcaagttaaatgaaaaatattatgcagcAgacattctctcttactgagttttgttataataaGTCAGACACGCAACAGGGGATAGGCAAGGCACACAGGGGATAGG
>N_chr9-121392271_- (37 bp) 0
aaacattaCgcgaagaacgtatccataggcatcactaGTCAGACACGCAACAGGGGATAGGCAAGGCACACAGGGGATAGG
>N_chr13-50580665_+ (49 bp) 1
gtcagagccatggggaaagacagcagctgaaaagacggctaagagcctcGTCAGACACGCAACAGGGGATAGGCAAGGCACACAGGGGATAGG
>N_chr8-140853437_+ (44 bp) 0
attatgctgcggcctggtgtggaggatggatggggTactggctaGTCAGACACGCAACAGGGGATAGGCAAGGCACACAGGGGATAGG
>N_chr1-62995031_+ (45 bp) 4
agtcagcaagccgtcctcagtatggatccccactgggaccttAacGTCAGACACGCAACAGGGGATAGGCAAGGCACACAGGGGATAGG
>N_chr2-135080525_+ (63 bp) 2
ctctcctggcccaccctgcagaatcactctgcccaaggtgtttccagagccatgctccctgccGTCAGACACGCAACAGGGGATAGGCAAGGCACACAGGGGATAGG
>N_chr4-3828544_- (43 bp) 1
ctgcctctcagctggagagggtcaaaggaagacacCcagaaggGTCAGACACGCAACAGGGGATAGGCAAGGCACACAGGGGATAGG
>N_chr18-16934030_- (93 bp) 0
ttttttttttttttctttttttccagtacttaaaaagtgctttctttactttttgatgtaattttattttattgtgtatgtgaaacatttacaGTCAGACACGCAACAGGGGATAGGCAAGGCACACAGGGGATAGG
>N_chr16-66112777_- (64 bp) 0
ttctgtgagttgctaacgctaggtgaactgctctgacGgagatttggagggtgtggtggtaggaGTCAGACACGCAACAGGGGATAGGCAAGGCACACAGGGGATAGG
>N_chr2-20670515_+ (58 bp) 0
TctcctgagtagctggagttacagacacccatgactatgcccagctaatttttgtattGTCAGACACGCAACAGGGGATAGGCAAGGCACACAGGGGATAGG
>N_chr7-49233569_+ (72 bp) 1
taaaagaGaaaggatattctgccacctgagacaacatggatagagctggaagagattatgttaagtAaaataGTCAGACACGCAACAGGGGATAGGCAAGGCACACAGGGGATAGG
>N_chr12-131443440_+ (49 bp) 0
agTtTtgccatcatcctcccctcTttctgggttcctgggaggcacctAaGTCAGACACGCAACAGGGGATAGGCAAGGCACACAGGGGATAGG
>N_chr14-25735070_+ (52 bp) 1
attTctaagcactgacaatgttgaactttgcctgagccccgtgctcctggaaGTCAGACACGCAACAGGGGATAGGCAAGGCACACAGGGGATAGG
>N_chr13-56086743_- (71 bp) 1
CTtgtcactgtacttgaagaccaAtttatggatcatatttgaaattattttatgaataagaaatacatttaGTCAGACACGCAACAGGGGATAGGCAAGGCACACAGGGGATAGG
>N_chr12-24120094_+ (56 bp) 0
gcaagatgctgattcccaccaaagagaaatggagttagcaattggagaggaaAaaaGTCAGACACGCAACAGGGGATAGGCAAGGCACACAGGGGATAGG
>N_chr15-74213304_- (61 bp) 0
agagtgacaaaatgacttttttgtgtcacagagatggtagaagagTcaggttagtAcccagGTCAGACACGCAACAGGGGATAGGCAAGGCACACAGGGGATAGG
>N_chr6-19457234_+ (50 bp) 0
acaagcttcctcagagctcaggagcaggctgccaagagctacctacactgGTCAGACACGCAACAGGGGATAGGCAAGGCACACAGGGGATAGG
>N_chr18-14485380_+ (64 bp) 0
catcattactgaaataagaaaacaaagcaaaaaataaataagaaaaaaattgactacatgaaAaGTCAGACACGCAACAGGGGATAGGCAAGGCACACAGGGGATAGG
>N_chr13-70742687_- (48 bp) 1
ctcaatactgtgaagctatcaatctctctaattaacaCagaatcaattGTCAGACACGCAACAGGGGATAGGCAAGGCACACAGGGGATAGG
>N_chr18-35211997_- (61 bp) 1
TttctgtataatgCacagaatccaaaaagagaaattaaacaaaaTaacaacaacacacataGTCAGACACGCAACAGGGGATAGGCAAGGCACACAGGGGATAGG
>N_chr6-24422230_+ (46 bp) 1
tcacttcaccaatatgggtgacttgcatactcagcCacaggatgagGTCAGACACGCAACAGGGGATAGGCAAGGCACACAGGGGATAGG
>N_chr5-130824376_+ (50 bp) 0
atcctattaccatgacagggtcatgaataaagagtccctataaagattctGTCAGACACGCAACAGGGGATAGGCAAGGCACACAGGGGATAGG
>N_chr12-95292819_+ (107 bp) 1
aagactttctccacatcagcaccGgttcatctcagcactgctgaacagtcacacaacagagcagtCtgatcaAcgaacctGaatgggcctcaacactggccaataatGTCAGACACGCAACAGGGGATAGGCAAGGCACACAGGGGATAGG
>N_chr10-29817723_- (49 bp) 0
agttatgaataatttctgactgtaaatattgtcGctgtaactgaacctcGTCAGACACGCAACAGGGGATAGGCAAGGCACACAGGGGATAGG
>N_chr4-62824305_+ (55 bp) 0
tcctgtatttatgtggTctgtccaatagtttcgaggacaactgtcacttctctaaGTCAGACACGCAACAGGGGATAGGCAAGGCACACAGGGGATAGG
>N_chr13-48418176_+ (41 bp) 0
ccctgtttgaagaaacctgtggcctttggctaggggaagaaGTCAGACACGCAACAGGGGATAGGCAAGGCACACAGGGGATAGG
>N_chr7-96500540_- (50 bp) 0
TTtcagcctcccaagtagctgggaccacaggtacatgtcaccatgtttggGTCAGACACGCAACAGGGGATAGGCAAGGCACACAGGGGATAGG
>N_chr20-9445225_+ (52 bp) 0
ccaaacgtcacccgtggcctgatcctagataagaagtcccttgaaggcctgtGTCAGACACGCAACAGGGGATAGGCAAGGCACACAGGGGATAGG
>N_chr5-173201949_+ (49 bp) 1
aataaagcaagctagagaaaagaaaatgttattaagaaatcaCaaaAaaGTCAGACACGCAACAGGGGATAGGCAAGGCACACAGGGGATAGG
>N_chr4-75155541_- (56 bp) 1
attttacattgttacctgaccttttgacttttaggggtgtcagagattactttgcaGTCAGACACGCAACAGGGGATAGGCAAGGCACACAGGGGATAGG
>N_chr4-104126933_+ (57 bp) 0
gagaagttggatgtaattcttacctttgctcttttatgggtagttttacctctgtctGTCAGACACGCAACAGGGGATAGGCAAGGCACACAGGGGATAGG
>N_chr1-93194864_+ (130 bp) 3
tgaaaaattgtactaatacgagccaaagtgccaggtatcagaaaAgttTaacaagtgcaaacaccctagctagaacatgccatctacccattcactcataacaaccctactgaacacatactgaaattgcGTCAGACACGCAACAGGGGATAGGCAAGGCACACAGGGGATAGG
>N_chr3-40446799_+ (52 bp) 0
atattttcccccagagctttcagataagagtccaggtcagatcatatcttAaGTCAGACACGCAACAGGGGATAGGCAAGGCACACAGGGGATAGG
>N_chr1-236747212_+ (65 bp) 0
cagaaaaataattagtattgaataactagtttaattttaacccacaaattgaatatatgtatctaGTCAGACACGCAACAGGGGATAGGCAAGGCACACAGGGGATAGG
>N_chr4-95742620_- (38 bp) 0
cgaaactccgtctcaaaaagaaaccaggctgcaggatgGTCAGACACGCAACAGGGGATAGGCAAGGCACACAGGGGATAGG
>N_chr16-72060776_+ (54 bp) 0
tgTggtggggagaggggaacattgtcaaagggaggtgtgTagggcagaacagagGTCAGACACGCAACAGGGGATAGGCAAGGCACACAGGGGATAGG
>N_chr18-55944462_- (45 bp) 1
gggtatgtaagtttctttgtaattatgctatataatttatgtgtaGTCAGACACGCAACAGGGGATAGGCAAGGCACACAGGGGATAGG
>N_chr1-19798001_- (116 bp) 1
catgcctgtaatcctggcattttgggaggctgaggcaggaggatcgcttgagcccaggagttaaaagaccaacctgggcaacatagggagaccctgcctgtataaaaaaaatGTCAGACACGCAACAGGGGATAGGCAAGGCACACAGGGGATAGG
>N_chr1-179009748_- (71 bp) 0
aataTatTacagaatcatactgagaaagatgacagaacaaagcaaatgtatataaaacaatgaaattaaggGTCAGACACGCAACAGGGGATAGGCAAGGCACACAGGGGATAGG
>N_chr10-58668490_+ (85 bp) 3
gaaatgttggattgaaacccccatacagagtctccactggagcactgcctagtagagctgtgaaaagaggaccaccatcctccagGTCAGACACGCAACAGGGGATAGGCAAGGCACACAGGGGATAGG
>N_chr7-106837716_- (45 bp) 0
ccctattttacttctatgcctagtcttttcattgctcttaaaaaaGTCAGACACGCAACAGGGGATAGGCAAGGCACACAGGGGATAGG
>N_chr18-55050958_+ (82 bp) 0
cctttgattcctgcccattcctactctaaagaacagttagtccctagcctgggactcagggaaagcaggagcctgAtggctgGTCAGACACGCAACAGGGGATAGGCAAGGCACACAGGGGATAGG
>N_chr19-40274025_- (57 bp) 1
gcacttagcacacagggaatgaccttagtaactagtagcagtattggaatcatcaatGTCAGACACGCAACAGGGGATAGGCAAGGCACACAGGGGATAGG
>N_chr6-67375895_+ (48 bp) 4
gaaatatAttttaggtattgcaaataaatttgataatttactCattagGTCAGACACGCAACAGGGGATAGGCAAGGCACACAGGGGATAGG
>N_chr1-112240920_+ (45 bp) 1
tcagactgcctgggtccaaatactggttccttcacttatgagctgGTCAGACACGCAACAGGGGATAGGCAAGGCACACAGGGGATAGG
>N_chr1-163148327_- (70 bp) 0
TaggctctgcgaagcgctcagctgccagccccaTccttggcaggaatcatcaccccgagtgcctcccataGTCAGACACGCAACAGGGGATAGGCAAGGCACACAGGGGATAGG
>N_chr1-239498942_- (33 bp) 2
agaataactactgaagaaTttcattatgcacgtGTCAGACACGCAACAGGGGATAGGCAAGGCACACAGGGGATAGG
>N_chr6-16914939_+ (41 bp) 0
TtcatcccaaacttGattccacaagctgtcttttagtttctGTCAGACACGCAACAGGGGATAGGCAAGGCACACAGGGGATAGG
>N_chr12-56609861_+ (98 bp) 0
acaaagtcacttatgaaatactaccaacaattttgaacctgaatctgatcaggctcctagatctaaacatcaatttataggaaatagagggaataaaaGTCAGACACGCAACAGGGGATAGGCAAGGCACACAGGGGATAGG
>N_chr15-43761333_- (70 bp) 0
ctagcactttggaaaaggagcaaggggtTtgattcagtactggatttacttttcagtgcagaaggcagggGTCAGACACGCAACAGGGGATAGGCAAGGCACACAGGGGATAGG
>N_chr20-53468777_- (66 bp) 3
tTgagctcaggttctggggattaggaagtgggtacttggtgtgtgtgttggcaAAAaAAaAgacaAGTCAGACACGCAACAGGGGATAGGCAAGGCACACAGGGGATAGG
>N_chr21-31570832_+ (47 bp) 0
gtaaaacgtatctgtcccaccacctttgaagcatttccattaattcaGTCAGACACGCAACAGGGGATAGGCAAGGCACACAGGGGATAGG
>N_chr9-71982332_- (109 bp) 2
caTcagttactgctccaccagtaagtgctggccctggaaaggcacttaacttccctaaacttcagcttcctcctgcaaaacgtgggaactttcaTttaccttacagAttGTCAGACACGCAACAGGGGATAGGCAAGGCACACAGGGGATAGG
>N_chr8-87082713_+ (80 bp) 1
aagaaaagatcctgccAattgggtcagtagctacattggtatgtgactatgaaacttactgctcaggcatagcttagaaaGTCAGACACGCAACAGGGGATAGGCAAGGCACACAGGGGATAGG
>N_chr1-207529986_- (44 bp) 0
ctcattgcCagaccctgaaatgttttacctttcctaaagtattgGTCAGACACGCAACAGGGGATAGGCAAGGCACACAGGGGATAGG
>N_chr19-13872858_- (73 bp) 1
tacctgtagtcctggctacttgggagattgaggcaggaggatggcttgagctgaggagttccaggctgcagtgGTCAGACACGCAACAGGGGATAGGCAAGGCACACAGGGGATAGG
>N_chr6-108589054_+ (45 bp) 1
ggacaagttgtctgtaaggttctcactttcctTatctataaaatgGTCAGACACGCAACAGGGGATAGGCAAGGCACACAGGGGATAGG
>N_chr10-71641565_- (41 bp) 1
gtagtacggctctgCtctgttggtccgtgtgtgcatttccaGTCAGACACGCAACAGGGGATAGGCAAGGCACACAGGGGATAGG
>N_chr5-96422162_- (55 bp) 1
attTtTagTtatagataaaagtcGacaagtgtcagagagctggcattacacaAatGTCAGACACGCAACAGGGGATAGGCAAGGCACACAGGGGATAGG
>N_chr1-30985909_- (57 bp) 1
tttcaattgaagaagagggacttcagcctcttcctggcagggcctcttactgtgactGTCAGACACGCAACAGGGGATAGGCAAGGCACACAGGGGATAGG
>N_chr20-16672517_+ (66 bp) 1
tgagttttgaggaatgattgaagggagtagatgttatttaatatagtggttcttaactttggctAcGTCAGACACGCAACAGGGGATAGGCAAGGCACACAGGGGATAGG
>N_chr11-63601891_+ (66 bp) 0
gtgggcttcaggagcccagggcccTctgattggtggcaacagcagatatgtttaggcccttagaccGTCAGACACGCAACAGGGGATAGGCAAGGCACACAGGGGATAGG
>N_chr3-158010030_- (89 bp) 0
cccagaaaaagaaaacaaagaaggcGtccaagactgcagagaatgtcgccagtggggaaacattagaagaaaatgaagctggggacaggGTCAGACACGCAACAGGGGATAGGCAAGGCACACAGGGGATAGG
>N_chr5-176222438_+ (64 bp) 2
agacgggagcagCggtgagccgcatggggcTccaggcagggccaatccgggggaAgcgaAtttcGTCAGACACGCAACAGGGGATAGGCAAGGCACACAGGGGATAGG
>N_chr5-127217250_- (57 bp) 1
actgcaacctctgcctTccaagttcaagcaattcttctgcctcaacctccagagtaAGTCAGACACGCAACAGGGGATAGGCAAGGCACACAGGGGATAGG
>N_chr4-13190756_- (43 bp) 0
taaataaagatcctataccacctttacatcattgattgcatttGTCAGACACGCAACAGGGGATAGGCAAGGCACACAGGGGATAGG
>N_chr17-65186178_- (47 bp) 1
aaggataattttgcaacatatgccaatatgatatatgcatctactgtGTCAGACACGCAACAGGGGATAGGCAAGGCACACAGGGGATAGG
>N_chr2-99667590_- (37 bp) 1
aggccgaggtgggaggatcactggaaaccaggagAttGTCAGACACGCAACAGGGGATAGGCAAGGCACACAGGGGATAGG
>N_chr1-16808072_- (55 bp) 1
TaagtagctgagactacaagtgtgcaccaccatgctcagcttatttttcctttttGTCAGACACGCAACAGGGGATAGGCAAGGCACACAGGGGATAGG
>N_chr16-5672902_- (61 bp) 1
ttTaagcaagaggcagagccaggactcacactagaccctgggagctttggggtctacacttGTCAGACACGCAACAGGGGATAGGCAAGGCACACAGGGGATAGG
>N_chr18-62594494_- (50 bp) 1
tgcataatttTagtgcatgtctgtgaggagtttatggagAagattggcatGTCAGACACGCAACAGGGGATAGGCAAGGCACACAGGGGATAGG
>N_chr10-43282511_- (51 bp) 0
gaggacaagagttcaagaccagcctggtcaacatgatgaaaccccatctctGTCAGACACGCAACAGGGGATAGGCAAGGCACACAGGGGATAGG
>N_chr19-57935236_- (42 bp) 2
cctcagttcctctcagctgctctgagattccatctcctgtgaGTCAGACACGCAACAGGGGATAGGCAAGGCACACAGGGGATAGG
>N_chr2-199685955_- (50 bp) 1
agaggtatacaaacaacatgagttgaAacacAtgaaaaatgtgaactccaGTCAGACACGCAACAGGGGATAGGCAAGGCACACAGGGGATAGG
>N_chr12-88142481_- (48 bp) 0
gagaaccaggagagccaaatgtgtaagtctcagactgattccaaaggcGTCAGACACGCAACAGGGGATAGGCAAGGCACACAGGGGATAGG
>N_chr8-71673455_- (69 bp) 0
agttgcctttatctctgctgcttatagatcaaaactaaatcaaatacaggtcaaatcagctttttcatcGTCAGACACGCAACAGGGGATAGGCAAGGCACACAGGGGATAGG
>N_chr6-104072721_+ (62 bp) 0
catacataatgtcttagttgcttccaactattggcaattatgagtaaaactgttataaacatGTCAGACACGCAACAGGGGATAGGCAAGGCACACAGGGGATAGG
>N_chr2-39001454_+ (72 bp) 0
agaacctttccgttgacaattccttttatcagccctgttgcccaggaggacagcaagattcccttagctgaaGTCAGACACGCAACAGGGGATAGGCAAGGCACACAGGGGATAGG
>N_chr12-10905917_- (63 bp) 1
ctttgaatattcTatactattctctcctagcctataaactttctAttgataaattctcttttAGTCAGACACGCAACAGGGGATAGGCAAGGCACACAGGGGATAGG
>N_chr6-48253431_+ (60 bp) 2
cacactgattttCGatacttacacataaatacacataacacatataacacacacagggagGTCAGACACGCAACAGGGGATAGGCAAGGCACACAGGGGATAGG
>N_chr11-73971324_- (34 bp) 0
atctctacaaaaaaagaaaaagaaaaaaatagccGTCAGACACGCAACAGGGGATAGGCAAGGCACACAGGGGATAGG
>N_chr12-50465371_+ (49 bp) 0
tgtTagatctagaagagatttcttggtctaagaattaagaaataactgcGTCAGACACGCAACAGGGGATAGGCAAGGCACACAGGGGATAGG
>N_chr1-236384584_- (67 bp) 0
gtgtgtgaacaaatattaaaattcctatttataatcattttttctcatcccttttaatttcattattGTCAGACACGCAACAGGGGATAGGCAAGGCACACAGGGGATAGG
>N_chr3-7040956_+ (45 bp) 0
tctaaaccttctgcaagagggaggggtaatatatgccatcctActGTCAGACACGCAACAGGGGATAGGCAAGGCACACAGGGGATAGG
>N_chr2-55615138_+ (56 bp) 1
gagtgtgcagaccactaatggggtccacacagaactaagaaatggtaatggacattGTCAGACACGCAACAGGGGATAGGCAAGGCACACAGGGGATAGG
>N_chr19-37544309_+ (48 bp) 0
catctgtttgcagagtcttaaaactctgtggaaggtgtttgaccttgcGTCAGACACGCAACAGGGGATAGGCAAGGCACACAGGGGATAGG
>N_chr12-89476926_- (95 bp) 0
gagaGaagggaatgcttatacattgtgggtgAgaatgcaaattatttcagcactgtggaaaactggagattttctcaaacaacttaaaatagaacGTCAGACACGCAACAGGGGATAGGCAAGGCACACAGGGGATAGG
>N_chr15-56576753_+ (65 bp) 0
agctggcaggtgatgcaccaTtcctcTTctccTctgccacccgtggtgggacaatctgtcagcagGTCAGACACGCAACAGGGGATAGGCAAGGCACACAGGGGATAGG
>N_chr5-39629485_- (51 bp) 0
agacatgaaatcaactcaaatgcccatcagtgatagactggataaagaaaaGTCAGACACGCAACAGGGGATAGGCAAGGCACACAGGGGATAGG
>N_chr1-101305565_+ (51 bp) 1
tcccaccagcagtgtaaaagtattcctatttctccacatgctcgccagcatGTCAGACACGCAACAGGGGATAGGCAAGGCACACAGGGGATAGG
>N_chr1-72153432_- (39 bp) 0
tagtcactttttaaaatcagaattaatgagattcttgctGTCAGACACGCAACAGGGGATAGGCAAGGCACACAGGGGATAGG
>N_chr3-164965693_- (60 bp) 0
TtgggtgtctatttccgttctccacatgggctcctattaaaccagttatttgtatgtgtcGTCAGACACGCAACAGGGGATAGGCAAGGCACACAGGGGATAGG
>N_chr6-127208984_- (94 bp) 1
cccaatttatcaattaaaatataaattattttaacagactatcattgttaattgctctttattgtactttgaaaattaaaaatttatgtatagtGTCAGACACGCAACAGGGGATAGGCAAGGCACACAGGGGATAGG
>N_chr6-116984023_- (50 bp) 1
ctcacttaagggaaaggagtatcagggaatacttcccagaggagataatgGTCAGACACGCAACAGGGGATAGGCAAGGCACACAGGGGATAGG
>N_chr11-13222801_+ (61 bp) 2
gcagattttattaagaaaataaagttttcttaataacggctctcttgatcttcttgttactGTCAGACACGCAACAGGGGATAGGCAAGGCACACAGGGGATAGG
>N_chr6-96037542_+ (71 bp) 0
cccccacctctctctcttgctctcattcttgccaagtgatgtgcgtgctcctcctctgccttctgtcatgaGTCAGACACGCAACAGGGGATAGGCAAGGCACACAGGGGATAGG
>N_chr9-34559775_- (56 bp) 0
tgcacgcctactgggctgggggtcccaggctcctaggggcacatggctggggtcaaGTCAGACACGCAACAGGGGATAGGCAAGGCACACAGGGGATAGG
>N_chr6-11636349_- (51 bp) 0
atgacaatatctggcctattgtaaaagtatgagattgaacacaaatttataGTCAGACACGCAACAGGGGATAGGCAAGGCACACAGGGGATAGG
>N_chr13-92215017_- (76 bp) 2
caatCtggggagaatgacatcagcaaaatggccactgagaagcccctagcacctaccccctccccaaagacagtcaGTCAGACACGCAACAGGGGATAGGCAAGGCACACAGGGGATAGG
>N_chr22-25265071_+ (47 bp) 0
cctagctccagcaccaactggctggggtacccggcatgtaggaacttGTCAGACACGCAACAGGGGATAGGCAAGGCACACAGGGGATAGG
>N_chr20-12020627_+ (41 bp) 0
agtagtgaggacagagccagccataggataagaagagaaaaGTCAGACACGCAACAGGGGATAGGCAAGGCACACAGGGGATAGG
>N_chr6-160127881_- (58 bp) 0
ggagtgtgagaaattaataaatacatcatgatatgacagtgtgatcttaccAaAtcaAGTCAGACACGCAACAGGGGATAGGCAAGGCACACAGGGGATAGG
>N_chr6-42946356_+ (73 bp) 0
gTtgggcatgtggctTatgcctgtaagcccaacgctttgggagtctgaggcaggaggactgcttgaggccaAAGTCAGACACGCAACAGGGGATAGGCAAGGCACACAGGGGATAGG
>N_chr1-7577129_- (49 bp) 0
ggagcttttaaaacacatcaatcagatcatgtcactgccctgcttgaaaGTCAGACACGCAACAGGGGATAGGCAAGGCACACAGGGGATAGG
>N_chr20-22691727_- (50 bp) 1
gagagacagacacaaatagacagtggtgccagcctgagtgctgggtcctgGTCAGACACGCAACAGGGGATAGGCAAGGCACACAGGGGATAGG
>N_chr5-64833642_+ (45 bp) 0
caccatgttatagctcaacaagggtggaaActgaggtccactactGTCAGACACGCAACAGGGGATAGGCAAGGCACACAGGGGATAGG
>N_chr6-26424578_+ (73 bp) 0
ccagcctttgtataagggcactggcttttttttttttttttgcttttaatatttaacttaaccactcagtcagtgGTCAGACACGCAACAGGGGATAGGCAAGGCACACAGGGGATAGG
>N_chr22-42303712_- (102 bp) 1
cttttatacactaggcttcatttgcattcagcagaaacagtacttaaggaaagtgttGtagaagtattcatttgacagTAGgatttgccatctttttttcttttcGTCAGACACGCAACAGGGGATAGGCAAGGCACACAGGGGATAGG
>N_chr2-148692201_- (55 bp) 0
TtggatgagacctatccagtggtctcatccagtggtagggctaagacattaagccGTCAGACACGCAACAGGGGATAGGCAAGGCACACAGGGGATAGG
>N_chr7-104696539_+ (63 bp) 0
ttctgcttgatttctggaaaaatcagaaaatattcacaaccaagattgcctgcccttgctttTGTCAGACACGCAACAGGGGATAGGCAAGGCACACAGGGGATAGG
>N_chr2-136069160_- (53 bp) 0
ctacagttaattttaaggtatcttcaggacattcaggtggagaaatctaacagGTCAGACACGCAACAGGGGATAGGCAAGGCACACAGGGGATAGG
>N_chr15-99855743_- (49 bp) 1
gTttgggggagggtagagaaaaatcttggatttttctctgcgtgaggttGTCAGACACGCAACAGGGGATAGGCAAGGCACACAGGGGATAGG
>N_chr6-149373711_- (55 bp) 4
aTaaaGaaatagtcacagtttttttttttttttttttttttgAttgagacggagGTCAGACACGCAACAGGGGATAGGCAAGGCACACAGGGGATAGG
>N_chr2-160036365_- (32 bp) 1
TatTTtaaaaaaagcagtatgtacaaaacaccGTCAGACACGCAACAGGGGATAGGCAAGGCACACAGGGGATAGG
>N_chr6-8633163_+ (45 bp) 0
ttttgtgttaactgccaacaaataaaaacGataactacaaatcccGTCAGACACGCAACAGGGGATAGGCAAGGCACACAGGGGATAGG
>N_chr9-130607277_+ (96 bp) 0
ttaaaaacaaattagccaggcatggtggcacaggcctgtagtctcagctactcgggaggctgagagaggagccctcAaggtcaaggctgcagtgagGTCAGACACGCAACAGGGGATAGGCAAGGCACACAGGGGATAGG
>N_chr14-77820884_- (46 bp) 0
cctaagccccacttgagaacaatggctgggatctaagtttgagggaGTCAGACACGCAACAGGGGATAGGCAAGGCACACAGGGGATAGG
>N_chr7-146646544_+ (126 bp) 6
TtTatgtccttttTagggacacagatgaagctggaaaacacagAaacagaaaaccaacaccacatgttctcactcataagtgggagttgaacaatgagaacacatggacGcagggaggggaacatcGTCAGACACGCAACAGGGGATAGGCAAGGCACACAGGGGATAGG
>N_chr2-152927683_- (66 bp) 0
agttttgcctgttatggacatttcacataaatggaatcatgtaatatgtaatcttttgtgactggcGTCAGACACGCAACAGGGGATAGGCAAGGCACACAGGGGATAGG
>N_chr13-44758256_+ (79 bp) 2
ttttagGagagatggggtttcaccatgttagccaggatggtctcaatctcctgtcctcatgatccacctgcctcaAcctGTCAGACACGCAACAGGGGATAGGCAAGGCACACAGGGGATAGG
>N_chr10-10681629_+ (118 bp) 6
GgcgacgtgtttttaatttttttcCgttgtctttattgttGcAtctctgcccttttctttctttcttttttttttttttttttttttttgagatggagtctcgctctgtcacccaggcGTCAGACACGCAACAGGGGATAGGCAAGGCACACAGGGGATAGG
>N_chr3-70318756_- (70 bp) 0
gaacaggagaagacattgactgaatcaaattcagaactatggttcttagtactcaaactaggttatgaatGTCAGACACGCAACAGGGGATAGGCAAGGCACACAGGGGATAGG
>N_chr15-86625221_+ (91 bp) 1
agtcatttcacatccagTctttgaagtagaatcagcaactggaccccaaactggggggccacaaatcccaagtaaaatgataatggaActGTCAGACACGCAACAGGGGATAGGCAAGGCACACAGGGGATAGG
>N_chr3-114288009_+ (106 bp) 2
ataaatatgatagggggcccaataataacagtgcgcacttgttaactacGcaaatccagcaggagctgggggcagggagggcgggcatggtggagaatagaagctAGTCAGACACGCAACAGGGGATAGGCAAGGCACACAGGGGATAGG
>N_chr3-159128904_- (78 bp) 3
aataccataaagcaataaaatggcTaataaacaattttaaaatgcttcattattacttctaaagaaagtaatacaaatGTCAGACACGCAACAGGGGATAGGCAAGGCACACAGGGGATAGG
>N_chr5-74417947_- (39 bp) 0
tggaggtttttcatgacattaatatgaaatgcacattttGTCAGACACGCAACAGGGGATAGGCAAGGCACACAGGGGATAGG
>N_chr1-183383402_+ (60 bp) 0
atggtaTtatTttggttttcttcccacctttcttcatcttctttacagatcctcttccttGTCAGACACGCAACAGGGGATAGGCAAGGCACACAGGGGATAGG
>N_chr9-119041752_- (63 bp) 0
tttaagcaggaagtttaacttctgtgagccttggctttgccttcaaagaaatggaaatggttcGTCAGACACGCAACAGGGGATAGGCAAGGCACACAGGGGATAGG
>N_chr2-139120215_- (67 bp) 1
tggattattgcctgattctgcagcacaaattgaccttgtatgagcagtttaaccatttgggctttcaGTCAGACACGCAACAGGGGATAGGCAAGGCACACAGGGGATAGG
>N_chr18-52704457_- (55 bp) 0
ctgagaaaGctgctgtGaatctgataggttttcctttataggttacctggtgcttGTCAGACACGCAACAGGGGATAGGCAAGGCACACAGGGGATAGG
>N_chr6-110011795_+ (79 bp) 1
tctcacacactggaaaaagattaagtaattccttaattatcaacagattatagctgatctgtagattgagtatagctgaGTCAGACACGCAACAGGGGATAGGCAAGGCACACAGGGGATAGG
>N_chr11-88389883_+ (49 bp) 2
tttgatgagctctcaagtccttccaaactttaacattctgtcaccataAGTCAGACACGCAACAGGGGATAGGCAAGGCACACAGGGGATAGG
>N_chr9-22139515_- (53 bp) 0
taaTttacttaaaagataactgaaaaCttaaacacttccaaggattaccaaacGTCAGACACGCAACAGGGGATAGGCAAGGCACACAGGGGATAGG
>N_chr4-98545040_+ (68 bp) 1
gtGgaagaggaaaacatgtatagaaatggagaattcacttctcattccttctaaaatgaatgctcttaGTCAGACACGCAACAGGGGATAGGCAAGGCACACAGGGGATAGG
>N_chr4-140828044_- (49 bp) 0
tcctccgggaaaaaaacagataaccaagtaggctttggactgaactggGTCAGACACGCAACAGGGGATAGGCAAGGCACACAGGGGATAGG
>N_chr3-181995988_- (54 bp) 1
TagatgaaaaaataatcagcaaaacactaacaaagtgaattcaacaatacattaGTCAGACACGCAACAGGGGATAGGCAAGGCACACAGGGGATAGG
>N_chr13-86060027_- (65 bp) 0
aaggcaggaatctgaagtaggtgccccttaaaaagtcatcccatttgtgagaggtattgtctagaGTCAGACACGCAACAGGGGATAGGCAAGGCACACAGGGGATAGG
>N_chr19-48769597_+ (79 bp) 0
ttcatgcctgtcatccgagcactttgggaggctgaagcaggaggaacgcttgagcccaAgagtttgagaccagcctAAcGTCAGACACGCAACAGGGGATAGGCAAGGCACACAGGGGATAGG
>N_chr1-93964774_+ (76 bp) 0
ccacaatctggattgtgtcttatagttgatggcatcttgcaattataattggcagtctttttcctttcttagagtgGTCAGACACGCAACAGGGGATAGGCAAGGCACACAGGGGATAGG
>N_chr2-163623901_- (47 bp) 0
tgttaactccaagaattggcacacaactccaAActatggatAtAAAgGTCAGACACGCAACAGGGGATAGGCAAGGCACACAGGGGATAGG
>N_chr5-117404933_+ (48 bp) 1
gtaaaagccttttCattaaaaagaaactcaagttgtataaaagaaCggGTCAGACACGCAACAGGGGATAGGCAAGGCACACAGGGGATAGG
>N_chr5-147034691_+ (54 bp) 0
gtaatacagccctcaacagataaaaagaaagtggcaactttgacacatggagtcGTCAGACACGCAACAGGGGATAGGCAAGGCACACAGGGGATAGG
>N_chr19-55618468_+ (36 bp) 0
ctcgcattacctgtgttgggccggctttgaggaggtGTCAGACACGCAACAGGGGATAGGCAAGGCACACAGGGGATAGG
>N_chr11-18969880_+ (56 bp) 0
ctagttcttttaattgtaatgttagggtgacaaCtttagatctttcctgctttctcGTCAGACACGCAACAGGGGATAGGCAAGGCACACAGGGGATAGG
>N_chr6-158619249_- (59 bp) 0
gctgtattgtcaatacagctcattgtaccacacagtacaggccagacaTctttagcagtGTCAGACACGCAACAGGGGATAGGCAAGGCACACAGGGGATAGG
>N_chr1-43003427_+ (49 bp) 2
TtcgacattgcaatcacaagagttcattttttttcctgaatacatcatgGTCAGACACGCAACAGGGGATAGGCAAGGCACACAGGGGATAGG
>N_chr7-62356095_+ (72 bp) 2
aaaaggatctgagaagtcctgctttaaagataattgcttatctttgctttactcagcatctcaactttataCGTCAGACACGCAACAGGGGATAGGCAAGGCACACAGGGGATAGG
>N_chr5-137413177_- (60 bp) 4
atggaaaatcctgtGttgcttAgtaacttactccaaatgaaaagaggtttcatggagttaGTCAGACACGCAACAGGGGATAGGCAAGGCACACAGGGGATAGG
>N_chr15-29524655_- (62 bp) 0
tTaaatacctctatactaagacataattggttgactaaactcaaaaaataatatccaactatGTCAGACACGCAACAGGGGATAGGCAAGGCACACAGGGGATAGG
>N_chr6-166940462_+ (43 bp) 0
tgTaaaaagtagctgggtgtgctggcaggtgcctataatcccaGTCAGACACGCAACAGGGGATAGGCAAGGCACACAGGGGATAGG
>N_chr14-74528017_+ (59 bp) 0
ggtggtgcgcacctgtagtcccggctactcgggaggctgaggcaggagaattgcttgaaGTCAGACACGCAACAGGGGATAGGCAAGGCACACAGGGGATAGG
>N_chr12-26403761_- (124 bp) 1
catgacacacctacgcttccccaccctgaccccctgccatctcctcccaccaaaagcatgttctaaatattagcttttttttccccacaagagaaaagcattgcactagtttctctacatcatGTCAGACACGCAACAGGGGATAGGCAAGGCACACAGGGGATAGG
>N_chr17-8603315_+ (69 bp) 0
caaaatttgcctactatttatgtattttatgaatGaaatatcctgtgtataaaaagactaaAAAAaaaaGTCAGACACGCAACAGGGGATAGGCAAGGCACACAGGGGATAGG
>N_chr1-219651361_- (43 bp) 0
tatcaataggagaaggaagcctgtgcatccagatgtaatccttGTCAGACACGCAACAGGGGATAGGCAAGGCACACAGGGGATAGG
>N_chr12-107612932_- (66 bp) 0
actgcagccctAgctgacactatctcgtgaaaaaTcctgggccagagccacccagataagctgtttGTCAGACACGCAACAGGGGATAGGCAAGGCACACAGGGGATAGG
>N_chr13-51728566_+ (44 bp) 0
aaattcacacataacaatattaactttaaatgtaaatggactaaGTCAGACACGCAACAGGGGATAGGCAAGGCACACAGGGGATAGG
>N_chr6-2854392_- (70 bp) 1
tatctcagtagacggaacgtacaatcAggttttataccgagacattccattgcccagggacgggcaAAagGTCAGACACGCAACAGGGGATAGGCAAGGCACACAGGGGATAGG
>N_chr7-21838041_- (90 bp) 5
TctcccgagtagctgggactacaggtgcctgccaccacacctggctaatttttatatttttagtagagatggggtttcaccttgctggtcGTCAGACACGCAACAGGGGATAGGCAAGGCACACAGGGGATAGG
>N_chr8-132556524_+ (46 bp) 2
GgccactgtgtccagccAgcatcttttatttgattgcctttcctgAGTCAGACACGCAACAGGGGATAGGCAAGGCACACAGGGGATAGG
>N_chr1-246015163_+ (86 bp) 0
atctgccactgacacctcaagcactattgaatTagctgggtcatatggcccaagtggcagaAcagctgacacagcagcttgagcctGTCAGACACGCAACAGGGGATAGGCAAGGCACACAGGGGATAGG
>N_chr4-99300516_- (62 bp) 0
acttaagtgcttatttttctaagccaattaatcagagctctttttatataaacaccacacacGTCAGACACGCAACAGGGGATAGGCAAGGCACACAGGGGATAGG
>N_chr1-109114055_- (56 bp) 0
agTtttaaaagctattgtgtggctccactattttctcttttccctcggctatgtccGTCAGACACGCAACAGGGGATAGGCAAGGCACACAGGGGATAGG
>N_chr2-62372306_- (64 bp) 2
gtttggggatgcaatcataggggcgtggaaaacagttctcgtgccctcagtcggctcctgggtcGTCAGACACGCAACAGGGGATAGGCAAGGCACACAGGGGATAGG
>N_chr16-86495239_+ (50 bp) 2
ggagttcgataccagcctggccaacatggcaaaaccccatTtctactaaaGTCAGACACGCAACAGGGGATAGGCAAGGCACACAGGGGATAGG
>N_chr7-109228462_- (57 bp) 0
cctactcatcccagctgggagggtccagaagatggatccttgaccaatgcctgtgaGTCAGACACGCAACAGGGGATAGGCAAGGCACACAGGGGATAGG
>N_chr7-31922341_+ (30 bp) 0
ctattactattgaTttcctctagtgaAtaaGTCAGACACGCAACAGGGGATAGGCAAGGCACACAGGGGATAGG
>N_chr8-69025425_- (100 bp) 0
gaagaacaaagggcaaagcatattaaagagcagacctcacagcacctagtaaacaataaacaaaagaagcggaagacataggaagcacacatccagaaatGTCAGACACGCAACAGGGGATAGGCAAGGCACACAGGGGATAGG
>N_chr3-194433212_- (47 bp) 2
aagacataAatgcttgccctacccgactgtcatgtaagctctgcattGTCAGACACGCAACAGGGGATAGGCAAGGCACACAGGGGATAGG
>N_chr11-74517753_- (34 bp) 1
tagctgatgcgtgtagccccagtcacattccccaGTCAGACACGCAACAGGGGATAGGCAAGGCACACAGGGGATAGG
>N_chr6-51232035_+ (40 bp) 0
aataggaagaaaaaatagttggcctacttactttgacatcGTCAGACACGCAACAGGGGATAGGCAAGGCACACAGGGGATAGG
>N_chr18-62462775_- (42 bp) 0
tgttaatgtttgaaaagatcagcatatcaAtgaactctgagaGTCAGACACGCAACAGGGGATAGGCAAGGCACACAGGGGATAGG
>N_chr13-53489062_+ (52 bp) 0
gcttttaaatgtgctgggactagatttacatatgtggtgcttgcctaaatAAGTCAGACACGCAACAGGGGATAGGCAAGGCACACAGGGGATAGG
>N_chr9-113809962_+ (39 bp) 1
gtgaggaaggcatgtcaaaaaccaaaaaaggctcataAcGTCAGACACGCAACAGGGGATAGGCAAGGCACACAGGGGATAGG
>N_chr16-1081951_- (66 bp) 0
ctgcttataaaagctgtgccaggcacccttgctgTggagacattcattcgacattgTgtatttgccGTCAGACACGCAACAGGGGATAGGCAAGGCACACAGGGGATAGG
>N_chr15-42492781_- (65 bp) 0
gaagctctcgttcttcatcatctgtaagtaaaataattttgtatcaacatattattttttaaatcGTCAGACACGCAACAGGGGATAGGCAAGGCACACAGGGGATAGG
>N_chr2-49042553_- (53 bp) 3
tatatttgttaagctccatgataaaggctccaacttctgcacggcactttcatGTCAGACACGCAACAGGGGATAGGCAAGGCACACAGGGGATAGG
>N_chr5-72992477_+ (52 bp) 0
catacttcctaagggccctaggacttttggaatggtaaatgagcatcggcttGTCAGACACGCAACAGGGGATAGGCAAGGCACACAGGGGATAGG
>N_chr12-124960423_- (80 bp) 0
ctcaagcgactcttctagaatctaAgaaatccgttcctagagcactgtgctgagccctgcatatgtaagcttaactctaGTCAGACACGCAACAGGGGATAGGCAAGGCACACAGGGGATAGG
>N_chr1-85192370_- (67 bp) 1
gtgtatcaggacataCtttgagtgccagctacatgctaggcaatgggcgCttagcaaggtgcaataaGTCAGACACGCAACAGGGGATAGGCAAGGCACACAGGGGATAGG
>N_chr6-6242773_- (65 bp) 2
atgataaaggggatatcacTactgatcccacagaaatacaaactaccatcagagaatactacaaaGTCAGACACGCAACAGGGGATAGGCAAGGCACACAGGGGATAGG
>N_chr18-50082012_- (72 bp) 0
gtctctgtgaattaaggacctgggagtctggaggcacgaacagctagGgttcagaattcagatagctgcaAaGTCAGACACGCAACAGGGGATAGGCAAGGCACACAGGGGATAGG
>N_chr2-115118715_+ (64 bp) 0
tgacctaagttggagaatgctagccttgtcTccaaaattgcctgtcttctgtagttattcaAtcGTCAGACACGCAACAGGGGATAGGCAAGGCACACAGGGGATAGG
>N_chr17-75363780_+ (50 bp) 2
tccacaagcatGgcAtgaaaatacttatgctttcttagtagcatttcagaGTCAGACACGCAACAGGGGATAGGCAAGGCACACAGGGGATAGG
>N_chr5-87995248_- (61 bp) 0
actaaatgtcagcacagtgtaaagaaaaactgtaaagaaaagtctgcaaataacttaccaaGTCAGACACGCAACAGGGGATAGGCAAGGCACACAGGGGATAGG
>N_chr16-69176707_+ (67 bp) 1
catggttcactgcaggctcaagcgatcctcccgcctcagcctcccaggttgctgagaccacaggcaaGTCAGACACGCAACAGGGGATAGGCAAGGCACACAGGGGATAGG
>N_chr2-191525520_- (50 bp) 0
gatcttaacccggacattctccctttccagtatggcttcccccttccaaaGTCAGACACGCAACAGGGGATAGGCAAGGCACACAGGGGATAGG
>N_chr1-175523986_+ (64 bp) 0
tgaataaaggtcttttccccaaagcatatcaaagcaaatctgttcagaagtagaacagcgGgtaGTCAGACACGCAACAGGGGATAGGCAAGGCACACAGGGGATAGG
>N_chr9-10669762_- (45 bp) 0
atgctcacattcatgatacactctgtaagaacattaatcttcttgGTCAGACACGCAACAGGGGATAGGCAAGGCACACAGGGGATAGG
>N_chr2-184864326_+ (80 bp) 2
agtgctattaaaAgTggctaAgctttgaagacaGtcttgctaaactgggacagttgatagtaaaacacagtgaatataaaGTCAGACACGCAACAGGGGATAGGCAAGGCACACAGGGGATAGG
>N_chr2-149882328_+ (40 bp) 0
agtgtccaataaatgaaaattacttttagtgatacatctAGTCAGACACGCAACAGGGGATAGGCAAGGCACACAGGGGATAGG
>N_chr18-23005274_- (39 bp) 0
ggaggactcatgtaatgctacctcctgcattcttttgtgGTCAGACACGCAACAGGGGATAGGCAAGGCACACAGGGGATAGG
>N_chr18-31538185_+ (79 bp) 4
agTaccaacatcttcaatatttctttctctggttctttttaatttggctAaacttctgtaaggcatttagtgccactAaGTCAGACACGCAACAGGGGATAGGCAAGGCACACAGGGGATAGG
>N_chr11-42436619_- (56 bp) 1
ggtccttcacgtcccttgtaagttggattcctaggtattttattctctttgaagcaGTCAGACACGCAACAGGGGATAGGCAAGGCACACAGGGGATAGG
>N_chr16-86414492_+ (58 bp) 0
ttggatgagtgtaacagcaccttcggggtgagggtttgcatttccgctggagacgaggGTCAGACACGCAACAGGGGATAGGCAAGGCACACAGGGGATAGG
>N_chr4-39169825_- (47 bp) 1
aaaaattagctgggcatggtggcaggtgcttgtaatcccagatactcGTCAGACACGCAACAGGGGATAGGCAAGGCACACAGGGGATAGG
>N_chr13-23589042_+ (44 bp) 1
cctctctctctgcaatgtgaggacacagtgagaaggcagctgtcGTCAGACACGCAACAGGGGATAGGCAAGGCACACAGGGGATAGG
>N_chr6-39575854_- (46 bp) 4
aacgtttatatCcaagtacagcacagcgccaagccctttTtctagGTCAGACACGCAACAGGGGATAGGCAAGGCACACAGGGGATAGG
>N_chr11-24374635_+ (57 bp) 0
ctgctcctcttttgAgaggagcagattctctgagattctttggtttgcctcttcttcGTCAGACACGCAACAGGGGATAGGCAAGGCACACAGGGGATAGG
>N_chr9-119826152_- (50 bp) 1
taaaaagagtttctttctttgcatggtggctgtgggttacactaaatggtGTCAGACACGCAACAGGGGATAGGCAAGGCACACAGGGGATAGG
>N_chr12-88527558_- (54 bp) 1
tgtatgttggctttgtattctgttaattttttaatgtctgtcaactcaCctgaaGTCAGACACGCAACAGGGGATAGGCAAGGCACACAGGGGATAGG
>N_chr11-45980299_+ (47 bp) 0
aTaTtTTTttaTaaataacatgatattcattagtgatttacatcattGTCAGACACGCAACAGGGGATAGGCAAGGCACACAGGGGATAGG
>N_chr9-11910185_+ (75 bp) 0
gtaaaacctcaatagctcaaaatttggatggttagactgtaagagagaaagaagaaaagagagagcttccattgtGTCAGACACGCAACAGGGGATAGGCAAGGCACACAGGGGATAGG
>N_chr4-166995213_+ (47 bp) 0
agcagaggtttcagtgagcgagctgagatcgcgccattgcactccCgGTCAGACACGCAACAGGGGATAGGCAAGGCACACAGGGGATAGG
>N_chr10-116072544_- (77 bp) 0
TaagttgtgagatttcagcacaaaggtgacagaagGgaggagtgttggccaacaggcccaaggccctggtcagcaatGTCAGACACGCAACAGGGGATAGGCAAGGCACACAGGGGATAGG
>N_chr8-127274735_- (77 bp) 0
gaaaTttgttgatttttccttttctttgttttctGtttccttccatccttgtattatttatagggattgtcatctttGTCAGACACGCAACAGGGGATAGGCAAGGCACACAGGGGATAGG
>N_chr4-42843374_+ (46 bp) 2
tTgTGggggcagacattagattgcagtgtattaaggagtgaaagtaGTCAGACACGCAACAGGGGATAGGCAAGGCACACAGGGGATAGG
>N_chr5-88352707_- (61 bp) 0
ttttccaattcagacatccagtggcatatggtttcatgattcacaaagatggtccttgactGTCAGACACGCAACAGGGGATAGGCAAGGCACACAGGGGATAGG
>N_chr14-75252030_- (42 bp) 0
tcagaaaaagaggcttttcatctcttgtagttactacaaAtaGTCAGACACGCAACAGGGGATAGGCAAGGCACACAGGGGATAGG
>N_chr16-3333175_- (43 bp) 2
gcataggtatatttatttctttataattttatcacatgtgtagGTCAGACACGCAACAGGGGATAGGCAAGGCACACAGGGGATAGG
>N_chr8-114494801_+ (72 bp) 0
ttctaactattgcaaatttgtttaaactgcagcataaagaaagtcaaggtatttaaaatccatggttacactGTCAGACACGCAACAGGGGATAGGCAAGGCACACAGGGGATAGG
>N_chr15-29489448_+ (71 bp) 1
atgaagcaaatgtacataaaataaagtctatttaaaaattttcttaattttaattgctctaaaagacaacgGTCAGACACGCAACAGGGGATAGGCAAGGCACACAGGGGATAGG
>N_chr14-103049658_- (36 bp) 1
agcagcaactcccacccacGgcgacaggctgaAAagGTCAGACACGCAACAGGGGATAGGCAAGGCACACAGGGGATAGG
>N_chr2-238796042_- (36 bp) 0
caagcgtgttttatgttaacacctttttccaatctcGTCAGACACGCAACAGGGGATAGGCAAGGCACACAGGGGATAGG
>N_chr12-27030839_- (55 bp) 1
ggagctttgctgtaaagaagaaagtctattagttgtgttcCagcgagagattatgGTCAGACACGCAACAGGGGATAGGCAAGGCACACAGGGGATAGG
>N_chr6-58012034_+ (98 bp) 1
aagagaaggagatgtgatgttggagccagtcctggagacaactaaaatgcctcagAtggtgagatattttggcattacagatGggtttctggaccaatGTCAGACACGCAACAGGGGATAGGCAAGGCACACAGGGGATAGG
>N_chr1-211172798_+ (66 bp) 0
acagagtcagctttgatacttattatgaagaattctgccccataattttttctgatcatgggtcatGTCAGACACGCAACAGGGGATAGGCAAGGCACACAGGGGATAGG
>N_chr4-134261806_- (61 bp) 1
ttaaattatatcaccaattttaagaaataaaagagccatgtcatttaaactGtgtccagatGTCAGACACGCAACAGGGGATAGGCAAGGCACACAGGGGATAGG
>N_chr4-63229731_- (59 bp) 2
atgttactgTagcaatccaaagttttatcagttctaaaacaatgctccaaatttacagaGTCAGACACGCAACAGGGGATAGGCAAGGCACACAGGGGATAGG
>N_chr2-122241591_+ (69 bp) 0
acttttttccaattttagGaaatcaagTaggttagagaaaatagagatgaattaggggacactgtcttaGTCAGACACGCAACAGGGGATAGGCAAGGCACACAGGGGATAGG
>N_chr3-160682300_- (34 bp) 0
attaaggttaaaatggagaaaagacattctctttGTCAGACACGCAACAGGGGATAGGCAAGGCACACAGGGGATAGG
>N_chr14-65132109_- (37 bp) 1
gatcccaccactgcactccagcctgggtgacagaaagGTCAGACACGCAACAGGGGATAGGCAAGGCACACAGGGGATAGG
>N_chr7-112465794_- (71 bp) 1
cctacactatccctgATAataatacactatgtctttaatgtatGttaatgtaagtatttgaactagtaaaaacgGTCAGACACGCAACAGGGGATAGGCAAGGCACACAGGGGATAGG
>N_chr10-106455667_- (66 bp) 1
tTattttgcagacagtggttaagttTtaggcttttgactcgggcccagcaTccctctaggtagaggGTCAGACACGCAACAGGGGATAGGCAAGGCACACAGGGGATAGG
>N_chr3-133639027_- (69 bp) 0
caacaaatgatgctggcacaactggatattcacatgcaaaggaatgaatttagaaccctacttcacaccGTCAGACACGCAACAGGGGATAGGCAAGGCACACAGGGGATAGG
>N_chr10-80059883_+ (40 bp) 0
aacattcttccctttctctgccttcaccaaggaggaaacgGTCAGACACGCAACAGGGGATAGGCAAGGCACACAGGGGATAGG
>N_chr16-61304753_- (49 bp) 0
CgtcacaaaccccatgaagacaaagcaaaccacagaaaggggagtgaggGTCAGACACGCAACAGGGGATAGGCAAGGCACACAGGGGATAGG
>N_chr14-80135122_+ (51 bp) 0
ggagaataggtaaaatgatctttatgtattatacgatctctcttattatttGTCAGACACGCAACAGGGGATAGGCAAGGCACACAGGGGATAGG
>N_chr16-55664586_+ (62 bp) 0
cTtttttcttcctcctgatttcccaggcaccatgtgctgctccttacctcctgctgccttagGTCAGACACGCAACAGGGGATAGGCAAGGCACACAGGGGATAGG
>N_chr4-190457558_+ (93 bp) 4
ttctttttaaatatactttttaaatccattaccgaattgctaaagcagActatctggtggtgacacttggaaacttgccttataataagctccGTCAGACACGCAACAGGGGATAGGCAAGGCACACAGGGGATAGG
>N_chr8-59212904_+ (74 bp) 1
atttctttgcctggatgaaatctcagacaggacctgtagccttttcagttcAtcttcaataatttagtccccagGTCAGACACGCAACAGGGGATAGGCAAGGCACACAGGGGATAGG
>N_chr5-104639391_+ (53 bp) 2
aacatcatggtattggtataaaaacagacacatagaTcaatagaaagagaaAaGTCAGACACGCAACAGGGGATAGGCAAGGCACACAGGGGATAGG
>N_chr4-35987993_- (82 bp) 1
aataccatgcagccacaaaaaagaacaaaatcatgtcctttgcaacaaaatggatgcaactGgaagccattatcctaagcaaGTCAGACACGCAACAGGGGATAGGCAAGGCACACAGGGGATAGG
>N_chr2-73004168_+ (78 bp) 0
aggcctgggggagagagaggtggagaaaggggaagaaggagcctgactttccacttccaggtgctgcctggaccactgGTCAGACACGCAACAGGGGATAGGCAAGGCACACAGGGGATAGG
>N_chr14-79419861_+ (44 bp) 1
actgaacagttgttataaggatgatgtttctattgtgctaagcaGTCAGACACGCAACAGGGGATAGGCAAGGCACACAGGGGATAGG
>N_chr2-164130390_- (49 bp) 0
aTagaaatgcatccacctctaagctggaaacagcaaaagcataggAcaAGTCAGACACGCAACAGGGGATAGGCAAGGCACACAGGGGATAGG
>N_chr5-94028929_- (37 bp) 1
catactgtgggggggtactttggaagaaaaattaaaaGTCAGACACGCAACAGGGGATAGGCAAGGCACACAGGGGATAGG
>N_chr1-182243203_+ (61 bp) 0
tctacaatacataaaatcatggtatatcagacttgattaaatatcGtattttaaaatatgaGTCAGACACGCAACAGGGGATAGGCAAGGCACACAGGGGATAGG
>N_chr17-37226640_- (40 bp) 0
aagtccccctcctaggtcggccgtgacgcccaccttaagaGTCAGACACGCAACAGGGGATAGGCAAGGCACACAGGGGATAGG
>N_chr7-40972174_- (79 bp) 0
tcaGacatgttcaacctttgtcttactaatagtgcccactttttaCtgaatgattgtgatggcctatgcagtcctatgcGTCAGACACGCAACAGGGGATAGGCAAGGCACACAGGGGATAGG
>N_chr1-66087070_- (52 bp) 0
aTaaatattgagagtagctttattcataatagctggcaactggaaagaattcGTCAGACACGCAACAGGGGATAGGCAAGGCACACAGGGGATAGG
>N_chr2-229245698_- (50 bp) 0
tagttgggccccttcctcacaccatacacaaaaattacctcattatgAatGTCAGACACGCAACAGGGGATAGGCAAGGCACACAGGGGATAGG
>N_chr1-158899703_+ (53 bp) 0
cttcctctgctcactcttacttccctcactccctcacagTtattgattatttcGTCAGACACGCAACAGGGGATAGGCAAGGCACACAGGGGATAGG
>N_chr16-52159590_+ (45 bp) 2
tcctgtgcccactgttgcaccActgttcttttcacagactaacGTCAGACACGCAACAGGGGATAGGCAAGGCACACAGGGGATAGG
>N_chr15-90875609_+ (61 bp) 1
gTtTcaaatgcaaaacttcccagtggaaagtgctctggacaggtcaaaggcaaattcactaGTCAGACACGCAACAGGGGATAGGCAAGGCACACAGGGGATAGG
>N_chr12-7709366_- (36 bp) 0
gatcacttgaggcccagggtttgagaccagcctggcGTCAGACACGCAACAGGGGATAGGCAAGGCACACAGGGGATAGG
>N_chr21-30073206_- (30 bp) 0
tactcagaccaaataggaagacttattttcGTCAGACACGCAACAGGGGATAGGCAAGGCACACAGGGGATAGG
>N_chr1-111465996_+ (61 bp) 0
aTcattgtgcttataattaataaagaaatacatcaactaaaaaataaaaataataaatttaGTCAGACACGCAACAGGGGATAGGCAAGGCACACAGGGGATAGG
>N_chr1-116090821_- (73 bp) 0
atgcttgtaaaccatatatctgaaaaaggactggtatttaaaaaaactctcaaaattcaacagccaaaaagcaGTCAGACACGCAACAGGGGATAGGCAAGGCACACAGGGGATAGG
>N_chr20-48630692_+ (67 bp) 1
ataggtagttgtgtttgttgtggcattgtttgtagtagtgaaaaattagagacaggccaatgatacaGTCAGACACGCAACAGGGGATAGGCAAGGCACACAGGGGATAGG
>N_chr16-69826602_+ (57 bp) 0
TaagcctctgacttacccaggcagaggacggtcctgggcaagaacatgggtggcagaGTCAGACACGCAACAGGGGATAGGCAAGGCACACAGGGGATAGG
>N_chr11-12781616_+ (46 bp) 3
ccGtgcaatgaagataattttcatagctGtcatggactgagtgcagGTCAGACACGCAACAGGGGATAGGCAAGGCACACAGGGGATAGG
>N_chr13-40183792_- (60 bp) 1
atggagctgGaaaacacagcatgagaacttcatgaaaaatacacaagtatcaatagctAaGTCAGACACGCAACAGGGGATAGGCAAGGCACACAGGGGATAGG
>N_chr7-39919113_+ (60 bp) 0
tactccagcctgggcaatagagtaagactacatctcaaaaaaaaaaaaaaaaaacttttgGTCAGACACGCAACAGGGGATAGGCAAGGCACACAGGGGATAGG
>N_chr11-118686727_- (80 bp) 0
gccggagagccggggcgtggtcatcgtggctgtgattgtgtgcatcctggtcctggcggtgctgggcgctgtcctctattGTCAGACACGCAACAGGGGATAGGCAAGGCACACAGGGGATAGG
>N_chr18-3691140_+ (51 bp) 0
aagtgctgggactataggtgtgacccacagcacctggcctgatAatAActtGTCAGACACGCAACAGGGGATAGGCAAGGCACACAGGGGATAGG
>N_chr10-2635258_- (58 bp) 1
caactggtttaaagctattttaaattctatgttatatatataatatgtgtatataataGTCAGACACGCAACAGGGGATAGGCAAGGCACACAGGGGATAGG
>N_chr12-109318501_- (52 bp) 0
gagtaagtataccatggctttacagcagaagaaagcgctaagtaaaacttcaGTCAGACACGCAACAGGGGATAGGCAAGGCACACAGGGGATAGG
>N_chr4-63969683_+ (69 bp) 1
aattctttccatcctcaacacccatttttagtttttctctagactgaaatatttccatttcctacaagcGTCAGACACGCAACAGGGGATAGGCAAGGCACACAGGGGATAGG
>N_chr21-44099198_+ (47 bp) 1
aaTcTTTacaccgctgacacgcacacagactcctccagcatagccacGTCAGACACGCAACAGGGGATAGGCAAGGCACACAGGGGATAGG
>N_chr2-235049795_- (46 bp) 0
agcccacctgacacccttgtcaagaagcaAtttgctcaaagtagctGTCAGACACGCAACAGGGGATAGGCAAGGCACACAGGGGATAGG
>N_chr7-104298080_+ (49 bp) 1
TcgaTttgTacctctgggaaaggggaataggaacatctgtctcccagggGTCAGACACGCAACAGGGGATAGGCAAGGCACACAGGGGATAGG
>N_chr14-30649634_- (57 bp) 2
aggcagaAgttgcGgtgagctgagattgcaccactgcactccagcctgggcaacagaGTCAGACACGCAACAGGGGATAGGCAAGGCACACAGGGGATAGG
>N_chr1-231751830_- (48 bp) 0
tctgttaactaagaataaaataCcacacatgtgaactctacataaaatGTCAGACACGCAACAGGGGATAGGCAAGGCACACAGGGGATAGG
>N_chr1-160936209_+ (58 bp) 1
aTaTacagatataaaaataagatgcaaagttctacagtaaaattcttagacGtaaacaGTCAGACACGCAACAGGGGATAGGCAAGGCACACAGGGGATAGG
>N_chr10-28705448_- (95 bp) 2
gtgagctgattccatagagcctagcggattaaatgcagggatggaggtgggcaagagtaggggctacaggggatgacccatgactctctttagaaGTCAGACACGCAACAGGGGATAGGCAAGGCACACAGGGGATAGG
>N_chr19-19843098_- (55 bp) 0
ctcacattttatatgaaccccatttgccacagcagcactccagtgtcacatcagaGTCAGACACGCAACAGGGGATAGGCAAGGCACACAGGGGATAGG
>N_chr7-150776185_- (75 bp) 0
gcttcgctagcggagcgttgggcagagcgggcatcgctgccccatgcagccctggaccgTggacggagtctagtcGTCAGACACGCAACAGGGGATAGGCAAGGCACACAGGGGATAGG
>N_chr14-18838460_- (54 bp) 3
aaccgtcagatcacatgagaactcactgactatcatgagaacagTatgggggaaGTCAGACACGCAACAGGGGATAGGCAAGGCACACAGGGGATAGG
>N_chr8-95147751_- (43 bp) 1
catgatgcattttaattaccttggaaatgctcatggtatattAGTCAGACACGCAACAGGGGATAGGCAAGGCACACAGGGGATAGG
>N_chr4-21552658_+ (56 bp) 0
ttttctaatgctacgtgcatgtgtgcgcatatagcacagcctgtagtgaaaagactGTCAGACACGCAACAGGGGATAGGCAAGGCACACAGGGGATAGG
>N_chr7-149173105_- (52 bp) 0
attgagaccagatttTcacatcacaaatgtgatgctcttgccaccactgcttGTCAGACACGCAACAGGGGATAGGCAAGGCACACAGGGGATAGG
>N_chr2-219950122_- (64 bp) 0
ctTattgcaacctccgcctccctggttcaagtgatccttctgtctcaCcctccaaagtagctggGTCAGACACGCAACAGGGGATAGGCAAGGCACACAGGGGATAGG
>N_chr12-95373494_+ (35 bp) 0
aacacatctgcattactacagtacaagggagaaagGTCAGACACGCAACAGGGGATAGGCAAGGCACACAGGGGATAGG
>N_chr5-22460309_+ (67 bp) 2
gcagcgagcctcaactgagtggtaactggccacagaaacctatgtaagaccaactgccaccagaaagGTCAGACACGCAACAGGGGATAGGCAAGGCACACAGGGGATAGG
>N_chr10-71084905_+ (51 bp) 1
ctgctggaactgtggtgaaggctgcgcagagccTagtgtgccaggccctgaGTCAGACACGCAACAGGGGATAGGCAAGGCACACAGGGGATAGG
>N_chr4-140114317_+ (80 bp) 1
attgctgttcatggttatttccctgataatcgctccccagaggtcagtctggctacaacctagcatatttgagcacagtgGTCAGACACGCAACAGGGGATAGGCAAGGCACACAGGGGATAGG
>N_chr3-47338982_+ (31 bp) 0
agttcagttagggcctgagtctcccgGgggcGTCAGACACGCAACAGGGGATAGGCAAGGCACACAGGGGATAGG
>N_chr16-81380485_- (97 bp) 0
acaccactaagtctagacagttgttcttTtcatcgccttgatgtgattcagagtAaccatcaaaggtgagctgtgtatcatcaaaggtgagatataaGTCAGACACGCAACAGGGGATAGGCAAGGCACACAGGGGATAGG
>N_chr7-137220854_- (60 bp) 0
ctgtcccttggggctctgttgaaatgcaggcaTaaaggcacggcggccttcttgggtcacGTCAGACACGCAACAGGGGATAGGCAAGGCACACAGGGGATAGG
>N_chr8-68696075_+ (50 bp) 0
gtaggactatatgctgagtttggtgagtccttatgcaacccattgaatggGTCAGACACGCAACAGGGGATAGGCAAGGCACACAGGGGATAGG
>N_chr1-8110241_- (36 bp) 0
TtctatttgcccttgcagagaAacaAtctcataatcGTCAGACACGCAACAGGGGATAGGCAAGGCACACAGGGGATAGG
>N_chr6-37815344_- (51 bp) 0
tgatctataccaagacaagcatgatcatgcggtgatgtgttattgtccatcGTCAGACACGCAACAGGGGATAGGCAAGGCACACAGGGGATAGG
>N_chr12-33359980_+ (79 bp) 0
atcatctgccaccaggtccctcccccaacattgggaattacaatttgacatgagatttggatgggtacacagagccaaaGTCAGACACGCAACAGGGGATAGGCAAGGCACACAGGGGATAGG
>N_chr7-38856215_- (77 bp) 0
gaatagggagctgtcctccagggtggaaggcatagaaagtttggacacaacttcttatttgaagagtgacaaatgtcGTCAGACACGCAACAGGGGATAGGCAAGGCACACAGGGGATAGG
>N_chr15-55115236_+ (56 bp) 0
ggtcttatggaattagaaaagtggatcaggatcagattgtgagaagccttgactcaGTCAGACACGCAACAGGGGATAGGCAAGGCACACAGGGGATAGG
>N_chr1-179295224_+ (62 bp) 0
atggcttgggtaagcagttctggcttctcatggagttggaggcGagtggtggctggaacagaGTCAGACACGCAACAGGGGATAGGCAAGGCACACAGGGGATAGG
>N_chr15-30978892_- (40 bp) 1
gcagggaggggaaacacacaggcaaattagaattagAcccGTCAGACACGCAACAGGGGATAGGCAAGGCACACAGGGGATAGG
>N_chr10-87513754_+ (87 bp) 2
gctggatttttTaatattagttcttaaaagccaaagagatgcgttttctgcctgtaaaactccagtttgttcaggaacaggatAGTCAGACACGCAACAGGGGATAGGCAAGGCACACAGGGGATAGG
>N_chr2-98591437_- (60 bp) 1
gcgtcacgggCaccgacttccgccgcggacgcgccacctctcggcccccgtagtcctcggGTCAGACACGCAACAGGGGATAGGCAAGGCACACAGGGGATAGG
>N_chr6-34537763_+ (50 bp) 1
ccagctactccagaggccgaggcaggagaattgcttgaacctggaaggcgGTCAGACACGCAACAGGGGATAGGCAAGGCACACAGGGGATAGG
>N_chr5-8053203_+ (56 bp) 1
cctttatagagtcctatttaaaaattaattgcttagaccagtgtcataAaActtttGTCAGACACGCAACAGGGGATAGGCAAGGCACACAGGGGATAGG
>N_chr4-146379908_- (45 bp) 0
ataaagcctaaattgacaaatgggatctaattaaactaaagagctGTCAGACACGCAACAGGGGATAGGCAAGGCACACAGGGGATAGG
>N_chr2-213416636_- (63 bp) 0
taaattagataatacccatagagcttttggaagagtagctggcacaaggtaagccatctattAGTCAGACACGCAACAGGGGATAGGCAAGGCACACAGGGGATAGG
>N_chr14-31987699_- (27 bp) 0
tagtatactacaggtattaacttAAagGTCAGACACGCAACAGGGGATAGGCAAGGCACACAGGGGATAGG
>N_chr4-140275765_+ (54 bp) 2
aattttgacaggtcagttttcatcccattctacattttagaatatatattctatGTCAGACACGCAACAGGGGATAGGCAAGGCACACAGGGGATAGG
>N_chr8-120871649_+ (69 bp) 0
agtttgagGtcagactgggcaacatagtgaaaccccatctctacaaacaatacaaaaattaAtTaAAcaGTCAGACACGCAACAGGGGATAGGCAAGGCACACAGGGGATAGG
>N_chr14-83139991_+ (41 bp) 0
tgttTtatctgaattccttgagcagtggcttgtagttctccGTCAGACACGCAACAGGGGATAGGCAAGGCACACAGGGGATAGG
>N_chr17-12675514_+ (50 bp) 1
ttttaaagggagaataggggaatgagcagaggctccgtagagtcagggaaGTCAGACACGCAACAGGGGATAGGCAAGGCACACAGGGGATAGG
>N_chr4-143526726_- (59 bp) 0
atgaacctggaagacattatgttaaataaggcaggcaTagaaagacacatctgcatggtGTCAGACACGCAACAGGGGATAGGCAAGGCACACAGGGGATAGG
>N_chr13-88223387_+ (54 bp) 0
tggctggagaggcctcacaatcatgacggaaggcaaaagagtagtaagtcacatGTCAGACACGCAACAGGGGATAGGCAAGGCACACAGGGGATAGG
>N_chr13-73319691_- (59 bp) 0
tgatTtggtaccattactgatttattttctttcttttctcagttgctAagtaaaatgccGTCAGACACGCAACAGGGGATAGGCAAGGCACACAGGGGATAGG
>N_chr9-107128310_- (76 bp) 0
agcctgggcaacacagccagaccccatccctacaaaaaatacaaaaattagccagatgtggtgacacacgcctgtaGTCAGACACGCAACAGGGGATAGGCAAGGCACACAGGGGATAGG
>N_chr10-31975190_+ (62 bp) 1
gtccttaccttgccacgtgcttgctgtactactaggggaagtcactgggtttctctgggtcaGTCAGACACGCAACAGGGGATAGGCAAGGCACACAGGGGATAGG
>N_chr10-96268386_+ (95 bp) 1
gtcaataaataatgcaaaatatttagaagaattggactctgaagaaattatagaaataactttGtcttattttcttttcatatatAcacaagaAtGTCAGACACGCAACAGGGGATAGGCAAGGCACACAGGGGATAGG
>N_chr16-69542469_- (73 bp) 1
cccagcctcccaagtagctgggactacaggtatgtcTcaccatgcctgCctaattttttaaatttttgtagggGTCAGACACGCAACAGGGGATAGGCAAGGCACACAGGGGATAGG
>N_chr12-101867011_- (50 bp) 1
ttgtcgccgacagcattgcttgggaaataggattctcctctactcctgggGTCAGACACGCAACAGGGGATAGGCAAGGCACACAGGGGATAGG
>N_chr11-66178147_+ (124 bp) 0
ctgcagccgtagctcgcaggcccaaatgatcctcccgtctcagcctcccaagtacttaggactacaggcatatgccaccaaatcctactattagaagaattttatttttggccgggcgtggtgAGTCAGACACGCAACAGGGGATAGGCAAGGCACACAGGGGATAGG
>N_chr7-104631691_- (52 bp) 0
tTTtaacattggtagttcttgaagcgctaagtgaaaagatacctacagaaaaGTCAGACACGCAACAGGGGATAGGCAAGGCACACAGGGGATAGG
>N_chr1-219883858_+ (70 bp) 2
atttctttttcctgggctgcattctgcaaCccaaaatttgtataaatctataaagcactcaagattcagcGTCAGACACGCAACAGGGGATAGGCAAGGCACACAGGGGATAGG
>N_chr22-33814564_- (48 bp) 0
gctgtcaagatctgactcagatatgtctgacagagattctttattattGTCAGACACGCAACAGGGGATAGGCAAGGCACACAGGGGATAGG
>N_chr12-93851722_+ (47 bp) 1
ctagactgaagtgcagtggcctgatcatggctcactgcagctttgaaGTCAGACACGCAACAGGGGATAGGCAAGGCACACAGGGGATAGG
>N_chr1-144159994_- (40 bp) 0
ctttgtgctcctcagtctagtccaccccacagaaaaatcaGTCAGACACGCAACAGGGGATAGGCAAGGCACACAGGGGATAGG
>N_chr4-116038510_+ (83 bp) 1
tggttgtttctttattgtggagttttaagaaatctttgtaataggtaacagtcgtatatttgatgtgccctttgcaaatatttGTCAGACACGCAACAGGGGATAGGCAAGGCACACAGGGGATAGG
>N_chr3-172534817_+ (68 bp) 1
ccttcctgaggatatggagtgagtggaacagaatgttggaaaagatgcctgggagatggaggagaatgGTCAGACACGCAACAGGGGATAGGCAAGGCACACAGGGGATAGG
>N_chr6-136115585_- (43 bp) 0
tTttcccatttcctctctcctctgcccaccatggtagccactgGTCAGACACGCAACAGGGGATAGGCAAGGCACACAGGGGATAGG
>N_chr4-165173278_- (48 bp) 0
acaaaagaactgaaatcctaaaaacggtctgttagaccacagtgcaatGTCAGACACGCAACAGGGGATAGGCAAGGCACACAGGGGATAGG
>N_chr3-148450379_+ (52 bp) 1
gttagccaggatggtctcgatctcctgaccttgGCatctgcccgcctcggccGTCAGACACGCAACAGGGGATAGGCAAGGCACACAGGGGATAGG
>N_chr8-59759840_- (42 bp) 0
atttattttagacgtggtctcactgttccccaggctgAaAGTCAGACACGCAACAGGGGATAGGCAAGGCACACAGGGGATAGG
>N_chr7-63993247_- (40 bp) 1
tagtgaatTggaatctggcacatgacactgattaacaggtGTCAGACACGCAACAGGGGATAGGCAAGGCACACAGGGGATAGG
>N_chr13-23285325_+ (52 bp) 0
aataaacaacgtttcaaaattaaaactgaaatttaaaaatgtttcctggtcaGTCAGACACGCAACAGGGGATAGGCAAGGCACACAGGGGATAGG
>N_chr1-34707106_+ (114 bp) 0
aggcatgcaaaagacatggagatcacagtgggagacatacttactggctgcactttgtacatgttagacccattttcaatcccacctaccaattatacagacaatgtgaacattGTCAGACACGCAACAGGGGATAGGCAAGGCACACAGGGGATAGG
>N_chr10-112402851_+ (35 bp) 0
acccagaaacgtcctcttaacaccttcaagctAtgGTCAGACACGCAACAGGGGATAGGCAAGGCACACAGGGGATAGG
>N_chr11-108272698_+ (38 bp) 0
TcttcTttgtacCgaatgcttggtacacatataatcctGTCAGACACGCAACAGGGGATAGGCAAGGCACACAGGGGATAGG
>N_chr2-121393820_- (54 bp) 2
taggaggccagtgcggtagctgcatccatgaccagaaatcaaggaagggcgTatGTCAGACACGCAACAGGGGATAGGCAAGGCACACAGGGGATAGG
>N_chr2-172143020_- (69 bp) 1
aatgccGtggcaatgtcaggaagttaccctatatggtctaaaagtgggaggaactctcacagcagcgaaGTCAGACACGCAACAGGGGATAGGCAAGGCACACAGGGGATAGG
>N_chr2-143886491_- (71 bp) 1
agtaattttcacaagaaacctgtgaaaagatagcactcatcctcaataacaatttgaggttgattctgataGTCAGACACGCAACAGGGGATAGGCAAGGCACACAGGGGATAGG
>N_chr6-153776772_- (57 bp) 0
agattctagataaggcctggaaacatgtggaactagccacactcactagctatgctgGTCAGACACGCAACAGGGGATAGGCAAGGCACACAGGGGATAGG
>N_chr5-146333835_+ (64 bp) 1
aaagagtaaactcttgtagatctatttggaatccgggcaagaaagtatcatttgagtttaaaggGTCAGACACGCAACAGGGGATAGGCAAGGCACACAGGGGATAGG
>N_chr2-200489917_+ (46 bp) 1
catttcttttccatactgccctggcagcaaacttctgccCgAacatGTCAGACACGCAACAGGGGATAGGCAAGGCACACAGGGGATAGG
>N_chr1-44198404_- (48 bp) 0
gaggaggacttggtggcagggaggaggggagcagttcagacctattacGTCAGACACGCAACAGGGGATAGGCAAGGCACACAGGGGATAGG
>N_chr3-44700050_+ (47 bp) 0
ggaagacaggacctggcatctCcctcttggaactccaaatctgactAGTCAGACACGCAACAGGGGATAGGCAAGGCACACAGGGGATAGG
>N_chr13-19412563_- (70 bp) 1
aacggaaaagaagttgtgtggcagttaccaatttgtagtgtagtaaatatcatgtaatcaagatatttggGTCAGACACGCAACAGGGGATAGGCAAGGCACACAGGGGATAGG
>N_chr7-94761599_+ (47 bp) 0
tcaaactcctggActcaagtggtcctcctgcttcagcttcccaagtaGTCAGACACGCAACAGGGGATAGGCAAGGCACACAGGGGATAGG
>N_chr15-76592149_- (52 bp) 1
cctccccctccccTattaattttataggggaaattttggtcctgagaggttaGTCAGACACGCAACAGGGGATAGGCAAGGCACACAGGGGATAGG
>N_chr1-88617036_- (52 bp) 1
tgtgattatttccccagttctggaattcataatgggatagacatactcagcaGTCAGACACGCAACAGGGGATAGGCAAGGCACACAGGGGATAGG
>N_chr14-101575178_- (62 bp) 0
cctcaactttcctggtgacctctgcagcctctctcttcaggttctccagagtggttatgatcGTCAGACACGCAACAGGGGATAGGCAAGGCACACAGGGGATAGG
>N_chr21-21901377_+ (41 bp) 0
ccggctaattttttgtatttttagtacagatggggtttcacGTCAGACACGCAACAGGGGATAGGCAAGGCACACAGGGGATAGG
>N_chr3-97932789_- (50 bp) 1
attagttatgagatatggtagtgagagaaaagaattttgagcagtatactGTCAGACACGCAACAGGGGATAGGCAAGGCACACAGGGGATAGG
>N_chr13-85248368_- (52 bp) 1
ctaacagtgccataaaCaggcagtatttatcaatgattgcttatgattaaaaGTCAGACACGCAACAGGGGATAGGCAAGGCACACAGGGGATAGG
>N_chr5-62647836_- (90 bp) 1
cactttcttgtcttctctctgcttctgacaactctgcctttgtcccactgcttggaTaacccatgctctctcctatcATCtctggagagaAaaGTCAGACACGCAACAGGGGATAGGCAAGGCACACAGGGGATAGG
>N_chr4-6349166_+ (63 bp) 0
cacagattgggtgccatcatctccttactaatgggagatgaggaagctggggtgctggcatggGTCAGACACGCAACAGGGGATAGGCAAGGCACACAGGGGATAGG
>N_chr18-8418278_+ (51 bp) 2
ccacaggtttatctctgctctagataattcatttcttcccagaacgtggtaGTCAGACACGCAACAGGGGATAGGCAAGGCACACAGGGGATAGG
>N_chr19-52457678_+ (50 bp) 1
tgTcgacatggttgcggttcagttcacGggaaggggaaagatGagtctgcGTCAGACACGCAACAGGGGATAGGCAAGGCACACAGGGGATAGG
>N_chr6-153660171_+ (41 bp) 0
tgactatttctatattaggaaagccttagcaggatgtgataGTCAGACACGCAACAGGGGATAGGCAAGGCACACAGGGGATAGG
>N_chr4-70545969_- (44 bp) 1
AaTTatctaaagggaaatattatgacctgattttcattttacgtGTCAGACACGCAACAGGGGATAGGCAAGGCACACAGGGGATAGG
>N_chr14-84383127_+ (91 bp) 0
tcTagaagtccctaagaacagaaaatagcatcatgttaaattccattgcatttcttttttaactacaggcgttttaacatttttcttctcgGTCAGACACGCAACAGGGGATAGGCAAGGCACACAGGGGATAGG
>N_chr9-90692794_- (51 bp) 0
tctacattccttcacagctgaaatgacccaaaatgaaccaaaaatagattgGTCAGACACGCAACAGGGGATAGGCAAGGCACACAGGGGATAGG
>N_chr4-70214255_- (33 bp) 3
gcaggacactcattaaatcttaaagcttcagagGTCAGACACGCAACAGGGGATAGGCAAGGCACACAGGGGATAGG
>N_chr6-113558033_- (50 bp) 0
tcctccttcatcaaTtcttggacctctctcagggacctgcctaaccctccGTCAGACACGCAACAGGGGATAGGCAAGGCACACAGGGGATAGG
>N_chr15-43291710_- (45 bp) 1
ctgtggttcattccgtaagtctgagatcgcagccataaaccttttGTCAGACACGCAACAGGGGATAGGCAAGGCACACAGGGGATAGG
>N_chr4-189872099_+ (63 bp) 0
gagcaagggagagaacaaaagcatctccccagaagaggtaatttctatgattttgacaaagatGTCAGACACGCAACAGGGGATAGGCAAGGCACACAGGGGATAGG
>N_chr20-5732557_+ (71 bp) 1
tgacgaaagagcaggtggtgtggacttgctatttggaggttgagggcctgtcttctgccccttcgatcattGTCAGACACGCAACAGGGGATAGGCAAGGCACACAGGGGATAGG
>N_chr12-82410740_- (117 bp) 1
tatgtatcaattgattcagaaatcctcctttcagaaatcataaaatatgaaagaaacttgtgactcagattgaaaaaaaaaataaggctttgagatatgggacccaggctgtgttatGTCAGACACGCAACAGGGGATAGGCAAGGCACACAGGGGATAGG
>N_chr19-61428189_- (45 bp) 0
actagatatggctgcaaattgcacatcctcatggagtctaggagaGTCAGACACGCAACAGGGGATAGGCAAGGCACACAGGGGATAGG
>N_chr15-89591817_+ (68 bp) 1
ctctcttaagagaggccctggctggcagttgctggtgttggagaggagaatgaagtgcaatgtggTctGTCAGACACGCAACAGGGGATAGGCAAGGCACACAGGGGATAGG
>N_chr10-102714949_+ (52 bp) 0
TTTaccccagtcccctggcttttaaacatttcttcttgctttggattgtccaGTCAGACACGCAACAGGGGATAGGCAAGGCACACAGGGGATAGG
>N_chr3-146298780_+ (66 bp) 0
tTttgctgatttcaaaaggcaatcatcttaagtttcaacattaagtatgatactacatttgctttaGTCAGACACGCAACAGGGGATAGGCAAGGCACACAGGGGATAGG
>N_chr8-1615733_- (41 bp) 0
TacagaaaaagaaaaatacttagaccgtaatttAtcaagacGTCAGACACGCAACAGGGGATAGGCAAGGCACACAGGGGATAGG
>N_chr1-51720948_+ (76 bp) 0
ctcctgatctcaagtgatccacccgttgtggcttcTcaaagtgctgggattacaagcatgagccaccacacccggcGTCAGACACGCAACAGGGGATAGGCAAGGCACACAGGGGATAGG
>N_chr16-61858005_+ (79 bp) 1
TcctcccaagtataataCagacactgattgaggttatactttcctaaatatgtcaaacaaaagtgctactagatcttatGTCAGACACGCAACAGGGGATAGGCAAGGCACACAGGGGATAGG
>N_chr6-126334803_+ (41 bp) 1
TTtTTcaaagtgctgggattacaggcatgagctactAcAccGTCAGACACGCAACAGGGGATAGGCAAGGCACACAGGGGATAGG
>N_chr6-116980722_+ (40 bp) 2
gatcgagaccatcttggcttacacggtgaaaccGtgtctcGTCAGACACGCAACAGGGGATAGGCAAGGCACACAGGGGATAGG
>N_chr13-47107671_+ (67 bp) 1
ttaacaaaatagatagactgctagctagaataataaagagagaaaaatcaaatagatacaattaaaaGTCAGACACGCAACAGGGGATAGGCAAGGCACACAGGGGATAGG
>N_chr13-93458943_- (65 bp) 1
tgaaagtgtttataagactaatgtaatgttgtcttaactgttaatatttacaatatggcaccaaaGTCAGACACGCAACAGGGGATAGGCAAGGCACACAGGGGATAGG
>N_chr4-65537884_+ (52 bp) 1
tattcttgccctgttcaaattccctcttgttataaagacatcaccttagtggGTCAGACACGCAACAGGGGATAGGCAAGGCACACAGGGGATAGG
>N_chr19-23548368_+ (59 bp) 1
ctggccaggtcaattttgttacaaataggcttttgagggcagtatgcctcaatgtagcaGTCAGACACGCAACAGGGGATAGGCAAGGCACACAGGGGATAGG
>N_chr2-219233134_- (39 bp) 0
tatgcaaatacgcaacaaatatgttcaacaagtaagcaaGTCAGACACGCAACAGGGGATAGGCAAGGCACACAGGGGATAGG
>N_chr13-63085104_- (81 bp) 2
tatttttcaaaatgcataataatGatagaaatcataataagaatatatttcagttgtctttttgcctAcattttgatacctGTCAGACACGCAACAGGGGATAGGCAAGGCACACAGGGGATAGG
>N_chr6-47015473_+ (77 bp) 0
TtgtatataatagagattgtaaatggaattgaatccactttcgatgaGtgaggatttccagctacttccagatattcGTCAGACACGCAACAGGGGATAGGCAAGGCACACAGGGGATAGG
>N_chr5-38551468_+ (71 bp) 0
gaggagcagagagaaatgaggcggtggggggagaggaggaaagggagggggttgctatcaagaaatagcaaGTCAGACACGCAACAGGGGATAGGCAAGGCACACAGGGGATAGG
>N_chr12-67021242_+ (65 bp) 1
ctatgcagacttgtctttttatctatgagactataaaacaccatataaagggaaattgtccgtatGTCAGACACGCAACAGGGGATAGGCAAGGCACACAGGGGATAGG
>N_chr5-40444122_+ (51 bp) 0
aatcaaactagaagcgccctatggcagattaaagatggccacaaattctttGTCAGACACGCAACAGGGGATAGGCAAGGCACACAGGGGATAGG
>N_chr15-86793611_- (59 bp) 1
tTtgggagccactgggagcccagggtctcctTcctgtgctcaaataccaggcttccgagGTCAGACACGCAACAGGGGATAGGCAAGGCACACAGGGGATAGG
>N_chr7-81493070_- (91 bp) 1
agTaatacaataatactagaaagcttgGatacctcactttcagtgatggatagaacagccagacagatgatcaatctggaaacagaggactGTCAGACACGCAACAGGGGATAGGCAAGGCACACAGGGGATAGG
>N_chr1-159584961_- (67 bp) 0
tcctgatctcaggtgatccacccgcctcagcctcccaaagtgctgggaCtacagccatgagctaccgGTCAGACACGCAACAGGGGATAGGCAAGGCACACAGGGGATAGG
>N_chr14-93175483_- (49 bp) 0
tagtccaagataaatgaagacacaattgattactaaatagcacggtaaaGTCAGACACGCAACAGGGGATAGGCAAGGCACACAGGGGATAGG
>N_chr12-92677782_- (57 bp) 0
acaaggtggtcagccccatgtcagtttattttgaaaagagtagactcccaacaatttGTCAGACACGCAACAGGGGATAGGCAAGGCACACAGGGGATAGG
>N_chr5-1377263_- (51 bp) 1
tacttagtaggcagttttttccggtttctttccattatgtttattgatctgGTCAGACACGCAACAGGGGATAGGCAAGGCACACAGGGGATAGG
>N_chr12-18992555_- (58 bp) 0
gctGaatgcataagtcacttgtgccccatatgtacttggtgttccagaccagattgtgGTCAGACACGCAACAGGGGATAGGCAAGGCACACAGGGGATAGG
>N_chr7-91926497_+ (89 bp) 1
gagtagattcatcattaataagtaacagattttaggaaaatcaaaaaatggctaataaaatgaacacaatgtaaaacatttattaaaatGTCAGACACGCAACAGGGGATAGGCAAGGCACACAGGGGATAGG
>N_chr5-162660518_- (43 bp) 0
gttgttattatgtgtgaatattcatgagactttttgttagaagGTCAGACACGCAACAGGGGATAGGCAAGGCACACAGGGGATAGG
>N_chr4-85500934_+ (68 bp) 0
atgtataaaatgtcaaaaataggagtagaaacctcagagagtaggtgaaagaattggatgatcattgaGTCAGACACGCAACAGGGGATAGGCAAGGCACACAGGGGATAGG
>N_chr7-6667366_+ (70 bp) 2
ttctttccagtgcagactaaaaGaatttagcatcttcctactctgctgtgattatttcacaAttcatgccGTCAGACACGCAACAGGGGATAGGCAAGGCACACAGGGGATAGG
>N_chr8-98520382_+ (44 bp) 0
cacctatgtctatcttctctgggctggttctaaattgtattcttGTCAGACACGCAACAGGGGATAGGCAAGGCACACAGGGGATAGG
>N_chr1-39159921_+ (61 bp) 0
ctgaaaataaaggctttttctctcccctgcatttttcacccacccactcacccgcctcccaGTCAGACACGCAACAGGGGATAGGCAAGGCACACAGGGGATAGG
>N_chr11-14392864_- (64 bp) 1
AggcctcccagcttatccagactctaggatccccctcttctctgggatacctttcacacccatgGTCAGACACGCAACAGGGGATAGGCAAGGCACACAGGGGATAGG
>N_chr11-105895116_- (39 bp) 0
cctaaaagtttcctaatgctactttacaatccttcccGcGTCAGACACGCAACAGGGGATAGGCAAGGCACACAGGGGATAGG
>N_chr7-24851328_+ (54 bp) 0
gggtactgcataccataatttagaaaacttttgagctaatctaattgttttaatGTCAGACACGCAACAGGGGATAGGCAAGGCACACAGGGGATAGG
>N_chr7-81719307_+ (37 bp) 1
attagacaatataacaatgattgttttccaaaaaatGTCAGACACGCAACAGGGGATAGGCAAGGCACACAGGGGATAGG
>N_chr9-116758677_- (40 bp) 3
gtaatcccagcattctgggaggccaaggcaggccagattaGTCAGACACGCAACAGGGGATAGGCAAGGCACACAGGGGATAGG
>N_chr9-105801700_+ (60 bp) 2
agtggTgggcccggaagcatggcggccacccaaacgccaggcgatggaagccAttagggcGTCAGACACGCAACAGGGGATAGGCAAGGCACACAGGGGATAGG
>N_chr18-46746847_- (42 bp) 0
gtgctgggattacaggcgcgagccaccAtAccctAccgAtccGTCAGACACGCAACAGGGGATAGGCAAGGCACACAGGGGATAGG
>N_chr12-31832759_+ (70 bp) 3
tgaccaggctggagtgAagtggtgcgatcttggctcactacGagctccgccttgtgagttcacaccattcGTCAGACACGCAACAGGGGATAGGCAAGGCACACAGGGGATAGG
>N_chr14-74159697_- (76 bp) 2
ttggcctcccaaagtcctgggattacaggcgtgagccaccgcgcctggccagattcctttttctAagcgaaggagcGTCAGACACGCAACAGGGGATAGGCAAGGCACACAGGGGATAGG
>N_chr16-80930374_+ (34 bp) 0
gaggattccttatctcccataattaaaagtcctgGTCAGACACGCAACAGGGGATAGGCAAGGCACACAGGGGATAGG
>N_chr5-164404691_+ (41 bp) 0
ttggtcttttcacatagtctcgtatttcttggaggctttgtGTCAGACACGCAACAGGGGATAGGCAAGGCACACAGGGGATAGG
>N_chr14-83882500_- (61 bp) 1
ctaatttgttcttTtaataaggagcaactggaaaaaaaacaaaaggctggtttgtgttgctGTCAGACACGCAACAGGGGATAGGCAAGGCACACAGGGGATAGG
>N_chr14-55113722_+ (49 bp) 0
tagctaatgacttctagatctgcagctgaagaagtttcgatgaaccttcGTCAGACACGCAACAGGGGATAGGCAAGGCACACAGGGGATAGG
>N_chr21-19506845_- (115 bp) 1
aggtagaggaagtGaaaagatcgtgcaagcattgaaaaTgtgcgcatttttgtggaaaaggaaagaagatgatggcactcaaaatgaggaatttaaatgggaaaatgtcaaatagGTCAGACACGCAACAGGGGATAGGCAAGGCACACAGGGGATAGG
>N_chr2-105917321_+ (69 bp) 0
gaggacttctgtaccctcactatctgcttaagtactttcttattaactcctatatcacttgggcactctGTCAGACACGCAACAGGGGATAGGCAAGGCACACAGGGGATAGG
>N_chr1-59116929_- (50 bp) 0
acaggcagagtagatttagcctaattcttaagggccctagggttttggaaGTCAGACACGCAACAGGGGATAGGCAAGGCACACAGGGGATAGG
>N_chr3-87876231_+ (58 bp) 0
gaaaaagtggtacaaatttgtgaaattaaaTtaatgtgtgtaAgattgttcatattttGTCAGACACGCAACAGGGGATAGGCAAGGCACACAGGGGATAGG
>N_chr17-32875514_- (50 bp) 0
tatgtataatAataagctctccaaagggattgaaaaaaaacttgcactcaGTCAGACACGCAACAGGGGATAGGCAAGGCACACAGGGGATAGG
>N_chr11-92416896_- (79 bp) 0
aattttttttcaGggtttttaacttctttgccattggtttgaacttcctcctttagctcggagtagtttgatcttctgaGTCAGACACGCAACAGGGGATAGGCAAGGCACACAGGGGATAGG
>N_chr9-90130194_- (42 bp) 0
agccgggactatttattttataattttctatccttcattttaGTCAGACACGCAACAGGGGATAGGCAAGGCACACAGGGGATAGG
>N_chr8-94552968_- (59 bp) 1
tgcccactttttgatggggttgtttgatttttttcttgtaaatttgtttaagttctttAGTCAGACACGCAACAGGGGATAGGCAAGGCACACAGGGGATAGG
>N_chr11-28436068_+ (67 bp) 1
gagtgttgtagttgggaatataggaatgttgtaaagctccccctcagggTatcccacagctggcaagGTCAGACACGCAACAGGGGATAGGCAAGGCACACAGGGGATAGG
>N_chr17-32154554_+ (50 bp) 0
aatcccttagtgtctgtgtctctggctgcctgactttctgggtctctgtgGTCAGACACGCAACAGGGGATAGGCAAGGCACACAGGGGATAGG
>N_chr1-27444733_- (82 bp) 0
attagctgtgcatggtggcaggcacctataatcccagctactcgggaaActgaggcaggagaatcgtctgaacccgAAaAAcGTCAGACACGCAACAGGGGATAGGCAAGGCACACAGGGGATAGG
>N_chr6-154797367_+ (51 bp) 0
agtttctactctatatgatttaataatcagaTttttattgtcttcttacatGTCAGACACGCAACAGGGGATAGGCAAGGCACACAGGGGATAGG
>N_chr7-113971023_+ (62 bp) 0
tgtctagagacttagagatcacatgtaaataaccacacaaatccataacatctgtgaaGtttGTCAGACACGCAACAGGGGATAGGCAAGGCACACAGGGGATAGG
>N_chr3-184139272_- (58 bp) 2
aaTtttgtacagattactgtgtgcagatagttactgtcttaatattaagtttcccaTaGTCAGACACGCAACAGGGGATAGGCAAGGCACACAGGGGATAGG
>N_chr2-25066140_- (57 bp) 0
agtggataaggcattccatgagtccatagatgtttctatggactgcaattccatatgGTCAGACACGCAACAGGGGATAGGCAAGGCACACAGGGGATAGG
>N_chr1-235481325_- (96 bp) 2
atcaggggccaaccgatctaaacagattacaaagagaaaaaatagtcaaccaggtagaatgctacctggaagttgagtgaAaaggcagtttagaatGTCAGACACGCAACAGGGGATAGGCAAGGCACACAGGGGATAGG
>N_chr10-121989185_+ (85 bp) 0
gggagaaccactgctctcttcaaagctgtcagacagggatatttaagtctgcagaggttactgctgtctttttgtttgtctgtAcGTCAGACACGCAACAGGGGATAGGCAAGGCACACAGGGGATAGG
>N_chr7-47101816_+ (60 bp) 0
ggtccttCaaggatataatgtacgggattacacaagtaaataggaattacaataattcatGTCAGACACGCAACAGGGGATAGGCAAGGCACACAGGGGATAGG
>N_chr2-89923116_- (39 bp) 1
aaattcaaaggatcataactggctattatatgccaataaGTCAGACACGCAACAGGGGATAGGCAAGGCACACAGGGGATAGG
>N_chr7-108416778_- (62 bp) 0
aagtcttcagacagtggaaggcaaggcattctgttttgacatatggactattgagtgtgagcGTCAGACACGCAACAGGGGATAGGCAAGGCACACAGGGGATAGG
>N_chr2-42351518_+ (34 bp) 3
acttaattctaaaacTtaCgtattttcttttttaGTCAGACACGCAACAGGGGATAGGCAAGGCACACAGGGGATAGG
>N_chr14-80180842_+ (41 bp) 0
tggaaagtaaaagaatttgagtcatgacaactggccttaatGTCAGACACGCAACAGGGGATAGGCAAGGCACACAGGGGATAGG
>N_chr1-229927023_- (74 bp) 1
aaagacacagggcacctcactgtttaaggacagactctgaagccaggtctcctattgaagactgcttaagattaGTCAGACACGCAACAGGGGATAGGCAAGGCACACAGGGGATAGG
>N_chr8-118579958_- (48 bp) 0
aaaaaacttggttttatagcaagtacagcatcattagtggtaactaaaGTCAGACACGCAACAGGGGATAGGCAAGGCACACAGGGGATAGG
>N_chr15-53874980_- (44 bp) 0
ctccaagggatatagacaaggttagattctccagttgcttagttGTCAGACACGCAACAGGGGATAGGCAAGGCACACAGGGGATAGG
>N_chr2-54326747_- (76 bp) 1
attaatccatttatctacaggcaTcccatttttgacaaagatgccaagaacgttaattgggggaaagaacaatcttGTCAGACACGCAACAGGGGATAGGCAAGGCACACAGGGGATAGG
>N_chr3-144022189_+ (45 bp) 0
acttcaaacActtctttcacttgttcatcatgtccactaccccttGTCAGACACGCAACAGGGGATAGGCAAGGCACACAGGGGATAGG
>N_chr6-120106490_+ (36 bp) 0
ctctgtagatctgtagaagcgaggttccaggccaggGTCAGACACGCAACAGGGGATAGGCAAGGCACACAGGGGATAGG
>N_chr9-25920483_+ (58 bp) 0
ttcagctttctacatatggctagccagttttcccagcaccatttattaaatagAAaatGTCAGACACGCAACAGGGGATAGGCAAGGCACACAGGGGATAGG
>N_chr22-25086231_- (51 bp) 1
aTgtgcataaaggataaatcgttagacctgggtgtaaaggaggatattAacGTCAGACACGCAACAGGGGATAGGCAAGGCACACAGGGGATAGG
>N_chr11-17903980_+ (101 bp) 0
TTatttaccagctgtgtgatcttgggcaaaatatgtaacatcttgagcctcagctgccttactatcaaatgagtataatgctctgcctgtctcacagagtcGTCAGACACGCAACAGGGGATAGGCAAGGCACACAGGGGATAGG
>N_chr4-74692849_- (93 bp) 0
TaatatgacttaataatctgttattcctagtaaaatttatctactttgcagttaActgttttatcaattGaggaggtttaaaaacgatgaTatGTCAGACACGCAACAGGGGATAGGCAAGGCACACAGGGGATAGG
>N_chr10-110421994_- (48 bp) 0
aaaggagaagcatatttctctttctaccacacttaaaaactatcttctGTCAGACACGCAACAGGGGATAGGCAAGGCACACAGGGGATAGG
>N_chr3-167175248_+ (57 bp) 0
catcactctattaattattatgtaTtgaattatcattcccttttatttatcaaattcGTCAGACACGCAACAGGGGATAGGCAAGGCACACAGGGGATAGG
>N_chr21-26126442_- (77 bp) 3
ttagctctctttcactgtaataattttctcggttataattttgcaatggcagtttcaaaacatcatgtggggaaactGTCAGACACGCAACAGGGGATAGGCAAGGCACACAGGGGATAGG
>N_chr15-38190553_+ (120 bp) 1
gtggtgcccctgagcattccttTggttcaagagtgaaactcaaAgccacagcagctctgaatctgccctctgggacagcacaggccctgagggctggggccatcgtagctctcctgacccGTCAGACACGCAACAGGGGATAGGCAAGGCACACAGGGGATAGG
>N_chr7-77668440_+ (52 bp) 0
agaaacctgtaataaagaaaacaatatttgaactttgaaaatattaccgactGTCAGACACGCAACAGGGGATAGGCAAGGCACACAGGGGATAGG
>N_chr6-25701050_+ (68 bp) 0
aacagcatgggcaagatgcatgctctctctcagtcatccacaacctatctgtgaaatatGaatatacaGTCAGACACGCAACAGGGGATAGGCAAGGCACACAGGGGATAGG
>N_chr11-131479139_+ (69 bp) 3
TattctacagagtatatctgatgcagaccgggactgtgtttttcgttgttgttgttctattcccagttgGTCAGACACGCAACAGGGGATAGGCAAGGCACACAGGGGATAGG
>N_chr7-6316885_+ (77 bp) 3
gtTcatgtacagaggaatggttaaacattatagtatgtctattcaatggaatattactcaaccataaaaagggatgaGTCAGACACGCAACAGGGGATAGGCAAGGCACACAGGGGATAGG
>N_chr13-37611591_+ (42 bp) 1
gcTctggtcagaacttccaacactatgttgaataggagtggtGTCAGACACGCAACAGGGGATAGGCAAGGCACACAGGGGATAGG
>N_chr7-151545582_+ (66 bp) 2
agcatttaacatccaaTacactaaacaatcttttttAatattcaataaaaataaggacaaattcagGTCAGACACGCAACAGGGGATAGGCAAGGCACACAGGGGATAGG
>N_chr16-6992929_+ (36 bp) 0
ttagaaagtgtaagaatgtaggaaaggcgatgaggtGTCAGACACGCAACAGGGGATAGGCAAGGCACACAGGGGATAGG
>N_chr10-60120819_- (41 bp) 1
gtggatagcttgtggtgatggtctctCggatatatacttatGTCAGACACGCAACAGGGGATAGGCAAGGCACACAGGGGATAGG
>N_chr4-159596125_+ (55 bp) 1
tgtgaatgttttTagacttgttttgtgacaacatatggtcatctaaccttgagaaGTCAGACACGCAACAGGGGATAGGCAAGGCACACAGGGGATAGG
>N_chr9-24332539_+ (89 bp) 3
ggccaagaaagctggtttccttgttaatgggattatgcccttttctaaaaagtcttcctgcaaaattcagccagcttgctgttctgcttGTCAGACACGCAACAGGGGATAGGCAAGGCACACAGGGGATAGG
>N_chr11-113163983_- (49 bp) 0
tggcctctttcttttcaaaagaagataagcctgggttgtccctgctatcGTCAGACACGCAACAGGGGATAGGCAAGGCACACAGGGGATAGG
>N_chr12-21836592_+ (91 bp) 0
gtgatgatatcccctttatcattttttattgtgtctatttgattcttctctcctttcttcttcattagctggctagtggtctattttgttaGTCAGACACGCAACAGGGGATAGGCAAGGCACACAGGGGATAGG
>N_chr2-64175324_- (49 bp) 1
TatcagaTttatttttcaaggacctctagactaacagaccattgtcCtgGTCAGACACGCAACAGGGGATAGGCAAGGCACACAGGGGATAGG
>N_chr1-107480077_- (52 bp) 1
ttGtgttttattgagcttcatttgtcagccTaGgatcctcaacttattttttGTCAGACACGCAACAGGGGATAGGCAAGGCACACAGGGGATAGG
>N_chr13-31530683_+ (54 bp) 0
cagTTatcagctgacagctgtcacttacactgtcagtatgcctgaccttaAgatGTCAGACACGCAACAGGGGATAGGCAAGGCACACAGGGGATAGG
>N_chr1-29411443_+ (55 bp) 0
tgaggtggaggttgcaggttgcagtgagccaagattgcaccagcctgggcaacagGTCAGACACGCAACAGGGGATAGGCAAGGCACACAGGGGATAGG
>N_chr3-145399058_- (69 bp) 2
taggataaaaggaggaaaaagtaAgaaagacttttctgtggcttgagtaccagctcCgttgcagtaAaaGTCAGACACGCAACAGGGGATAGGCAAGGCACACAGGGGATAGG
>N_chr2-189933593_- (74 bp) 2
accatggcacatgtttacctatgtaacaaacctgcacatcttgTacatgtatcccagaagttaaaataaaataaGTCAGACACGCAACAGGGGATAGGCAAGGCACACAGGGGATAGG
>N_chr14-87424523_- (54 bp) 1
ttatcctgaggaataataataacccttccacagatgaggtcatcaaagctcagaGTCAGACACGCAACAGGGGATAGGCAAGGCACACAGGGGATAGG
>N_chr3-78014885_+ (59 bp) 0
tttcttaaacctaggaaatctgtcactaatccattgaaaaaatatgacaatctcatttgGTCAGACACGCAACAGGGGATAGGCAAGGCACACAGGGGATAGG
>N_chr13-99463532_- (26 bp) 1
tagttgcttacaatgggattgtaaatGTCAGACACGCAACAGGGGATAGGCAAGGCACACAGGGGATAGG
>N_chr2-145795024_+ (39 bp) 1
atcatatgcccacaaatagcaatttaccaaattgtttatGTCAGACACGCAACAGGGGATAGGCAAGGCACACAGGGGATAGG
>N_chr3-106667881_- (53 bp) 1
gtgaagatcgcacaatgttaaagaatgcttttgcTtgatctcttgtccctgatGTCAGACACGCAACAGGGGATAGGCAAGGCACACAGGGGATAGG
>N_chr8-85427625_- (45 bp) 0
aTgacataagatttgcagtccagagctcaatgttcaaatgctaggGTCAGACACGCAACAGGGGATAGGCAAGGCACACAGGGGATAGG
>N_chr15-94312021_- (81 bp) 1
tattcttgctgtcctctagaagcaggctgtccgtgctcccttgggtattccaactttactcaatattccctgggcttatatGTCAGACACGCAACAGGGGATAGGCAAGGCACACAGGGGATAGG
>N_chr2-143414236_- (60 bp) 1
ttTacagctaagagaagcacatattctccggtcaaattaaatgcaaattGtttttccaAtGTCAGACACGCAACAGGGGATAGGCAAGGCACACAGGGGATAGG
>N_chr4-9313763_- (42 bp) 2
tgaaagttttatccActttcccaCataaaaattcttcccacAGTCAGACACGCAACAGGGGATAGGCAAGGCACACAGGGGATAGG
>N_chr13-95531615_- (61 bp) 1
TatttttcctccttccatgcactgtagTtgtctactgatcactctttcccatgaattgctcGTCAGACACGCAACAGGGGATAGGCAAGGCACACAGGGGATAGG
>N_chr10-119661947_- (44 bp) 0
TattccaggatctgtgttatttaacttaggttgatttctagcatGTCAGACACGCAACAGGGGATAGGCAAGGCACACAGGGGATAGG
>N_chr12-77642751_+ (53 bp) 0
aggctTttctcaaactcctgacctcaaatgatctgTccacttcggcctcccaaGTCAGACACGCAACAGGGGATAGGCAAGGCACACAGGGGATAGG
>N_chr2-108278194_+ (43 bp) 1
aactactcgctttgtaacccagtgcctgttcccgccctgctctGTCAGACACGCAACAGGGGATAGGCAAGGCACACAGGGGATAGG
>N_chr16-83116854_+ (40 bp) 1
gatctttccacggcactctccctgatgtcaacataaCctAGTCAGACACGCAACAGGGGATAGGCAAGGCACACAGGGGATAGG
>N_chr16-78152252_+ (31 bp) 0
tggcgggaaatagggggaacacacagagcagGTCAGACACGCAACAGGGGATAGGCAAGGCACACAGGGGATAGG
>N_chr4-11116615_- (56 bp) 2
aagcattgcttcccagacatggaagcccaccttctccctacacagccccCgcgtatGTCAGACACGCAACAGGGGATAGGCAAGGCACACAGGGGATAGG
>N_chr7-119842181_+ (60 bp) 0
cttttcaattcttaaccTgcttagattacatggatcatcatgtcaataagtacatgtcaaGTCAGACACGCAACAGGGGATAGGCAAGGCACACAGGGGATAGG
>N_chr2-116152718_+ (45 bp) 0
agggccactgtcctccagaccccagaatgttacatccactgacagGTCAGACACGCAACAGGGGATAGGCAAGGCACACAGGGGATAGG
>N_chr11-48896856_+ (69 bp) 17
aatttttctgtgaagatattccagttttaaacgaaggcctcaaaatagtccaactatccacttgcaAatGTCAGACACGCAACAGGGGATAGGCAAGGCACACAGGGGATAGG
>N_chr5-4695700_- (74 bp) 0
actcatattttttacaaggctatttctttgttagtactgcacaaagcctaagtaatttggttttgttttaatttGTCAGACACGCAACAGGGGATAGGCAAGGCACACAGGGGATAGG
>N_chr13-26359381_- (74 bp) 2
tatccagctattctttccgtttttctgtaggcttgcaattgaaaagccagcagttaagaaagaaaagcactcTaGTCAGACACGCAACAGGGGATAGGCAAGGCACACAGGGGATAGG
>N_chr3-123148103_+ (50 bp) 0
gGctcacaattctttgacctcttttgaaattccatgacctccattttaccGTCAGACACGCAACAGGGGATAGGCAAGGCACACAGGGGATAGG
>N_chr12-49652952_+ (89 bp) 4
TagtctgagatcaaactgcaGcgtggcagtgaggctgggggaggggtgcccaccattgccgaggcttgagtaggtaaacGaagcggccAGTCAGACACGCAACAGGGGATAGGCAAGGCACACAGGGGATAGG
>N_chr9-74451124_- (56 bp) 0
attagtaagtTtgaaaatagtaaatgCtgaagaatgaagatgattagaatctctcaGTCAGACACGCAACAGGGGATAGGCAAGGCACACAGGGGATAGG
>N_chr13-66143955_+ (73 bp) 4
gaagcagagcataaaagtttggaaaatttgcagcctgacaatgcaatagaaaataaaaaaacattttctgagcGTCAGACACGCAACAGGGGATAGGCAAGGCACACAGGGGATAGG
>N_chr7-91110042_- (106 bp) 2
ttcattttctgcagtaccttggcagcttttgataAatgtttgttcagaaaataacaatctctTTatattaaagtaaaataaaCtggtttttaaagtggtgagccttGTCAGACACGCAACAGGGGATAGGCAAGGCACACAGGGGATAGG
>N_chr18-28602540_+ (62 bp) 0
aatTatgatgttttatcatgagaaactgagaggatactgtttctcttttctaaaaagagaaaGTCAGACACGCAACAGGGGATAGGCAAGGCACACAGGGGATAGG
>N_chr1-35304609_- (59 bp) 1
TatgcctgtaatcccagcactttgggacgcccacgcaggtggatcacctgagatcaAAaGTCAGACACGCAACAGGGGATAGGCAAGGCACACAGGGGATAGG
>N_chr2-201168080_+ (50 bp) 0
ttctataatagtaattaagacataaacacattatttgatgaatatgtattGTCAGACACGCAACAGGGGATAGGCAAGGCACACAGGGGATAGG
>N_chr12-123763761_+ (79 bp) 1
tcaggaagggtgggtccagccgtgacaaaacaggcacagccccaggccttgggtgctttctagggggaagtagacaagaGTCAGACACGCAACAGGGGATAGGCAAGGCACACAGGGGATAGG
>N_chr18-53495620_+ (52 bp) 0
aaatagaaggaaaagcatttccgtggccagatgactttggacagaaagaAcaGTCAGACACGCAACAGGGGATAGGCAAGGCACACAGGGGATAGG
>N_chr2-41303084_+ (61 bp) 2
ttaaatgtaaatggactaagtgtgccattaaaagaaacagactggcaaattggatgaagagGTCAGACACGCAACAGGGGATAGGCAAGGCACACAGGGGATAGG
>N_chr20-34314167_- (54 bp) 0
gccagtgggtcctgcctgccacccttgtaagtgactgatactgccagttgccaAGTCAGACACGCAACAGGGGATAGGCAAGGCACACAGGGGATAGG
>N_chr20-41439210_+ (50 bp) 0
ttggtctggggtgctgtctgagcatttcaagtttttaaagctcTccaggtGTCAGACACGCAACAGGGGATAGGCAAGGCACACAGGGGATAGG
>N_chr7-104495601_- (42 bp) 1
tcactctgtcatctaagccggggcacagtggcatgaccatgcGTCAGACACGCAACAGGGGATAGGCAAGGCACACAGGGGATAGG
>N_chr11-132674989_- (44 bp) 1
ggaccctcaacttcactgaaggGctttaatgatggtgctgatgtGTCAGACACGCAACAGGGGATAGGCAAGGCACACAGGGGATAGG
>N_chr20-57233517_+ (90 bp) 0
tgtgtCtGatttcaattaatctggattcatttaagtaCtattccattataggttcaatgcatgtatattttttttaacttaagaaatgggGTCAGACACGCAACAGGGGATAGGCAAGGCACACAGGGGATAGG
>N_chr16-12914324_- (40 bp) 1
tgagggggtgacactggagatgggccttgGacagtgagAaGTCAGACACGCAACAGGGGATAGGCAAGGCACACAGGGGATAGG
>N_chr2-1109030_- (60 bp) 0
tttagttttacttctgggctttctattctgctccactgTtgtaggtgtctgttttttGtaGTCAGACACGCAACAGGGGATAGGCAAGGCACACAGGGGATAGG
>N_chr4-117240781_- (25 bp) 1
ttcttatggagtcatcggagtcattGTCAGACACGCAACAGGGGATAGGCAAGGCACACAGGGGATAGG
>N_chr1-227979682_- (44 bp) 5
aaaTtgatagagcaagaattcactcattaccacagggatagcacGTCAGACACGCAACAGGGGATAGGCAAGGCACACAGGGGATAGG
>N_chr1-233485876_- (52 bp) 0
tgttggccaggctggtctcgaactcctgacctcaagtgatccacctgcctTaGTCAGACACGCAACAGGGGATAGGCAAGGCACACAGGGGATAGG
>N_chr1-220737150_- (59 bp) 2
tgagccaagatcacacccttacacttcagcctAggcgactgagactccgtctcaaaaaaGTCAGACACGCAACAGGGGATAGGCAAGGCACACAGGGGATAGG
>N_chr10-58566668_+ (57 bp) 0
ataGtctgactcatgttgagctctggcattggctaattaatcacagtgtccttagaaGTCAGACACGCAACAGGGGATAGGCAAGGCACACAGGGGATAGG
>N_chr2-142731991_- (58 bp) 0
cagaaaacaaacaaattatgcacttaaatttgacgcttgaccaattggacctcattgaGTCAGACACGCAACAGGGGATAGGCAAGGCACACAGGGGATAGG
>N_chr5-72199718_+ (44 bp) 0
ttaagagcttaatatggccgggcgcggtggctcacgcctgtaatGTCAGACACGCAACAGGGGATAGGCAAGGCACACAGGGGATAGG
>N_chr15-87923125_- (52 bp) 1
tccctgctcctggacagagcactccccaaggacacagcccaaaccttcctttGTCAGACACGCAACAGGGGATAGGCAAGGCACACAGGGGATAGG
>N_chr17-67643310_+ (65 bp) 0
ctgggtcctcattttccctcttggttAaagcccctgggtctcagaatcatcatgtgtgtgtccttGTCAGACACGCAACAGGGGATAGGCAAGGCACACAGGGGATAGG
>N_chr6-140682833_- (65 bp) 0
ctgcaaaagtggccagaatagatttccaaatggcttctcatcatactccCcttctgttcacacatGTCAGACACGCAACAGGGGATAGGCAAGGCACACAGGGGATAGG
>N_chr4-115025161_- (98 bp) 0
TagggagaatattggtatggtgtgtgagagttaataaaggaggtggctgaaggtagagacaggattgtttggcttgcatatgaaaAgtatgctcatagGTCAGACACGCAACAGGGGATAGGCAAGGCACACAGGGGATAGG
>N_chr8-8168746_- (66 bp) 0
actgagcttgagactggatgacaaatgcctccagtttttatatcttcaaattctgatcatatacaaGTCAGACACGCAACAGGGGATAGGCAAGGCACACAGGGGATAGG
>N_chr2-213176181_- (50 bp) 1
gagtgcagtggcgcattctcggctcactgcaacctccacctcccaggctcGTCAGACACGCAACAGGGGATAGGCAAGGCACACAGGGGATAGG
>N_chr3-62342181_- (41 bp) 0
agtcggatttgtaacctatgtccctggcaggattTaccatgGTCAGACACGCAACAGGGGATAGGCAAGGCACACAGGGGATAGG
>N_chr4-72033248_+ (102 bp) 0
ggttttcctggaatatttagtgatttgggattgtctgctcaaGttgagtgtttgaggatattggttCgcttcttggtgaatatactgattatgggagcatacGTCAGACACGCAACAGGGGATAGGCAAGGCACACAGGGGATAGG
>N_chr6-53444780_- (81 bp) 0
atttgaaggtacaaaactcactggtaatagtaagcacacagaaaaacacagaatattgtaacactgtagctgtggtgtgtaGTCAGACACGCAACAGGGGATAGGCAAGGCACACAGGGGATAGG
>N_chr7-133195577_+ (35 bp) 0
taatgtcggacagctcgctctccctttctccgcctGTCAGACACGCAACAGGGGATAGGCAAGGCACACAGGGGATAGG
>N_chr1-111113140_- (76 bp) 1
aaaaaggaagaaaatcctgacatatgctacaacatggatgaacgttgaaggcatgctaagtgaagtaagacagtcaGTCAGACACGCAACAGGGGATAGGCAAGGCACACAGGGGATAGG
>N_chr3-30398272_- (71 bp) 1
aaatgtgctgcatatacaccactgaatGctatgaagccataaaagggaacaagatcatgttctttgcaaagGTCAGACACGCAACAGGGGATAGGCAAGGCACACAGGGGATAGG
>N_chr10-24790608_+ (72 bp) 1
cacagatcaaTatcacctcattgtgtaaatttaggtatgttatatcatcaaactaaaatacatatatacattGTCAGACACGCAACAGGGGATAGGCAAGGCACACAGGGGATAGG
>N_chr4-88605937_- (53 bp) 0
TctcttgaaagaaaatattatattgaacccactagattctaatctccaccaaaGTCAGACACGCAACAGGGGATAGGCAAGGCACACAGGGGATAGG
>N_chr2-3610683_+ (47 bp) 1
aaatccttccaaggaccctgggaggtaggcagtggtttccaatgcttGTCAGACACGCAACAGGGGATAGGCAAGGCACACAGGGGATAGG
>N_chr8-89898645_+ (34 bp) 0
taatggctttattttttgatagacctgcataAatGTCAGACACGCAACAGGGGATAGGCAAGGCACACAGGGGATAGG
>N_chr6-40825145_+ (85 bp) 1
tctccaaacttatccccactagacagcagccacagcaatcccctgccacccctgctgccccctctgcattcacacacccatatacGTCAGACACGCAACAGGGGATAGGCAAGGCACACAGGGGATAGG
>N_chr8-109009140_- (93 bp) 3
catcgatacaaaaatcctcaataaaatactggcaaaccgaatccagcagcacatcaaaaagcttatccaccatgatcaagtgggattcatcccGTCAGACACGCAACAGGGGATAGGCAAGGCACACAGGGGATAGG
>N_chr3-180526682_- (58 bp) 1
TtcctgagtggccgggattacgggcgcccgccagcaggaggctgggatCacaggtaccGTCAGACACGCAACAGGGGATAGGCAAGGCACACAGGGGATAGG
>N_chr20-37691964_- (67 bp) 1
aaaacattagcattggaaccttgtctcatgttctgtattggagatatccagactaagattccaagatGTCAGACACGCAACAGGGGATAGGCAAGGCACACAGGGGATAGG
>N_chr2-150633279_+ (56 bp) 1
attgatttttctactagtccatgAcaatgaagtgatgttaatggagagataatataGTCAGACACGCAACAGGGGATAGGCAAGGCACACAGGGGATAGG
>N_chr7-65844885_+ (71 bp) 2
gTtgttgggtgtggaTcctggaagggatcagggaatactttctgcatgtgtcttgaagaatgactaacattGTCAGACACGCAACAGGGGATAGGCAAGGCACACAGGGGATAGG
>N_chr15-50654832_+ (109 bp) 0
attcaatctcttgtttgatggaagtttgcaaGtgttctttgtagcttctcttctcttcacttgtttactctgctatgcagaagatttttagcttgatgtaatcccacttGTCAGACACGCAACAGGGGATAGGCAAGGCACACAGGGGATAGG
>N_chr12-36786557_- (47 bp) 0
gatgaacatcaacacaaaagttctcaacaaaatattttcaaaacgaaGTCAGACACGCAACAGGGGATAGGCAAGGCACACAGGGGATAGG
>N_chr8-119782511_+ (79 bp) 1
tgtgtgaccactatagagttggtagatccaaagaaagtggagcagttTtcaccccagtcatgccaacatgccaacgatcGTCAGACACGCAACAGGGGATAGGCAAGGCACACAGGGGATAGG
>N_chr5-121700522_- (42 bp) 0
tcataagatgctaggccactgtcatcagcactacattcccgcGTCAGACACGCAACAGGGGATAGGCAAGGCACACAGGGGATAGG
>N_chr15-71768464_- (57 bp) 0
agaagggatggcaacaaggagaatagggagaggaaggaaagggatgagagcacatgaGTCAGACACGCAACAGGGGATAGGCAAGGCACACAGGGGATAGG
>N_chr9-113920225_- (38 bp) 0
gatgctgagcttgcttgaccatctgtttgggtcacctgGTCAGACACGCAACAGGGGATAGGCAAGGCACACAGGGGATAGG
>N_chr3-97677530_- (59 bp) 1
cagaaatgtaagaattagaattaagttgtttttaagtcaccaggtctatggtattctgtGTCAGACACGCAACAGGGGATAGGCAAGGCACACAGGGGATAGG
>N_chr19-18242655_+ (72 bp) 2
agattgtgattaaagagtaagtataagataaaaggtaacctgggaggccaggcatggtggctcacacctgtGTCAGACACGCAACAGGGGATAGGCAAGGCACACAGGGGATAGG
>N_chr4-59913245_+ (59 bp) 0
aagataaaagcaaacaaacaaaagtaattgccaagtttgattgaaggtatatagtCgcaGTCAGACACGCAACAGGGGATAGGCAAGGCACACAGGGGATAGG
>N_chr11-19135073_- (50 bp) 1
tgTaatgaggagaaggggaagagaggaagtcgctgggAaAAAaatAaatcGTCAGACACGCAACAGGGGATAGGCAAGGCACACAGGGGATAGG
>N_chr10-60521493_+ (43 bp) 0
agtgtataaactctgatgcataccttgtctcatttttcacatcGTCAGACACGCAACAGGGGATAGGCAAGGCACACAGGGGATAGG
>N_chr15-73514727_+ (63 bp) 0
atgtaggaatcagaaagatcagggtttatccacaagtacaaagaatgaactcCaaAacatattGTCAGACACGCAACAGGGGATAGGCAAGGCACACAGGGGATAGG
>N_chr17-39910113_+ (123 bp) 0
aTtgtgaagtccttgaggacaagaactgagtcttgtttatctcttacacctaataacatggcaaccaaacactGgggaacaattagAtgctaaaattgtgtggcagtgatgaacaagttctagGTCAGACACGCAACAGGGGATAGGCAAGGCACACAGGGGATAGG
>N_chr15-32999120_+ (62 bp) 1
tgattcatgcctgtaacccaacacttCgggaggctgaggtgggtcaatcacttgaggccaggGTCAGACACGCAACAGGGGATAGGCAAGGCACACAGGGGATAGG
>N_chr5-16839545_- (42 bp) 1
attctcaaaatccagaatctgaaatcagaaacacttctcgtcGTCAGACACGCAACAGGGGATAGGCAAGGCACACAGGGGATAGG
>N_chr8-18746708_- (101 bp) 1
agtttgaactcccatgacgtActttgagccatccatggctgtacattcccagattttagtAcaaTgcctttcccaccaatttggaatgaactgatcattgtGTCAGACACGCAACAGGGGATAGGCAAGGCACACAGGGGATAGG
>N_chr5-39837911_- (72 bp) 0
taaaaattgttttcagtatttgacattatcttctatgagataagatatAgcctaaatattaaatttaaActaGTCAGACACGCAACAGGGGATAGGCAAGGCACACAGGGGATAGG
>N_chr7-155613200_- (89 bp) 2
ttggcatTtaatAtgcctgcgtccatgcgggccggggcaggtgcTgcgcctcctctcactcattcccagcaccgggtcaActgcttcaaGTCAGACACGCAACAGGGGATAGGCAAGGCACACAGGGGATAGG
>N_chr4-82246691_+ (53 bp) 1
aaattagagcagccagagtaaggttttcctaatgtgtGgaggataaactatAaGTCAGACACGCAACAGGGGATAGGCAAGGCACACAGGGGATAGG
>N_chr7-83016001_+ (48 bp) 3
aatacaccacAcagccttttcctcttaggtatgaTtgcatgcctgaagGTCAGACACGCAACAGGGGATAGGCAAGGCACACAGGGGATAGG
>N_chr6-54929994_- (42 bp) 0
ttgctttgatcatttgcaatgatgaagagagatatatatgtaGTCAGACACGCAACAGGGGATAGGCAAGGCACACAGGGGATAGG
>N_chr22-26792105_+ (61 bp) 0
TtTtatttttttttccagccttactgaggcataattaacaaataaaaattgtatatattcaGTCAGACACGCAACAGGGGATAGGCAAGGCACACAGGGGATAGG
>N_chr16-16718536_- (72 bp) 0
taactttttacacaacaatagatgatgaataTactatcccaaatcaatccacaaatttggtgtccccacaagGTCAGACACGCAACAGGGGATAGGCAAGGCACACAGGGGATAGG
>N_chr4-175341575_+ (62 bp) 2
tagaggcgggcccttggaatagtcaagggtccatcaaaaagagtgatttccttgggtatatAGTCAGACACGCAACAGGGGATAGGCAAGGCACACAGGGGATAGG
>N_chr1-162202084_- (53 bp) 2
ttatTatttacatattttttatttcaatttcatttatatctgctttgatctttGTCAGACACGCAACAGGGGATAGGCAAGGCACACAGGGGATAGG
>N_chr3-46568371_+ (47 bp) 1
gcagcctcaacctcctgggctcaggcaatcttcctgcttcagcctccGTCAGACACGCAACAGGGGATAGGCAAGGCACACAGGGGATAGG
>N_chr2-4296440_+ (55 bp) 1
attagaatgaatgtttcataatatgCtttgataaaatagattttaactactttttGTCAGACACGCAACAGGGGATAGGCAAGGCACACAGGGGATAGG
>N_chr7-102371603_+ (75 bp) 2
ccaccagagctgggagatgtcGttggaaaagacattcttAcatcataaaggtgacaaaaagcctatctagtcttcGTCAGACACGCAACAGGGGATAGGCAAGGCACACAGGGGATAGG
>N_chr18-52052061_+ (39 bp) 0
ccagagattctgattcatttggtctgggatagagccagaGTCAGACACGCAACAGGGGATAGGCAAGGCACACAGGGGATAGG
>N_chr5-156782129_- (49 bp) 0
TatTTtttcggatgggcagggaccacacgttgtacttctgtctcagctgGTCAGACACGCAACAGGGGATAGGCAAGGCACACAGGGGATAGG
>N_chr20-34925496_+ (48 bp) 1
cggcccgggccccggctcTgcccggcgcagcccgccccccgcgcaAccGTCAGACACGCAACAGGGGATAGGCAAGGCACACAGGGGATAGG
>N_chr20-8594931_- (65 bp) 0
tgcttgtcttagtttgggttcttccaaaaacaggatctgagacaaggatttgagtgcaagcacctGTCAGACACGCAACAGGGGATAGGCAAGGCACACAGGGGATAGG
>N_chr19-41993150_+ (71 bp) 6
cttgAactTccttggactaatttttaagtcttgTttggaaatTacTgagtaggttcataaggtgcatAacaGTCAGACACGCAACAGGGGATAGGCAAGGCACACAGGGGATAGG
>N_chr1-11123484_+ (57 bp) 0
ttaaatttaaaatgtatcattcaaagttgaaaaatgaattaaatgtaaagaagtttaGTCAGACACGCAACAGGGGATAGGCAAGGCACACAGGGGATAGG
>N_chr2-12125522_+ (59 bp) 3
aaaaaacgcactatttctcagTccggagaaatctgggtttgagttccagttttgttgctGTCAGACACGCAACAGGGGATAGGCAAGGCACACAGGGGATAGG
>N_chr7-36773832_+ (34 bp) 1
gtctttccctttccttctatgccatcattttcagGTCAGACACGCAACAGGGGATAGGCAAGGCACACAGGGGATAGG
>N_chr5-45547409_- (111 bp) 2
tttatgaccttgacagtttgaagaagctgttatataaaatgtcattaaattaggtttgtctgatttttgtattggtacaaaggggttgtaagtcttCgggagaaaagccacGTCAGACACGCAACAGGGGATAGGCAAGGCACACAGGGGATAGG
>N_chr11-47476016_+ (51 bp) 1
gttgggttgaacaccaggcagtggcaaagcacaggaagtattacaatgaaaGTCAGACACGCAACAGGGGATAGGCAAGGCACACAGGGGATAGG
>N_chr6-117793131_- (65 bp) 0
tgccaaaattagcacttccaaaattgcaaattttgattttacatgtgaactaaagtttggagattGTCAGACACGCAACAGGGGATAGGCAAGGCACACAGGGGATAGG
>N_chr13-54898952_- (66 bp) 0
ttatattgtctatttgCgctctttcagactttttgatgtagccatttaaggctatgaactttcctcGTCAGACACGCAACAGGGGATAGGCAAGGCACACAGGGGATAGG
>N_chr14-40787975_- (57 bp) 0
aaatgtaaatgtattttgtacaatattaattatgttaataatcctagtaattattgcGTCAGACACGCAACAGGGGATAGGCAAGGCACACAGGGGATAGG
>N_chr1-21879449_- (78 bp) 0
taactattaagaattagtggcacaagaatttgtcaggttttatcaagtccagtgaaaagatttaattaatcacttagcGTCAGACACGCAACAGGGGATAGGCAAGGCACACAGGGGATAGG
>N_chr18-29705365_+ (50 bp) 0
tgagatttctgacttcctgaaaaagcaggacattctgagatccccaggagGTCAGACACGCAACAGGGGATAGGCAAGGCACACAGGGGATAGG
>N_chr2-39131978_- (162 bp) 0
aTtgacctGgagaaatgtatttgcaaattgtacacctttgcagaaggaattcttgaattgtcctttattcatatttctaagtcattaaaatttttcactgtgtctgacatgttaaattttgtgattataaaatgacttattggctcaaaatttgtttaatatGTCAGACACGCAACAGGGGATAGGCAAGGCACACAGGGGATAGG
>N_chr16-71430211_- (51 bp) 1
atttcgttccgttgtgctttgtcaccgcacatttacttttatcctttctggGTCAGACACGCAACAGGGGATAGGCAAGGCACACAGGGGATAGG
>N_chr2-18346533_+ (44 bp) 0
agaaatgtagatacataaaatttttgttaggttgggatctttaaGTCAGACACGCAACAGGGGATAGGCAAGGCACACAGGGGATAGG
>N_chr3-118763466_- (51 bp) 1
atgaaggctccattctcacCttttctaaggtttcatggggctcaagactccGTCAGACACGCAACAGGGGATAGGCAAGGCACACAGGGGATAGG
>N_chr10-14244547_+ (49 bp) 2
gtggggcacagctaaattaacccggttaacttggtcctgtaccccactcGTCAGACACGCAACAGGGGATAGGCAAGGCACACAGGGGATAGG
>N_chr17-8362405_- (37 bp) 1
cactttgggaggctgaagtgggcagatcacttgagctGTCAGACACGCAACAGGGGATAGGCAAGGCACACAGGGGATAGG
>N_chr21-23851657_+ (57 bp) 2
gtgtgtaaaCcagccttggccctgccactAgctgagaCactctgcttgctaaatcttGTCAGACACGCAACAGGGGATAGGCAAGGCACACAGGGGATAGG
>N_chr7-17696377_- (57 bp) 1
ggaatgttaccacaatgctgactcatggTctcaggtcacccgtcagagtgtgcagcaGTCAGACACGCAACAGGGGATAGGCAAGGCACACAGGGGATAGG
>N_chr13-80161072_- (42 bp) 0
gtcctgggccaggcctgaagccccactgccctgtacagcctcGTCAGACACGCAACAGGGGATAGGCAAGGCACACAGGGGATAGG
>N_chr2-50320498_+ (64 bp) 0
atactttcttctcacTtcacaatacttttaaaaagagaaaaataacatctaaatgtaaaatgacGTCAGACACGCAACAGGGGATAGGCAAGGCACACAGGGGATAGG
>N_chr2-128133549_+ (77 bp) 1
ttcactaggacaggcttggtttccttccgggagaacactgtgaacctcctcttctgaaacacacacccaaggtggcaGTCAGACACGCAACAGGGGATAGGCAAGGCACACAGGGGATAGG
>N_chr6-66861361_+ (65 bp) 1
aagcgaggacgtaagcggtggtggcggtggcggcagaattgcccagaacatccagctgtcccAcAGTCAGACACGCAACAGGGGATAGGCAAGGCACACAGGGGATAGG
>N_chr9-21467539_+ (85 bp) 1
actatgccttcatctcttaaaaacttaccaaggctatcaagaagtagAggtacggcttactacgtgtagtcacaagaccagcaAcGTCAGACACGCAACAGGGGATAGGCAAGGCACACAGGGGATAGG
>N_chr8-122366318_- (57 bp) 0
agttgtttattctgcccctttaattcctctgggTtataatttttaaaagtgtgttttGTCAGACACGCAACAGGGGATAGGCAAGGCACACAGGGGATAGG
>N_chr14-71191054_+ (48 bp) 0
ataaatgTagttgaggttcaagatcttaaaagagatataagacttttcGTCAGACACGCAACAGGGGATAGGCAAGGCACACAGGGGATAGG
>N_chr4-41513518_+ (55 bp) 2
acgagcaaTttgacaatagtcttgtgagagggagtatatgcttcctcatgtcgtcGTCAGACACGCAACAGGGGATAGGCAAGGCACACAGGGGATAGG
>N_chr9-100927541_- (55 bp) 0
aagtgctatatgggtcctacatgtgtagtacaatttgcaaacatttgttTgcagtGTCAGACACGCAACAGGGGATAGGCAAGGCACACAGGGGATAGG
>N_chr6-97781151_+ (73 bp) 0
ctgcactccagctcgggtgcacagagtgaaactccgtctcaaaatatatatgtatatattctatatacacataGTCAGACACGCAACAGGGGATAGGCAAGGCACACAGGGGATAGG
>N_chr8-53440894_- (48 bp) 0
ctactcaggaggctgaggtAggaggattgcttgagcctgtgaggtcgaGTCAGACACGCAACAGGGGATAGGCAAGGCACACAGGGGATAGG
>N_chr3-153229651_+ (74 bp) 0
ttTaagattttaaaagttatccaaaaacttatttgcctttgctttttccattctttgtttaatgagctgatattGTCAGACACGCAACAGGGGATAGGCAAGGCACACAGGGGATAGG
>N_chr3-43114448_- (48 bp) 0
CgtggaggagtgaccggtgagctgctggttctggcagtcacaaaactgGTCAGACACGCAACAGGGGATAGGCAAGGCACACAGGGGATAGG
>N_chr13-49615129_+ (134 bp) 4
gtggtgcacacctgtaggcccagctactcaggaggctgagatgggaggatcactagagcccaagagttggaggctgcaatgagctatgattgcgccactgtactccagcctggatgacagagtgagaccctAtcGTCAGACACGCAACAGGGGATAGGCAAGGCACACAGGGGATAGG
>N_chr8-93725753_- (43 bp) 0
ggtaaaataaaataaatggttgGtaggtccaataattttgacaGTCAGACACGCAACAGGGGATAGGCAAGGCACACAGGGGATAGG
>N_chr5-155212968_+ (43 bp) 0
aatttgtcagttagaaaaaaaaaatggccttactgaaaatgtgGTCAGACACGCAACAGGGGATAGGCAAGGCACACAGGGGATAGG
>N_chr2-238591944_+ (50 bp) 1
tttatttatttatttatttagagacggagtcttgctctgttccccagcctGTCAGACACGCAACAGGGGATAGGCAAGGCACACAGGGGATAGG
>N_chr12-94636492_- (36 bp) 0
tggtaagtggcaacaggatccagctatatgtcatttGTCAGACACGCAACAGGGGATAGGCAAGGCACACAGGGGATAGG
>N_chr11-73630811_- (70 bp) 0
ctacatgcaaaagaatgaagttggttccattcctgatatcatacacaaacattaactcaaaatggaacatGTCAGACACGCAACAGGGGATAGGCAAGGCACACAGGGGATAGG
>N_chr4-181606374_+ (100 bp) 1
ttaagatgtgtcaaaggcaaGataacagcaaattagtttaaatatctaatggttttTagaggttctagaatcaggcaacacatcattttataaaataaaGTCAGACACGCAACAGGGGATAGGCAAGGCACACAGGGGATAGG
>N_chr1-75492296_- (55 bp) 1
cgacaagagtgagaaaccatctaaaaaaaaaaaaagttgtggtcccctAaaatttGTCAGACACGCAACAGGGGATAGGCAAGGCACACAGGGGATAGG
>N_chr4-87813710_+ (48 bp) 1
aaggaggatgatttttgaatgccagaaTttgaggctttcttcttaAAcGTCAGACACGCAACAGGGGATAGGCAAGGCACACAGGGGATAGG
>N_chr7-120059026_+ (40 bp) 1
atttattttatcagcttatgataagagcatcaagtacaaaGTCAGACACGCAACAGGGGATAGGCAAGGCACACAGGGGATAGG
>N_chr14-50886628_- (86 bp) 1
tcaagtgagggattccacaatacatattattttctgTgatgcctgagtgtgcctgtaattacagaaaagtctatgagcatcagaccGTCAGACACGCAACAGGGGATAGGCAAGGCACACAGGGGATAGG
>N_chr8-67566025_- (70 bp) 2
gattgcaccacagcactccagcctgggcgacagagacagaccTcatctcaaaaagaaaaagtacttaaccGTCAGACACGCAACAGGGGATAGGCAAGGCACACAGGGGATAGG
>N_chr1-178234045_- (106 bp) 5
gaggttgcagtgggccgagatcatgccactgcactccagcctgggcgacagagtgagactctgCcttaaaaaaaaaaaaGtaaaaaaaaaaaaaatTAATagaagaaacaGTCAGACACGCAACAGGGGATAGGCAAGGCACACAGGGGATAGG
>N_chr1-30111770_- (44 bp) 2
aTagTtagggaggtaggaggaaaactaagagtgggggtggggatGTCAGACACGCAACAGGGGATAGGCAAGGCACACAGGGGATAGG
>N_chr16-76035003_+ (58 bp) 0
tgcaaggcacaatttcaagaggcagatcatttaaaactaattattggaactcaactAAGTCAGACACGCAACAGGGGATAGGCAAGGCACACAGGGGATAGG
>N_chr3-72630793_- (48 bp) 0
agatgattttatatgcacattaaaatttgagaagcatttattatgttaGTCAGACACGCAACAGGGGATAGGCAAGGCACACAGGGGATAGG
>N_chr2-147331282_+ (84 bp) 1
aagttacagggttctcagtctttgaggggacctgatGagatgacttttttgaggaaatgttgtttggctgctactcaAAatactGTCAGACACGCAACAGGGGATAGGCAAGGCACACAGGGGATAGG
>N_chr12-77434438_- (54 bp) 1
gaagagggaatttttacaagagtgaggatctttgggagccattcatagaagtctGTCAGACACGCAACAGGGGATAGGCAAGGCACACAGGGGATAGG
>N_chr16-72530510_+ (71 bp) 1
agaaaaaaacagaaaggaaaacttcataaaattggatttggcaatgattaaatatgataccaaaagcacaaGTCAGACACGCAACAGGGGATAGGCAAGGCACACAGGGGATAGG
>N_chr2-131488386_- (61 bp) 1
acaagactttgtggtcacaattactttaaaaaAtaattacataaaacatggctgCgtcatgGTCAGACACGCAACAGGGGATAGGCAAGGCACACAGGGGATAGG
>N_chr4-42727933_- (89 bp) 1
gaatggctttcaagtgacaatggcaAaagcaattctatgtaacaaaccttcacatgtacGcccaaagataaaataaataaataaataaaGTCAGACACGCAACAGGGGATAGGCAAGGCACACAGGGGATAGG
>N_chr19-61390555_+ (42 bp) 0
gctgacctctTcttttgcataaggagtttggggaatcctgaAGTCAGACACGCAACAGGGGATAGGCAAGGCACACAGGGGATAGG
>N_chr4-138772588_- (97 bp) 3
gagaTaagttctgcctatgtatatgcaagccagcaaagcgatgggtgggagtAgtcatgggcaagcatatgccaacaaagtgacatggaggagAaaAGTCAGACACGCAACAGGGGATAGGCAAGGCACACAGGGGATAGG
>N_chr11-131641823_+ (52 bp) 1
gcatagatCtaatatgctcataacagttttgggtctggtggaaggagtttcaGTCAGACACGCAACAGGGGATAGGCAAGGCACACAGGGGATAGG
>N_chr1-174954691_- (36 bp) 0
caatattgggaaaaaccaatatatacaaagtatataGTCAGACACGCAACAGGGGATAGGCAAGGCACACAGGGGATAGG
>N_chr8-76261453_- (121 bp) 3
tcttggagaaatggctgattccagagccggtgtggggaaaAtacaagacaatcctgaaataacttttagtcaaaatgtaagaaaatactcaaagaaggaaggtaaaaattcaaaaggacccGTCAGACACGCAACAGGGGATAGGCAAGGCACACAGGGGATAGG
>N_chr5-160443690_- (42 bp) 0
ttgatgttgaccttgattacctggctgaggtagtgttgtcaaGTCAGACACGCAACAGGGGATAGGCAAGGCACACAGGGGATAGG
>N_chr1-24556444_- (48 bp) 0
tTggtgtaggttgagaagcgccaccttccagcttcctaactgActctAGTCAGACACGCAACAGGGGATAGGCAAGGCACACAGGGGATAGG
>N_chr9-122578023_+ (72 bp) 0
gtattaagtaccttctacttgctggtcactgttgtgtaccattatgctttgtaggtacagcaattccatcttGTCAGACACGCAACAGGGGATAGGCAAGGCACACAGGGGATAGG
>N_chr15-50897020_- (63 bp) 2
TaagTtaTcattggctttcttcacagaattagaaaaaactactttaaatttcacgtggaaccaGTCAGACACGCAACAGGGGATAGGCAAGGCACACAGGGGATAGG
>N_chr11-68996042_- (57 bp) 1
attccccactcattaaagcacccatcagagtgagaatgaatgcatgtgagtgaatgaGTCAGACACGCAACAGGGGATAGGCAAGGCACACAGGGGATAGG
>N_chr9-82678139_- (39 bp) 0
ggagaagggttattgcTTtggataaagctgctaAggttcGTCAGACACGCAACAGGGGATAGGCAAGGCACACAGGGGATAGG
>N_chr3-50537008_+ (61 bp) 3
gccaccctgaacgtgcctgatcttgtctgagagaccTcatAcagcaacaagacctgccagcGTCAGACACGCAACAGGGGATAGGCAAGGCACACAGGGGATAGG
>N_chr13-50822546_- (50 bp) 0
taatcaaatgttttattcattacatacatatttggcattattagtctttcGTCAGACACGCAACAGGGGATAGGCAAGGCACACAGGGGATAGG
>N_chr9-78566430_- (48 bp) 0
tgttgaatgaagtattttaaaattatttggtgaaaattatgtatgtttGTCAGACACGCAACAGGGGATAGGCAAGGCACACAGGGGATAGG
>N_chr6-142703901_+ (55 bp) 0
tggatgttatgaatgaaaAtgatcttcaaaatggaaaattacatGAcctagagttGTCAGACACGCAACAGGGGATAGGCAAGGCACACAGGGGATAGG
>N_chr17-968518_+ (54 bp) 0
TtcccagcgttatccctgagcctgagttcctcccagcgttatccctgagcctgaGTCAGACACGCAACAGGGGATAGGCAAGGCACACAGGGGATAGG
>N_chr13-61979277_- (59 bp) 1
aatcagccacatgtggttgcgggcacctgtagtcccaggTtgggcacagtggtgcaagcGTCAGACACGCAACAGGGGATAGGCAAGGCACACAGGGGATAGG
>N_chr16-76009656_+ (71 bp) 2
ataatgacaatgaaataaacagcaggttacGctgaaaaaaataaactcatataagtgcactgtcgtaaagaGTCAGACACGCAACAGGGGATAGGCAAGGCACACAGGGGATAGG
>N_chr14-87495358_- (89 bp) 0
ctttttttccacatcctcaccaacacttgttttcttttgtttttttggtaatagccattcGaagtagagggaagtgatatcccattgtgGTCAGACACGCAACAGGGGATAGGCAAGGCACACAGGGGATAGG
>N_chr4-68393945_- (68 bp) 0
tttttcaatgtttactcagtttttgtccaatgtaatgaaagtgtcagcagtacaggttacaaaataaaGTCAGACACGCAACAGGGGATAGGCAAGGCACACAGGGGATAGG
>N_chr7-116549350_+ (49 bp) 0
gtacagactatcagagaaggcttcccaggaggtAacatttgatttgAatGTCAGACACGCAACAGGGGATAGGCAAGGCACACAGGGGATAGG
>N_chr2-42249627_- (41 bp) 3
ccaagactggacccccCtgacgggagatgaccaccacgtggGTCAGACACGCAACAGGGGATAGGCAAGGCACACAGGGGATAGG
>N_chr7-101878887_- (41 bp) 0
tgcagctgagtcaggatccactcaggcttacgtggtctggtGTCAGACACGCAACAGGGGATAGGCAAGGCACACAGGGGATAGG
>N_chr12-110653351_+ (37 bp) 0
TttcttccgttagccagccacctttggggatccccctGTCAGACACGCAACAGGGGATAGGCAAGGCACACAGGGGATAGG
>N_chr19-43278733_+ (68 bp) 2
ttgttgttgttgttgagatggagtctcactctgtcgcctaggctggagtgcagtggcacaatcttggcGTCAGACACGCAACAGGGGATAGGCAAGGCACACAGGGGATAGG
>N_chr13-66426665_- (68 bp) 3
gatgctatggaaggaaAccaagtatcctttgctgatagGcccagcacccttgCtaagtctgatcattcGTCAGACACGCAACAGGGGATAGGCAAGGCACACAGGGGATAGG
>N_chr3-179867373_- (109 bp) 3
tataGgtaatctagtggtgatttaaaatatctgggaaaacttgtgtaggttatgtgcaaatactacatcattttatataaggaacttgaacatctgaagagtttcgtatGTCAGACACGCAACAGGGGATAGGCAAGGCACACAGGGGATAGG
>N_chr6-55297051_- (54 bp) 0
cctccaatcacctttgcattaccactatatttgtctacttaaaacttttgtaAcGTCAGACACGCAACAGGGGATAGGCAAGGCACACAGGGGATAGG
>N_chr9-4836684_+ (57 bp) 2
actatggggacacttccatgtctttctGatagaccttgggagaattagaagcatcacGTCAGACACGCAACAGGGGATAGGCAAGGCACACAGGGGATAGG
>N_chr9-139126720_- (34 bp) 0
gcaacagagggcagcaggccccaccctgccccgtGTCAGACACGCAACAGGGGATAGGCAAGGCACACAGGGGATAGG
>N_chr3-197975712_+ (66 bp) 1
gcatctTtacGaaaGagacaaaaaattaAccaggcatggtggcgggtgtctgtaatcccagctactGTCAGACACGCAACAGGGGATAGGCAAGGCACACAGGGGATAGG
>N_chr10-119097660_- (67 bp) 3
tttatCattttatcagacGattctaaTcaaacaTttatacatcaaagcagtgacaagaaaaattattGTCAGACACGCAACAGGGGATAGGCAAGGCACACAGGGGATAGG
>N_chr7-90245422_+ (40 bp) 0
cagactaaAatctttttcccaaacagaactcttgatacatGTCAGACACGCAACAGGGGATAGGCAAGGCACACAGGGGATAGG
>N_chr7-28055380_+ (57 bp) 3
cacaactggctaattttttgtatttttagtagagacagggtttcaccatactgcccaGTCAGACACGCAACAGGGGATAGGCAAGGCACACAGGGGATAGG
>N_chr10-129419673_+ (41 bp) 1
aaaaataataaaacaaagtatgcctgtgctaactgagaaacGTCAGACACGCAACAGGGGATAGGCAAGGCACACAGGGGATAGG
>N_chr4-129733239_+ (49 bp) 2
ctgccttgtgcacacgtttgtgcttgtAggtgtgtgcatgcatatgtgtGTCAGACACGCAACAGGGGATAGGCAAGGCACACAGGGGATAGG
>N_chr15-38411686_- (89 bp) 0
cacccctcctgctgtaggatggaagcagTcatggagtgggagggaggcgcaataagaTacccctccacagagcttggcatcatAAAaagGTCAGACACGCAACAGGGGATAGGCAAGGCACACAGGGGATAGG
>N_chr20-60950543_- (84 bp) 2
ctcctgaccttgtgatccgcctgtctcagcctcccaaagtgctgggattacaggcctgagccaccacacccggcccagtgtttaGTCAGACACGCAACAGGGGATAGGCAAGGCACACAGGGGATAGG
>N_chr9-38319151_+ (45 bp) 1
aagttagattggacactgtaaaaaaatcaaatttgcaaattaaaaGTCAGACACGCAACAGGGGATAGGCAAGGCACACAGGGGATAGG
>N_chr15-73831199_+ (93 bp) 2
tgcttgctccccAcagtcTctccagcaggcacctcctctccacatcaacatcacctgattcctgaaggcctgggctactgacaagagccccaaGTCAGACACGCAACAGGGGATAGGCAAGGCACACAGGGGATAGG
>N_chr2-170602736_- (56 bp) 0
attttacattatatgctaacagctattttctacaatacaagTaatctttctcaaaaGTCAGACACGCAACAGGGGATAGGCAAGGCACACAGGGGATAGG
>N_chr7-105609296_+ (67 bp) 2
ctaaactatgtcctcaaagcaagaagtggtgtttaaagaacctcGcagtaggactaacgcttgtgaaGTCAGACACGCAACAGGGGATAGGCAAGGCACACAGGGGATAGG
>N_chr11-79974505_+ (65 bp) 2
aggccgaggttgtggtgagtcgagattgtaccattgcactccagcctgggcaacaagagtgaaacGTCAGACACGCAACAGGGGATAGGCAAGGCACACAGGGGATAGG
>N_chr14-79632679_+ (45 bp) 0
gaaacaactgatgctggcaaggctgtggagaaataggaacactttGTCAGACACGCAACAGGGGATAGGCAAGGCACACAGGGGATAGG
>N_chr4-5984828_+ (71 bp) 1
aTagttcttggctgaatgccccacagagcagaagcgtgtcgcatttctactctggcacactctttccttggGTCAGACACGCAACAGGGGATAGGCAAGGCACACAGGGGATAGG
>N_chr18-8357173_+ (80 bp) 1
aagatactaaaagaaaccTaatttagaagggcttttagtaggTtgaaaacagatgtggcaaaccatttcgggatattctgGTCAGACACGCAACAGGGGATAGGCAAGGCACACAGGGGATAGG
>N_chr14-68316304_- (41 bp) 0
taGgacactgagctggcctttggaggtagtggagttcctgtGTCAGACACGCAACAGGGGATAGGCAAGGCACACAGGGGATAGG
>N_chr17-15296743_- (51 bp) 1
tcaTctagaggcctgggccagcctctcaaaaAaagtatcactggagccgtcGTCAGACACGCAACAGGGGATAGGCAAGGCACACAGGGGATAGG
>N_chr7-7813143_- (48 bp) 0
taacacaatcccttgaaactaagaggcaatctatatgtttatctgaacGTCAGACACGCAACAGGGGATAGGCAAGGCACACAGGGGATAGG
>N_chr7-98916493_- (64 bp) 0
TTtTTttttctatgccttccatgtacttatgtatgctcctgtaatgcttttaaagggaaaattaGTCAGACACGCAACAGGGGATAGGCAAGGCACACAGGGGATAGG
>N_chr6-157844216_+ (34 bp) 1
TTaTaccggccaccttcctctctgattgcttctcGTCAGACACGCAACAGGGGATAGGCAAGGCACACAGGGGATAGG
>N_chr16-47322453_+ (41 bp) 0
tgagatggagtcttgctctgtcacccaggctggagtgcaAtGTCAGACACGCAACAGGGGATAGGCAAGGCACACAGGGGATAGG
>N_chr14-88742238_- (37 bp) 0
tcaggctgctataataaaatacctcaaaatggAtAAcGTCAGACACGCAACAGGGGATAGGCAAGGCACACAGGGGATAGG
>N_chr7-93526237_- (40 bp) 0
TTttTtggtgatgggAgcttgactcaagtgctgagagaagGTCAGACACGCAACAGGGGATAGGCAAGGCACACAGGGGATAGG
>N_chr2-240489666_- (45 bp) 3
cacccctcagttcatgggctgaagaatggatgttgtattagcaAcGTCAGACACGCAACAGGGGATAGGCAAGGCACACAGGGGATAGG
>N_chr7-16620391_+ (44 bp) 1
cagtaacacagaagaaaatacatatCttttaaaggttaaatGctGTCAGACACGCAACAGGGGATAGGCAAGGCACACAGGGGATAGG
>N_chr19-15734287_+ (68 bp) 0
gtttatcactttttcttagcccctggaacttacgtcaaaataaggttatccctactctggagctatAaGTCAGACACGCAACAGGGGATAGGCAAGGCACACAGGGGATAGG
>N_chr10-98171182_+ (57 bp) 0
ggtggatcgTctgaggtcaggagttcgagaccagcctggccaacatggcgaaacaccGTCAGACACGCAACAGGGGATAGGCAAGGCACACAGGGGATAGG
>N_chr15-61562594_+ (57 bp) 0
aggaggctgaggcGgaagaatcgcttgaacccaggaggcagaggttgcagtgggtccGTCAGACACGCAACAGGGGATAGGCAAGGCACACAGGGGATAGG
>N_chr2-185380138_- (63 bp) 0
gcgtcctgcaattttTttttctagcattctatttttacaggacaggaatagtaatatgattggGTCAGACACGCAACAGGGGATAGGCAAGGCACACAGGGGATAGG
>N_chr15-77460496_+ (36 bp) 0
tcccttccaagtctctgtgcaaggggtattcttgcaGTCAGACACGCAACAGGGGATAGGCAAGGCACACAGGGGATAGG
>N_chr12-38994995_+ (61 bp) 0
aacagaaaattatgaatttctacttatgtgtgaaatatgctctgtaatgcatgtcaAtgtcGTCAGACACGCAACAGGGGATAGGCAAGGCACACAGGGGATAGG
>N_chr9-133806018_+ (45 bp) 0
agctatcagcttcatgttttccttggagatatcccaccaaaagAAGTCAGACACGCAACAGGGGATAGGCAAGGCACACAGGGGATAGG
>N_chr2-65798096_- (105 bp) 0
ttttcctctctgcatctctagttttgaacctattgtaggtaataaatccagttttgtgttaagaaagaagaaaataggaaaggaaactttgaaggaattagtgagGTCAGACACGCAACAGGGGATAGGCAAGGCACACAGGGGATAGG
>N_chr7-54425227_+ (48 bp) 0
aTttgTttaaacttcagctttattttatccaacttaaaataaacctttGTCAGACACGCAACAGGGGATAGGCAAGGCACACAGGGGATAGG
>N_chr7-156222861_- (39 bp) 1
ggatcatctagtgcccaacacagtacatgaaaatggactGTCAGACACGCAACAGGGGATAGGCAAGGCACACAGGGGATAGG
>N_chr19-56753020_+ (71 bp) 1
tcctctctacccCaaatgggattttgaatgaaagggtattgaaattattgattcgtaaatgattggcatctGTCAGACACGCAACAGGGGATAGGCAAGGCACACAGGGGATAGG
>N_chr7-15273662_- (38 bp) 0
aatttgtccctgaatgactgtcgtgaacataagtaaaaGTCAGACACGCAACAGGGGATAGGCAAGGCACACAGGGGATAGG
>N_chr6-33522024_- (57 bp) 0
cccctcatgaagacccacacagaaacctacactcacaaacacaccttgagtaactgtGTCAGACACGCAACAGGGGATAGGCAAGGCACACAGGGGATAGG
>N_chr12-89355332_+ (40 bp) 1
gtgtgTtgtgaaacagaaaaatattggagtaaaattactaGTCAGACACGCAACAGGGGATAGGCAAGGCACACAGGGGATAGG
>N_chr11-65209132_+ (101 bp) 5
acctggttttttttgtgttttttttgggaaggagtcttgctttAtcgctcaggctggaatgcagtggtgagatcttggcttactgcaacctccgcctcctaGTCAGACACGCAACAGGGGATAGGCAAGGCACACAGGGGATAGG
>N_chr5-143365031_+ (41 bp) 0
ttcgctggctgagattggctaagatttaactacttgttacaGTCAGACACGCAACAGGGGATAGGCAAGGCACACAGGGGATAGG
>N_chr20-30440742_+ (45 bp) 1
gtgcatttatagaaatacttcatattttctgctgtgtatcatcttGTCAGACACGCAACAGGGGATAGGCAAGGCACACAGGGGATAGG
>N_chr9-30046519_+ (57 bp) 0
gTaaaaatttattaagtgtagttgccaattactataaggccttcacagagagaaacaGTCAGACACGCAACAGGGGATAGGCAAGGCACACAGGGGATAGG
>N_chr2-207683593_+ (117 bp) 0
atgaggTtcaggaagagtcacaatcacgaatcttcaatctagaaggttaagcatttagtggaggtagggagatttctttcttaccataaggggaaaagcggcacatcatctaaatcTGTCAGACACGCAACAGGGGATAGGCAAGGCACACAGGGGATAGG
>N_chr1-169474860_+ (55 bp) 0
cagccagagagaaaggccaggtcacctacaaagagaagcccatcagactaacagtGTCAGACACGCAACAGGGGATAGGCAAGGCACACAGGGGATAGG
>N_chr8-79185641_+ (51 bp) 1
gaaacagccacaataaatgtaataaataggtaaccatacaatatcttaActGTCAGACACGCAACAGGGGATAGGCAAGGCACACAGGGGATAGG
>N_chr13-99129478_+ (60 bp) 3
gtggaggttgcagtaagccaagattgcgccacagcactccagcctgggcgacagagcgagGTCAGACACGCAACAGGGGATAGGCAAGGCACACAGGGGATAGG
>N_chr10-117931979_+ (46 bp) 0
agaatgagcagatctggagagcccttgatactgtggTcagtaacatGTCAGACACGCAACAGGGGATAGGCAAGGCACACAGGGGATAGG
>N_chr14-25940388_- (38 bp) 1
ggTtgggggaggcagttggaacaTgtgtttcatagagaGTCAGACACGCAACAGGGGATAGGCAAGGCACACAGGGGATAGG
>N_chr7-46312103_- (105 bp) 1
cagaactaaatgaaatttaatttaaaaaaataaaagagataaatgaaacaaaaagctggttctttgaaaagataaataaaaatgactgctagaccattatcaataGTCAGACACGCAACAGGGGATAGGCAAGGCACACAGGGGATAGG
>N_chr2-133527857_+ (49 bp) 0
ccttttcctaattcttaagtaatccatttaaactgcaaaagcaaatactGTCAGACACGCAACAGGGGATAGGCAAGGCACACAGGGGATAGG
>N_chr10-21384902_+ (34 bp) 0
gaggctttagttgtctctgggaggttcatcccaaGTCAGACACGCAACAGGGGATAGGCAAGGCACACAGGGGATAGG
>N_chr5-124346432_- (70 bp) 2
cgggaggtgaggTaggagaatggcatgaacctgggaggcgaggcttgTagtgagccgagatcgcgccacaGTCAGACACGCAACAGGGGATAGGCAAGGCACACAGGGGATAGG
>N_chr17-29655245_+ (94 bp) 2
tcccgctccaggtgggccaggcattccttgccctgctccagtaaaccaacaacttctagcagtgtgcatcatagccatcatgagcatgtcacatGTCAGACACGCAACAGGGGATAGGCAAGGCACACAGGGGATAGG
>N_chr11-26045603_- (41 bp) 1
atttctttttacagagatttctaattctacagttaactagGGTCAGACACGCAACAGGGGATAGGCAAGGCACACAGGGGATAGG
>N_chr17-22532187_- (59 bp) 1
TattttcaacctgatcaatcaaaacaaaagtttaactctgtgggatgaatccccgcattGTCAGACACGCAACAGGGGATAGGCAAGGCACACAGGGGATAGG
>N_chr8-78550350_- (90 bp) 1
tgcctgcccctgctttgccttccttcatgattgtaagcttcctgaagcccttaccccatctgctgaagcccagcaaatgctggagctatgGTCAGACACGCAACAGGGGATAGGCAAGGCACACAGGGGATAGG
>N_chr10-38214289_+ (59 bp) 1
ccaggaggctgtggcaggagaattgctggaacccgaggggcagaggctgaggtgagccgGTCAGACACGCAACAGGGGATAGGCAAGGCACACAGGGGATAGG
>N_chr11-81524500_- (36 bp) 2
atacacatccacacacccacagtctctcacaataacGTCAGACACGCAACAGGGGATAGGCAAGGCACACAGGGGATAGG
>N_chr8-8305472_+ (50 bp) 0
gatgttactattttataaattttgacaaacttaagcagtcatgtaaccacGTCAGACACGCAACAGGGGATAGGCAAGGCACACAGGGGATAGG
>N_chr14-78909550_+ (55 bp) 1
gaaaacgtggcaataaaagattccggaaagcgatttagttttttgcattacttctGTCAGACACGCAACAGGGGATAGGCAAGGCACACAGGGGATAGG
>N_chr1-196262366_- (78 bp) 1
tgaagataggttgaaaaaattattgtttcatagcctgaaatgattaatgctgaagctaaagactgaataaggaaaatgGTCAGACACGCAACAGGGGATAGGCAAGGCACACAGGGGATAGG
>N_chr15-20451536_- (53 bp) 1
gaggtaaggagtttgagactagcctggccaacatggtgaaaccctgcctccacGTCAGACACGCAACAGGGGATAGGCAAGGCACACAGGGGATAGG
>N_chr7-154507806_+ (60 bp) 0
tccaaaatgcaatccgtCgacatgaaacaggcactgagggtaactacttcctttcattttGTCAGACACGCAACAGGGGATAGGCAAGGCACACAGGGGATAGG
>N_chr12-21454670_- (52 bp) 1
agatgactacattgtggtgcatttgcccagtatactattctacagctatatTGTCAGACACGCAACAGGGGATAGGCAAGGCACACAGGGGATAGG
>N_chr7-157495865_+ (38 bp) 0
TtacatcatttctacacttgaaaaagtaagaattccaaGTCAGACACGCAACAGGGGATAGGCAAGGCACACAGGGGATAGG
>N_chr14-85407542_- (61 bp) 0
tcaggtaggtaacttaacatctctatctcaactaattttaagaagggatttctagcaattaGTCAGACACGCAACAGGGGATAGGCAAGGCACACAGGGGATAGG
>N_chr13-30796576_+ (78 bp) 1
tttaccagggacgggtagtgcttttagcctccccatattgcagtttgggggttggagaaggaaatcctcctgcattatGTCAGACACGCAACAGGGGATAGGCAAGGCACACAGGGGATAGG
>N_chr1-223968119_+ (61 bp) 2
ctgcctcTcgggttcaagcaattctcctgcctctgcctcccaagtagctgggactacagacGTCAGACACGCAACAGGGGATAGGCAAGGCACACAGGGGATAGG
>N_chr18-44235050_+ (58 bp) 0
aagcattaaccctcagtccaccgaaccattgctattcagcaaaaggcatccagctcctGTCAGACACGCAACAGGGGATAGGCAAGGCACACAGGGGATAGG
>N_chr5-42132007_- (81 bp) 0
aaatgtctatactactTaaagcagtctaaagattcaatgcaattcctatcaaaatgtcaataacttcacagaaacagaaaAGTCAGACACGCAACAGGGGATAGGCAAGGCACACAGGGGATAGG
>N_chr1-51813491_- (52 bp) 2
ggtTgTagtgagccgagatcaggccactgcactccagcctgggagacagagcGTCAGACACGCAACAGGGGATAGGCAAGGCACACAGGGGATAGG
>N_chr7-90051641_+ (70 bp) 0
gggaaccaggataaaaaaaacctgtgtaggcccttgcttctgaaagccaatgagaatttaaaatgacactGTCAGACACGCAACAGGGGATAGGCAAGGCACACAGGGGATAGG
>N_chr3-146161121_+ (67 bp) 0
aatatatacttacttgtttactggtcctatatgaagaatcattatatcacagaaatttttttttgcaGTCAGACACGCAACAGGGGATAGGCAAGGCACACAGGGGATAGG
>N_chr10-49080322_- (44 bp) 0
ggggtttccggaagccctttcaagcataagccctgtttctataaGTCAGACACGCAACAGGGGATAGGCAAGGCACACAGGGGATAGG
>N_chr2-152771900_+ (46 bp) 0
tacaggcatgaggcactgtgcctggctgaattcctgtgattttaatGTCAGACACGCAACAGGGGATAGGCAAGGCACACAGGGGATAGG
>N_chr4-3213343_+ (77 bp) 0
aacagaggcctcccccagccaggaccacctcgtcctcgtggcggggcagcaggagcggtagaaaggggtccgatgtCGTCAGACACGCAACAGGGGATAGGCAAGGCACACAGGGGATAGG
>N_chr3-174607805_- (60 bp) 1
ttttcctctggacttcagttttgtcacatgtaaactaaggaagtgagcctatgttatctaGTCAGACACGCAACAGGGGATAGGCAAGGCACACAGGGGATAGG
>N_chr8-100563442_- (70 bp) 0
ctctttttcactcagtttctacatttccatacttccgaggaaacatacctttactgtgtctcagttttcaGTCAGACACGCAACAGGGGATAGGCAAGGCACACAGGGGATAGG
>N_chr5-59820049_- (43 bp) 0
catatctagttgcctcagcgactttatgcttatcactttcaAAGTCAGACACGCAACAGGGGATAGGCAAGGCACACAGGGGATAGG
>N_chr20-51594676_+ (49 bp) 1
aaattaaaatatatatataatatttttatatactatgttataacatataGTCAGACACGCAACAGGGGATAGGCAAGGCACACAGGGGATAGG
>N_chr8-139598703_+ (58 bp) 0
aTccaaaaggccttacctcttaataccaccacaatggagactaagtttcaacattaatGTCAGACACGCAACAGGGGATAGGCAAGGCACACAGGGGATAGG
>N_chr1-196545232_+ (60 bp) 2
gtacatgtgcacaatgtgcaggttagttacatatgtatacatgtgccatgctgctgcgctGTCAGACACGCAACAGGGGATAGGCAAGGCACACAGGGGATAGG
>N_chr3-181682557_+ (57 bp) 0
aacacgtagtaaatacccaatatgttgtggaattatttcctacaacctgtaacatgaGTCAGACACGCAACAGGGGATAGGCAAGGCACACAGGGGATAGG
>N_chr5-52932431_+ (47 bp) 0
actctttgcaatctaacctatcttaaatttttttacaaaaaatttttGTCAGACACGCAACAGGGGATAGGCAAGGCACACAGGGGATAGG
>N_chr12-83401949_- (52 bp) 1
TaaggaagccagtctgagtcccaaaacctcaaaaatagagaagctgacagtcGTCAGACACGCAACAGGGGATAGGCAAGGCACACAGGGGATAGG
>N_chr9-30084110_+ (63 bp) 1
ttTcttatagctcaatccattttcTtgtctgtaaatacatggaactttaacacaccacagttaGTCAGACACGCAACAGGGGATAGGCAAGGCACACAGGGGATAGG
>N_chr18-5875265_+ (100 bp) 1
aTttggtcacaatgtaggatcagaaagcacaggttattgagacaggccTataTtttgtaacactccaggagaatctgcataatctttttcggtcttttcaGTCAGACACGCAACAGGGGATAGGCAAGGCACACAGGGGATAGG
>N_chr16-50219997_+ (58 bp) 0
aggataggtgtgagtgctgaggaaaattaaacccattgtcaatgagatataaatgtaaGTCAGACACGCAACAGGGGATAGGCAAGGCACACAGGGGATAGG
>N_chr17-23654023_- (93 bp) 0
taagaggaatcttatttctgttgcctgatcatttgggagtaaaattttaagtgttcttcttttttttttaacttttttttttttcttgagccaGTCAGACACGCAACAGGGGATAGGCAAGGCACACAGGGGATAGG
>N_chr19-16977537_- (77 bp) 5
atatgagggggaaaaagccattttagccatcacatcttctgactccaatgtgattgagagaagccgtgggcgccgctGTCAGACACGCAACAGGGGATAGGCAAGGCACACAGGGGATAGG
>N_chr14-90420069_+ (54 bp) 1
ctgGatgtctggctcccaaagggaaaaagggggactggtcctttaagtactcctGTCAGACACGCAACAGGGGATAGGCAAGGCACACAGGGGATAGG
>N_chr2-28971833_+ (47 bp) 1
taacttttgcctttcccaggcacctctacattctcagctttttgaacGTCAGACACGCAACAGGGGATAGGCAAGGCACACAGGGGATAGG
>N_chr1-172581733_- (102 bp) 1
agtatgattcaacatacacaaatcaatcaatctgatacattatcaacagaatgaaggacaaagaccatatgagcatttcaattgatgcttaaaaaattttgaGTCAGACACGCAACAGGGGATAGGCAAGGCACACAGGGGATAGG
>N_chr12-123084204_- (59 bp) 0
cttgaagggaaggagagaaggcagaggagaaggaatttAtctaaccactgaaggctcaaGTCAGACACGCAACAGGGGATAGGCAAGGCACACAGGGGATAGG
>N_chr14-32457964_+ (63 bp) 0
aggggaacagaaaaagtccacatctatatggCatggagagcagaatgcattcacagttttgccGTCAGACACGCAACAGGGGATAGGCAAGGCACACAGGGGATAGG
>N_chr17-62903072_+ (88 bp) 0
aatttcttaggtccatatgtctgcttgatagcaagagctggaattagttcagccagtgggttcttaactctggatgcatataagaatcGTCAGACACGCAACAGGGGATAGGCAAGGCACACAGGGGATAGG
>N_chr3-136236797_+ (66 bp) 1
cacccctgcttaTgggtctTgtttccgttgtccacaggacttcaccttcagcctttttccactgaaGTCAGACACGCAACAGGGGATAGGCAAGGCACACAGGGGATAGG
>N_chr14-59661171_- (46 bp) 0
attctactgatcctggaataaacaaatttgtacctggcaaatctttGTCAGACACGCAACAGGGGATAGGCAAGGCACACAGGGGATAGG
>N_chr18-32288852_+ (67 bp) 1
cctttggaggtTtgcaccataactgacttgctgcttttgctcccacttagatttcacctttctctcaGTCAGACACGCAACAGGGGATAGGCAAGGCACACAGGGGATAGG
>N_chr8-57250884_+ (50 bp) 0
agaaTTaaTaggaaaaagtcaatgaattccaaagtggaatcagaaaacccGTCAGACACGCAACAGGGGATAGGCAAGGCACACAGGGGATAGG
>N_chr5-25384582_- (52 bp) 0
aaccttaattaaacctagtattgttctatggtgtatttctcttatcaatatcGTCAGACACGCAACAGGGGATAGGCAAGGCACACAGGGGATAGG
>N_chr12-49910724_- (37 bp) 1
ggcttccctgagccacactgtaagaattgActtgggcGTCAGACACGCAACAGGGGATAGGCAAGGCACACAGGGGATAGG
>N_chr1-101203404_- (27 bp) 1
gatTaacaaccaaaagttacaaAaaaaGTCAGACACGCAACAGGGGATAGGCAAGGCACACAGGGGATAGG
>N_chr12-71516336_- (48 bp) 2
tcGcataatgtactcaggatttatgtttacagaagactaacaaaattgGTCAGACACGCAACAGGGGATAGGCAAGGCACACAGGGGATAGG
>N_chr3-138334507_+ (67 bp) 1
TtgatttatattattgttgctgtcctagaaaattcagtgtatattttatgtttaaagtgtgcaaaaaGTCAGACACGCAACAGGGGATAGGCAAGGCACACAGGGGATAGG
>N_chr10-45445024_+ (40 bp) 0
ttgatttgagccaggcatggtggctcacaactataatcccGTCAGACACGCAACAGGGGATAGGCAAGGCACACAGGGGATAGG
>N_chr13-65186451_- (72 bp) 0
tagttccaccttttccttcagctcCttgagctaaatttactcataaaacattttttaagaagccagcaaataGTCAGACACGCAACAGGGGATAGGCAAGGCACACAGGGGATAGG
>N_chr20-1046283_+ (57 bp) 0
gccgatctgacttgttttctaacagaatctctctgAttgcggagtgcagtacagactGTCAGACACGCAACAGGGGATAGGCAAGGCACACAGGGGATAGG
>N_chr2-230174943_+ (72 bp) 0
TTtTaaatgaaatgcttttttttttttacttttaatcattcaaagaccaatttcttgaataaaaaagttgcGTCAGACACGCAACAGGGGATAGGCAAGGCACACAGGGGATAGG
>N_chr13-43456302_- (80 bp) 2
TatgttttgtttCtgatcaaaaTcacgaaataaactcatgtcaacatgtaaaaaaagaggttgtaatgatgctcacaaAaGTCAGACACGCAACAGGGGATAGGCAAGGCACACAGGGGATAGG
>N_chr4-18494342_+ (34 bp) 0
agaacagtggaaaagacttgaAagtccagatataGTCAGACACGCAACAGGGGATAGGCAAGGCACACAGGGGATAGG
>N_chr1-119438784_+ (55 bp) 0
taaaAtaaAatatccatcatcccacatagttatcaatttcttttgtttttatAtcGTCAGACACGCAACAGGGGATAGGCAAGGCACACAGGGGATAGG
>N_chr2-159855913_+ (58 bp) 0
acatgtatgaaacttggtatttggtaTacactaaaaaatttttttgcaattctcactgGTCAGACACGCAACAGGGGATAGGCAAGGCACACAGGGGATAGG
>N_chr1-246724594_- (46 bp) 0
ttaaaatagtgaaataagtgtctagtttcattctgtatttggatatGTCAGACACGCAACAGGGGATAGGCAAGGCACACAGGGGATAGG
>N_chr2-125046841_+ (57 bp) 3
cTaTaaagacttcttaccaTtgtcttttcctgaagaaGatctgtcaactgCtgcaagGTCAGACACGCAACAGGGGATAGGCAAGGCACACAGGGGATAGG
>N_chr12-82202534_- (54 bp) 0
ctacagattttccaaacttttatgctcttcttctcttacaaaattgaatgccttGTCAGACACGCAACAGGGGATAGGCAAGGCACACAGGGGATAGG
>N_chr2-79405904_- (47 bp) 1
acaatcattctaacagaatacatctttaaaaCggtttgaaaggtaatGTCAGACACGCAACAGGGGATAGGCAAGGCACACAGGGGATAGG
>N_chr9-115975326_- (78 bp) 0
gtcttcAcgaggggacatttgcaaaaagtgcaagcacgggcaaatgccagtggcctgatcgtgaataaataaggccttGTCAGACACGCAACAGGGGATAGGCAAGGCACACAGGGGATAGG
>N_chr20-22092581_+ (56 bp) 1
taaataggagaggagaaactcaGtggcacattttcttctctttcaaacacatgttcGTCAGACACGCAACAGGGGATAGGCAAGGCACACAGGGGATAGG
>N_chr17-7954555_+ (57 bp) 1
ggaagatgttccccctctgcaAaaggcacacagaggctgaTtgtccctccctactcAGTCAGACACGCAACAGGGGATAGGCAAGGCACACAGGGGATAGG
>N_chr6-101633365_- (71 bp) 0
taaagctattttaaaattatagaaatcaaaatgtccaCgatgacaaattttaatgatcattttctacagtaGTCAGACACGCAACAGGGGATAGGCAAGGCACACAGGGGATAGG
>N_chr20-41407719_+ (52 bp) 2
TtttagagccagaacccgcccccaccttctgcaaggcctggcacagggcccaGTCAGACACGCAACAGGGGATAGGCAAGGCACACAGGGGATAGG
>N_chr8-133934141_- (69 bp) 0
TagctaaaaatgtttcttcttcctttccaattggCttacttttattttcttttctttattgcccagttcGTCAGACACGCAACAGGGGATAGGCAAGGCACACAGGGGATAGG
>N_chr19-12422394_+ (33 bp) 1
tttctacttgttggtagaagagctgaAAcaAAaGTCAGACACGCAACAGGGGATAGGCAAGGCACACAGGGGATAGG
>N_chr5-78231182_+ (44 bp) 0
ctcagagcctcttaagagttcttcagtttggcaaatgtatttctGTCAGACACGCAACAGGGGATAGGCAAGGCACACAGGGGATAGG
>N_chr8-27906270_- (35 bp) 0
aagtcttccaaaaagtattttgagcaggacctttaGTCAGACACGCAACAGGGGATAGGCAAGGCACACAGGGGATAGG
>N_chr8-22878884_+ (61 bp) 0
aaattgtaaaattcatatagaatctcaggggacccccgaatagccacaacaatcttgaaaaGTCAGACACGCAACAGGGGATAGGCAAGGCACACAGGGGATAGG
>N_chr8-110894586_+ (54 bp) 0
actggttataagtgcattctgacacccttgctgatcaccaacatatatctccccGTCAGACACGCAACAGGGGATAGGCAAGGCACACAGGGGATAGG
>N_chr5-141993318_+ (59 bp) 1
atttttgtgcacgtgccctacctgagggaCgctcttccagcagtgtgggcctgtgactcGTCAGACACGCAACAGGGGATAGGCAAGGCACACAGGGGATAGG
>N_chr10-14493597_+ (116 bp) 2
ctgtggatttttttttTattccaatacttatttatattttaacaGtcatttgaTcaaGgactcctttttttataaacttaactgaaaacatatttttcactcttgacatagcctcgGTCAGACACGCAACAGGGGATAGGCAAGGCACACAGGGGATAGG
>N_chr5-22191353_+ (69 bp) 1
ttaatcatgctactacTtaattacaatattagataaagaagaacaattaagcctagtctatatgttagaGTCAGACACGCAACAGGGGATAGGCAAGGCACACAGGGGATAGG
>N_chr11-134029167_+ (77 bp) 2
ggtgagaggtaataacctatctgccacataaaCgacaggatctggctacTatgcaccagtaggaagttgctgtggcaGTCAGACACGCAACAGGGGATAGGCAAGGCACACAGGGGATAGG
>N_chr15-57170593_- (49 bp) 0
tttgtatttatgtggatatgtacatctttcaattgtcccctAAAatActGTCAGACACGCAACAGGGGATAGGCAAGGCACACAGGGGATAGG
>N_chr6-40266450_- (58 bp) 1
ggggagatcattggagagactatttgcaaagacatggccaaggctacagtacgttgcaGTCAGACACGCAACAGGGGATAGGCAAGGCACACAGGGGATAGG
>N_chr20-54142877_- (64 bp) 0
tatcccttcctcagcacgattgaattcaAgaagggctttcagagtgtctactaataatgctacaGTCAGACACGCAACAGGGGATAGGCAAGGCACACAGGGGATAGG
>N_chr16-27534011_- (72 bp) 0
agctgctcgggaggctgagacaggaggatggcttgagtctaggagttcaagAttacagtgagctatgattgcGTCAGACACGCAACAGGGGATAGGCAAGGCACACAGGGGATAGG
>N_chr2-187397955_+ (38 bp) 2
cgtacaatctttcaatttctcctcttctaggccctgacGTCAGACACGCAACAGGGGATAGGCAAGGCACACAGGGGATAGG
>N_chr7-123565786_+ (60 bp) 1
aagtctttatttccctttcatgtttgGaggatatttttgccagatatactattttattttGTCAGACACGCAACAGGGGATAGGCAAGGCACACAGGGGATAGG
>N_chr6-85728277_- (38 bp) 1
caaatagaccaatggattttgatgcaacagacttgagtGTCAGACACGCAACAGGGGATAGGCAAGGCACACAGGGGATAGG
>N_chr7-63582748_- (32 bp) 0
tttttatttcccaaagattactaaagttacatGTCAGACACGCAACAGGGGATAGGCAAGGCACACAGGGGATAGG
>N_chr20-37070512_+ (94 bp) 1
tatTtTatgtgccaagaaatcatggactaaagataggcaggtggatttgggtgaaaagtcactgaatcccttCgcatgagcagtttagtggaaAGTCAGACACGCAACAGGGGATAGGCAAGGCACACAGGGGATAGG
>N_chr12-51231833_+ (74 bp) 2
TatacgGtagggataatcGtttcttctctgccagaagtcaggggcctatctggactgtgtcatctcttcaggtcGTCAGACACGCAACAGGGGATAGGCAAGGCACACAGGGGATAGG
>N_chr11-129397523_- (67 bp) 1
gagaaagaacaaagctcccacggtgtggaaggcgacccgagcgggttgccaccgctagctcgggcagGTCAGACACGCAACAGGGGATAGGCAAGGCACACAGGGGATAGG
>N_chr12-130899540_- (78 bp) 6
ccacaatgagacgccccctcacccccactgtcaagaacgtggaaagtcacctgtgtcgggaggatatggggacggcggGTCAGACACGCAACAGGGGATAGGCAAGGCACACAGGGGATAGG
>N_chr12-114518751_- (83 bp) 1
tgtttctaatAttgtagagcataggtctataaaaagctactgAaacatgccattctttgcatttcaaagcctggaatttaaccGTCAGACACGCAACAGGGGATAGGCAAGGCACACAGGGGATAGG
>N_chr22-16800706_- (78 bp) 0
gacagacctctcaCgcctcctccttgcaagaaagggatgtttgtaaagtcttgtactgagcttgacatctgaccttAaGTCAGACACGCAACAGGGGATAGGCAAGGCACACAGGGGATAGG
>N_chr2-74864413_- (42 bp) 0
tTatcaccttcgcctgtaacatcccttcccaatttccatgccGTCAGACACGCAACAGGGGATAGGCAAGGCACACAGGGGATAGG
>N_chr2-182974969_- (50 bp) 1
atgtttatccatttgtttgtgtcttctcatatttttttgaacggtggtttGTCAGACACGCAACAGGGGATAGGCAAGGCACACAGGGGATAGG
>N_chr12-49459526_+ (72 bp) 0
ttgtagttttcagtgcatttccttaatagtgatattgagcatcttttcataagctttctggctagccctctGTCAGACACGCAACAGGGGATAGGCAAGGCACACAGGGGATAGG
>N_chr3-59909704_- (74 bp) 2
ttgggtcctatgctcactgcctgggtgacaggatcattcatcccccaaacctcagcttcacacagtagttacctGTCAGACACGCAACAGGGGATAGGCAAGGCACACAGGGGATAGG
>N_chr4-55851664_- (67 bp) 0
agaTtgggtaaataaagcacaaataaagaagacattgggaatgtagaatcaatgaatccataggttgGTCAGACACGCAACAGGGGATAGGCAAGGCACACAGGGGATAGG
>N_chr8-79732683_- (47 bp) 0
gttggtcttcacgtaagactacattcttgcttacctttcttctcctAGTCAGACACGCAACAGGGGATAGGCAAGGCACACAGGGGATAGG
>N_chr15-87321276_- (39 bp) 1
gtaacaaatcattacaaaatgtagggcttaaaacaacacGTCAGACACGCAACAGGGGATAGGCAAGGCACACAGGGGATAGG
>N_chr10-30397269_+ (74 bp) 13
gagccaagattgtgccacttcactccagcctgggtgaaagagcaaaaTtctgtctcaaaGaaaaaaCaaCTaCaGTCAGACACGCAACAGGGGATAGGCAAGGCACACAGGGGATAGG
>N_chr18-74725572_- (49 bp) 2
aaggTgatattacagttttAttctatccagtaagacactggttttagttGTCAGACACGCAACAGGGGATAGGCAAGGCACACAGGGGATAGG
>N_chr10-71926048_+ (37 bp) 0
attttcagatagtgaatcaaCgcatagcttgatgaatGTCAGACACGCAACAGGGGATAGGCAAGGCACACAGGGGATAGG
>N_chr6-153769939_- (68 bp) 1
acataatcaaacacttgaaggaagcacatagcagggaaaatgccagatgcttaatcagatctcatgaAGTCAGACACGCAACAGGGGATAGGCAAGGCACACAGGGGATAGG
>N_chr13-41608357_+ (48 bp) 1
ccAattcctgaaagtttgggaatttggaagaagaatgtgAatgaacttGTCAGACACGCAACAGGGGATAGGCAAGGCACACAGGGGATAGG
>N_chr10-90224128_- (50 bp) 0
tagcatttaattgctagaagaaggagggacataggtgtgggaactgccatGTCAGACACGCAACAGGGGATAGGCAAGGCACACAGGGGATAGG
>N_chr8-97620107_- (78 bp) 0
gattttctttagcaattgctcttcacattctgaagatttgattgaattcttaatactgcattcacagctcagcaaagaGTCAGACACGCAACAGGGGATAGGCAAGGCACACAGGGGATAGG
>N_chr8-118776383_- (62 bp) 1
accacctttgcagccacctgttgacactgcagtgctctctCcagaagcgagggttcattttcGTCAGACACGCAACAGGGGATAGGCAAGGCACACAGGGGATAGG
>N_chr11-60880573_+ (47 bp) 0
tcaccacctccatagaataccaccatgccagcaaccataagcactggGTCAGACACGCAACAGGGGATAGGCAAGGCACACAGGGGATAGG
>N_chr5-100038213_- (56 bp) 0
gtgtattcaatttaatgcttatttttgtattaataactaataaaatctcttctcatGTCAGACACGCAACAGGGGATAGGCAAGGCACACAGGGGATAGG
>N_chr1-158686538_+ (50 bp) 1
agcctGtagtttttattgttgttgtatgatattccgttctgtgaataaatGTCAGACACGCAACAGGGGATAGGCAAGGCACACAGGGGATAGG
>N_chr2-69779693_- (51 bp) 0
gcaaagaccatcacatcctcctctttacccatgattcatatcttcagttgtGTCAGACACGCAACAGGGGATAGGCAAGGCACACAGGGGATAGG
>N_chr10-107552776_+ (52 bp) 1
tgagacaagaactttctatatcttcaataaagttttataatttaaaaaatgcGTCAGACACGCAACAGGGGATAGGCAAGGCACACAGGGGATAGG
>N_chr4-122707856_+ (70 bp) 1
gagattgatgcagaaggcgggtgatttctgcatttccaactgagacacccggttcgtctcattgagactAGTCAGACACGCAACAGGGGATAGGCAAGGCACACAGGGGATAGG
>N_chr18-65392804_- (61 bp) 0
aggcctcctttcagagcctgccaacactagataactcaaattctcttcaaatcattgtgcaGTCAGACACGCAACAGGGGATAGGCAAGGCACACAGGGGATAGG
>N_chr14-48726528_- (41 bp) 0
agtgatttccataaaggagagaattggggctggttggttgcGTCAGACACGCAACAGGGGATAGGCAAGGCACACAGGGGATAGG
>N_chr3-77009178_- (51 bp) 1
ttagGgTacagaatactaaattaGttaggcttggattttggcctaacagcgGTCAGACACGCAACAGGGGATAGGCAAGGCACACAGGGGATAGG
>N_chr12-45868664_- (61 bp) 0
gagaaTttctgtactatgtttgcatTtgcaagactctgctactcttgtttttaacttctAAGTCAGACACGCAACAGGGGATAGGCAAGGCACACAGGGGATAGG
>N_chr17-51992826_+ (60 bp) 0
gagtgaattatttagaaacacaaaaaaAtctgcatgggatacttctaatcacctatttacGTCAGACACGCAACAGGGGATAGGCAAGGCACACAGGGGATAGG
>N_chr14-81878275_+ (93 bp) 0
ggtttggtagtttaaaagtgtgtggtacctcTctcccctctcttgcttctgctttccccatgtgatgtgcttgctccagcttcaccttctgctGTCAGACACGCAACAGGGGATAGGCAAGGCACACAGGGGATAGG
>N_chr9-73626763_- (45 bp) 1
aaatccttctagtttcaggctaaatgattatttgaagggcagtagGTCAGACACGCAACAGGGGATAGGCAAGGCACACAGGGGATAGG
>N_chr2-59350724_+ (72 bp) 0
ctatgttgttgagtttaggactggttaagaatgtctggaataagttcaatagttggggatgtgggatcagaaGTCAGACACGCAACAGGGGATAGGCAAGGCACACAGGGGATAGG
>N_chr10-55613774_- (70 bp) 1
tgataccacttagtcctttgaaaattgccattgggtgaattaTtgtgatacaaTAtacatctaggaagtcGTCAGACACGCAACAGGGGATAGGCAAGGCACACAGGGGATAGG
>N_chr3-72446823_+ (46 bp) 2
tatacagctgtgggcgctacGagagagtggtgggtgcagcctttgaGTCAGACACGCAACAGGGGATAGGCAAGGCACACAGGGGATAGG
>N_chr4-108916807_+ (70 bp) 0
aactTcatctcaaaaaaacattgtttaagttgcttatagatgctggatattagacctttgtcagatgcatGTCAGACACGCAACAGGGGATAGGCAAGGCACACAGGGGATAGG
>N_chr15-57116753_+ (61 bp) 1
gttattagaaagcctgttaTacatttagtttttcccagttgccagtgaggctgataatttaGTCAGACACGCAACAGGGGATAGGCAAGGCACACAGGGGATAGG
>N_chr14-97311805_+ (58 bp) 1
cAtaccgggcatgaccccagggatggtggtgctaattaaaaccatgcatatctcctgcGTCAGACACGCAACAGGGGATAGGCAAGGCACACAGGGGATAGG
>N_chr4-39347778_- (29 bp) 0
aggattgcttgagcccaggaattcaaggcGTCAGACACGCAACAGGGGATAGGCAAGGCACACAGGGGATAGG
>N_chr1-165146099_+ (59 bp) 1
ggcatgTacctaaatcccacttAatcccaagcaaaaacctcatggttttccccacattaGTCAGACACGCAACAGGGGATAGGCAAGGCACACAGGGGATAGG
>N_chr12-23789891_+ (104 bp) 1
tgTatcttgttttttgtggctcttttcTtgatttccacggataacatttgttTtcttctttgggaatctacacagcatatgtgtagaGctttattatagtattgGTCAGACACGCAACAGGGGATAGGCAAGGCACACAGGGGATAGG
>N_chr10-61931499_- (74 bp) 0
tagacttggggtctcactatgttacccaggctggtTtcaaactgtAtcctcttttaaaggacaagttttcatttGTCAGACACGCAACAGGGGATAGGCAAGGCACACAGGGGATAGG
>N_chr10-21404931_+ (60 bp) 1
attacgatggtcatgattttaaaacaggaggaaaataacagggtcttggtgaggatgtggGTCAGACACGCAACAGGGGATAGGCAAGGCACACAGGGGATAGG
>N_chr17-4574598_+ (44 bp) 1
tctctactaaaaatacaaaaaattagccaggcggggtggcAAAtGTCAGACACGCAACAGGGGATAGGCAAGGCACACAGGGGATAGG
>N_chr4-130198333_- (63 bp) 3
caacagagcaagactccctctcaaaaaaaaagaaaaaaaaaagaTatacaaatacgaaggatcGTCAGACACGCAACAGGGGATAGGCAAGGCACACAGGGGATAGG
>N_chr1-99815694_- (58 bp) 1
ggaggcagatgccagatatgaatatgctgacaggcgttctggtgctgttccaagctccGTCAGACACGCAACAGGGGATAGGCAAGGCACACAGGGGATAGG
>N_chr13-25933089_+ (39 bp) 1
caactgcatcccagaatcTgaggaacagtgcgatcctgaGTCAGACACGCAACAGGGGATAGGCAAGGCACACAGGGGATAGG
>N_chr1-154998981_+ (70 bp) 0
tTatactaaaaactttacatcatggccaggcgcggtggctcatgcctgtaatcccagcactttggAaAAcGTCAGACACGCAACAGGGGATAGGCAAGGCACACAGGGGATAGG
>N_chr2-166601092_- (71 bp) 0
gcttatgtgaaaagaaaaatatatgaatttattcaacagtccttcattaggaaacaaaagattttagatgaGTCAGACACGCAACAGGGGATAGGCAAGGCACACAGGGGATAGG
>N_chr17-72392225_- (44 bp) 0
atggtggcacacacacctgtaatcccaActactcagAagActAaGTCAGACACGCAACAGGGGATAGGCAAGGCACACAGGGGATAGG
>N_chr11-69520525_- (46 bp) 1
atgggtctccaagatggccttcctgagaggttttcaggAattattAGTCAGACACGCAACAGGGGATAGGCAAGGCACACAGGGGATAGG
>N_chr18-58984744_- (55 bp) 0
taatttccaaaaaatgtatttcaccagggttccctgttaatatgtatacgttttcGTCAGACACGCAACAGGGGATAGGCAAGGCACACAGGGGATAGG
>N_chr3-58046121_+ (51 bp) 0
gtggttagatgaaagccggggtcagttttggtcttctctgtgtgTccacatGTCAGACACGCAACAGGGGATAGGCAAGGCACACAGGGGATAGG
>N_chr15-73539143_- (207 bp) 2
TctccatgagtaactgcatccacagcacaacacgtgctgcctagtatcactgtcaaatgctgggtctttggcttccacagcagctcagaacGttaccaggtgataaagcacactttatcatcacatttgatcctcataacagggcaaggattgctatgttatcctcttatataggagaggaagctgatccacagataaAaaAAAactGTCAGACACGCAACAGGGGATAGGCAAGGCACACAGGGGATAGG
>N_chr12-41251813_+ (88 bp) 4
gctcatttgctatagaggccaatcatcttttctccAcatttcagaggtacctgtatgagtacatgccccagtcctgccccactacataGTCAGACACGCAACAGGGGATAGGCAAGGCACACAGGGGATAGG
>N_chr17-40960903_- (53 bp) 1
agagtttatgaacttagtaggtTtttcctgaccatgctggcagcctgccctatGTCAGACACGCAACAGGGGATAGGCAAGGCACACAGGGGATAGG
>N_chr3-9447373_- (55 bp) 0
TaccaattgtaagattaactgctctgggtcttttatccagcaattccaaacgtatGTCAGACACGCAACAGGGGATAGGCAAGGCACACAGGGGATAGG
>N_chr7-9151499_+ (105 bp) 2
taaatgttgcattaaaataaacttcttatcctCttttagaaagagtcagtcattcaataagcatgcctttgtaattgtgatggggataaaataattataagtgttGTCAGACACGCAACAGGGGATAGGCAAGGCACACAGGGGATAGG
>N_chr18-71394629_- (63 bp) 0
tttatttgaggagagctggtggtcaatatggaaagaaatgatgcccctcattttctctattggGTCAGACACGCAACAGGGGATAGGCAAGGCACACAGGGGATAGG
>N_chr3-507707_+ (45 bp) 1
tttggccagacaaacagcGtcccagTgaacttctttttctcattaGTCAGACACGCAACAGGGGATAGGCAAGGCACACAGGGGATAGG
>N_chr13-60733254_- (75 bp) 4
atatgcaaaattGaataggtaagtagctattatagagctatttggagtaaatatttccatgaaaaataGgcacatGTCAGACACGCAACAGGGGATAGGCAAGGCACACAGGGGATAGG
>N_chr3-63813587_+ (63 bp) 1
tgggcacgatggctcatgcTtataatcccagcattttgagagcccaaggtgggcagatcacttGTCAGACACGCAACAGGGGATAGGCAAGGCACACAGGGGATAGG
>N_chr5-147474460_+ (76 bp) 1
gttctggggtagacTctgTcagtaTatTacacttTcttgGtaaaattcttaagttatttgctatcaagtggatcctGTCAGACACGCAACAGGGGATAGGCAAGGCACACAGGGGATAGG
>N_chr12-95646945_- (81 bp) 4
cgagcagcctaactggcaggcaccccccagtaagggcagactgacacctcacatggctgggtactcctctgagacaaaactGTCAGACACGCAACAGGGGATAGGCAAGGCACACAGGGGATAGG
>N_chr11-65665341_+ (53 bp) 0
ccttttttttcTccTgagacagggtctcgccgtgtggcccaggctagagtgcaGTCAGACACGCAACAGGGGATAGGCAAGGCACACAGGGGATAGG
>N_chr15-73804663_+ (59 bp) 0
aggttgaggggagagacatggagccattctctgtagccactgggaatctgagacactcaGTCAGACACGCAACAGGGGATAGGCAAGGCACACAGGGGATAGG
>N_chr9-26378392_- (56 bp) 1
aattgaaagaatcaaaagcattaaaatggccatattgctcaaagtaacttctagatGTCAGACACGCAACAGGGGATAGGCAAGGCACACAGGGGATAGG
>N_chr7-157624008_- (66 bp) 4
TtgccttgggacgccgcagacgcccaccacacccctGtggtctggaggccctcacctttgcattcAGTCAGACACGCAACAGGGGATAGGCAAGGCACACAGGGGATAGG
>N_chr1-163651047_- (78 bp) 2
cagagatgcacccacctcagggcctttgcacttgctgtctgtctagaatgattttttttttttcagatatctAatggctcaGTCAGACACGCAACAGGGGATAGGCAAGGCACACAGGGGATAGG
>N_chr3-50303805_+ (62 bp) 0
TaTtgcgctggggtccctccagctgccaggtctttgtacaacttgctctcttctccatcctcGTCAGACACGCAACAGGGGATAGGCAAGGCACACAGGGGATAGG
>N_chr4-190816453_- (52 bp) 1
caagcaggccacttgccgtaggtgccgagtttatggtccAcatcacttttttGTCAGACACGCAACAGGGGATAGGCAAGGCACACAGGGGATAGG
>N_chr1-205330982_- (99 bp) 0
aaaaataatagtaataaataggatatggattaattattccccatctccacagaggataccagaaatgagttttgtgaccttgagcaagtcagctggatcGTCAGACACGCAACAGGGGATAGGCAAGGCACACAGGGGATAGG
>N_chr4-148506940_+ (62 bp) 1
tattttctataccactgaatacattttagctcttattatcatttacccaagattatgcaacaGTCAGACACGCAACAGGGGATAGGCAAGGCACACAGGGGATAGG
>N_chr4-91146829_+ (54 bp) 2
gatgagacatttgggaattgcatctaagataccccaactcatctccatttgtcaGTCAGACACGCAACAGGGGATAGGCAAGGCACACAGGGGATAGG
>N_chr8-8083578_+ (38 bp) 1
tagaagagatttgtggatctgacctaaccctccaaattGTCAGACACGCAACAGGGGATAGGCAAGGCACACAGGGGATAGG
>N_chr2-204075043_+ (67 bp) 2
agggactaagaaggaagcaatgtgctatgctattcagaagcttcatagaagcaagcctgaattaactGTCAGACACGCAACAGGGGATAGGCAAGGCACACAGGGGATAGG
>N_chr12-48907181_+ (73 bp) 1
ctagaCagaTatctctccttttctaccaattctaTctggaagtgctagaAgcatcttaaactccttcttgattGTCAGACACGCAACAGGGGATAGGCAAGGCACACAGGGGATAGG
>N_chr22-45230886_+ (57 bp) 1
cagatcacatgaagTtggaaagcccatgactctgataagagaacccaaaataggccgGTCAGACACGCAACAGGGGATAGGCAAGGCACACAGGGGATAGG
>N_chr7-92987229_- (52 bp) 0
tgaaaaatgtttatattCgaagatagactgtatcagtttattttcatactgcGTCAGACACGCAACAGGGGATAGGCAAGGCACACAGGGGATAGG
>N_chr18-5924712_+ (71 bp) 0
ggagagcagcctatcatagaacaacagatggaaataaaagagctgaggcattgcaaaaggagggaatAatcGTCAGACACGCAACAGGGGATAGGCAAGGCACACAGGGGATAGG
>N_chr17-2976427_+ (59 bp) 0
ctggatggctgtggttttagaacataattgtaagaacttcacctgtgacattggcctgaGTCAGACACGCAACAGGGGATAGGCAAGGCACACAGGGGATAGG
>N_chr6-125802515_+ (34 bp) 0
ttgtcatcttctagtgacatttttctagtccttaGTCAGACACGCAACAGGGGATAGGCAAGGCACACAGGGGATAGG
>N_chr5-155412048_- (41 bp) 1
tttattctgctcacaatacccagagtaatcttttataaactGTCAGACACGCAACAGGGGATAGGCAAGGCACACAGGGGATAGG
>N_chr2-83564452_- (103 bp) 4
atatatatttattttatatatatataCacctttttttttctgagacagaatttcattcagtcacccaggctggagtgccgtggcgtgTtctcaActcactgcGTCAGACACGCAACAGGGGATAGGCAAGGCACACAGGGGATAGG
>N_chr5-22986431_- (47 bp) 0
acatccgtattatCgatcactgtctaaatcctccttCgtcatgctccGTCAGACACGCAACAGGGGATAGGCAAGGCACACAGGGGATAGG
>N_chr13-80978476_- (95 bp) 1
tattaTtttgtcatgcttttaaaaaatttcatagatagatgggatAtcagaaactgcttgaatgagaaagtaaaacagcttagagaattttttcaGTCAGACACGCAACAGGGGATAGGCAAGGCACACAGGGGATAGG
>N_chr15-71849137_- (69 bp) 2
gTtgtccCcggcagagtcacacccagccaacctttgagctccattctgatgtcagggTctggctcctcaGTCAGACACGCAACAGGGGATAGGCAAGGCACACAGGGGATAGG
>N_chr21-45137473_- (75 bp) 3
cactggaaggTccctgtttctttccttcacCtcctctctgccgaggccagacgctttccttgtgaagctgatgtcGTCAGACACGCAACAGGGGATAGGCAAGGCACACAGGGGATAGG
>N_chr11-110731563_- (87 bp) 0
tactcaaactcttgtccctggactggccacattggagtcccccCgagatctgattagacatgcaaaatcccaggccccactctaAacGTCAGACACGCAACAGGGGATAGGCAAGGCACACAGGGGATAGG
>N_chr11-96166772_- (51 bp) 2
agatctaaaattgacaccctaacgtcacagtaaaaagaactagagaagcaaGTCAGACACGCAACAGGGGATAGGCAAGGCACACAGGGGATAGG
>N_chr5-63127895_- (79 bp) 1
ataactcaggtgagacaaagtggtagcttggaccaggtggtagcagtggttgtagtgacagagaattggttggattcttGTCAGACACGCAACAGGGGATAGGCAAGGCACACAGGGGATAGG
>N_chr14-42558318_+ (73 bp) 1
aaaaaacaagaaagcatgggctggagacaatagcaaaaattggctggaaaataatttgatGaagagatcactgGTCAGACACGCAACAGGGGATAGGCAAGGCACACAGGGGATAGG
>N_chr3-173699475_- (47 bp) 1
attTtcGaattacatcccacataccatGgaaattcatAttagaactaGTCAGACACGCAACAGGGGATAGGCAAGGCACACAGGGGATAGG
>N_chr11-83605499_+ (63 bp) 2
aatatgAtaggaatttcctgatttccctactacctaaatagattataataaataaagtgtattGTCAGACACGCAACAGGGGATAGGCAAGGCACACAGGGGATAGG
>N_chr11-4676132_+ (51 bp) 0
aaaaaataattcatttactTatccatacatatatccagtaaataCttcataGTCAGACACGCAACAGGGGATAGGCAAGGCACACAGGGGATAGG
>N_chr7-139640696_- (59 bp) 2
gcaaattaagtggatcagcgggctcctgctcatggaatttactagtcttaccgtgtttcGTCAGACACGCAACAGGGGATAGGCAAGGCACACAGGGGATAGG
>N_chr4-54133934_+ (59 bp) 2
gtgaaaaagcaagcagtgcccaTcaggaaatActtttgaggcccataagccAcaAaAaaGTCAGACACGCAACAGGGGATAGGCAAGGCACACAGGGGATAGG
>N_chr19-34492796_- (53 bp) 0
gtgaggattgaaggagaaaggacatgccaagggcttagagcagtgcctggcacGTCAGACACGCAACAGGGGATAGGCAAGGCACACAGGGGATAGG
>N_chr1-168375820_+ (53 bp) 0
aggaacaggaaaccaaacaccgcatgttctcactcacaagtgggagttgaatcGTCAGACACGCAACAGGGGATAGGCAAGGCACACAGGGGATAGG
>N_chr5-10780365_+ (35 bp) 0
TTaTtgcTccgggggagcttgtagtctgagaaccaGTCAGACACGCAACAGGGGATAGGCAAGGCACACAGGGGATAGG
>N_chr1-153589878_+ (54 bp) 1
acatagaattgcttctaccttttgaggggaagaagAaaaggattaaaaaaaaAaGTCAGACACGCAACAGGGGATAGGCAAGGCACACAGGGGATAGG
>N_chr11-119433604_- (38 bp) 0
ctgggactctccttcacgtcacctcccctggaaagcctGTCAGACACGCAACAGGGGATAGGCAAGGCACACAGGGGATAGG
>N_chr8-83971496_+ (54 bp) 0
tttttcgaataatgacttcttttcttctgggtagataTccagtaAtAAAattAcGTCAGACACGCAACAGGGGATAGGCAAGGCACACAGGGGATAGG
>N_chr6-99169510_+ (45 bp) 1
tTaggatgagatttgggtggggacacagccaaaccatataattctGTCAGACACGCAACAGGGGATAGGCAAGGCACACAGGGGATAGG
>N_chr12-22179519_+ (47 bp) 2
gctattagtggctgtaatggattctgtcattgtggaaatgattcgaaGTCAGACACGCAACAGGGGATAGGCAAGGCACACAGGGGATAGG
>N_chr3-111535687_+ (56 bp) 0
TcTtaaattaggtactgttttaatccctttaaatatatgagacaactgagactagaGTCAGACACGCAACAGGGGATAGGCAAGGCACACAGGGGATAGG
>N_chr6-24387205_- (59 bp) 0
gcagccacagggtcttcattgtgagagacacatggggaccagagataaccatggaaggtGTCAGACACGCAACAGGGGATAGGCAAGGCACACAGGGGATAGG
>N_chr4-187547046_+ (87 bp) 0
tggctagccatatgcaaaagattgaaactggagccctacctatcagcacatagaaacattaacCcaagatggaatagagacttaaatGTCAGACACGCAACAGGGGATAGGCAAGGCACACAGGGGATAGG
>N_chr1-15428193_+ (81 bp) 3
tggggtgttgttttttttttaaatcagcacaaatgcagtaAagaaaaggaaataggaatatacAttttataTgagaaAttAGTCAGACACGCAACAGGGGATAGGCAAGGCACACAGGGGATAGG
>N_chr6-78464072_+ (57 bp) 2
tgttataatttctgatcttttacatttgctgaggagagctttacttccaactatgtgGTCAGACACGCAACAGGGGATAGGCAAGGCACACAGGGGATAGG
>N_chr5-115968826_- (50 bp) 3
ctcatggctgctgcaggagaatgcagcaatcctgccgtaagagtttagaaGTCAGACACGCAACAGGGGATAGGCAAGGCACACAGGGGATAGG
>N_chr6-123499027_- (95 bp) 2
tgcagatggcatcaggaattatatctccagcccagacttttaactttgaactctggcttcataatcaactccctacttaacatctctgttatAatGTCAGACACGCAACAGGGGATAGGCAAGGCACACAGGGGATAGG
>N_chr3-64313178_- (44 bp) 0
aggtggaatgggctggtctaaccgagacttccccactggtaggcGTCAGACACGCAACAGGGGATAGGCAAGGCACACAGGGGATAGG
>N_chr1-189339923_+ (90 bp) 0
ttttactttgaatgcctagaatagaacatcttattaattttcaacttaacttttacaaacagaaaattacaagtaatctgtagctgggttGTCAGACACGCAACAGGGGATAGGCAAGGCACACAGGGGATAGG
>N_chr2-6132235_+ (47 bp) 3
aaaaaaataataTcaaGtttgcattttgaatctggatgctgtGagttGTCAGACACGCAACAGGGGATAGGCAAGGCACACAGGGGATAGG
>N_chr2-171631699_- (49 bp) 0
TacagctctgaatttgactattacaagcactttcaaGatgccaacatttGTCAGACACGCAACAGGGGATAGGCAAGGCACACAGGGGATAGG
>N_chr16-78947889_- (59 bp) 2
tgtgacagtattaactgttagaggggcaataatctagtgatggtggtggtggtgttgctGTCAGACACGCAACAGGGGATAGGCAAGGCACACAGGGGATAGG
>N_chr3-41045503_- (56 bp) 0
tgcaaggctgggttaggactcttactaagcatccccacagacccctactgcatcgtGTCAGACACGCAACAGGGGATAGGCAAGGCACACAGGGGATAGG
>N_chr11-79629233_- (57 bp) 0
aacagacatccaactataatggcttaaatttatagtgtatctcatatgaaaacaaaaGTCAGACACGCAACAGGGGATAGGCAAGGCACACAGGGGATAGG
>N_chr1-104231147_- (43 bp) 0
tagctgtgtcccagagatcctAgcacattgtgtttttgttctcGTCAGACACGCAACAGGGGATAGGCAAGGCACACAGGGGATAGG
>N_chr5-158543627_- (39 bp) 0
acttgggactgaggcccttctggggcactttgtggctttGTCAGACACGCAACAGGGGATAGGCAAGGCACACAGGGGATAGG
>N_chr15-40584771_+ (34 bp) 0
cttgaactactggcctcaagtgatccgcccacctGTCAGACACGCAACAGGGGATAGGCAAGGCACACAGGGGATAGG
>N_chr3-58283289_+ (47 bp) 0
tgacaaatatattttggggtgaaatatttttatttccctcattcgtgGTCAGACACGCAACAGGGGATAGGCAAGGCACACAGGGGATAGG
>N_chr5-108078344_- (68 bp) 1
tgtacattataccattaaattaatactcaaagaattatgttcttttaggaTgtagtttcagttaaAtAGTCAGACACGCAACAGGGGATAGGCAAGGCACACAGGGGATAGG
>N_chr2-236773191_- (55 bp) 0
aaatgcaagatctactgtgccttActgattcTaataatggtctacttgttaaaatGTCAGACACGCAACAGGGGATAGGCAAGGCACACAGGGGATAGG
>N_chr14-42438077_- (80 bp) 4
attctcctgcctcagcctcccgagtagctgggaatacagAcacccaccaccacAcctgtctaattttttgtatttttaAtGTCAGACACGCAACAGGGGATAGGCAAGGCACACAGGGGATAGG
>N_chr3-165584009_+ (53 bp) 1
aaacatacaagtgaaaatttagagtagttgggtttcttcGgagatcattcacaGTCAGACACGCAACAGGGGATAGGCAAGGCACACAGGGGATAGG
>N_chr3-158989599_- (56 bp) 0
aaaagaacagggtaaaaattgtatctattttgtgacttcaactatataaaaattgtGTCAGACACGCAACAGGGGATAGGCAAGGCACACAGGGGATAGG
>N_chr9-35378610_+ (44 bp) 0
tgttgtgaggattagataggataatgtgtgtaaaAAtcttaAcaGTCAGACACGCAACAGGGGATAGGCAAGGCACACAGGGGATAGG
>N_chr21-45733567_- (70 bp) 0
ggcacccggccgggacggctgcggaacctggggacatattccatcactaggactgcagactgcaagaggaGTCAGACACGCAACAGGGGATAGGCAAGGCACACAGGGGATAGG
>N_chr6-124228071_- (46 bp) 0
tttatctctttgaaaaaaattcaagcaccaggataaaattaccaaaGTCAGACACGCAACAGGGGATAGGCAAGGCACACAGGGGATAGG
>N_chr7-128726725_- (49 bp) 4
aatctggctgggtgtgatggctcatgcctgtaatcccagcactttgAAaGTCAGACACGCAACAGGGGATAGGCAAGGCACACAGGGGATAGG
>N_chr3-55776557_- (92 bp) 0
ggtctatacgcatgaaggaccaccttgcctcctgggaattaaagcaccttagggaaactgggttgagagagaaggagtaGctccgagtggaAGTCAGACACGCAACAGGGGATAGGCAAGGCACACAGGGGATAGG
>N_chr9-92434022_- (54 bp) 0
agtataagagaacaagaggaggtaaggaggacttcaaggttcttggcctgggtgGTCAGACACGCAACAGGGGATAGGCAAGGCACACAGGGGATAGG
>N_chr3-17103077_- (53 bp) 0
ttctcttgacattgtctttatagagcagaagttttaaattttaaggaagtccaGTCAGACACGCAACAGGGGATAGGCAAGGCACACAGGGGATAGG
>N_chr6-101431136_- (54 bp) 1
tgaatgttatgattcatctttaagacctcctagttgaacatcttttcctttcatGTCAGACACGCAACAGGGGATAGGCAAGGCACACAGGGGATAGG
>N_chr13-112346154_- (105 bp) 4
tccagggagggcacagtaacatttaaataatttactaaagtttcttgtgaacaggtgaatgtctgtatgcagttctcatagaGgatgtattgaAAaAAcatAaacGTCAGACACGCAACAGGGGATAGGCAAGGCACACAGGGGATAGG
>N_chr8-69656629_+ (57 bp) 0
tTtcgttggcagaaccaaatttcatccagaattctagatgcaagagagtctcagtaaGTCAGACACGCAACAGGGGATAGGCAAGGCACACAGGGGATAGG
>N_chr3-150180137_+ (64 bp) 0
tagtttggagaacattctatcatagacattaagagcagtcattattattattgctttctacagaGTCAGACACGCAACAGGGGATAGGCAAGGCACACAGGGGATAGG
>N_chr5-149917774_- (46 bp) 1
cccccctacaagggaaggaaacctctgcctgcttccccaAtgtgccGTCAGACACGCAACAGGGGATAGGCAAGGCACACAGGGGATAGG
>N_chr11-64453992_- (44 bp) 0
tccatcacatggatgaagaaatcaagactcaAcAAttaaataaaGTCAGACACGCAACAGGGGATAGGCAAGGCACACAGGGGATAGG
>N_chr6-66239260_+ (34 bp) 0
acaggaaaaatttacagatgagataaagttcAaaaGTCAGACACGCAACAGGGGATAGGCAAGGCACACAGGGGATAGG
>N_chr11-58775400_- (55 bp) 0
acataatacaagtctgttgttttaagctgataaatttgGgttaatccattatgcaGTCAGACACGCAACAGGGGATAGGCAAGGCACACAGGGGATAGG
>N_chr12-60955989_- (43 bp) 0
atctctTaagtTcttcaaagatgacctgtaatcttccaccatAGTCAGACACGCAACAGGGGATAGGCAAGGCACACAGGGGATAGG
>N_chr3-96188711_+ (51 bp) 0
tTtgattaatgtggtgtctcatacatgcaaacaaagtacctttttctAttgGTCAGACACGCAACAGGGGATAGGCAAGGCACACAGGGGATAGG
>N_chr4-122373773_+ (40 bp) 0
tctatatctattacaatgaagagagagaataaaaaatAtcGTCAGACACGCAACAGGGGATAGGCAAGGCACACAGGGGATAGG
>N_chr16-62478387_- (45 bp) 0
gatgactcaagagaagccagtggctTcaccagggactgccatgggGTCAGACACGCAACAGGGGATAGGCAAGGCACACAGGGGATAGG
>N_chr8-11287373_+ (45 bp) 0
ggtgccatgctaatcttctctgtatcgtgccaattttagtatatgGTCAGACACGCAACAGGGGATAGGCAAGGCACACAGGGGATAGG
>N_chr7-136143581_+ (44 bp) 0
aagctcttaaaagcaggtaTagagaaataatagcttaaaaggaaGTCAGACACGCAACAGGGGATAGGCAAGGCACACAGGGGATAGG
>N_chr3-110409832_- (92 bp) 0
attcagatgaagaagagaaaaaggagagtgaaatggagtggccagactaggagaagatgatgtcagggaagTtaaggggagaataattcaagGTCAGACACGCAACAGGGGATAGGCAAGGCACACAGGGGATAGG
>N_chr11-86565493_- (57 bp) 1
GattctcttcttgaaaccaccttcctgaaaaaagaggtatacatgtgCaaaatcttaGTCAGACACGCAACAGGGGATAGGCAAGGCACACAGGGGATAGG
>N_chr4-108397064_+ (80 bp) 2
tttttgtctacaaggatctggacacatggatcagcatcttcatactcattagattcattatcctttccaacactgaattgGTCAGACACGCAACAGGGGATAGGCAAGGCACACAGGGGATAGG
>N_chr2-227805629_+ (42 bp) 0
tcttttgagaaatgtctattcaaatcttttgcccattttttgGTCAGACACGCAACAGGGGATAGGCAAGGCACACAGGGGATAGG
>N_chr2-97084283_- (70 bp) 4
TTaatttgccaggcgcagtggctcacgcctgtaatcccagcactttgggaggccaaggcgggcagatcatGTCAGACACGCAACAGGGGATAGGCAAGGCACACAGGGGATAGG
>N_chr20-58913363_+ (53 bp) 3
TagagtcctttgaatccctcattcagcttctccaaatggtgacatcttgtgcaGTCAGACACGCAACAGGGGATAGGCAAGGCACACAGGGGATAGG
>N_chr4-179115472_- (61 bp) 0
gcaacagttatttcagttacccttgtatttgccatgtgttacttttctatgtgcaatttttGTCAGACACGCAACAGGGGATAGGCAAGGCACACAGGGGATAGG
>N_chr11-112182309_- (37 bp) 0
ttTtgggaatggttggcctctctttgTcaccactgctGTCAGACACGCAACAGGGGATAGGCAAGGCACACAGGGGATAGG
>N_chr21-29315570_- (80 bp) 1
gTaaatataagctctttgagagatgcgacatctttgtcttgttcatggctataattagtacctggaagtgcctggaatatGTCAGACACGCAACAGGGGATAGGCAAGGCACACAGGGGATAGG
>N_chr9-68913499_+ (40 bp) 1
aaatcaatgtgcgaaaatcacaaggattcctacacactaaGTCAGACACGCAACAGGGGATAGGCAAGGCACACAGGGGATAGG
>N_chr11-82728729_- (77 bp) 2
ttgggtagtgggcttaatacctgggtgatAaaataatCcgtacaataaaccccagggacatgtttacctatgtaaaaGTCAGACACGCAACAGGGGATAGGCAAGGCACACAGGGGATAGG
>N_chr3-39365106_- (154 bp) 3
TagaaatatatttggaatctgtgtaaatatttgtcttttggtcttttgctagccaaagacttcttgtgagagctattacctctgcttCtttttttttttttttttttttttttgagatggagtctccctctgtcccccaggctggagtgcagtgGTCAGACACGCAACAGGGGATAGGCAAGGCACACAGGGGATAGG
>N_chr16-71847724_+ (38 bp) 2
taTaagatgGttctatttgtagtttctgccagtttctgGTCAGACACGCAACAGGGGATAGGCAAGGCACACAGGGGATAGG
>N_chr2-81876517_- (84 bp) 1
acaTtgacgcaagaggtgggttcccatggtcttgggcagctctgcccccatagctctgcagggcacagcctccctTctggctgcGTCAGACACGCAACAGGGGATAGGCAAGGCACACAGGGGATAGG
>N_chr17-11192027_+ (65 bp) 0
ttgtttttggactgccagagttaattggtcatccataagaagatgcaaaattctattttgtttacGTCAGACACGCAACAGGGGATAGGCAAGGCACACAGGGGATAGG
>N_chr2-231093063_+ (47 bp) 0
tccagagtcacctccaaagaagtttcaggTtattcatggacaagagaGTCAGACACGCAACAGGGGATAGGCAAGGCACACAGGGGATAGG
>N_chr6-19488434_- (59 bp) 0
ttctcaaTtttcctttgaaagttgccttgtgccaattaaaaaaaagtttttaaccctttGTCAGACACGCAACAGGGGATAGGCAAGGCACACAGGGGATAGG
>N_chr2-23723929_+ (55 bp) 0
TTcaccatcaggccaccgtcacctctggcctgcacacCggcctcccagcccacagGTCAGACACGCAACAGGGGATAGGCAAGGCACACAGGGGATAGG
>N_chr2-40889408_- (46 bp) 1
tTatattcataattgtagtggaggataaTaaggcTttttaaacttAGTCAGACACGCAACAGGGGATAGGCAAGGCACACAGGGGATAGG
>N_chr4-43731541_+ (51 bp) 2
gtgaaagtctagtcatTtctgagaagtagatacccacttattttgaAtgGaGTCAGACACGCAACAGGGGATAGGCAAGGCACACAGGGGATAGG
>N_chr7-110598496_+ (73 bp) 1
cacaaagacatacacagagaaagaggatatgtggtgcacaccatgtggcatacatttacattttaaattatcaGTCAGACACGCAACAGGGGATAGGCAAGGCACACAGGGGATAGG
>N_chr12-61877677_+ (39 bp) 0
caccttaatgaaataaggtatgaagacaagattagagaaGTCAGACACGCAACAGGGGATAGGCAAGGCACACAGGGGATAGG
>N_chr6-52718954_+ (61 bp) 0
gtgacctagatgagatggtgtgagAcagtgtagaaagatttataagatcagtacttactttGTCAGACACGCAACAGGGGATAGGCAAGGCACACAGGGGATAGG
>N_chr14-67475419_+ (66 bp) 0
aaaatactgatcaaaagaacaatatttgttgttAttgttgaccagctctgactgtgaaacatttaaGTCAGACACGCAACAGGGGATAGGCAAGGCACACAGGGGATAGG
>N_chr8-134905252_+ (45 bp) 1
gcagttactaaagacagacttcttcaagatctattccaaaccacCGTCAGACACGCAACAGGGGATAGGCAAGGCACACAGGGGATAGG
>N_chr4-87064010_- (50 bp) 0
ttttaacattcacccacttgaatacaggagctaatagtaacattcgctggGTCAGACACGCAACAGGGGATAGGCAAGGCACACAGGGGATAGG
>N_chr8-123346080_+ (73 bp) 1
tatTtTaaggttaaaatgaagtaacactgaacaaaatgaggttaaggacctgctgtataagcaaagtAttccaGTCAGACACGCAACAGGGGATAGGCAAGGCACACAGGGGATAGG
>N_chr5-97189413_- (93 bp) 1
gcaagagaatacacaaatagatcaatgaaactgcttacagggcctcaaaatagactcacacaaatacagtcaaccaatctttgaaaaaggagcGTCAGACACGCAACAGGGGATAGGCAAGGCACACAGGGGATAGG
>N_chr3-154270271_- (33 bp) 0
ataccTtttaagatactcaaacaatgactgggcGTCAGACACGCAACAGGGGATAGGCAAGGCACACAGGGGATAGG
>N_chr17-63983022_- (50 bp) 2
CtgacatatgaagatttaattcacccatttaactacaatgtagaaacaagGTCAGACACGCAACAGGGGATAGGCAAGGCACACAGGGGATAGG
>N_chr1-10683276_+ (67 bp) 0
ggttcacaccgcagctccatcttctacaggctctgctccctgaacccaggcactgaccctctaccttGTCAGACACGCAACAGGGGATAGGCAAGGCACACAGGGGATAGG
>N_chr22-30283144_- (36 bp) 0
aaaaaacaaaacacaaaaataaaaccaaatacaaacGTCAGACACGCAACAGGGGATAGGCAAGGCACACAGGGGATAGG
>N_chr1-156251338_- (61 bp) 0
taagcctgctggaaaaatcctaagaagcattcaaagaggaattagtggtagcattaaacacGTCAGACACGCAACAGGGGATAGGCAAGGCACACAGGGGATAGG
>N_chr12-52795820_- (80 bp) 1
tgtatcatatgctgaggaaagagagtcatttactatcgccgtttgacatcctcacccAcagtgcggtccttctctttgtcGTCAGACACGCAACAGGGGATAGGCAAGGCACACAGGGGATAGG
>N_chr17-11816007_- (51 bp) 2
gggttgttctctggtgggcaggggcgggggtcacaaggtgctcagtgggggGTCAGACACGCAACAGGGGATAGGCAAGGCACACAGGGGATAGG
>N_chr17-23922410_- (41 bp) 1
cggagatcccaatgaacgcgggcccctggaggccggtggtCGTCAGACACGCAACAGGGGATAGGCAAGGCACACAGGGGATAGG
>N_chr6-148801113_- (33 bp) 1
aggacctaacctttcagcctcacCtagagaaatGTCAGACACGCAACAGGGGATAGGCAAGGCACACAGGGGATAGG
>N_chr16-3601632_- (77 bp) 2
gcTgcagaggaagaccggaagcgaggctgccgcaccaccgcgcgcgcccgctctgcgcctgcgcgcaggcaatTctcGTCAGACACGCAACAGGGGATAGGCAAGGCACACAGGGGATAGG
>N_chr12-28130854_- (50 bp) 0
attctcatattatatttgcttgagAtgtcagaacaaaatactagagagaaGTCAGACACGCAACAGGGGATAGGCAAGGCACACAGGGGATAGG
>N_chr14-96188943_- (111 bp) 2
ccaagatcagtaataaaagagggaacgtcactgccaactgaagcttaaaaggattatgggaaaaacaatgaagaactttatgccaataaattGggcaatttaggtgaaattGTCAGACACGCAACAGGGGATAGGCAAGGCACACAGGGGATAGG
>N_chr9-44147217_- (75 bp) 3
ttggtagcagagaagtgggacattgcaataaagatacctgaaaatgtggaagtgactttggaaccgggtagcaggGTCAGACACGCAACAGGGGATAGGCAAGGCACACAGGGGATAGG
>N_chr16-49607155_+ (47 bp) 0
gggaaaaatgTaatgattggatgggcagggccaggtaaggggttaaaGTCAGACACGCAACAGGGGATAGGCAAGGCACACAGGGGATAGG
>N_chr3-172162999_- (52 bp) 0
tcaattccactgacctttagtaaattccacatcatattaaacacaatccaaaGTCAGACACGCAACAGGGGATAGGCAAGGCACACAGGGGATAGG
>N_chr17-75986150_- (50 bp) 1
attcctggtcagggaaccaagaaatgtagcaggacaagctAcaAaAaaaaGTCAGACACGCAACAGGGGATAGGCAAGGCACACAGGGGATAGG
>N_chr3-84712266_+ (40 bp) 0
ttcattttttgagaaacaaaaatctaaacatgattatgcgGTCAGACACGCAACAGGGGATAGGCAAGGCACACAGGGGATAGG
>N_chr7-39877770_+ (91 bp) 1
tagcataatatttttaaggctcatTcgcattgtaacatgtatcagtactcaacttcctctaattgctgagtaacattccactctgtggataGTCAGACACGCAACAGGGGATAGGCAAGGCACACAGGGGATAGG
>N_chr14-61667226_+ (64 bp) 2
ggtttgttatataggtatacacgtgccatggtgAtttgctgcacccatcaacctgtcatctacaGTCAGACACGCAACAGGGGATAGGCAAGGCACACAGGGGATAGG
>N_chr5-56318786_- (48 bp) 2
gagcggttcagttatactccctgaccgtcagtttcctcatctgtcaagGTCAGACACGCAACAGGGGATAGGCAAGGCACACAGGGGATAGG
>N_chr21-18668833_- (45 bp) 2
gtcatattgcagatatatgtaaaatcttccaatgccatcGcctGtGTCAGACACGCAACAGGGGATAGGCAAGGCACACAGGGGATAGG
>N_chr19-41449414_+ (69 bp) 5
tTgccaccgttgcaccggggtggattcctgagactgggccaagtaggagacctgtgtgaccgtgcAtcaGTCAGACACGCAACAGGGGATAGGCAAGGCACACAGGGGATAGG
>N_chr9-132218223_+ (84 bp) 0
gtgcccaccccaaacatcacctggttcaaggacggggccctgctccccaccagcaccaaggtggtctacactaggggcggtcAAGTCAGACACGCAACAGGGGATAGGCAAGGCACACAGGGGATAGG
>N_chr8-74214965_+ (44 bp) 0
gtcaaatctcacttttctctttctcagtcaaacttcttgaaagaGTCAGACACGCAACAGGGGATAGGCAAGGCACACAGGGGATAGG
>N_chr7-94510149_- (96 bp) 0
taaaaatatggttctaagttaatgaaattgtgtagcaaatggagtacctaaaatctgtcttaaagggacttttttttttaacaaaaatatacttttGTCAGACACGCAACAGGGGATAGGCAAGGCACACAGGGGATAGG
>N_chr20-32496270_+ (71 bp) 0
taattttttgtatttttagtagagatggggcttcaccctggtggccaggctggtcttgaactactgacctcGTCAGACACGCAACAGGGGATAGGCAAGGCACACAGGGGATAGG
>N_chr22-40300042_- (44 bp) 1
agtgggtggggccaggcctagacatgaCatccatctctacctccGTCAGACACGCAACAGGGGATAGGCAAGGCACACAGGGGATAGG
>N_chr6-7586144_+ (60 bp) 0
atgctgattaaacaggatgattatccTataccaatcaacttggataatctgattatccaaGTCAGACACGCAACAGGGGATAGGCAAGGCACACAGGGGATAGG
>N_chr18-28991922_+ (90 bp) 0
ctttttcttttccactggatttggaatgctcacttatctgagggtttgttcttagactaactggaatgattttggagaagcttttgtaaaGTCAGACACGCAACAGGGGATAGGCAAGGCACACAGGGGATAGG
>N_chr20-33211775_+ (52 bp) 0
gcctgcaatcccagcactttgggaggctaaggtgggaggatcacttgagcccGTCAGACACGCAACAGGGGATAGGCAAGGCACACAGGGGATAGG
>N_chr5-57129592_+ (44 bp) 1
tatcacctatctttaatatctcaggtgccattacatgtgttacaGTCAGACACGCAACAGGGGATAGGCAAGGCACACAGGGGATAGG
>N_chr1-171971345_+ (85 bp) 0
gtggtcagctcaggaccatagtttttttccccctaatagtttttggagaacaggtggtAtttgattatatgaataagttcttcatGTCAGACACGCAACAGGGGATAGGCAAGGCACACAGGGGATAGG
>N_chr10-57023939_+ (44 bp) 2
tacaggtagtttCaaccattctttttacaagaaatAtAtAtAtgGTCAGACACGCAACAGGGGATAGGCAAGGCACACAGGGGATAGG
>N_chr3-165632223_+ (37 bp) 0
tcaccaataaaacacaaaaaagatgacttcctaActaGTCAGACACGCAACAGGGGATAGGCAAGGCACACAGGGGATAGG
>N_chr20-41471308_- (67 bp) 1
ccactctgatttgctatctcctttggccaacgtccagagcagagttttctaagctggggatagtaagGTCAGACACGCAACAGGGGATAGGCAAGGCACACAGGGGATAGG
>N_chr6-31776475_+ (46 bp) 0
agaccctatctcttaaaaaaaaaaaagcaaacctttttgttactttGTCAGACACGCAACAGGGGATAGGCAAGGCACACAGGGGATAGG
>N_chr14-92909899_- (66 bp) 0
TtaatatcgtgttgcagttttttgcatctatgttgatgagagatactgggttgtagtttttttcttGTCAGACACGCAACAGGGGATAGGCAAGGCACACAGGGGATAGG
>N_chr1-45894253_- (40 bp) 0
tttgagaggccaaggcaggaggattgcttgaggccaggacGTCAGACACGCAACAGGGGATAGGCAAGGCACACAGGGGATAGG
>N_chr16-75244548_- (88 bp) 2
atgtttaatactaCttggatatgtttaaattgtactattaaaattgattaattaaattttatctacttctttttccttttttagtatccttGTCAGACACGCAACAGGGGATAGGCAAGGCACACAGGGGATAGG
>N_chr9-32751447_+ (73 bp) 0
TactcagccttaagcacaccttcaaatccttatgcaaaggactcagggaattcaggtgagttcccctgagccaGTCAGACACGCAACAGGGGATAGGCAAGGCACACAGGGGATAGG
>N_chr19-19657458_- (70 bp) 0
ggtagcttatagttcagtagtgtttttcatAtgttttaaaaatctattcagccactctatatattttAatGTCAGACACGCAACAGGGGATAGGCAAGGCACACAGGGGATAGG
>N_chr15-34312052_- (74 bp) 1
cttccctcCtagggcttccctaagtattcctcttcagagatagtgtgtgtctggcagtttgctcagcCgtaaacGTCAGACACGCAACAGGGGATAGGCAAGGCACACAGGGGATAGG
>N_chr12-79887811_+ (66 bp) 1
aatttctgagccagatactttccctttatatcagttctatctttCctggatcTTttttttgaactatGTCAGACACGCAACAGGGGATAGGCAAGGCACACAGGGGATAGG
>N_chr14-101329866_- (65 bp) 1
tttagcttcccttcccactgagagTcactttcattggcaataaaatcccctgcatttaccatcttGTCAGACACGCAACAGGGGATAGGCAAGGCACACAGGGGATAGG
>N_chr2-219433357_- (33 bp) 1
attcttttcctcggatatgtgtcttcccTaaagGTCAGACACGCAACAGGGGATAGGCAAGGCACACAGGGGATAGG
>N_chr13-25107885_+ (41 bp) 0
tcccctatcagaaatggaactgctataattatactgagcctGTCAGACACGCAACAGGGGATAGGCAAGGCACACAGGGGATAGG
>N_chr1-212897085_- (44 bp) 1
ctggacTtagcaaaggagaccctcgggaatcttgtttagattAcGTCAGACACGCAACAGGGGATAGGCAAGGCACACAGGGGATAGG
>N_chr2-182312096_+ (194 bp) 0
ttattaatcctcttttatttataaattacccagtctcaggtatttTttgatagtaaaacaaggatggactaacacagttaataacaatgtatatttTaaaatcgctagaatgatagatttttaatgttctcaccacaaaaaaatgatgtcagatgatggctatgttaattagcttgactgaatctttctatgctGTCAGACACGCAACAGGGGATAGGCAAGGCACACAGGGGATAGG
>N_chr16-55129334_+ (53 bp) 0
ctgggcaacatgggaaaaccccatctctacaaaaaacaaaagtatatttacttGTCAGACACGCAACAGGGGATAGGCAAGGCACACAGGGGATAGG
>N_chr18-3502491_- (57 bp) 2
tatgtgattcactaaTccaggcctgtactctctattAtgggtcttcttaaatatctAGTCAGACACGCAACAGGGGATAGGCAAGGCACACAGGGGATAGG
>N_chr14-98433628_+ (48 bp) 0
tcctggcagaaaccatagagatacaagctgttcttattcccacttgacGTCAGACACGCAACAGGGGATAGGCAAGGCACACAGGGGATAGG
>N_chr6-17415400_+ (35 bp) 0
ctaaggtctatctaagctgtatttactcattggAaGTCAGACACGCAACAGGGGATAGGCAAGGCACACAGGGGATAGG
>N_chr9-114573605_+ (102 bp) 0
tgtcagtatgtctgccagccttggaaggatgcagcattgctgtgtcagaagggtccttctcccagccttcaagagtatagtctccccgggtggctatttgacGTCAGACACGCAACAGGGGATAGGCAAGGCACACAGGGGATAGG
>N_chr9-109358767_- (49 bp) 0
atacctactattcattaagtgaaaatgtatcatcataaaggtcttcatcGTCAGACACGCAACAGGGGATAGGCAAGGCACACAGGGGATAGG
>N_chr10-127330262_+ (40 bp) 0
attgtccctgtttgcagatgacatgattttatatttagaaGTCAGACACGCAACAGGGGATAGGCAAGGCACACAGGGGATAGG
>N_chr12-3953665_+ (64 bp) 1
TagaggaagctgggagcctcttcttctctcgttcaagatctctatctacaaattgcagtctgaaGTCAGACACGCAACAGGGGATAGGCAAGGCACACAGGGGATAGG
>N_chr12-85523315_- (60 bp) 1
taTtattagcactactattattactattctgaacaggctgccgagttgatctacatatAcGTCAGACACGCAACAGGGGATAGGCAAGGCACACAGGGGATAGG
>N_chr1-241825216_+ (51 bp) 1
tacctgtctattgcatttGtaataccatgaatgaaGcttgtaggactggaaGTCAGACACGCAACAGGGGATAGGCAAGGCACACAGGGGATAGG
>N_chr10-127910301_- (60 bp) 1
cagcccaacacactgaggttggCaagaggaggaggcgccaacagagagcagccgccccAaGTCAGACACGCAACAGGGGATAGGCAAGGCACACAGGGGATAGG
>N_chr8-7591771_- (56 bp) 3
gtgcagcagatcCgggctctagacagcGacatgcaaaccctggtctatgagaactaGTCAGACACGCAACAGGGGATAGGCAAGGCACACAGGGGATAGG
>N_chr5-38744059_- (41 bp) 2
tTgttttcttctatttttccccacccccacaactcctttccGTCAGACACGCAACAGGGGATAGGCAAGGCACACAGGGGATAGG
>N_chr7-154242231_- (67 bp) 0
gaaatgtatgtgctTtggaagccattttgaagagagatattcTttaggaaataccatctggtcatatGTCAGACACGCAACAGGGGATAGGCAAGGCACACAGGGGATAGG
>N_chr9-80888114_- (97 bp) 0
cacagtttcttaaaaacttcaaactatactacaaggctacagtaaccaaaacGgcatggtactggtaccaaaacagagatatagatcaatggaacagGTCAGACACGCAACAGGGGATAGGCAAGGCACACAGGGGATAGG
>N_chr11-119640280_+ (42 bp) 0
aaagagggtgagaccctgtcaatgaatgaatgaatgatgcagGTCAGACACGCAACAGGGGATAGGCAAGGCACACAGGGGATAGG
>N_chr2-100133644_+ (39 bp) 2
gcagctgtaagctctgtaggtgacctaaggactcaggcgGTCAGACACGCAACAGGGGATAGGCAAGGCACACAGGGGATAGG
>N_chr2-159073372_- (74 bp) 1
aggtatcatgataaataagacatttaatctaaTgtttagcaaagatggagcaagctggcactttgatggagtagGTCAGACACGCAACAGGGGATAGGCAAGGCACACAGGGGATAGG
>N_chr10-34871266_+ (73 bp) 2
cccccaggggacactggcagtgtgtgGgacatatttggttgtcacaactggggtcaatattattgacTtctaaGTCAGACACGCAACAGGGGATAGGCAAGGCACACAGGGGATAGG
>N_chr7-122837719_- (38 bp) 0
tgggaagggaggataggcaggggatttcacaAttaAtcGTCAGACACGCAACAGGGGATAGGCAAGGCACACAGGGGATAGG
>N_chr16-26312531_+ (62 bp) 2
atgtacccagaaaataaattaaaacttaaaaataaataaatAaaatgaaaaaTcagaaaatgGTCAGACACGCAACAGGGGATAGGCAAGGCACACAGGGGATAGG
>N_chr14-68990769_- (76 bp) 0
attgcttaaacccgggaggtggagcttgcaatgagcTgaatcgtgccagtgcactccagcctcggcaacagagtgaGTCAGACACGCAACAGGGGATAGGCAAGGCACACAGGGGATAGG
>N_chr22-45084254_- (60 bp) 1
gcagtgtgtggcgtggcggctgcacctcgActgccttccatccttggctctcaccacagAGTCAGACACGCAACAGGGGATAGGCAAGGCACACAGGGGATAGG
>N_chr3-10070272_- (92 bp) 0
tactTcatttccactactacacactaggaaatctatcatttgcttgtttttttttttctagcaaatttcaagaggtGtaaaattaatacaaaGTCAGACACGCAACAGGGGATAGGCAAGGCACACAGGGGATAGG
>N_chr10-23164524_- (50 bp) 0
cttgcagtgagctgagatcacaccactcactccagcctgggctacagagcGTCAGACACGCAACAGGGGATAGGCAAGGCACACAGGGGATAGG
>N_chr9-115942597_+ (47 bp) 0
gccttatggaccaggagagagaagctcaaagGtgtcaagcaatctgtGTCAGACACGCAACAGGGGATAGGCAAGGCACACAGGGGATAGG
>N_chr12-100682352_- (46 bp) 1
ttggagaccacagcaagatttagaTtggaaactcacacccaaaaaaGTCAGACACGCAACAGGGGATAGGCAAGGCACACAGGGGATAGG
>N_chr12-97060862_+ (69 bp) 0
accctgagtgaggttagcattgtataatgaaaaccaggagagagtggcgtgctgacagccagagcaagaGTCAGACACGCAACAGGGGATAGGCAAGGCACACAGGGGATAGG
>N_chr11-116610732_+ (94 bp) 1
tgaactaaattagctatatagtcatcccacagtatatgctggagattggttccaggacccctactgaggataccaaaatctataaatgctcaagGTCAGACACGCAACAGGGGATAGGCAAGGCACACAGGGGATAGG
>N_chr10-57104613_- (61 bp) 0
tagatactactcctactgaaaaaacttcagaaaattgaagagggaggctcccccctAactcGTCAGACACGCAACAGGGGATAGGCAAGGCACACAGGGGATAGG
>N_chr14-89114999_+ (47 bp) 1
agtggcactatcacagctcactgcagcctcaacctgctgggcctaagGTCAGACACGCAACAGGGGATAGGCAAGGCACACAGGGGATAGG
>N_chr7-92140627_- (82 bp) 1
tGttatatcacaaccatccctccattagatatcaaccagtattacttaaacaaaacttgacccatgtgtgaattcaaagcaaGTCAGACACGCAACAGGGGATAGGCAAGGCACACAGGGGATAGG
>N_chr14-55755491_+ (87 bp) 2
tgagcatgaccagatccatttcctgtttttttcacatttctttttctaagaataaacagaaccctaggaagggaaggtagcttcaaaGTCAGACACGCAACAGGGGATAGGCAAGGCACACAGGGGATAGG
>N_chr1-215125606_- (57 bp) 1
taaaatgatctcagaatatttttaaggaaaatccctggcaagatgaaattaaaatAAGTCAGACACGCAACAGGGGATAGGCAAGGCACACAGGGGATAGG
>N_chr2-173967265_- (64 bp) 3
atcttccCatGgacaacagtcctcacttcccagatgcagagcaagccagagaacctgtagCagaGTCAGACACGCAACAGGGGATAGGCAAGGCACACAGGGGATAGG
>N_chr18-37628568_- (75 bp) 1
ttaaTTtggggTtgctcactttaaaaaatagatctggaaattcatatggggggattatatgtgtatattttccctGTCAGACACGCAACAGGGGATAGGCAAGGCACACAGGGGATAGG
>N_chr3-29130950_+ (51 bp) 2
ttttattttttCctttcctatacagtttattaactttcttgcagggaAAtgGTCAGACACGCAACAGGGGATAGGCAAGGCACACAGGGGATAGG
>N_chr7-130806468_+ (55 bp) 0
ttatcaggtataaagttttaacttagttttgtgttttggaaagcaaatagaaattGTCAGACACGCAACAGGGGATAGGCAAGGCACACAGGGGATAGG
>N_chr1-43632109_- (56 bp) 0
tgtggataagaatatcttcatagggatgtcgttgcaattaaacaggagGggaaggcGTCAGACACGCAACAGGGGATAGGCAAGGCACACAGGGGATAGG
>N_chr18-66130407_+ (37 bp) 0
cagtctggttccacagtgcacagtaTcaaacttacaGTCAGACACGCAACAGGGGATAGGCAAGGCACACAGGGGATAGG
>N_chr6-69158548_- (164 bp) 1
ggaatgcatattatatgcaaagagcattatctctggactatttttaatatagattttgaactatgatatctcatgactatgcttacttatatttatattagccttgcttttcctgtaTcatgcagttttgtaaaaatgtttctcagagttccatttctctttttGTCAGACACGCAACAGGGGATAGGCAAGGCACACAGGGGATAGG
>N_chr12-86218117_- (86 bp) 0
agtggcaggcaagtaattaataagcaaaaactatgttttgaaaggaagagtggaaattctgggggttctttgccataagaaaccaaGTCAGACACGCAACAGGGGATAGGCAAGGCACACAGGGGATAGG
>N_chr6-113125437_- (58 bp) 0
gtgtgatggttaatactgagtgtcaacttgattgcattgaaggatgcagagtattgttGTCAGACACGCAACAGGGGATAGGCAAGGCACACAGGGGATAGG
>N_chr20-56611007_- (79 bp) 1
agcagtttggcagcttcctataaagttaaccatatattgattttatgacctggccatcccacttacaggtactcacgcaGTCAGACACGCAACAGGGGATAGGCAAGGCACACAGGGGATAGG
>N_chr5-17670620_- (49 bp) 5
tccaaCtgtacattatgagGtagactttaagaacagtaatgaagctccaGTCAGACACGCAACAGGGGATAGGCAAGGCACACAGGGGATAGG
>N_chr6-169333012_- (45 bp) 1
tctgtcctcccttcgctgaattcctcttggtatgctaacaactccGTCAGACACGCAACAGGGGATAGGCAAGGCACACAGGGGATAGG
>N_chr2-103613791_+ (62 bp) 0
tgaaaatatttctccacaaaataaatgtcccaataatttgaaggatatctgggtatgtcttaGTCAGACACGCAACAGGGGATAGGCAAGGCACACAGGGGATAGG
>N_chr1-4168925_- (71 bp) 3
gTttagcgtacagttggtgggtcaccaggagctcggtgaacggtggaagcaggagagggggagatggattaGTCAGACACGCAACAGGGGATAGGCAAGGCACACAGGGGATAGG
>N_chr19-53944333_+ (46 bp) 3
tgggctacagagcaagactccgtctcaaaacataaataaataaataGTCAGACACGCAACAGGGGATAGGCAAGGCACACAGGGGATAGG
>N_chr7-95939564_+ (62 bp) 0
ctagtgttgtcagtggagtattgaagtaccctactattattgtgttgctctctatctcatttGTCAGACACGCAACAGGGGATAGGCAAGGCACACAGGGGATAGG
>N_chr21-27656368_- (47 bp) 0
gggTaatgggaggaaaatcaagatcacGttaacaagagcatgaaagCGTCAGACACGCAACAGGGGATAGGCAAGGCACACAGGGGATAGG
>N_chr13-112356225_- (48 bp) 0
tttggtattacttctatctgggcctgggcttttctttgtaggaaaattGTCAGACACGCAACAGGGGATAGGCAAGGCACACAGGGGATAGG
>N_chr10-100467820_- (26 bp) 0
tagtgcttttcttgtgtgtgtcctaaGTCAGACACGCAACAGGGGATAGGCAAGGCACACAGGGGATAGG
>N_chr2-73824699_- (37 bp) 0
gacttctttttattActgagttgcagtcattgtatAAGTCAGACACGCAACAGGGGATAGGCAAGGCACACAGGGGATAGG
>N_chr12-25162597_+ (100 bp) 3
gggattacaggtgtgtgccaccacgccccgctcgttttctatttttagtagagatgagatttcaccatgttggccaggctaatgtcaaactcctgacctcGTCAGACACGCAACAGGGGATAGGCAAGGCACACAGGGGATAGG
>N_chr7-15656209_+ (78 bp) 0
aggtggatctcaggagagttctcaccagtccagctcttctaattAcctacCgggaaattccacttggatgtttggccaGTCAGACACGCAACAGGGGATAGGCAAGGCACACAGGGGATAGG
>N_chr5-19956462_- (44 bp) 1
tcaggaggatgaggcaggagaatTgtttgaGaccaggaggcagaGTCAGACACGCAACAGGGGATAGGCAAGGCACACAGGGGATAGG
>N_chr3-103307567_- (43 bp) 0
tgggctcaagCgatcctccagcctcagcctcccaagtaactggGTCAGACACGCAACAGGGGATAGGCAAGGCACACAGGGGATAGG
>N_chr10-18444826_+ (88 bp) 3
gcagaagtgctggcactctagCtactgttattgctgtgaagtaatcagctatccttcatctctgacccaagaatatcaagtcttcttcGTCAGACACGCAACAGGGGATAGGCAAGGCACACAGGGGATAGG
>N_chr7-47890334_- (71 bp) 0
ttatctgctcagcgagcctcctccttcaggtctggctccatttctctctgggaagtcttcctcaggcttgtGTCAGACACGCAACAGGGGATAGGCAAGGCACACAGGGGATAGG
>N_chr3-77459348_+ (67 bp) 1
aaaaccggacccattattggagaagggatgagtaaagtgcatatatggaccccaactattaaaggctGTCAGACACGCAACAGGGGATAGGCAAGGCACACAGGGGATAGG
>N_chr4-163738654_- (37 bp) 0
aagttttgttctactgtctgttcacagaatAgttgaaGTCAGACACGCAACAGGGGATAGGCAAGGCACACAGGGGATAGG
>N_chr9-89543964_- (49 bp) 2
gttggtgCtttggattttggccatcacggtatgtgtgtagtgttatctcGTCAGACACGCAACAGGGGATAGGCAAGGCACACAGGGGATAGG
>N_chr15-86321358_+ (56 bp) 1
TctctaattctttctcaatacgatgaaaaagcactttactgtatgagcctaagctaGTCAGACACGCAACAGGGGATAGGCAAGGCACACAGGGGATAGG
>N_chr5-8077356_- (59 bp) 1
ttagaatttctaagaaaacacctgtgttcagacactacataaaatacGtcatttctctAGTCAGACACGCAACAGGGGATAGGCAAGGCACACAGGGGATAGG
>N_chr17-56921979_+ (55 bp) 2
TagTTagcatccagttgctcaagtcagaagcctgggcttcagcgccaactccctcGTCAGACACGCAACAGGGGATAGGCAAGGCACACAGGGGATAGG
>N_chr2-133951845_+ (72 bp) 1
cctgctggatgaagggatgatgcacatcctgggcaggatggtgcaggtcagcatgagattttatcaggctacGTCAGACACGCAACAGGGGATAGGCAAGGCACACAGGGGATAGG
>N_chr16-64963326_+ (78 bp) 2
gcccttcccttcccttcctcttctcttgtatccctagcctctctttttgacactgtaactcagcacagagctgagccCGTCAGACACGCAACAGGGGATAGGCAAGGCACACAGGGGATAGG
>N_chr1-18801334_- (44 bp) 0
taaagTagtcaccttaccgtgttgtccacttgtgtatttcacaaGTCAGACACGCAACAGGGGATAGGCAAGGCACACAGGGGATAGG
>N_chr16-56226877_+ (64 bp) 0
TTagtgtctcttcatggagatcctgcagcaggtggtggcatgccccagggtcccgtctctgtctGTCAGACACGCAACAGGGGATAGGCAAGGCACACAGGGGATAGG
>N_chr3-174068350_- (45 bp) 0
cagttcttaaaggcggcgtAtccggagtttgttccttctgatAttGTCAGACACGCAACAGGGGATAGGCAAGGCACACAGGGGATAGG
>N_chr1-238028341_- (44 bp) 1
agagggatcaacaaaaaagggtttgccatcaaggagcttatattGTCAGACACGCAACAGGGGATAGGCAAGGCACACAGGGGATAGG
>N_chr11-132045197_- (50 bp) 0
tcaggataatctattgaatggaattaaaatggtgtgtgcttgggaaacatGTCAGACACGCAACAGGGGATAGGCAAGGCACACAGGGGATAGG
>N_chr1-117706014_- (53 bp) 0
gtataagtgatcagggactagaagAaacctactctttcaggtaggcaacaaAcGTCAGACACGCAACAGGGGATAGGCAAGGCACACAGGGGATAGG
>N_chr2-238580136_+ (83 bp) 0
tttctttttttttttttttttgagagtttccttcttgtttcccaggctggagtacaatggcatgatctcagctcaccacaaccGTCAGACACGCAACAGGGGATAGGCAAGGCACACAGGGGATAGG
>N_chr1-193650470_+ (50 bp) 0
gaccaaagtgctagcaaggaagtaggtgaacttgtagtcagattctggatGTCAGACACGCAACAGGGGATAGGCAAGGCACACAGGGGATAGG
>N_chr7-107122179_- (56 bp) 0
ctcctgttatttatctggtagcagagtagtgaagggaaattatgcaaCcggtatgcGTCAGACACGCAACAGGGGATAGGCAAGGCACACAGGGGATAGG
>N_chr21-25937884_- (75 bp) 0
tcactgtgctcaggctgaagtttttgtttttgacttcattctttctaatataatttctttcatagtcttgaaatgGTCAGACACGCAACAGGGGATAGGCAAGGCACACAGGGGATAGG
>N_chr22-36464959_- (41 bp) 0
aaaTcggaaggatctcttcccacagagaccactggggccaaGTCAGACACGCAACAGGGGATAGGCAAGGCACACAGGGGATAGG
>N_chr1-11248546_+ (81 bp) 0
ctccacccttgccccttgactatgtattttctcagtttcttatgcatccctagattttctgtctgcaaaaacaagcaaataGTCAGACACGCAACAGGGGATAGGCAAGGCACACAGGGGATAGG
>N_chr11-25648844_- (69 bp) 0
attcacaatagccaaaagatgaaagcaacctgtatctatccattgatagataaacaaaatgtgaagtatGTCAGACACGCAACAGGGGATAGGCAAGGCACACAGGGGATAGG
>N_chr6-140296645_+ (64 bp) 0
gcctacattctccactttttgctcccctaCgaagaaggtattcaaacttcaaccattaggctctGTCAGACACGCAACAGGGGATAGGCAAGGCACACAGGGGATAGG
>N_chr6-165817170_+ (61 bp) 0
aggagcaatgtgtgaacaggtttaatatcaagaccgcatagagtcacctagctatgacattGTCAGACACGCAACAGGGGATAGGCAAGGCACACAGGGGATAGG
>N_chr20-8091904_- (77 bp) 0
agaaaataacccctgagagagctgcccccagtcactgattattaggaactggtgggtataccactgctccctctcctGTCAGACACGCAACAGGGGATAGGCAAGGCACACAGGGGATAGG
>N_chr18-47861446_+ (67 bp) 1
GTatgttaatcaccagaaagacatgggatgagatgctcaactttatgtgaatcaaagtttgaaagtGGTCAGACACGCAACAGGGGATAGGCAAGGCACACAGGGGATAGG
>N_chr3-84604744_+ (37 bp) 0
caaataaaagcacaggacccaaaagcttcattgctgaGTCAGACACGCAACAGGGGATAGGCAAGGCACACAGGGGATAGG
>N_chr12-64317668_+ (38 bp) 2
tTagccatgcctTgcagcaacataataaaaaaatgttaGTCAGACACGCAACAGGGGATAGGCAAGGCACACAGGGGATAGG
>N_chr15-28941052_- (56 bp) 0
aaaattTttcacaatataatcttatctttttggtgtttgcatcaactgtaatgataGTCAGACACGCAACAGGGGATAGGCAAGGCACACAGGGGATAGG
>N_chr6-31123712_- (50 bp) 0
ttacgaaaaggtctgggggctcttaaaactgaagaggagataatggatacGTCAGACACGCAACAGGGGATAGGCAAGGCACACAGGGGATAGG
>N_chr6-96848358_- (43 bp) 3
ttgccgttacttcattccttattatggctgagtagtattccatGTCAGACACGCAACAGGGGATAGGCAAGGCACACAGGGGATAGG
>N_chr13-55813368_- (66 bp) 0
cttgggtctgcatttctccttcctgTtgccttgcaaagaaggcaTcttgcttctcctttacctttgGTCAGACACGCAACAGGGGATAGGCAAGGCACACAGGGGATAGG
>N_chr17-69350089_+ (72 bp) 1
tcagccctgtggtccaaagcaaatggatcacctctccacctagtgagctccctgtctactgaggtattcaaAGTCAGACACGCAACAGGGGATAGGCAAGGCACACAGGGGATAGG
>N_chr5-167326674_+ (58 bp) 0
gcttattaatctcaataactgagctgctcaataggcaagctcaccaatgagagaccaAGTCAGACACGCAACAGGGGATAGGCAAGGCACACAGGGGATAGG
>N_chr4-140105353_+ (59 bp) 0
ttctgaaacttgcttaatattaagtcagaaacatcttctgtgtcaatacatccagcactGTCAGACACGCAACAGGGGATAGGCAAGGCACACAGGGGATAGG
>N_chr4-30942390_- (56 bp) 1
ctcccaaagtgctgggattacacgcgtgagccaccacaccccgccatcagtaagttGTCAGACACGCAACAGGGGATAGGCAAGGCACACAGGGGATAGG
>N_chr10-127536578_+ (70 bp) 0
ttTctgagtaggtgggactacaggcctgagccaccatgcctggctaGttttttaatttttttgttgagatGTCAGACACGCAACAGGGGATAGGCAAGGCACACAGGGGATAGG
>N_chr2-170605155_- (59 bp) 0
caaatcaattcctgttgaaaaggtatggttaactgctcttattaaaatgtttcagccgaGTCAGACACGCAACAGGGGATAGGCAAGGCACACAGGGGATAGG
>N_chr14-49506229_- (49 bp) 1
atggggaaaccctgtctctactaaaaatatgaaaattagccaggcgtggGTCAGACACGCAACAGGGGATAGGCAAGGCACACAGGGGATAGG
>N_chr2-155417585_+ (104 bp) 0
tttctggggctattcctcacgtaaaattgattataGacacggatatctgatcataAtcagatttgcaccattacagagtttaagtgataactgagttcataactGTCAGACACGCAACAGGGGATAGGCAAGGCACACAGGGGATAGG
>N_chr4-63832101_- (52 bp) 0
TattagctagatgtataaagaattactgtctgaggtagagagaacaacataaGTCAGACACGCAACAGGGGATAGGCAAGGCACACAGGGGATAGG
>N_chr1-110164523_- (77 bp) 1
cccCgcagcccagcacagttacaggccacagaatgcccacagagcaccagcctactattggtggccctagtatgagtGTCAGACACGCAACAGGGGATAGGCAAGGCACACAGGGGATAGG
>N_chr9-139091885_+ (56 bp) 0
gccggagccacgagccgcgctgctggcggagctggcgctgctggaAcccgaggcgcGTCAGACACGCAACAGGGGATAGGCAAGGCACACAGGGGATAGG
>N_chr16-52671880_- (57 bp) 0
ttgattgaagtcctgactgtacaactgaacgtgggaaaatttataaaactttgctaaAGTCAGACACGCAACAGGGGATAGGCAAGGCACACAGGGGATAGG
>N_chr2-138106384_- (50 bp) 0
agattggcagctatatccctattagataaactacataacatgcaacattaGTCAGACACGCAACAGGGGATAGGCAAGGCACACAGGGGATAGG
>N_chr16-31127585_- (97 bp) 1
TtaatttttgtgttttagtagagatggggtttcgccatattgcacaggttgatctcaaaatcccaagctcaggcaatccacccacctcggcctcccaGTCAGACACGCAACAGGGGATAGGCAAGGCACACAGGGGATAGG
>N_chr7-137740288_- (68 bp) 1
gcacacataatttcagttataatctagcttttcacacatttctaaggattcagaattGgactgggcgcGTCAGACACGCAACAGGGGATAGGCAAGGCACACAGGGGATAGG
>N_chr7-3288778_+ (68 bp) 0
cagggaagtggcgaataaTcttctTtgaggcaaaccctggaaatgcagccagggaaaaataacttggaGTCAGACACGCAACAGGGGATAGGCAAGGCACACAGGGGATAGG
>N_chr6-66138781_- (55 bp) 0
ataTaaagctcctttgattctcttcttttgcaactggctcagaagtgtatatataGTCAGACACGCAACAGGGGATAGGCAAGGCACACAGGGGATAGG
>N_chr7-57727783_+ (64 bp) 8
tgttgggattacaggcaggagccgccacacccagaatagaaaacaTttttcaatagcaaacagtGTCAGACACGCAACAGGGGATAGGCAAGGCACACAGGGGATAGG
>N_chr6-26493514_- (64 bp) 0
gtgatgcacctgccaccacgaggcgtaggatggcctcatcgtaggacctgccttcttggaagtaGTCAGACACGCAACAGGGGATAGGCAAGGCACACAGGGGATAGG
>N_chr10-86356521_- (33 bp) 1
ttcccagggccttctgcagactcaAAcctAcctGTCAGACACGCAACAGGGGATAGGCAAGGCACACAGGGGATAGG
>N_chr21-14119835_+ (53 bp) 1
TTgtgttccttggtctccgCctccgccgcgcccgcctggtgaactggagcacaGTCAGACACGCAACAGGGGATAGGCAAGGCACACAGGGGATAGG
>N_chr6-49435804_- (48 bp) 1
gcgatatcaccattgaaatctccttgtggaattttgagatcagcaactGTCAGACACGCAACAGGGGATAGGCAAGGCACACAGGGGATAGG
>N_chr5-143166881_+ (63 bp) 1
agtatctttgttaactcgggtggaaaaaatttattaaacagaacatcaaaagcacaaccatacGTCAGACACGCAACAGGGGATAGGCAAGGCACACAGGGGATAGG
>N_chr11-9861435_- (112 bp) 0
ttttgggggacagagctggaggaggcacctgcagtcctctgctatgtcctgggtataaatttattttaatcaatttaaaataaaaaaatacagtggttgtttttaagccactGTCAGACACGCAACAGGGGATAGGCAAGGCACACAGGGGATAGG
>N_chr14-101880575_+ (37 bp) 0
gTTTtggtaaatatacGtttattttctatctataggaGTCAGACACGCAACAGGGGATAGGCAAGGCACACAGGGGATAGG
>N_chr2-239755986_+ (38 bp) 0
ccacgcacgcctcctgcactgcagcgtcaccagcacagGTCAGACACGCAACAGGGGATAGGCAAGGCACACAGGGGATAGG
>N_chr14-40875542_+ (76 bp) 5
cttgatggggatggcattgaatctataaattaccttgggcagtatggccattttcacgatgttgattattcctatcGTCAGACACGCAACAGGGGATAGGCAAGGCACACAGGGGATAGG
>N_chr6-100667940_- (49 bp) 0
ataatattggcaacagctaccatcattctggctttttaactgatttttgGTCAGACACGCAACAGGGGATAGGCAAGGCACACAGGGGATAGG
>N_chr4-28599058_+ (76 bp) 1
ttatctgaatataccacagttttatttatccattcacctgctaaaagataccttagttgcttccaagtttatttatGTCAGACACGCAACAGGGGATAGGCAAGGCACACAGGGGATAGG
>N_chr13-39884627_- (41 bp) 2
gatatggacatgtgaataccGactcatgtttaattAtattAGTCAGACACGCAACAGGGGATAGGCAAGGCACACAGGGGATAGG
>N_chr16-58937311_+ (68 bp) 2
atggTTtgggtagaatctcatgccaataatttgaaccagtctctgtcGgtagggagtgagttattaaaGTCAGACACGCAACAGGGGATAGGCAAGGCACACAGGGGATAGG
>N_chr21-24731114_+ (48 bp) 0
TaatggttcatgcctgtaactccagcactttgggaggccgatgTtggaGTCAGACACGCAACAGGGGATAGGCAAGGCACACAGGGGATAGG
>N_chr10-52131573_+ (60 bp) 0
gagtatgtgtgtattGgggcatctgtacataagtgtatgtgtataggtgtgttgtgtgcaGTCAGACACGCAACAGGGGATAGGCAAGGCACACAGGGGATAGG
>N_chr7-31544854_- (45 bp) 2
aggtaatgggatataacaacatcatattcctcctgatatgacacaGTCAGACACGCAACAGGGGATAGGCAAGGCACACAGGGGATAGG
>N_chr14-19952681_+ (59 bp) 2
gtctacggtaatttgttatagcaatctgaactaaaacatttcctttttataacaaatatGTCAGACACGCAACAGGGGATAGGCAAGGCACACAGGGGATAGG
>N_chr13-23028301_+ (57 bp) 0
atcctagcagtttgggaagctgaggtgggtggatcacctgaggtcagAagttcgaAaGTCAGACACGCAACAGGGGATAGGCAAGGCACACAGGGGATAGG
>N_chr4-74929077_- (94 bp) 0
atcaagtcattgtcttaatcaacaaatgtggttcgtcacagacaatacattgtcagcaaggttcatgaggaagtcttaaaacatttctCgagtcGTCAGACACGCAACAGGGGATAGGCAAGGCACACAGGGGATAGG
>N_chr6-97610410_- (78 bp) 2
taagTtctgctgtgagaagagtcagagaaataagtggtagctcaagaggaatatagaaataagaaagggtttttttttGTCAGACACGCAACAGGGGATAGGCAAGGCACACAGGGGATAGG
>N_chr4-132448689_- (54 bp) 1
tTtcgtgatagagttgtgacaagttctggtcgtttacaagtgtgtagcatttcaGTCAGACACGCAACAGGGGATAGGCAAGGCACACAGGGGATAGG
>N_chr18-439307_- (92 bp) 0
gtgtaaactatattttagagcgactagtttagagtgtaaacaacagtaagtggagcagatttcctctcaacttagcctcaaagataaccCctGTCAGACACGCAACAGGGGATAGGCAAGGCACACAGGGGATAGG
>N_chr8-101331701_+ (50 bp) 1
ctctggaggctaaggcaggagaactgcttgaacccaggaggcggaagttgGTCAGACACGCAACAGGGGATAGGCAAGGCACACAGGGGATAGG
>N_chr7-100774698_- (45 bp) 1
cagccctttgggagactgaggtgggaggatcacttgaggccaggaGTCAGACACGCAACAGGGGATAGGCAAGGCACACAGGGGATAGG
>N_chr2-237966107_+ (118 bp) 1
tttagttacattatgttcagcctgcgttcacactgcagactctgtggtcatctccagactttaaggtctgtatggacaacctttgtgagcaccaccctctctggtttctgcagtggctGTCAGACACGCAACAGGGGATAGGCAAGGCACACAGGGGATAGG
>N_chr10-38468358_+ (190 bp) 1
AggTatgatctcagctcactgcaacctccgcctcctgggttcaagtgattctcctgcctcagcctcctgagtagctgggactacaggaacgtgccaccatgcccagctaatttttgtatttttagtagagacgatgtttcaccatgttggccaggatggtctggatctcttgacctcatgatctgcccacGTCAGACACGCAACAGGGGATAGGCAAGGCACACAGGGGATAGG
>N_chr3-127560262_+ (62 bp) 1
TtagttcacagaagttggaatgaccactctggcattacagcagccctggctaAcctAAAcaAGTCAGACACGCAACAGGGGATAGGCAAGGCACACAGGGGATAGG
>N_chr16-48508313_+ (51 bp) 0
TgcctgtcatattttatctAatgtttaaagttgattttcctttggatgacaGTCAGACACGCAACAGGGGATAGGCAAGGCACACAGGGGATAGG
>N_chr8-67203208_- (67 bp) 0
agagtgttacctggtggactcctCcttgtagatgtcaatgatattttccaccagcaggttcctctgaGTCAGACACGCAACAGGGGATAGGCAAGGCACACAGGGGATAGG
>N_chr9-37197116_+ (67 bp) 1
CgtctctaaatgaatgaatgaatacagttgtgtcttcttattgtttagagttgaagtatatgtagtcGTCAGACACGCAACAGGGGATAGGCAAGGCACACAGGGGATAGG
>N_chr1-207539907_+ (70 bp) 0
gagtcttccactagggataagtttagtgaggctagacattttgtccattttgttaattcaagtacccctaGTCAGACACGCAACAGGGGATAGGCAAGGCACACAGGGGATAGG
>N_chr4-123017585_- (62 bp) 0
gaagttgttGggggcaactcagagaagggagcatttaaacaggaccaaaaacaactttatagaGTCAGACACGCAACAGGGGATAGGCAAGGCACACAGGGGATAGG
>N_chr3-195363089_- (79 bp) 0
tgaaaaaatgtgaaatccacaacacttctggtcccaagcatttaggataaaagatactcaagctgcacattttaagGAtGTCAGACACGCAACAGGGGATAGGCAAGGCACACAGGGGATAGG
>N_chr7-63147286_- (55 bp) 0
attactaaaaattaaaattctggctaagatataataactaaaactattgttaaggGTCAGACACGCAACAGGGGATAGGCAAGGCACACAGGGGATAGG
>N_chr9-38049477_- (47 bp) 1
taacttcctgagagtttgagctttcctaactccTgaggcaggaagaaGTCAGACACGCAACAGGGGATAGGCAAGGCACACAGGGGATAGG
>N_chr1-200382695_- (42 bp) 0
TTctctggggcctctttgtagcaagagagaaagactgcagacGTCAGACACGCAACAGGGGATAGGCAAGGCACACAGGGGATAGG
>N_chr1-164661700_+ (56 bp) 1
ctgGtggatttggtttgccagtattttattgaggatctttgcatcgatgttcatcaGTCAGACACGCAACAGGGGATAGGCAAGGCACACAGGGGATAGG
>N_chr2-227742316_- (71 bp) 1
ttgacccagccatcccattactgggtatatacccaaagAattataaatcatgctgctataaagacacatAcGTCAGACACGCAACAGGGGATAGGCAAGGCACACAGGGGATAGG
>N_chr3-9010886_- (57 bp) 1
gtatgccagcaatttgctctccttgatatcatacgcttgttcttctctaacaatgggGTCAGACACGCAACAGGGGATAGGCAAGGCACACAGGGGATAGG
>N_chr14-91744592_- (49 bp) 1
ggacctgtctcaagcttcactgaagacagtaggaactaggtgggtcaAtGTCAGACACGCAACAGGGGATAGGCAAGGCACACAGGGGATAGG
>N_chr13-91937363_+ (61 bp) 0
cctcccaaagtgctgggattacaggggccgtgcccagTcagggaattttCgttgtcttagaGTCAGACACGCAACAGGGGATAGGCAAGGCACACAGGGGATAGG
>N_chr17-71343872_+ (45 bp) 0
cGcGtgcaccatgggttgatggtgctgctgcttcaggtggaaccaGTCAGACACGCAACAGGGGATAGGCAAGGCACACAGGGGATAGG
>N_chr7-37783930_+ (95 bp) 4
tgtatgatactagatgtggatttgtcatacatgactttttttgttgaagtagtttcttctttatccagttttttgagagatttttatcatgaaggGTCAGACACGCAACAGGGGATAGGCAAGGCACACAGGGGATAGG
>N_chr5-54152778_- (94 bp) 0
TacaccccttggaacctggctcttaaagctgcagaaggaaaagctctcttctgaacattaaagaacctactcacctgcaaacctctttcaAAAcGTCAGACACGCAACAGGGGATAGGCAAGGCACACAGGGGATAGG
>N_chr12-41693374_+ (131 bp) 2
tttggcgtttttcaatgtttaactttattttatatgactttgatcctctacacttttagctatagccagactggccttgctctttcttaaacatactagtcatggacttacctcagggcctttgcattggcGTCAGACACGCAACAGGGGATAGGCAAGGCACACAGGGGATAGG
>N_chr3-136243118_- (97 bp) 0
ttatactaaaaaagcattcattTtttatctaaaattcaaatctaacttggcatcctatattttagctagcaaccctatcctatttggggtctcaaatGTCAGACACGCAACAGGGGATAGGCAAGGCACACAGGGGATAGG
>N_chr14-90404346_+ (93 bp) 0
tgagttttacaatgtctcctatccaaacttcaaatttcattagagccggctacatttgttttagtgccagatacaggtatcaagtgatgacagGTCAGACACGCAACAGGGGATAGGCAAGGCACACAGGGGATAGG
>N_chr8-32342392_+ (42 bp) 0
tgtgtgctacttgccttttgtctttatttggcttttttttAgGTCAGACACGCAACAGGGGATAGGCAAGGCACACAGGGGATAGG
>N_chr3-192333846_+ (46 bp) 0
tttaagttttctttttttttctgaaaataaAtttactgaaaaaaaaGTCAGACACGCAACAGGGGATAGGCAAGGCACACAGGGGATAGG
>N_chr3-167119511_- (49 bp) 1
gcacccgccaccatgcccagctaatctttgtatttttagtaaagacgctGTCAGACACGCAACAGGGGATAGGCAAGGCACACAGGGGATAGG
>N_chr7-21860041_- (56 bp) 1
agtctgctgggtcaattcaTtgccaataacttcattaggcaacaaagcatacaaaaGTCAGACACGCAACAGGGGATAGGCAAGGCACACAGGGGATAGG
>N_chr11-22278662_+ (77 bp) 3
ctgcctcagcctcccgagtagctgggactacaggcgcccaccaccacgcccggctaattttttgtacttttaAtaAaGTCAGACACGCAACAGGGGATAGGCAAGGCACACAGGGGATAGG
>N_chr7-89185490_- (109 bp) 1
atagccaaatgatgttctggcaaccatatgtcttgttaatgttctatccctctgtctgtccattccccagtatgggttacatagtactaaattaattcataagacttttGTCAGACACGCAACAGGGGATAGGCAAGGCACACAGGGGATAGG
>N_chr6-24575626_- (48 bp) 0
ttatgtaaaacgggaatatgatagtactaaccaTctgaggtcattActGTCAGACACGCAACAGGGGATAGGCAAGGCACACAGGGGATAGG
>N_chr18-57850826_- (90 bp) 0
cccaagatctTacagctagtaaacaatgagacttttaaaaaaaattttaaatgcatagttttcccaaacattttgtcttgtcatcagcatGTCAGACACGCAACAGGGGATAGGCAAGGCACACAGGGGATAGG
>N_chr21-17226147_- (66 bp) 1
ataattggtcaacagagaggtatatgggcctgtccctgtgccacagtgtagagtgtctctgaaccaGTCAGACACGCAACAGGGGATAGGCAAGGCACACAGGGGATAGG
>N_chr20-30625516_+ (109 bp) 1
gggtacgggttttatTacccccttataTagaaggggtcagggatcaaagcaggcaagccatttgcccagaaccacacagctgttgccagagttgggatccaaatAcaAgGTCAGACACGCAACAGGGGATAGGCAAGGCACACAGGGGATAGG
>N_chr4-186088025_- (46 bp) 0
tttcaactcttgaaagactaatggatgtagaagtgaaaaaatagacGTCAGACACGCAACAGGGGATAGGCAAGGCACACAGGGGATAGG
>N_chr5-159108145_+ (88 bp) 2
gtttctcctgttctcgggtctatcagatactacattgcttcccttccctctgcatgcccagacaccaacaTtgtgtgagtcttAAAAaGTCAGACACGCAACAGGGGATAGGCAAGGCACACAGGGGATAGG
>N_chr9-17034651_+ (50 bp) 3
tatatattaactcgtttaatacagcCggatgaggtggccacagttattctGTCAGACACGCAACAGGGGATAGGCAAGGCACACAGGGGATAGG
>N_chr6-19221859_- (67 bp) 3
gcttcattataaccgcaaaccaaaagcctatagcaatttcacaaaatatataaagacaggattcaagGTCAGACACGCAACAGGGGATAGGCAAGGCACACAGGGGATAGG
>N_chr3-7285955_+ (94 bp) 3
CacaagaaagccaaagtggtcactctcttgttctttcctgcctgaaccatcatcagagaaattccacctgaactatgacctcactatctcttacGTCAGACACGCAACAGGGGATAGGCAAGGCACACAGGGGATAGG
>N_chr11-21027753_+ (60 bp) 0
ggtgtatctttagagtctgctgcctcagagtgagatattgCctcaataacttttttttttGTCAGACACGCAACAGGGGATAGGCAAGGCACACAGGGGATAGG
>N_chr11-132391048_- (60 bp) 2
aaagggatgggcacaaggagccttgAatatggaaaagggttcattcttgcttAgtatActGTCAGACACGCAACAGGGGATAGGCAAGGCACACAGGGGATAGG
>N_chr4-86953792_+ (74 bp) 0
tgaaaaaataattttatttgatttttatattttcttccccccactgccagctttattaaggtataattAacaaaGTCAGACACGCAACAGGGGATAGGCAAGGCACACAGGGGATAGG
>N_chr17-7994183_- (50 bp) 0
ctgggggcccaggccacactctgggactaatgtctttatctctttcttccGTCAGACACGCAACAGGGGATAGGCAAGGCACACAGGGGATAGG
>N_chr5-53707147_+ (56 bp) 0
atcctccctttttatatgtgtcgtgtcactaaagatatgcattttagttaaatttAGTCAGACACGCAACAGGGGATAGGCAAGGCACACAGGGGATAGG
>N_chr7-6235512_- (62 bp) 1
tgcttgttcctggagtctgccgcagcaagcacgctttcttcattctgtgtgtctcataggaaGTCAGACACGCAACAGGGGATAGGCAAGGCACACAGGGGATAGG
>N_chr11-119012580_+ (119 bp) 2
TTagggtgtgaagccttccccaatgtctctgggtgatcttgggcaagacttttgttatggtttgaatgtgtccccccaaattcgtgtgttggaaagttGatcttcaatgtaagggtgtgGTCAGACACGCAACAGGGGATAGGCAAGGCACACAGGGGATAGG
>N_chr13-62709110_- (43 bp) 0
caagatttattgtgaagagcaaaagaacaaagcttccacagcaGTCAGACACGCAACAGGGGATAGGCAAGGCACACAGGGGATAGG
>N_chr2-177991279_+ (222 bp) 2
tttcTtTatgaagtgctaagaatgaacccatgtgaccaagtttagctttttactttggggccatctggggataagtttttaaattctagggataattttaaggaaaatgattttcgttgttaagctacataaacatgccaAattcaacctctgtactgaaatgatttccttgtgccttgccttgagatttttgcatttattttAtAtaataccaaattactaGTCAGACACGCAACAGGGGATAGGCAAGGCACACAGGGGATAGG
>N_chr16-76362382_+ (57 bp) 1
aaaaCaaaaatttcaggacacccataaaacatcaaccagagataatcaccatAaagaGTCAGACACGCAACAGGGGATAGGCAAGGCACACAGGGGATAGG
>N_chr6-57233559_- (62 bp) 1
tgctgacttttccttctgctgtagctattttatcaatccctatccctgagtacagtaaattaGTCAGACACGCAACAGGGGATAGGCAAGGCACACAGGGGATAGG
>N_chr9-131899562_+ (70 bp) 0
atttcgttaagggccagattgccttccagtgtggcatataggtttatacgtctaccagtggtgcatacatGTCAGACACGCAACAGGGGATAGGCAAGGCACACAGGGGATAGG
>N_chr18-28289439_+ (50 bp) 1
cttcttaaattctgaaacacacacacacatacacacacacttacttgaacGTCAGACACGCAACAGGGGATAGGCAAGGCACACAGGGGATAGG
>N_chr13-59700541_+ (36 bp) 1
gactcactgcagcctcgacctcctggactcagAtAaGTCAGACACGCAACAGGGGATAGGCAAGGCACACAGGGGATAGG
>N_chr4-86368056_+ (56 bp) 3
ggatgccctcacaatcatgatagaaggcaagaagcacatctcacatggtggcagacGTCAGACACGCAACAGGGGATAGGCAAGGCACACAGGGGATAGG
>N_chr14-59189333_- (77 bp) 2
cttgatattgtcccacaagtctctgtactttCttcgtttttctttaggcttttttctctttcagttcttcagattaAGTCAGACACGCAACAGGGGATAGGCAAGGCACACAGGGGATAGG
>N_chr7-83411696_- (79 bp) 0
acactaaaggcttttacagttcagtgtgtgaaacccacaataaaacattaaacaagtatatatctagcatatctgttttGTCAGACACGCAACAGGGGATAGGCAAGGCACACAGGGGATAGG
>N_chr20-60790861_- (51 bp) 1
ggtttggagatgagggcctgacttgattccttagagaccgtccatttatggGTCAGACACGCAACAGGGGATAGGCAAGGCACACAGGGGATAGG
>N_chr2-208303073_- (38 bp) 0
agaagtggaactccacctcccttttccaactctActCcGTCAGACACGCAACAGGGGATAGGCAAGGCACACAGGGGATAGG
>N_chr16-21471112_- (54 bp) 0
TtgtgtatatttaaggagaatagaagacttgctcTtaatAgtagaattttaaaaGTCAGACACGCAACAGGGGATAGGCAAGGCACACAGGGGATAGG
>N_chr3-81630466_+ (69 bp) 1
tgaattcagccttcaatttactacatgaaagaaaagaaagatacatttttcattgactcctttaaggtgGTCAGACACGCAACAGGGGATAGGCAAGGCACACAGGGGATAGG
>N_chr15-97247929_- (71 bp) 1
aggagtgagtgaaattataccatccagtcagtcagtTcgtgccacaaccgatacacaggctggggaagtcaGTCAGACACGCAACAGGGGATAGGCAAGGCACACAGGGGATAGG
>N_chr3-162674703_+ (51 bp) 0
acattaaatttaacagaatttgagcaaagactgattcatcaatcaggcaAcGTCAGACACGCAACAGGGGATAGGCAAGGCACACAGGGGATAGG
>N_chr6-3879791_+ (84 bp) 0
TagtttgttgatatctacaatataacttgctgggatttgattgggattgtgttgaatctgtagatcaggtctggaaaaactgaaGTCAGACACGCAACAGGGGATAGGCAAGGCACACAGGGGATAGG
>N_chr2-240401477_+ (48 bp) 1
atcattccagaggtatattttccactttcagttataataaaacaatctGTCAGACACGCAACAGGGGATAGGCAAGGCACACAGGGGATAGG
>N_chr9-6420772_- (57 bp) 0
ggaaagcactaggtttggtcaggaAgcagagggaacaggggaaaGttagggTccagaGTCAGACACGCAACAGGGGATAGGCAAGGCACACAGGGGATAGG
>N_chr15-40994168_- (79 bp) 0
cctataattagttaaataattaaataaataatgacaaaataaatgtttttaaatttaaaagactatttgaaattaaatAGTCAGACACGCAACAGGGGATAGGCAAGGCACACAGGGGATAGG
>N_chr16-72760796_- (46 bp) 4
cgtatatttttcctgaaatgcGtttgcattagggataacttatattGTCAGACACGCAACAGGGGATAGGCAAGGCACACAGGGGATAGG
>N_chr1-167422257_+ (65 bp) 2
caatatatttcatacttaagattcatttaaaaacctcaatttcagaacttgttattggtctattcGTCAGACACGCAACAGGGGATAGGCAAGGCACACAGGGGATAGG
>N_chr12-22821365_+ (50 bp) 0
tagcactttaagaaaaatgTcattgcatttttaaatttcgatctcagaatGTCAGACACGCAACAGGGGATAGGCAAGGCACACAGGGGATAGG
>N_chr11-13256188_+ (37 bp) 1
TcggccttaaagggcccgtgaccgctccctgcccccaGTCAGACACGCAACAGGGGATAGGCAAGGCACACAGGGGATAGG
>N_chr2-161572091_- (49 bp) 0
aacctccctgtcacttctattctcaaaaaataaatgatgtaacaggaatGTCAGACACGCAACAGGGGATAGGCAAGGCACACAGGGGATAGG
>N_chr7-119900638_- (55 bp) 1
gagtctgagacacaaaaccggaccgaaatcctctTccataatgatgctttttgttGTCAGACACGCAACAGGGGATAGGCAAGGCACACAGGGGATAGG
>N_chr7-69818939_- (75 bp) 3
gggatcatcagattttcgattaattccaaatgggttgatcagaccaaacacgattcaggCttttgcctactttctGTCAGACACGCAACAGGGGATAGGCAAGGCACACAGGGGATAGG
>N_chr3-41456019_- (43 bp) 1
TtgtcttgattgttgtatactttAtactttattgcatgtcagtGTCAGACACGCAACAGGGGATAGGCAAGGCACACAGGGGATAGG
>N_chr2-58912468_+ (52 bp) 0
agtAcagtgcttctttcagtggcatgaagttaaaaccaagtactgtgagtacGTCAGACACGCAACAGGGGATAGGCAAGGCACACAGGGGATAGG
>N_chr3-153908655_+ (54 bp) 0
ataGtaaatgcagatatggaaggccaagataatttaccattcatgactcttactGTCAGACACGCAACAGGGGATAGGCAAGGCACACAGGGGATAGG
>N_chr3-7813734_- (50 bp) 0
ctgggacttaatggaaataatttggtcacaaacaccttttttaagaCacaGTCAGACACGCAACAGGGGATAGGCAAGGCACACAGGGGATAGG
>N_chr9-87672000_+ (31 bp) 0
aatgagataccatctcaaaccagtcagaatgGTCAGACACGCAACAGGGGATAGGCAAGGCACACAGGGGATAGG
>N_chr16-60710144_+ (46 bp) 0
TTctgtgtccatgtgttctcattgttcaactcccacttatgagtAaGTCAGACACGCAACAGGGGATAGGCAAGGCACACAGGGGATAGG
>N_chr15-84883869_- (52 bp) 2
agcaagaaggatctgtagatttgaggtatCaacaataatttggaataagaggGTCAGACACGCAACAGGGGATAGGCAAGGCACACAGGGGATAGG
>N_chr8-34378722_+ (61 bp) 0
tctctcccaaattatggagccaaatgtggttattgttggggagagggggtcggagtcttttGTCAGACACGCAACAGGGGATAGGCAAGGCACACAGGGGATAGG
>N_chr20-59967485_- (54 bp) 1
aaggctggaatgtacaggacggaccatgccagcgcagggaagggtgtagattcgGTCAGACACGCAACAGGGGATAGGCAAGGCACACAGGGGATAGG
>N_chr4-66361987_- (58 bp) 1
ttggtcagaggcaatgctgcatgaaataccatgacagcagataaggcattccgtgagtGTCAGACACGCAACAGGGGATAGGCAAGGCACACAGGGGATAGG
>N_chr15-40526987_- (65 bp) 2
accctggcctttaagagtcttttatttcactgataccacttctgctcttccggcatttctgccgcGTCAGACACGCAACAGGGGATAGGCAAGGCACACAGGGGATAGG
>N_chr4-10796330_- (60 bp) 2
tctccatactGtggattcttaggggagaaaaagaatGacatgaaaaggaaaAaaAAAtccGTCAGACACGCAACAGGGGATAGGCAAGGCACACAGGGGATAGG
>N_chr16-82814043_- (72 bp) 0
cggaagtgctactatattttcatcgtggagaccatctgcgtggcctggttctccctggagttctgcctgcggGTCAGACACGCAACAGGGGATAGGCAAGGCACACAGGGGATAGG
>N_chr14-49187097_- (60 bp) 0
cagcctgggcagcataatgatgtatatgttattaaatgaaaactcatagattttttttccGTCAGACACGCAACAGGGGATAGGCAAGGCACACAGGGGATAGG
>N_chr11-70602097_- (52 bp) 1
ctggggatttatccagagggaagagtaaagtgaaactgtgatcataaGgatgGTCAGACACGCAACAGGGGATAGGCAAGGCACACAGGGGATAGG
>N_chr6-88122675_+ (57 bp) 1
ctaatgtgcagttttaaacattaagtctgtaatagctaaacctagttttgccattAcGTCAGACACGCAACAGGGGATAGGCAAGGCACACAGGGGATAGG
>N_chr3-78587595_+ (34 bp) 0
cttctagttggtaaaatgtaactggatttctttcGTCAGACACGCAACAGGGGATAGGCAAGGCACACAGGGGATAGG
>N_chr7-53998663_- (48 bp) 0
TgaaatgagagaaggagtttaagaaataatgaagcaacaaggtagaaAGTCAGACACGCAACAGGGGATAGGCAAGGCACACAGGGGATAGG
>N_chr15-53375002_+ (89 bp) 1
ataaagaggaataaagtattgatacatgttacaacgtggatgaacttcaaaaacattacactaagtgaaaAaagtcaaacacagaaggtGTCAGACACGCAACAGGGGATAGGCAAGGCACACAGGGGATAGG
>N_chr9-78943612_- (79 bp) 0
TtTtctggacatcTgcttctcgtctgtaaagcaattggacattgcCaaaaagaaaaaaaaaattgaacattgctgaaTcGTCAGACACGCAACAGGGGATAGGCAAGGCACACAGGGGATAGG
>N_chr3-104766469_+ (60 bp) 1
tattcatatcaagagtacaagatctccccatagaagcatgtttttatccaaaccaaatcaGTCAGACACGCAACAGGGGATAGGCAAGGCACACAGGGGATAGG
>N_chr10-29560038_+ (64 bp) 1
catcagcaggatgtagttcaagctctgcagctagttttgtagggacatacaCcatcatttttccGTCAGACACGCAACAGGGGATAGGCAAGGCACACAGGGGATAGG
>N_chr2-196406219_- (75 bp) 0
atgaagacagtctaagtctacctatgaaattttgtgtttatgtaatagacacacagacacatgcacacgtgttatGTCAGACACGCAACAGGGGATAGGCAAGGCACACAGGGGATAGG
>N_chr9-76507024_+ (58 bp) 0
aaattaaaatacatggagaagcatactacattcctggaGaaaagagaaacaatagcatGTCAGACACGCAACAGGGGATAGGCAAGGCACACAGGGGATAGG
>N_chr3-39853172_+ (55 bp) 2
TtcacagactccgaggagagtcatgtaaagaatggcagccgccaccctgagcaAcGTCAGACACGCAACAGGGGATAGGCAAGGCACACAGGGGATAGG
>N_chr3-33390501_+ (69 bp) 2
ggcacctgagatgggctgtgttgccacaccctgatttccatcctgtgtcTttatataacctaccaatttGTCAGACACGCAACAGGGGATAGGCAAGGCACACAGGGGATAGG
>N_chr6-110070360_+ (40 bp) 1
taatgtcaagcttctccatgtCgcctgctctgccaatAAaGTCAGACACGCAACAGGGGATAGGCAAGGCACACAGGGGATAGG
>N_chr13-100789609_+ (51 bp) 1
tgccacccatactgcaatcacggaatctcaatgtctgctaaataaattttgGTCAGACACGCAACAGGGGATAGGCAAGGCACACAGGGGATAGG
>N_chr11-94230394_+ (69 bp) 4
ggggaattGgcatttttGagaactcacaattttatcTcttttacaaagagctcaaattaattttcACgtGTCAGACACGCAACAGGGGATAGGCAAGGCACACAGGGGATAGG
>N_chr14-71039696_- (48 bp) 0
gaaaattccatcatgaccttctagttgtataactttAtaatttactttGTCAGACACGCAACAGGGGATAGGCAAGGCACACAGGGGATAGG
>N_chr5-145006781_+ (94 bp) 2
cttagcagagctcgaacgctgtgcttggaggGccactgctctcttcagagccatcaggctgggacgttCgggtctgctgaagctgcatccacagGTCAGACACGCAACAGGGGATAGGCAAGGCACACAGGGGATAGG
>N_chr2-120033436_+ (42 bp) 0
aggactgtggggagggAgccctaaaggatgctaaAtctcgggGTCAGACACGCAACAGGGGATAGGCAAGGCACACAGGGGATAGG
>N_chr6-144284882_- (54 bp) 0
cttgtttgtatcaacgaaaggcatttggtacttttctccaagtccttaaacactGTCAGACACGCAACAGGGGATAGGCAAGGCACACAGGGGATAGG
>N_chr10-122545102_- (41 bp) 0
agaaacagaatgtaagtcacacatgcaatttaaaatAtaaaGTCAGACACGCAACAGGGGATAGGCAAGGCACACAGGGGATAGG
>N_chr10-92500844_+ (93 bp) 0
TcTcttttccttaataaagctgacctacaagcactacccttagatttatcagctgtagttaggattatgatgtggctcccaaacagaatgaggGTCAGACACGCAACAGGGGATAGGCAAGGCACACAGGGGATAGG
>N_chr9-110814063_- (34 bp) 1
cctatctccactagcacaacacaaccaaaaTgaAGTCAGACACGCAACAGGGGATAGGCAAGGCACACAGGGGATAGG
>N_chr19-48855357_+ (52 bp) 2
tagtctcgaactcctggactcaaatgatcctgccgcttcggcctcctaaagtGTCAGACACGCAACAGGGGATAGGCAAGGCACACAGGGGATAGG
>N_chr7-84795274_+ (54 bp) 1
tGttgctttttttacttgctaatattcaccactcttctggcctgaaccccatttGTCAGACACGCAACAGGGGATAGGCAAGGCACACAGGGGATAGG
>N_chr9-5145586_- (52 bp) 2
tccagtgtcattcatgtccctgcaaaggacttgaactcacccatttttatggGTCAGACACGCAACAGGGGATAGGCAAGGCACACAGGGGATAGG
>N_chr6-23086958_- (52 bp) 0
gttaagaatcacctcccagccgggcacggtggctcatgcctgtaatcccagcGTCAGACACGCAACAGGGGATAGGCAAGGCACACAGGGGATAGG
>N_chr12-124999347_- (106 bp) 1
ttagggaatggggggctataatggaagAtagctgggagatgggtttagttagaaaagggcaacaaagggaggcttgtggtgttgaaactgttcagtaccttgacttgAtGTCAGACACGCAACAGGGGATAGGCAAGGCACACAGGGGATAGG
>N_chr7-138225757_+ (76 bp) 2
AagacaaggcaaagttattgccatctgtttgtcttcagtgcagccccacacgggcactcccgtaaccctgtggtccGTCAGACACGCAACAGGGGATAGGCAAGGCACACAGGGGATAGG
>N_chr19-15953343_+ (43 bp) 0
gcaagtgagaccttttctccctgtaacgaactccacatggaacGTCAGACACGCAACAGGGGATAGGCAAGGCACACAGGGGATAGG
>N_chr6-162737459_+ (36 bp) 3
aCAggtatcacttcccagccagagcataagacgccaGTCAGACACGCAACAGGGGATAGGCAAGGCACACAGGGGATAGG
>N_chr1-30523152_- (49 bp) 0
cccttccaccaggatcctctctccttgattcctgagattcttagtgcccGTCAGACACGCAACAGGGGATAGGCAAGGCACACAGGGGATAGG
>N_chr16-80317880_- (71 bp) 2
ctctcaattgagactttggggtagacctgggaatcttacctctgTaagtccattcGgccagaacccattccGTCAGACACGCAACAGGGGATAGGCAAGGCACACAGGGGATAGG
>N_chr8-60182448_- (95 bp) 0
atcctgtattcaattttactgggtcctgtttttatggatttatggctttaaagcacactaatatgctattatgaagggcacagtctttgattagaGTCAGACACGCAACAGGGGATAGGCAAGGCACACAGGGGATAGG
>N_chr12-46685656_- (63 bp) 2
atgaaaggaggcaccggagaccaagagaagagaccagctaagccctgggaagaaggcagtttAGTCAGACACGCAACAGGGGATAGGCAAGGCACACAGGGGATAGG
>N_chr3-128040310_- (60 bp) 2
gatgctaatcattaagacagtacagtacactgtgatCtttaagaggcttgggttcaaattGTCAGACACGCAACAGGGGATAGGCAAGGCACACAGGGGATAGG
>N_chr8-89313775_- (81 bp) 0
tgttctttatgtggctatgtgacatcaggcagaaatgatcttatatatagtaatgagagctctccaaatatgtagttaatcGTCAGACACGCAACAGGGGATAGGCAAGGCACACAGGGGATAGG
>N_chr14-45454159_- (60 bp) 0
agccaataaaacctctcttcttataatttacctaatctcaggtatttcttatagcagtacGTCAGACACGCAACAGGGGATAGGCAAGGCACACAGGGGATAGG
>N_chr6-20134767_- (65 bp) 0
tttgtcttttgcaaagcaaaatataagaacataatcaatggaaggaagccaatcaatttttctttGTCAGACACGCAACAGGGGATAGGCAAGGCACACAGGGGATAGG
>N_chr17-25825011_+ (76 bp) 1
aagaatgatgatgggccgggtgcggtggctTacgcctttgtaatcctagcactttgggaggccgaggtgggcAgatGTCAGACACGCAACAGGGGATAGGCAAGGCACACAGGGGATAGG
>N_chr1-102819504_+ (64 bp) 0
gacttcagggaggaaattttgactaaattttctctgtactaaattgaagactcctgaaaggcaaGTCAGACACGCAACAGGGGATAGGCAAGGCACACAGGGGATAGG
>N_chr8-77950325_- (53 bp) 1
ttgcagagctcatcagataaatgaggttggagccaactgaatgatgAagaagtGTCAGACACGCAACAGGGGATAGGCAAGGCACACAGGGGATAGG
>N_chr8-89410042_+ (48 bp) 0
caggcaagagggggaggcggctggcaagaagcacgggcgaacgTgggcGTCAGACACGCAACAGGGGATAGGCAAGGCACACAGGGGATAGG
>N_chr6-11171782_+ (64 bp) 1
gattgtggtagaagtaactacatgcaagttaagttctgagtctagcctttaagagtcctggcagGTCAGACACGCAACAGGGGATAGGCAAGGCACACAGGGGATAGG
>N_chr6-152769969_- (55 bp) 1
gtatcagagaaacttgaagaGaacatggataggctgagagtaagcctgtccatttGTCAGACACGCAACAGGGGATAGGCAAGGCACACAGGGGATAGG
>N_chr6-33455122_- (72 bp) 1
cagctcccgggttcaagtgattctcctgcctcagcctcttgagtagctggtattacaggcaaccgccatcgcGTCAGACACGCAACAGGGGATAGGCAAGGCACACAGGGGATAGG
>N_chr5-27101948_- (53 bp) 0
ctataagaaaactgtgttagagcttaccttttaataaaattaattttcatgaaGTCAGACACGCAACAGGGGATAGGCAAGGCACACAGGGGATAGG
>N_chr18-30635963_+ (62 bp) 0
cttgtgccctgtgatgcatccagtctctTaaacacatctggctcttttatAtcttgagatggGTCAGACACGCAACAGGGGATAGGCAAGGCACACAGGGGATAGG
>N_chr14-62442962_- (38 bp) 0
atagattattctcattcttGatggaaacctgtgaGtaAGTCAGACACGCAACAGGGGATAGGCAAGGCACACAGGGGATAGG
>N_chr4-45650613_- (80 bp) 0
ataatgtgtgctttgtaccaatctaagagtttgataaacattaatttattttaatatcattataatcatagAagttaagtGTCAGACACGCAACAGGGGATAGGCAAGGCACACAGGGGATAGG
>N_chr10-78160043_+ (61 bp) 0
tTTagttctcaaaatcctctgTagagacagccatgtatgtgatctccataaagagctgactGTCAGACACGCAACAGGGGATAGGCAAGGCACACAGGGGATAGG
>N_chr7-91536977_- (55 bp) 0
cagcctcctgagtagctgggactacagatgcacaccaacaagcccaggtcaaaatGTCAGACACGCAACAGGGGATAGGCAAGGCACACAGGGGATAGG
>N_chr3-87945908_+ (74 bp) 3
taattggtaaaggtaaagggtgccttgtgccGggtggtatgcactttcacatttaaagtaaCgaatgacgcaatGTCAGACACGCAACAGGGGATAGGCAAGGCACACAGGGGATAGG
>N_chr5-76204345_+ (68 bp) 1
agcctgggcaacatggcaaaaccccatctctactacaaatacaaaaataaaaataaaaattagccaAAGTCAGACACGCAACAGGGGATAGGCAAGGCACACAGGGGATAGG
>N_chr13-110814099_+ (48 bp) 0
agcttgtgctggtctgtgggggtttcttccctgggctgttctcctgggGTCAGACACGCAACAGGGGATAGGCAAGGCACACAGGGGATAGG
>N_chr17-49003307_+ (59 bp) 1
tgcaatgattattcaaatcattttacctgaatatttttaatgaatcagcatttgatttcGTCAGACACGCAACAGGGGATAGGCAAGGCACACAGGGGATAGG
>N_chr20-48965014_- (57 bp) 0
tgaaatacaaatcagaatacattttgttacataatcattttaacaagcttgacatttGTCAGACACGCAACAGGGGATAGGCAAGGCACACAGGGGATAGG
>N_chr20-3898519_+ (78 bp) 0
cgattgtcctgcctcagcctcccgagtagTtgggactacaggcgcccaccaccatgcccagctaatttttgtatttttGTCAGACACGCAACAGGGGATAGGCAAGGCACACAGGGGATAGG
>N_chr12-24028252_- (49 bp) 1
cgtaaaatacagaggaatgaagtattgagagaaatcaaaggaggagaggGTCAGACACGCAACAGGGGATAGGCAAGGCACACAGGGGATAGG
>N_chr3-86646772_+ (88 bp) 1
atctaGttaaatataatttaaTatgttctggaaacatTagctgaaagcaaggaaggaaaaaacagaaagaacaagacactttttcttcGTCAGACACGCAACAGGGGATAGGCAAGGCACACAGGGGATAGG
>N_chr7-139303861_- (47 bp) 0
aatgatacttgaaagagaaaaacaaaagtggcattgaaaagggggtgGTCAGACACGCAACAGGGGATAGGCAAGGCACACAGGGGATAGG
>N_chr6-161124785_+ (58 bp) 0
agctgggtttggagttgagagagctcttgacaagcaccaggaaggcggggAatAAtAtGTCAGACACGCAACAGGGGATAGGCAAGGCACACAGGGGATAGG
>N_chr12-98062628_+ (88 bp) 0
gacataatcaagttaaaatgaggtcattagggCgggccctaatcaaatatgactggtgcatattcgacatgcacagaggaagagatttGTCAGACACGCAACAGGGGATAGGCAAGGCACACAGGGGATAGG
>N_chr19-4462154_- (49 bp) 9
GctgacTggtaccaaggacaccgtctgcagtggagtcactggtgccgtaGTCAGACACGCAACAGGGGATAGGCAAGGCACACAGGGGATAGG
>N_chr4-12981520_- (54 bp) 0
TttatttagtaaaactcttagatatttgaaagcaacagttattgtacttaaataGTCAGACACGCAACAGGGGATAGGCAAGGCACACAGGGGATAGG
>N_chr7-106568690_+ (43 bp) 0
aaccattattacggcaactgacaggttaatataggatagttgtGTCAGACACGCAACAGGGGATAGGCAAGGCACACAGGGGATAGG
>N_chr6-50235027_- (56 bp) 0
gaTtcattgctattatgaaatgtctatttccccccattttctatatataaataaatGTCAGACACGCAACAGGGGATAGGCAAGGCACACAGGGGATAGG
>N_chr5-11389146_- (44 bp) 0
TTcatcagccacttggtgtacacccaatgcaaatgaaataAtgAGTCAGACACGCAACAGGGGATAGGCAAGGCACACAGGGGATAGG
>N_chr22-32539049_+ (54 bp) 0
tgccactctaggccgggcgcagtggTtcacccctgtaatcccaactcctttgggGTCAGACACGCAACAGGGGATAGGCAAGGCACACAGGGGATAGG
>N_chr4-20424019_- (81 bp) 1
caccttCgtgcctttgactttgggttgatgctgtgttctggtatccaattttaaaccctcctcaacaaggactctatccttGTCAGACACGCAACAGGGGATAGGCAAGGCACACAGGGGATAGG
>N_chr18-53414638_- (73 bp) 1
gggactataggtgcatgccagctcactcagctaatttttaaaattatctgtagagatggggtctccctatgttGTCAGACACGCAACAGGGGATAGGCAAGGCACACAGGGGATAGG
>N_chr13-70628082_- (47 bp) 2
agtacaagttatttctgttagagtatgcttcttcctagCaActAtttGTCAGACACGCAACAGGGGATAGGCAAGGCACACAGGGGATAGG
>N_chr4-100662564_+ (54 bp) 0
tttacatacatttaatgatatttggttgggaaattgttgatcattcaaagaaaaGTCAGACACGCAACAGGGGATAGGCAAGGCACACAGGGGATAGG
>N_chr16-28317139_+ (46 bp) 0
tgctccctcagacaggagcctttgtgtaacacacatgtgcagtgcaGTCAGACACGCAACAGGGGATAGGCAAGGCACACAGGGGATAGG
>N_chr2-21374927_+ (68 bp) 1
tacagtatgagagggttaaggaagccttttacttgtatcattcatattcccaacttccttcagactcaGTCAGACACGCAACAGGGGATAGGCAAGGCACACAGGGGATAGG
>N_chr17-69278664_+ (34 bp) 1
ggggcaccatgcttctccGtggcgtctgcccatcGTCAGACACGCAACAGGGGATAGGCAAGGCACACAGGGGATAGG
>N_chr9-26039692_+ (45 bp) 2
tccttctagaggctctaagaaaaattcggtttcctgtctctatccGTCAGACACGCAACAGGGGATAGGCAAGGCACACAGGGGATAGG
>N_chr9-3169940_+ (43 bp) 0
cttttgatccattaccaagactcaagcttcctaaaacactagtGTCAGACACGCAACAGGGGATAGGCAAGGCACACAGGGGATAGG
>N_chr13-29670913_- (63 bp) 0
ttttgaaatatgttttgtaacatttTtcaaatatactttaAtaaacatatttcctttaattttGTCAGACACGCAACAGGGGATAGGCAAGGCACACAGGGGATAGG
>N_chr9-106127281_- (133 bp) 1
tgatctgcctgcctttgcctcccaaagtgctgggattacaggcatgaagaaaaggcatttatacagttaaccaaagtAaaccccaaatataaatatcatttaaataaagGaaaaactacaaagtaaaacaaaaGTCAGACACGCAACAGGGGATAGGCAAGGCACACAGGGGATAGG
>N_chr3-118839132_- (57 bp) 0
aaattacattttAaaaatctgcaacatccaaattagtgcaatacaaaaatatctgtgGTCAGACACGCAACAGGGGATAGGCAAGGCACACAGGGGATAGG
>N_chr21-19203232_+ (53 bp) 2
cccaggtttctcatttattccattactaatttttcctatattttctaagaaatGTCAGACACGCAACAGGGGATAGGCAAGGCACACAGGGGATAGG
>N_chr17-8291948_- (50 bp) 1
gcAgcctcctctatgccctggagcagcagcttgcccacttttttttactaGTCAGACACGCAACAGGGGATAGGCAAGGCACACAGGGGATAGG
>N_chr4-19863646_+ (65 bp) 0
ttggagttcctcgcTggagtgctgactagtggatatttctgcccggctgcggTggcccgactgccGTCAGACACGCAACAGGGGATAGGCAAGGCACACAGGGGATAGG
>N_chr10-65556179_+ (109 bp) 2
tttaagatagaatcagagggagatttgagacagactgaaaagtggaaggcttagatactcaAacgagaaggcaatatgaagagAaggcaaagattagcgtgAtctacaaGTCAGACACGCAACAGGGGATAGGCAAGGCACACAGGGGATAGG
>N_chr16-67899382_- (37 bp) 1
ggcaatgaccaaAgatgttgcctgaaaagTtaaccctGTCAGACACGCAACAGGGGATAGGCAAGGCACACAGGGGATAGG
>N_chr7-119397122_+ (65 bp) 0
atgtaagggaagcttgtctttttaagtgagataaacgtgtcattaatctatttacaactttagttGTCAGACACGCAACAGGGGATAGGCAAGGCACACAGGGGATAGG
>N_chr16-15306046_- (53 bp) 0
tactgacatctaccataaatcctctgctgtaaccaggtagagtatGaataactGTCAGACACGCAACAGGGGATAGGCAAGGCACACAGGGGATAGG
>N_chr2-174531014_- (59 bp) 1
caataaccttaagaagataaaggttagattttagacacactttagtgtagattttagtaGTCAGACACGCAACAGGGGATAGGCAAGGCACACAGGGGATAGG
>N_chr10-28063420_+ (56 bp) 0
ctgatgacAatggagacactaattcttcctcaaattcattggagctaaaagatcccGTCAGACACGCAACAGGGGATAGGCAAGGCACACAGGGGATAGG
>N_chr11-45662860_+ (51 bp) 2
actgggggacgctccaaacaaaaagggaTggaaaagctaaactacagcAccGTCAGACACGCAACAGGGGATAGGCAAGGCACACAGGGGATAGG
>N_chr7-38686595_- (57 bp) 0
gcaagtgaggaaactgttgtaggagttcaggctggagaaaatgaaaggTaaaaccacGTCAGACACGCAACAGGGGATAGGCAAGGCACACAGGGGATAGG
>N_chr7-50058936_- (85 bp) 1
ttttcactattttttatttattataCcacttatctctgctgaagtctttattattttattcattctgcttAttttatatttagttGTCAGACACGCAACAGGGGATAGGCAAGGCACACAGGGGATAGG
>N_chr2-119628488_+ (103 bp) 1
aatgcagaggataaagctgggttcaggcacctccttagaaattcctcctgctcccaggaaagccaccactgcatgtcaattttaatttttgaaatttaaacTaGTCAGACACGCAACAGGGGATAGGCAAGGCACACAGGGGATAGG
>N_chr8-26781435_+ (61 bp) 1
tctgtttaccttgtgattgaataaagtcacatgtgtttcagaatatTgggaacatagaaaaGTCAGACACGCAACAGGGGATAGGCAAGGCACACAGGGGATAGG
>N_chr18-18698572_- (51 bp) 0
taaccactgcttttcagtgtcatCctggaagtcataggtagtacaataagaGTCAGACACGCAACAGGGGATAGGCAAGGCACACAGGGGATAGG
>N_chr20-3707335_+ (63 bp) 1
TTagctgtgtgcagagatcaccagcctggtgaagtctggaactcccagcttctttacctgagcGTCAGACACGCAACAGGGGATAGGCAAGGCACACAGGGGATAGG
>N_chr13-41054251_+ (51 bp) 0
ggaatagctgaattcagttggtggagcaattatgagaaactttaaacactcGTCAGACACGCAACAGGGGATAGGCAAGGCACACAGGGGATAGG
>N_chr10-38455692_- (49 bp) 0
tggctatagttggcttcacaagtgtgcgaagatttctgctagatggaggGTCAGACACGCAACAGGGGATAGGCAAGGCACACAGGGGATAGG
>N_chr6-8244193_+ (84 bp) 0
tactttttgttttattttcTtttttttacaactgtagcaaatatgggatcagtggccagattgaggaagatattttgatttacttGTCAGACACGCAACAGGGGATAGGCAAGGCACACAGGGGATAGG
>N_chr19-5487913_+ (28 bp) 0
aagcacgtttgaatctccgctgggccaaGTCAGACACGCAACAGGGGATAGGCAAGGCACACAGGGGATAGG
>N_chr11-128403152_+ (44 bp) 0
tggtaactataatgaaaactgttcatgcttataattaccaatcaGTCAGACACGCAACAGGGGATAGGCAAGGCACACAGGGGATAGG
>N_chr18-57349233_+ (106 bp) 2
aTcaTctacataattcacgagtgtgtcccaatttcctcgttttccatctgtatctacacctttaatttttctcctgcctcctgaaaattaacccagcatccCattcGTCAGACACGCAACAGGGGATAGGCAAGGCACACAGGGGATAGG
>N_chr13-49703314_+ (44 bp) 0
aaaatgaacttttaaaaaaacatttgttcatttatttgtttcttGTCAGACACGCAACAGGGGATAGGCAAGGCACACAGGGGATAGG
>N_chr11-18058532_+ (77 bp) 1
cctCcaaacttgggaagtttttttccaagtcTtcagcaagcgccttatcaacttcacgtaAgattttaataaaatctGTCAGACACGCAACAGGGGATAGGCAAGGCACACAGGGGATAGG
>N_chr3-50869732_- (48 bp) 1
aaattgaatcagtaataaaaaacctaTcaagcaaaaaaagccctggacGTCAGACACGCAACAGGGGATAGGCAAGGCACACAGGGGATAGG
>N_chr12-51220177_+ (64 bp) 0
tggagctgagtcctaggcactgtccagacacccccaacactgagaggatccacctccacggcctGTCAGACACGCAACAGGGGATAGGCAAGGCACACAGGGGATAGG
>N_chr11-68745679_+ (58 bp) 0
tctgtcaccTaggctggagggcagtgacgtgatcttAgctcactgcagcctggacctcGTCAGACACGCAACAGGGGATAGGCAAGGCACACAGGGGATAGG
>N_chr4-44280151_+ (55 bp) 2
aagacaaaggacagtatctgtatctataggaactgaaggtcatgaaccctgcAacGTCAGACACGCAACAGGGGATAGGCAAGGCACACAGGGGATAGG
>N_chr19-2365289_- (48 bp) 1
tgaacctgggaggcggaggttgcagtgagccgagatcacgccactgcaGTCAGACACGCAACAGGGGATAGGCAAGGCACACAGGGGATAGG
>N_chr2-212765516_+ (58 bp) 0
aaatggtgagaaatgaaggaaaaaaggacaaatagaaaaatagaacaataatgcctttGTCAGACACGCAACAGGGGATAGGCAAGGCACACAGGGGATAGG
>N_chr12-121284298_- (50 bp) 0
caccacttaacaaaggatcttgaagggtcttctgtgatcttccccttcttGTCAGACACGCAACAGGGGATAGGCAAGGCACACAGGGGATAGG
>N_chr3-44256908_+ (75 bp) 1
taaatagttgaactgtgtgttcgcagacaggaaggaacactttacccctcaaagtgcaagaacaAttAcaAAaaAGTCAGACACGCAACAGGGGATAGGCAAGGCACACAGGGGATAGG
>N_chr3-169502846_+ (47 bp) 0
ggagaaatggatgttgatagtagtaaggctggttttccagtatttaaGTCAGACACGCAACAGGGGATAGGCAAGGCACACAGGGGATAGG
>N_chr12-33556439_- (68 bp) 0
gaggagaggaacagaaaagatacttgttgggtaatgggcttaattcctCggtgatgaaataatctgtaGTCAGACACGCAACAGGGGATAGGCAAGGCACACAGGGGATAGG
>N_chr7-44380419_- (91 bp) 0
gagggcatcagcaccctcgagagcaccacctgtctctggcctccagtgaatggcctcctgccacctggggcctgcagaccggaggtgagcgGTCAGACACGCAACAGGGGATAGGCAAGGCACACAGGGGATAGG
>N_chr15-64311964_+ (109 bp) 0
tcctgcctcatttcccagctggcactccagaaccttagggtctgaaccctggccttcattttctgcttcatcataccacccccaggagaacagaccctgctccttatacGTCAGACACGCAACAGGGGATAGGCAAGGCACACAGGGGATAGG
>N_chr2-117952241_+ (58 bp) 0
gcgattcctcaaggatctagaaccagaaataccatttgacccagcagtcccattactgGTCAGACACGCAACAGGGGATAGGCAAGGCACACAGGGGATAGG
>N_chr1-168471444_- (43 bp) 0
tcattggtagcttgatggggatggcattgaatctataaattacGTCAGACACGCAACAGGGGATAGGCAAGGCACACAGGGGATAGG
>N_chr16-62207085_- (49 bp) 0
taatcTcagcactttgggaggctgaggctggtggatcacgaggtcaggaGTCAGACACGCAACAGGGGATAGGCAAGGCACACAGGGGATAGG
>N_chr1-207943146_- (39 bp) 0
aaagatgggcagactagggatgtttattgtctgacataaGTCAGACACGCAACAGGGGATAGGCAAGGCACACAGGGGATAGG
>N_chr3-66623916_+ (52 bp) 0
TTataatTtacctggaatttgattttcacagatagaagatggaagtcatCccGTCAGACACGCAACAGGGGATAGGCAAGGCACACAGGGGATAGG
>N_chr1-114585963_+ (45 bp) 2
atttacagacaagcaaatgcttaaagattttgtcGctctccctctGTCAGACACGCAACAGGGGATAGGCAAGGCACACAGGGGATAGG
>N_chr12-27043558_- (52 bp) 0
ggatttttttttttgagatggagActcgcactgtcacccaggctggagtgtGTCAGACACGCAACAGGGGATAGGCAAGGCACACAGGGGATAGG
>N_chr9-106368849_- (48 bp) 0
gctGatttttgtatttttagtagagacaggatttcaccatgttggtcaGTCAGACACGCAACAGGGGATAGGCAAGGCACACAGGGGATAGG
>N_chr4-126183567_- (36 bp) 0
aataagactgttttgctttcttatcattcatgtgttGTCAGACACGCAACAGGGGATAGGCAAGGCACACAGGGGATAGG
>N_chr8-127016291_+ (42 bp) 0
tgtatgttttgtataaccacaacagaaggaagaatccctaAcGTCAGACACGCAACAGGGGATAGGCAAGGCACACAGGGGATAGG
>N_chr13-57353583_- (51 bp) 0
catcactgatgctttacaaaaagtttaggagaacaatgttccctgccaaaaGTCAGACACGCAACAGGGGATAGGCAAGGCACACAGGGGATAGG
>N_chr22-42418053_+ (39 bp) 1
tttcaggtctcaatgcaataactgtttcttcaaggaagcGTCAGACACGCAACAGGGGATAGGCAAGGCACACAGGGGATAGG
>N_chr20-54716180_- (50 bp) 0
agTctccagaagtgtgagaatagatttctgttgttttagggcagccttaAGTCAGACACGCAACAGGGGATAGGCAAGGCACACAGGGGATAGG
>N_chr3-164043556_- (46 bp) 0
aaagttcttgatgacattAtcttagaacagctAtgataaggttttgGTCAGACACGCAACAGGGGATAGGCAAGGCACACAGGGGATAGG
>N_chr5-81830549_+ (55 bp) 0
ttgggaatgagattttaaagctgtatcattgactctcagctggccctggagacttGTCAGACACGCAACAGGGGATAGGCAAGGCACACAGGGGATAGG
>N_chr8-142488240_- (84 bp) 3
atgccccaccagtccacccagatgagcaaagaaaacaggttatCcacatcagggcgtggtgacGctacacggcagcgtgggtacGTCAGACACGCAACAGGGGATAGGCAAGGCACACAGGGGATAGG
>N_chr5-27996818_- (55 bp) 1
aaggcagaGatgaaaaatctttttaaaactaatgagaacaaagatacgacatacaGTCAGACACGCAACAGGGGATAGGCAAGGCACACAGGGGATAGG
>N_chr20-49251393_+ (49 bp) 2
gctgctatgaacattcacggacaagcctttctgtggacatatattttcaGTCAGACACGCAACAGGGGATAGGCAAGGCACACAGGGGATAGG
>N_chr2-8270765_- (52 bp) 0
actcaatgtcttgagactggagaaggagtatttaaaataatgaagaatttttGTCAGACACGCAACAGGGGATAGGCAAGGCACACAGGGGATAGG
>N_chr2-135917667_+ (36 bp) 0
actctccccaaaagtTcatcatctcagtctaaagtgGTCAGACACGCAACAGGGGATAGGCAAGGCACACAGGGGATAGG
>N_chr8-28066711_+ (60 bp) 0
gtgcctcagctttttatgattgtaaattatcagtctgtctagatgaatttttagttaatAGTCAGACACGCAACAGGGGATAGGCAAGGCACACAGGGGATAGG
>N_chr19-19116033_- (68 bp) 0
agaaattagctgggcatggctggcacattcctgtagtcccagctattcaggaggctgaggtgggaAaaGTCAGACACGCAACAGGGGATAGGCAAGGCACACAGGGGATAGG
>N_chr8-119867958_+ (52 bp) 0
aggctatgcaagcacaacaccaagggtgctacccaattTagttaattcccatGTCAGACACGCAACAGGGGATAGGCAAGGCACACAGGGGATAGG
>N_chr16-45505657_- (79 bp) 0
TTcaagtgatccacccgcctcggcctTccaaagtgctgagattacaggcgtgagccaccgcacccagcccccattttagGTCAGACACGCAACAGGGGATAGGCAAGGCACACAGGGGATAGG
>N_chr2-139434988_+ (65 bp) 1
ggTactatcagagctcactgcagccttgaactccttggctcaagcaatccttgcacctctcagttGTCAGACACGCAACAGGGGATAGGCAAGGCACACAGGGGATAGG
>N_chr11-94355607_- (51 bp) 0
gtatatcaatgaagcttcagatttgcatcaaaaagataatgaatctgttttGTCAGACACGCAACAGGGGATAGGCAAGGCACACAGGGGATAGG
>N_chr10-101057161_- (65 bp) 0
tcctccacatgagtgatgggccatgtatcacacagtgtattggtcttctctctgagtgttctataGTCAGACACGCAACAGGGGATAGGCAAGGCACACAGGGGATAGG
>N_chr11-98181699_+ (48 bp) 1
ctgtacatgttcactacagatggaaacatccttttttatttttggaaaGTCAGACACGCAACAGGGGATAGGCAAGGCACACAGGGGATAGG
>N_chr10-52674115_+ (64 bp) 2
cTaagataatgatttgttgcaggtagcctgaaatctcaatatcatttctgaggtcaccctcatAGTCAGACACGCAACAGGGGATAGGCAAGGCACACAGGGGATAGG
>N_chr2-40241270_- (82 bp) 0
tcctactgtggctacttggtctatggcaGagcaccaaagggTttccatggcaaaattaagggagaaataagtttatttgttaGTCAGACACGCAACAGGGGATAGGCAAGGCACACAGGGGATAGG
>N_chr5-35197285_+ (37 bp) 0
aggcctaggcaggatcttgttctacaaaagaatacaAGTCAGACACGCAACAGGGGATAGGCAAGGCACACAGGGGATAGG
>N_chr10-97926865_- (54 bp) 0
tgtttTtcaacacatatgtgtactttcttcctctggcttctgttaaattttttaGTCAGACACGCAACAGGGGATAGGCAAGGCACACAGGGGATAGG
>N_chr4-64229954_+ (118 bp) 4
aagatatattaatAattagctgaatgaagCctgacatcatgccatcaagtaattatatattcagtatattgttctAtatgcagaaaaataatacattaatttttatctgacatctgtcGTCAGACACGCAACAGGGGATAGGCAAGGCACACAGGGGATAGG
>N_chr10-90628383_- (37 bp) 0
attttgtgacccaacatcagcctTagagactcctgtaGTCAGACACGCAACAGGGGATAGGCAAGGCACACAGGGGATAGG
>N_chr15-84437212_- (55 bp) 4
ggcaccttcAaaaacagtaaatacttccgaagctgctattatttgaatgtgttccGTCAGACACGCAACAGGGGATAGGCAAGGCACACAGGGGATAGG
>N_chr8-118934308_- (50 bp) 0
tTTttggaactactatagctgttgattttattatatgattaattatttacGTCAGACACGCAACAGGGGATAGGCAAGGCACACAGGGGATAGG
>N_chr17-25602268_- (79 bp) 0
tggttacatggataagttctttagtggtgatttctgggactttggtgcacccagcacctaagcagtgtacactggtatAGTCAGACACGCAACAGGGGATAGGCAAGGCACACAGGGGATAGG
>N_chr12-114247378_- (60 bp) 0
atggccagggctacagacaggcctttatttctaatacattgcctgagcccttgtattaAAGTCAGACACGCAACAGGGGATAGGCAAGGCACACAGGGGATAGG
>N_chr3-38643263_+ (64 bp) 0
TaTacacatacaccacagacatgtggtttgattgcccatttgaatctggtagaggaacgtAAAaGTCAGACACGCAACAGGGGATAGGCAAGGCACACAGGGGATAGG
>N_chr5-126894701_- (47 bp) 0
tgctaggccttatcttttgatatttactagacagtaaactaccaacaGTCAGACACGCAACAGGGGATAGGCAAGGCACACAGGGGATAGG
>N_chr10-35092043_- (66 bp) 2
ctgtcccacacattgcagaatgtttagaggtccttgacctccgccactaaataccagcagtgacctGTCAGACACGCAACAGGGGATAGGCAAGGCACACAGGGGATAGG
>N_chr4-144100404_- (48 bp) 0
tatggTatcaaaatgagatgaagggtatagtagtctagtggtaagaaaGTCAGACACGCAACAGGGGATAGGCAAGGCACACAGGGGATAGG
>N_chr4-159264807_- (52 bp) 3
atgcccaggtaagaacccagcacatttaccccctgaatctaaaataaatgttGTCAGACACGCAACAGGGGATAGGCAAGGCACACAGGGGATAGG
>N_chr11-7781900_- (50 bp) 1
ttaattttctttatgttgtgagttaagggtaggtgttatatttttcatgtGTCAGACACGCAACAGGGGATAGGCAAGGCACACAGGGGATAGG
>N_chr3-38345576_- (89 bp) 2
caagTctgggcttgggagggaaggaggatggagctccaggtaaggaagcggccacctgccctctgcagctggagttgacaccatgtTcaGTCAGACACGCAACAGGGGATAGGCAAGGCACACAGGGGATAGG
>N_chr7-83715051_- (58 bp) 0
tgagtTatcactgtctgtagttttttaagttcttctaagactcatactttcaAAgcaAGTCAGACACGCAACAGGGGATAGGCAAGGCACACAGGGGATAGG
>N_chr7-44781294_+ (38 bp) 1
ttgaatctgtggaAgcagaatcggtggatactgagaAtGTCAGACACGCAACAGGGGATAGGCAAGGCACACAGGGGATAGG
>N_chr19-47095043_+ (100 bp) 2
caatcaTggctcactgcagccttaccctcccaggctcaactgatcctcccacctcagcctcccgagtagctgaacaggcatgtaccaccatgcctggctaGTCAGACACGCAACAGGGGATAGGCAAGGCACACAGGGGATAGG
>N_chr5-65606876_- (43 bp) 0
ttagctttacatgaatgtcttgagccaagacccaaAcagTatgGTCAGACACGCAACAGGGGATAGGCAAGGCACACAGGGGATAGG
>N_chr9-102205472_- (41 bp) 1
TaacagagcaagaccctatctcaaaaacaaaaaacaaaaaaGTCAGACACGCAACAGGGGATAGGCAAGGCACACAGGGGATAGG
>N_chr10-130976884_- (109 bp) 3
tTtacactcaTgcttccctgcaagggtctgggaaaacttctgttttgtggtgagcactggtgggcaggcagctcagaaacatcccAgcgtctacacaccatgaagaaaaGTCAGACACGCAACAGGGGATAGGCAAGGCACACAGGGGATAGG
>N_chr16-85914903_+ (74 bp) 0
tggggctgggcaaggtgagccacaggctggaaagAcaggggcgcacggcagatggggatgcggaagccagatAcGTCAGACACGCAACAGGGGATAGGCAAGGCACACAGGGGATAGG
>N_chr3-46937773_- (42 bp) 0
cccactctccccagccccaggcggcctctctccctactccacGTCAGACACGCAACAGGGGATAGGCAAGGCACACAGGGGATAGG
>N_chr15-92979355_+ (56 bp) 0
ttaatcaacaagtcttaatatgtattgaaaaacagcatttcatgaatattgaatgtGTCAGACACGCAACAGGGGATAGGCAAGGCACACAGGGGATAGG
>N_chr9-135574924_- (81 bp) 2
tctcggctcactgcaagcaccacgttctgggttcacgcattctcctgcctcagcctcccgaatagctgggactacaggcgcGTCAGACACGCAACAGGGGATAGGCAAGGCACACAGGGGATAGG
>N_chr20-16400424_- (71 bp) 1
atggaaaaaagaataaatatggaaagttctgaagaaccataggtagtaaattagccatactttctgtctcaGTCAGACACGCAACAGGGGATAGGCAAGGCACACAGGGGATAGG
>N_chr1-182017332_+ (45 bp) 0
accatttctcgagattctttacagaagaaaGaaatcatgcatgtaGTCAGACACGCAACAGGGGATAGGCAAGGCACACAGGGGATAGG
>N_chr20-7354242_+ (60 bp) 0
tatcaaattacatgaaaataccaggtctaaaggaatcacagattgttagatgtagaagtcGTCAGACACGCAACAGGGGATAGGCAAGGCACACAGGGGATAGG
>N_chr6-67698412_- (60 bp) 0
tgttgtccatagtatgactcttcaaagttcttgctgtatctaagtttatgttatatgataGTCAGACACGCAACAGGGGATAGGCAAGGCACACAGGGGATAGG
>N_chr11-55260386_- (58 bp) 0
TtcctgcctcagccttccgagtagctgggattacaggtgcatgccaccaagcccggctGTCAGACACGCAACAGGGGATAGGCAAGGCACACAGGGGATAGG
>N_chr18-18655574_- (48 bp) 2
caaattcaattaagggaagaaaatataaccaaacagtataataaccagGTCAGACACGCAACAGGGGATAGGCAAGGCACACAGGGGATAGG
>N_chr7-99117957_- (69 bp) 2
atagagaacccagaaacaatCccacacacctacggtgaactcattttcaacaatgttgtcaaAaacataGTCAGACACGCAACAGGGGATAGGCAAGGCACACAGGGGATAGG
>N_chr7-14968029_- (82 bp) 3
atggttaattagtgtgcaatactttgggctgtgttactagtagatcatttctgcattgtgtgaaacttaaatcctctgagcaGTCAGACACGCAACAGGGGATAGGCAAGGCACACAGGGGATAGG
>N_chr1-174052369_+ (84 bp) 0
ctaaattatgtcaaactacCctgtgaacaaaagtttccatatcatgtacattgaataaaattgttggaagaacagtcatcacatGTCAGACACGCAACAGGGGATAGGCAAGGCACACAGGGGATAGG
>N_chr1-244285545_+ (49 bp) 1
gaatggagaaatcaaatgtggtatatacatacaatgcaatattattcagGTCAGACACGCAACAGGGGATAGGCAAGGCACACAGGGGATAGG
>N_chr8-57922222_+ (112 bp) 3
tcatgacccatggagagtgaggaaaaaccgggtggtgcaacagcccatcttggagccacacagggcaaggggaatgcaacagcaagcaacaacaaaaacatcaacaaaaaagGTCAGACACGCAACAGGGGATAGGCAAGGCACACAGGGGATAGG
>N_chr8-30678780_+ (68 bp) 1
ggcagaggttccagtgagtggagattgcgccactgcactccagcctgggtggcagagcaagaatctgtGTCAGACACGCAACAGGGGATAGGCAAGGCACACAGGGGATAGG
>N_chr1-197056653_+ (36 bp) 1
tTTagTtgTtgctatgaaatatagcccagacacagAGTCAGACACGCAACAGGGGATAGGCAAGGCACACAGGGGATAGG
>N_chr12-17039615_+ (32 bp) 1
aggatgaagtgcgttcttaatagggcaagttgGTCAGACACGCAACAGGGGATAGGCAAGGCACACAGGGGATAGG
>N_chr13-49411303_+ (49 bp) 0
gctcctgaaacagacttccctgtcttggcagattaacaccatccatAaAGTCAGACACGCAACAGGGGATAGGCAAGGCACACAGGGGATAGG
>N_chr2-200223047_- (75 bp) 2
ttttatgataaaacctctcaacaaattgatataaaaataatgcaccttaacataaaaaggccatacatAtaaaacGTCAGACACGCAACAGGGGATAGGCAAGGCACACAGGGGATAGG
>N_chr16-82990061_- (43 bp) 1
agtttgggctttgatgtgaaacagctggactccacgctAAActGTCAGACACGCAACAGGGGATAGGCAAGGCACACAGGGGATAGG
>N_chr7-131939288_- (50 bp) 1
aacTcaattggatagtctgctaggcactttaggcatgttatcatttaaatGTCAGACACGCAACAGGGGATAGGCAAGGCACACAGGGGATAGG
>N_chr16-8028497_- (49 bp) 2
ggccccaattttttttccactatttcatattttgtatactccttAtcctGTCAGACACGCAACAGGGGATAGGCAAGGCACACAGGGGATAGG
>N_chr12-105356979_- (32 bp) 0
tacactgggtcagaaaagtacttattcttgatGTCAGACACGCAACAGGGGATAGGCAAGGCACACAGGGGATAGG
>N_chr9-127061270_- (45 bp) 0
acactcaaggaattcaaatctcctgTtagaactatggatTactacGTCAGACACGCAACAGGGGATAGGCAAGGCACACAGGGGATAGG
>N_chr17-46002786_- (82 bp) 0
ccagaaacatgcattcctcgccaaccaccccactcctaggaccacagcagggTccatctgcagcttgtgtaggttggggagtGTCAGACACGCAACAGGGGATAGGCAAGGCACACAGGGGATAGG
>N_chr17-28018754_+ (80 bp) 0
tcctgatgaacttaactattgcaggtggtggtattggtatgtgcttggtggaacataatttagaagtgaccacccctgagGTCAGACACGCAACAGGGGATAGGCAAGGCACACAGGGGATAGG
>N_chr2-100352449_+ (77 bp) 1
agtgatgcttaacttgctactatttttaaagcatctgaccttatagatcatcacattttataaatgtaagaagtattGTCAGACACGCAACAGGGGATAGGCAAGGCACACAGGGGATAGG
>N_chr2-213705172_- (56 bp) 1
tctcctttgtgtgactggaaactccttgagggcagggaaaatgactttgtaatctcGTCAGACACGCAACAGGGGATAGGCAAGGCACACAGGGGATAGG
>N_chr1-159005686_+ (45 bp) 0
aaacagcaatggataggttgcttctctcacagagactttcattcaGTCAGACACGCAACAGGGGATAGGCAAGGCACACAGGGGATAGG
>N_chr18-20160934_+ (59 bp) 0
aaataggcctgaaaatagattagaaggatgccaaagtaactgtggctatgcttgggtaaGTCAGACACGCAACAGGGGATAGGCAAGGCACACAGGGGATAGG
>N_chr20-4924373_- (40 bp) 2
gagggcagctccttgcctagggtcttagcgctgacaaAtaGTCAGACACGCAACAGGGGATAGGCAAGGCACACAGGGGATAGG
>N_chr5-44758245_- (48 bp) 0
tttcctatTaggctgaagtgttgcaacaaaacaagtttcaattattttGTCAGACACGCAACAGGGGATAGGCAAGGCACACAGGGGATAGG
>N_chr19-23301236_+ (60 bp) 1
gggattacaggcataagacaccatgcctggacttgcatgctgatttcTgatataaaaatgGTCAGACACGCAACAGGGGATAGGCAAGGCACACAGGGGATAGG
>N_chr6-143741175_- (78 bp) 0
aattgtattaatctgttctcatgTtgctaataaagacacacttgagactgggtaatttataaGggcaaggggtttaagGTCAGACACGCAACAGGGGATAGGCAAGGCACACAGGGGATAGG
>N_chr6-89164218_- (49 bp) 0
tggtgttTTtatagtctttgatgtttagtccttgttgtttgaggtttctGTCAGACACGCAACAGGGGATAGGCAAGGCACACAGGGGATAGG
>N_chr11-126070428_+ (39 bp) 3
tTccaattcctggcccagtgcttttccattgtttaactgGTCAGACACGCAACAGGGGATAGGCAAGGCACACAGGGGATAGG
>N_chr18-22839741_- (51 bp) 0
actgttcaaatcttaagcttctTctgcccctagtggaagaagaagAttcAtGTCAGACACGCAACAGGGGATAGGCAAGGCACACAGGGGATAGG
>N_chr1-18092516_+ (31 bp) 0
TcctcccctcccTttttctcctcatcccctcGTCAGACACGCAACAGGGGATAGGCAAGGCACACAGGGGATAGG
>N_chr12-85420378_- (56 bp) 1
actaatatgctattattgactaaagtccacagttaactttgcagtttgctctgtgtGTCAGACACGCAACAGGGGATAGGCAAGGCACACAGGGGATAGG
>N_chr6-123313726_- (49 bp) 0
tacatctggcctgggcttttctttgttgtgatatttttgattcctgatGTCAGACACGCAACAGGGGATAGGCAAGGCACACAGGGGATAGG
>N_chr4-124556946_+ (53 bp) 0
ttgggtccttttgacccaatggaaaatgtgtgtctactggtggctgcctacttGTCAGACACGCAACAGGGGATAGGCAAGGCACACAGGGGATAGG
>N_chr7-108859296_- (34 bp) 0
ccagatgaccattaaaaaaaagaaaaaaaaaacaGTCAGACACGCAACAGGGGATAGGCAAGGCACACAGGGGATAGG
>N_chr6-110045567_- (75 bp) 1
ttcatgtttgtaatggttaattgtgatcctatggtatacAcaaaattacattcactgattttaaaataatacttcGTCAGACACGCAACAGGGGATAGGCAAGGCACACAGGGGATAGG
>N_chr2-37395267_+ (88 bp) 0
tcaattaaaaaactgtgcaaaaaataagtaaatgaaatttccaaagattgaaaactaaatcatagagagtcatcaaaacactggttatGTCAGACACGCAACAGGGGATAGGCAAGGCACACAGGGGATAGG
>N_chr1-210873766_- (48 bp) 0
tttgagacagagtctcactctgccacacacattgcagtgcagtggcgcGTCAGACACGCAACAGGGGATAGGCAAGGCACACAGGGGATAGG
>N_chr12-52394287_+ (203 bp) 0
aattcctggaattgggaaggaaaaaggcaggtgctagagaatgggaaggtgccaaccttgctagcctgcagaagctgcacccaagaaAaactTttagctcctcagcattagatgccttcagcaaagattggggcaacttcaggcagacactccccccaAcacccctgcttcaccacttacatccctTccttctcccagagatcGTCAGACACGCAACAGGGGATAGGCAAGGCACACAGGGGATAGG
>N_chr11-112127762_+ (57 bp) 1
cttatgctattaggcttcTatttcatgcacaaatgaattatgcagagaatgccatagGTCAGACACGCAACAGGGGATAGGCAAGGCACACAGGGGATAGG
>N_chr17-12874699_- (54 bp) 0
ctcttgggcatctcaactgcaaaccagatggagaggtggattggggcactcttcGTCAGACACGCAACAGGGGATAGGCAAGGCACACAGGGGATAGG
>N_chr8-36965263_+ (64 bp) 1
attcgttcttcagcctctccagtgattttttaaaataaacgtttttatttgggaataattttacGTCAGACACGCAACAGGGGATAGGCAAGGCACACAGGGGATAGG
>N_chr18-51354084_+ (55 bp) 0
gatagtagactcaaTagcaatttcaagaaagtaatattttacatctggaaacagtGTCAGACACGCAACAGGGGATAGGCAAGGCACACAGGGGATAGG
>N_chr5-120369986_- (47 bp) 0
atgtgagaatggactGatacaccatctgaatgatgagtcattcaattGTCAGACACGCAACAGGGGATAGGCAAGGCACACAGGGGATAGG
>N_chr13-92408782_- (63 bp) 0
tatacaaggtaaactataaaactctgatgaaggaaatagaaaaggacaccaaaaaaaaatAAaGTCAGACACGCAACAGGGGATAGGCAAGGCACACAGGGGATAGG
>N_chr11-14311289_- (54 bp) 0
atagaccaatggttaaatataactcttttttctagtggacttaaaAcagatcggGTCAGACACGCAACAGGGGATAGGCAAGGCACACAGGGGATAGG
>N_chr7-107760444_+ (51 bp) 2
caacacacatcttattcaaaacacatgtctaactgcatcgTttttaaagtcGTCAGACACGCAACAGGGGATAGGCAAGGCACACAGGGGATAGG
>N_chr11-88852991_+ (47 bp) 0
tcaTgatcccacttcaacagtcacactgcaaaggtaaagcatattgcGTCAGACACGCAACAGGGGATAGGCAAGGCACACAGGGGATAGG
>N_chr20-20672026_- (85 bp) 0
gtccccatggtgcatttcaggaaacttgggcgaagagaaagaatttgccccaaatcctaatcctataactgctaagagactAagcGTCAGACACGCAACAGGGGATAGGCAAGGCACACAGGGGATAGG
>N_chr13-49077433_+ (98 bp) 0
aatttagttacatgtatataatgtggactaatTaagtctcgttttttttgttttgcatttttttttgtttgttttttcttttttttgagacagggtctGTCAGACACGCAACAGGGGATAGGCAAGGCACACAGGGGATAGG
>N_chr13-90423343_- (57 bp) 0
gagcagtgggggctagtgatgcacaggaaagtacaccagaataaataattatccttcGTCAGACACGCAACAGGGGATAGGCAAGGCACACAGGGGATAGG
>N_chr3-154051696_+ (41 bp) 0
actttcatccctaccaccagtaatgaggagccctcctaAtAGTCAGACACGCAACAGGGGATAGGCAAGGCACACAGGGGATAGG
>N_chr3-37988777_+ (52 bp) 2
ggtTaggagttcaagaccaacctggccaacatggtgaaatcccatctcaaaaGTCAGACACGCAACAGGGGATAGGCAAGGCACACAGGGGATAGG
>N_chr5-34144192_- (40 bp) 0
aatcttgctttttactggaaacacatattggaaacaaagcGTCAGACACGCAACAGGGGATAGGCAAGGCACACAGGGGATAGG
>N_chr1-178586307_- (47 bp) 2
gagtgtgggtgtgttttaaatgaggactataaggaattttttagagtGTCAGACACGCAACAGGGGATAGGCAAGGCACACAGGGGATAGG
>N_chr18-12570948_- (84 bp) 0
ctaggaaaaggcagacctaataatacatactctccacccatggggataagtggaatcatgtggcaataagaaaagagaaAttttGTCAGACACGCAACAGGGGATAGGCAAGGCACACAGGGGATAGG
>N_chr4-58098564_- (59 bp) 1
ttgtgcttttccaacagtcttagcaaacggcacaccaggagattatatcccgcacatggGTCAGACACGCAACAGGGGATAGGCAAGGCACACAGGGGATAGG
>N_chr9-8791200_+ (47 bp) 1
ataaaaatgcactggcagtttttattgactcacatagtaattactggGTCAGACACGCAACAGGGGATAGGCAAGGCACACAGGGGATAGG
>N_chr8-74564300_- (54 bp) 0
atttgcaggttttatttccctaagcctgttttatgggctgaGacactcaAAtcaGTCAGACACGCAACAGGGGATAGGCAAGGCACACAGGGGATAGG
>N_chr16-82308261_+ (60 bp) 1
aggctgaggcaggagaattgcttgaacccaggagGcagaggttgtagtgaAccaagattgGTCAGACACGCAACAGGGGATAGGCAAGGCACACAGGGGATAGG
>N_chr4-66470579_+ (69 bp) 0
caaagagctgatgagattaaagacagtgcaagagtgagTacaattttgtcagagagtttgggagacattGTCAGACACGCAACAGGGGATAGGCAAGGCACACAGGGGATAGG
>N_chr10-17562379_+ (53 bp) 1
caatggatgtcaaaacacctcggaagtttcagaacagaaaatagagaaaacaaGTCAGACACGCAACAGGGGATAGGCAAGGCACACAGGGGATAGG
>N_chr10-17226888_+ (65 bp) 1
gcacacaggttgactcaAgcaaactgaaactaaagaacatgtgcaagatgcttaatgcctttttaGTCAGACACGCAACAGGGGATAGGCAAGGCACACAGGGGATAGG
>N_chr9-94883095_- (43 bp) 0
gcctggcttagctggtgaccatgagaatgggaggcagggacagGTCAGACACGCAACAGGGGATAGGCAAGGCACACAGGGGATAGG
>N_chr15-65210922_- (125 bp) 3
gggactgaaatccctagcttcatgatgttcagaaaggtccaagtctctgaTcatcagtttcctcctctttacagtgggactgggaggaatccctggagcaaactgtgaccagcaccctgcgcagtGTCAGACACGCAACAGGGGATAGGCAAGGCACACAGGGGATAGG
>N_chr7-17969106_- (51 bp) 2
gtgttccgccctcacccgcagttgtcttttcccttcaaaaaGcaggatgcAGTCAGACACGCAACAGGGGATAGGCAAGGCACACAGGGGATAGG
>N_chr4-19453131_+ (45 bp) 2
cactttaatgtggaattatatttcctgacaacataTgcattcaatGTCAGACACGCAACAGGGGATAGGCAAGGCACACAGGGGATAGG
>N_chr8-86696862_- (80 bp) 1
agaaggaggaaaggatgttaagatgccttctgggtgcagaaagcagcaggggaacatgccctgtcgggggaAggaAcactGTCAGACACGCAACAGGGGATAGGCAAGGCACACAGGGGATAGG
>N_chr8-58792600_- (65 bp) 2
atgcaaattaatagtggtgGtagaagaaaggattaaaggtgcccacttttatactaaaacagagaGTCAGACACGCAACAGGGGATAGGCAAGGCACACAGGGGATAGG
>N_chr20-7536273_+ (68 bp) 0
cagcttggatctgacatccgtagatctgattggctaggcccaggttgcatgcccaccttagaaatgaaGTCAGACACGCAACAGGGGATAGGCAAGGCACACAGGGGATAGG
>N_chr17-18294938_- (59 bp) 1
aggggatgagcaggctggggaagagagagcatcctctcactgatcagcCcttagggcatGTCAGACACGCAACAGGGGATAGGCAAGGCACACAGGGGATAGG
>N_chr10-129839891_+ (52 bp) 2
agaccctgtgcctcatggggcctggcttctcccgaccattgccctgggattcGTCAGACACGCAACAGGGGATAGGCAAGGCACACAGGGGATAGG
>N_chr7-69891259_- (82 bp) 0
tttgtttttcttttatcagtcagcatgatggcctctgatgagtatctactaatctgccccatttagagcctgcaaagttgaaGTCAGACACGCAACAGGGGATAGGCAAGGCACACAGGGGATAGG
>N_chr19-23069650_- (46 bp) 0
atcgcaccagcaggatgttcagggatgagattatgcatctgaactgGTCAGACACGCAACAGGGGATAGGCAAGGCACACAGGGGATAGG
>N_chr8-56721277_+ (41 bp) 0
tttttgagtgagagttctgtacatgtctgttaggcccatttGTCAGACACGCAACAGGGGATAGGCAAGGCACACAGGGGATAGG
>N_chr22-33060020_- (57 bp) 1
tccttccatcagtgattgcaggtgagcaggcagttagcacaggggcaaggtgaccacGTCAGACACGCAACAGGGGATAGGCAAGGCACACAGGGGATAGG
>N_chr2-192767977_+ (50 bp) 1
gagcaggatgcaggtcccgggagggaggggtTgacgaggaggtAcaaggaGTCAGACACGCAACAGGGGATAGGCAAGGCACACAGGGGATAGG
>N_chr1-215212950_- (56 bp) 0
ccagtggtagacatggaggtgAggagaagtggttagattccctgggtctgcttcaaGTCAGACACGCAACAGGGGATAGGCAAGGCACACAGGGGATAGG
>N_chr10-103246832_- (77 bp) 0
TatttTaataaatggtgctaggtcaactgggtatcacactggaaaacaaagaattctcacctctaccacgcatcataGTCAGACACGCAACAGGGGATAGGCAAGGCACACAGGGGATAGG
>N_chr8-58843689_- (76 bp) 2
tggccagcctggtctcaaactcccgacctcaagtgatctacccacttctgcctcccaaagtgctgggattacaAAtGTCAGACACGCAACAGGGGATAGGCAAGGCACACAGGGGATAGG
>N_chr7-155222015_+ (41 bp) 0
atgtagtttttgaaaaatgttaatctgtaagaatttActtaGTCAGACACGCAACAGGGGATAGGCAAGGCACACAGGGGATAGG
>N_chr1-246776280_+ (45 bp) 1
tgcTtataaaaattccatggccttttttttttgcaagagtagaaaGTCAGACACGCAACAGGGGATAGGCAAGGCACACAGGGGATAGG
>N_chr12-67939523_- (53 bp) 0
gacacagctctcgaaatagcactgTttgagattgccctatttctattcatgatGTCAGACACGCAACAGGGGATAGGCAAGGCACACAGGGGATAGG
>N_chr4-137089521_+ (68 bp) 0
tggcagaaagtctccatcagctttttGttcatgacattatTcaatatgttcactgccattcactgataGTCAGACACGCAACAGGGGATAGGCAAGGCACACAGGGGATAGG
>N_chr18-35572923_- (38 bp) 2
cacacacacaaacacaTcccTatactgattctgcacttGTCAGACACGCAACAGGGGATAGGCAAGGCACACAGGGGATAGG
>N_chr4-115710736_+ (62 bp) 1
caatccAcccacctcagcttcctgaAtagcCaggatgacaggcatgtattaccacaccctgcGTCAGACACGCAACAGGGGATAGGCAAGGCACACAGGGGATAGG
>N_chr15-40748381_+ (75 bp) 1
taTatgctcattgcagaaaactttaaaaataacatttattgagggggcttctgtttatacaagtaacacttgcttGTCAGACACGCAACAGGGGATAGGCAAGGCACACAGGGGATAGG
>N_chr12-53741249_+ (52 bp) 0
ggccacagcttcagcctaatctaatctagtctatcagagaggtaatgaactaGTCAGACACGCAACAGGGGATAGGCAAGGCACACAGGGGATAGG
>N_chr15-72679203_- (63 bp) 1
taatgccatcggacagtgcccaccagggactctctgtcttgccaaggaaggccttaggcactAGTCAGACACGCAACAGGGGATAGGCAAGGCACACAGGGGATAGG
>N_chr5-129788329_+ (90 bp) 0
accttttccattatttagacagatggcactcagaatagatcagatctctaactaccagtgagtaaccaccaatccttccacagggtgacaGTCAGACACGCAACAGGGGATAGGCAAGGCACACAGGGGATAGG
>N_chr5-135224110_- (60 bp) 1
ccaaaatatctcatgaaaaaatctacctttttgccttctcttaaaaatcggaggatccaGTCAGACACGCAACAGGGGATAGGCAAGGCACACAGGGGATAGG
>N_chr20-49316573_- (62 bp) 2
aggtacagGgtgcatgactgcatggcccacagaagcaggacccaacaatgacagtggctcagGTCAGACACGCAACAGGGGATAGGCAAGGCACACAGGGGATAGG
>N_chr11-124464595_+ (55 bp) 2
tgtggagcgagaggcgcgagcgggaaccggggctgcgtgcagcgcttgcgggccaGTCAGACACGCAACAGGGGATAGGCAAGGCACACAGGGGATAGG
>N_chr3-182447054_+ (56 bp) 2
aatgaaccgagatcgtgccactgcactccagcTtgggcgacggagcaagactctgtGTCAGACACGCAACAGGGGATAGGCAAGGCACACAGGGGATAGG
>N_chr6-94227365_+ (45 bp) 0
catataaaatgatgctcagcatcattagtcattaggaaagtgcaaGTCAGACACGCAACAGGGGATAGGCAAGGCACACAGGGGATAGG
>N_chr4-136728165_- (50 bp) 0
tgagagtaaaactcacaaaaacttgtcaagaccctgtctccttctagagtGTCAGACACGCAACAGGGGATAGGCAAGGCACACAGGGGATAGG
>N_chr5-135416406_+ (54 bp) 2
gatcctcacagcatgggcaggctgcaagtggtccctgaggttatcgtggagtgAGTCAGACACGCAACAGGGGATAGGCAAGGCACACAGGGGATAGG
>N_chr16-5843947_+ (73 bp) 2
tgattattttgtgttttaattacaaactaatcccttattgactatatttgatcatataatatcagctaagtttGTCAGACACGCAACAGGGGATAGGCAAGGCACACAGGGGATAGG
>N_chr9-32604172_- (36 bp) 0
tggggccagataaaatgggaaccaactaattggaggGTCAGACACGCAACAGGGGATAGGCAAGGCACACAGGGGATAGG
>N_chr18-14485124_+ (67 bp) 0
aatagttccaagaaccattcAttgttcagcctaaagaggtttttacattttgaaccagcgacatattGTCAGACACGCAACAGGGGATAGGCAAGGCACACAGGGGATAGG
>N_chr4-174301691_+ (58 bp) 0
aatattctacctctgttagctcaactctccgagtcattctagttgaggaaaaaagaAtGTCAGACACGCAACAGGGGATAGGCAAGGCACACAGGGGATAGG
>N_chr6-94992073_+ (52 bp) 0
aatggcagtgaGgaagatgcagacActtgtattcagggaaatcacaatttaaGTCAGACACGCAACAGGGGATAGGCAAGGCACACAGGGGATAGG
>N_chr1-224825463_- (54 bp) 1
ggtgatgtgatctcggctcactgcaacctccgtctcccgggttcaagcaattctGTCAGACACGCAACAGGGGATAGGCAAGGCACACAGGGGATAGG
>N_chr15-54241392_+ (55 bp) 2
cGtcttcccattgttaaattctacaaaaactgaccatcataggatcatcatgtaaGTCAGACACGCAACAGGGGATAGGCAAGGCACACAGGGGATAGG
>N_chr13-19412277_+ (86 bp) 1
tatgaggaaggctcccattgatgtctaatacctaattttaaaagaaagaaagaaaaggaagcatgaaaagaaagtggtagaataaaGTCAGACACGCAACAGGGGATAGGCAAGGCACACAGGGGATAGG
>N_chr12-45853808_- (84 bp) 1
ctgagaaatatttatgagcctcgtataatcatttttttaaagatctgaaatctctccttttagattaatacttaaacaattgatGTCAGACACGCAACAGGGGATAGGCAAGGCACACAGGGGATAGG
>N_chr12-27915437_- (57 bp) 1
ggtttcaattcaggcctgtagatgtagctgagatcaaggtatcaagattcAcaaAtAGTCAGACACGCAACAGGGGATAGGCAAGGCACACAGGGGATAGG
>N_chr3-57731212_- (64 bp) 2
tattttcttccccccaattttgtcaacttctgggtttgcattcccagaatacatcactctctttGTCAGACACGCAACAGGGGATAGGCAAGGCACACAGGGGATAGG
>N_chr9-79036213_+ (54 bp) 1
gggtgtttagtatcatattgtggttttgatttgaattcccttaatgactaatAaGTCAGACACGCAACAGGGGATAGGCAAGGCACACAGGGGATAGG
>N_chr2-149157916_- (46 bp) 0
aagaactaaaagtagatttgatccagtaatcccactaccgAAtaacGTCAGACACGCAACAGGGGATAGGCAAGGCACACAGGGGATAGG
>N_chr2-82768748_+ (60 bp) 1
tttgccttaaaactctaatttatctgataGtattataactactctagcttttttttGgtGTCAGACACGCAACAGGGGATAGGCAAGGCACACAGGGGATAGG
>N_chr11-5718575_- (57 bp) 4
tTttttagtacagtggttccatcttggcttactctacgctccactagactggagtgcGTCAGACACGCAACAGGGGATAGGCAAGGCACACAGGGGATAGG
>N_chr17-33731178_+ (52 bp) 0
gcctgtaatcccagcactttgagaggccgaagcgggtggatcacctgaggtcGTCAGACACGCAACAGGGGATAGGCAAGGCACACAGGGGATAGG
>N_chr21-30573825_- (88 bp) 1
gaggtgacaggcaaatttgaaaagaggtgtagttaaatttaagtagaaaaaagaacgcctaaaataaaaaagggaaaatataagacatGTCAGACACGCAACAGGGGATAGGCAAGGCACACAGGGGATAGG
>N_chr13-29859802_+ (69 bp) 2
ggcagatcaactgtggttgggagttcaagaccagcctgaccaacatggtgaagccccgtctctactaaaGTCAGACACGCAACAGGGGATAGGCAAGGCACACAGGGGATAGG
>N_chr11-81974555_+ (61 bp) 0
aagagagtgtctaaaaacagcaagagaaaagaagcaaataacatataaagcaActccaataGTCAGACACGCAACAGGGGATAGGCAAGGCACACAGGGGATAGG
>N_chr8-52923108_- (89 bp) 1
aaaccacggtctctctctgttgcccagcccagagtgcaatggcagcaacacaactaaTtcactgcagcttctacctcctggtctcaaAcGTCAGACACGCAACAGGGGATAGGCAAGGCACACAGGGGATAGG
>N_chr6-128821282_- (64 bp) 0
catttatttcaagtcatattatacaaatgtgtagtttatactcttcttagagtatattttTaatGTCAGACACGCAACAGGGGATAGGCAAGGCACACAGGGGATAGG
>N_chr6-106324925_- (49 bp) 1
taacaaagagtttttagttaaaaatattaacattcaaattagtcacacaGTCAGACACGCAACAGGGGATAGGCAAGGCACACAGGGGATAGG
>N_chr1-46994422_- (79 bp) 0
gaggcaggagagtggggtaggtgaggattgggctctgagaatgctcctcagggtggaaggagacaggccttgggcaAaAGTCAGACACGCAACAGGGGATAGGCAAGGCACACAGGGGATAGG
>N_chr20-37252229_- (70 bp) 3
gatttcctcgcacctggtataagtgtctatcgagaccctctgcctattaggatctgtttggtttttggtcGTCAGACACGCAACAGGGGATAGGCAAGGCACACAGGGGATAGG
>N_chr13-101561876_- (84 bp) 0
TgagtagctggaactccaggcttgtgccactacacccggctaatttttgtatttttttgtagagacaggattttgccatgttgcGTCAGACACGCAACAGGGGATAGGCAAGGCACACAGGGGATAGG
>N_chr7-96519939_+ (73 bp) 1
agaaaccctacaagccagaagagagtgggggtcaacattcaacattcttaaagaaaagaattttcaacccagaGTCAGACACGCAACAGGGGATAGGCAAGGCACACAGGGGATAGG
>N_chr3-54170009_+ (53 bp) 1
catgagcaaaggcgaagtccagcaggcgagtccagtAtggggaggcagccaggGTCAGACACGCAACAGGGGATAGGCAAGGCACACAGGGGATAGG
>N_chr11-9048605_+ (49 bp) 0
aattacctgttcctatgttgcttctttgcattcgtgcaatgtaactctaGTCAGACACGCAACAGGGGATAGGCAAGGCACACAGGGGATAGG
>N_chr14-91629831_+ (107 bp) 1
caAaatcttacataggatcgatcctgagcctctgatactctggactgttgaacaggattagttctaaaccccaaactttcaaggcattgcttataaTctgttaagaaGTCAGACACGCAACAGGGGATAGGCAAGGCACACAGGGGATAGG
>N_chr2-209491288_- (60 bp) 2
aggtaTTatatatggattaCaataaaaGtaattattaagaaaaagacatatgctaagtgaGTCAGACACGCAACAGGGGATAGGCAAGGCACACAGGGGATAGG
>N_chr1-88699071_- (69 bp) 1
atggttttatagatgaggaaaccgaggtccatgaatgttatgtaattttcccaaggcTacagagtcagcGTCAGACACGCAACAGGGGATAGGCAAGGCACACAGGGGATAGG
>N_chr5-171777494_- (51 bp) 1
atgggtactgggtacTttttcggggtgatgaagatgttctagaatgatttaGTCAGACACGCAACAGGGGATAGGCAAGGCACACAGGGGATAGG
>N_chr10-34837294_- (40 bp) 0
ttgaaaatgatgtaagcccgaggaatggtAaaatttctAAGTCAGACACGCAACAGGGGATAGGCAAGGCACACAGGGGATAGG
>N_chr1-206602065_- (43 bp) 0
gtgtgccatatttttaaaatttcctttttatatgctatatattGTCAGACACGCAACAGGGGATAGGCAAGGCACACAGGGGATAGG
>N_chr1-153728887_+ (39 bp) 1
ggggtagggaagTagcctttattccaaaaggtttgctcaGTCAGACACGCAACAGGGGATAGGCAAGGCACACAGGGGATAGG
>N_chr3-33993557_+ (96 bp) 0
gaaaaaTattttgtctcagatgccatttgcacaagtgacctcatTcattatgtattggttttataatttagcccagcctttcCgatgcccatggaaGTCAGACACGCAACAGGGGATAGGCAAGGCACACAGGGGATAGG
>N_chr1-230096455_- (44 bp) 1
agatcgttgtttcttcctgtctccagccagtgtatgcaataccaGTCAGACACGCAACAGGGGATAGGCAAGGCACACAGGGGATAGG
>N_chr13-85044363_+ (63 bp) 4
acacatgaaaaaattctcatcatcactggctGtcagagaaatgcaaatcaaaaccacagtAaAGTCAGACACGCAACAGGGGATAGGCAAGGCACACAGGGGATAGG
>N_chr9-19290424_+ (56 bp) 0
GTaaatttaaaaaaaggaactttgaaaaatttccagcccagtaaaagttgaatataGTCAGACACGCAACAGGGGATAGGCAAGGCACACAGGGGATAGG
>N_chr7-124530943_- (55 bp) 1
TctgactttttaatgattgccattctaaccggcatgagatggtatctcattgtggGTCAGACACGCAACAGGGGATAGGCAAGGCACACAGGGGATAGG
>N_chr5-108263456_+ (54 bp) 1
aagaaaagttttgtttaactaatgaatagataatgtttctgaggtagtgtatagGTCAGACACGCAACAGGGGATAGGCAAGGCACACAGGGGATAGG
>N_chr17-7895251_- (110 bp) 1
tttgtagttttagtagagacgggAtttcaccatgttggtaaggctggtcttgaactcctgacttcaggtaatgcacccgcctcggcctcccaaagtgctgggattatgggGTCAGACACGCAACAGGGGATAGGCAAGGCACACAGGGGATAGG
>N_chr4-125155871_+ (237 bp) 11
tagtgggaatacagtagaaatacaatgattaattaacaagaagacataatatgtgccttcatttagtcagtaaaaccaAactaacacagtaaaataagtgtccttaccatttcactcttaagtataatattttatgccagtttttgataactactcattgaaagttaaatgaactCgttgggGtagcttggtaaatgttatAatttttaGtattttAtaCagagaaaatattttctaGTCAGACACGCAACAGGGGATAGGCAAGGCACACAGGGGATAGG
>N_chr1-215820354_- (96 bp) 2
ttagtaaatGtaagcacttcttgtttgatacagatCtgtttttctagaagtaaaattgtttacctattaActtttTattgatttgtaagttgaaaggGTCAGACACGCAACAGGGGATAGGCAAGGCACACAGGGGATAGG
>N_chr12-49507321_+ (63 bp) 0
atagatatactgaatttcatcaattgtaaggcaccactgattgtaaggcacactattattttaGTCAGACACGCAACAGGGGATAGGCAAGGCACACAGGGGATAGG
>N_chr16-11666331_- (91 bp) 2
gaaaaTtgcAtggccagaggggatttttcctgaagggtgagatgtgaaccacAAgtgaggtctgcagggtgaggttaggtggaaggcagagGTCAGACACGCAACAGGGGATAGGCAAGGCACACAGGGGATAGG
>N_chr17-39255034_- (40 bp) 0
atatttcctcttaTctggtggaaagtgattcttcctaggaGTCAGACACGCAACAGGGGATAGGCAAGGCACACAGGGGATAGG
>N_chr6-157435879_+ (54 bp) 2
tgataaagaatgggatacatttatgccactagtatttattcaccccatctttttGTCAGACACGCAACAGGGGATAGGCAAGGCACACAGGGGATAGG
>N_chr8-112620467_- (57 bp) 2
ccttaaatcatatttctgaagttcaaagtcctgcagatctctagggcaggagcaaaaGTCAGACACGCAACAGGGGATAGGCAAGGCACACAGGGGATAGG
>N_chr5-99461872_+ (83 bp) 0
atttaacgaatatcaagtttctcacagaaTttctacatggtctagagatccaaacttgggtgctggaaaaaaataggtcaAgtGTCAGACACGCAACAGGGGATAGGCAAGGCACACAGGGGATAGG
>N_chr7-141417873_- (81 bp) 4
atgagaataagtgattcaagagGaaagaaacatgggtgagcagtgtggccaaggcagatagaggcatcaactgacctggttGTCAGACACGCAACAGGGGATAGGCAAGGCACACAGGGGATAGG
>N_chr4-16801234_+ (63 bp) 3
tTtAcccccatgactcagttacctcccaccaggtgtttcctacaacacattgagaattcaagaGTCAGACACGCAACAGGGGATAGGCAAGGCACACAGGGGATAGG
>N_chr7-122181461_+ (46 bp) 0
TttttgcttttcaaaactgtccctattaacaaagtagtgctgtttaGTCAGACACGCAACAGGGGATAGGCAAGGCACACAGGGGATAGG
>N_chr4-123155087_+ (56 bp) 1
gTttTaagtttgaataaataaaaaacaCcacccaagaagtggtcaaaacaatcctaGTCAGACACGCAACAGGGGATAGGCAAGGCACACAGGGGATAGG
>N_chr14-55168864_- (39 bp) 0
ataagGacatgtttttgtatgaaataatcttattaataaGTCAGACACGCAACAGGGGATAGGCAAGGCACACAGGGGATAGG
>N_chr1-69528735_+ (82 bp) 0
gatgtctgacttcagaattttttctcaatggaatgtgaaaccacaatccccttgtgggtttgcaaaattatacagagatTaaGTCAGACACGCAACAGGGGATAGGCAAGGCACACAGGGGATAGG
>N_chr1-66755910_+ (58 bp) 1
aaagaacatgaacaggcagtattgaaaagaagacatatatgcagctaacaagtatatgGTCAGACACGCAACAGGGGATAGGCAAGGCACACAGGGGATAGG
>N_chr1-178796534_- (45 bp) 0
taactatagaagtattattttataagctgttaggttagtactaacGTCAGACACGCAACAGGGGATAGGCAAGGCACACAGGGGATAGG
>N_chr11-129163249_+ (64 bp) 0
aggttttcctcttattccagcagtgtcttgtcttcaaagaggagtccattacatcttgccttgaGTCAGACACGCAACAGGGGATAGGCAAGGCACACAGGGGATAGG
>N_chr2-181583771_+ (49 bp) 3
TatatcctcctcttttttttttttttacCttttgcGtggatgtgtttatGTCAGACACGCAACAGGGGATAGGCAAGGCACACAGGGGATAGG
>N_chr5-154760622_+ (32 bp) 0
ggcccatgactgtaatcccagctactcaggagGTCAGACACGCAACAGGGGATAGGCAAGGCACACAGGGGATAGG
>N_chr4-173089743_+ (33 bp) 0
attatagagtgatgtttttcatttaataagtttGTCAGACACGCAACAGGGGATAGGCAAGGCACACAGGGGATAGG
>N_chr3-153974095_- (65 bp) 2
gttagaattaagtcacaaagGaaattgtggaaaaaatgtcccacatcctcacagaAtggatggtaGTCAGACACGCAACAGGGGATAGGCAAGGCACACAGGGGATAGG
>N_chr6-135464680_+ (65 bp) 0
cTactattctttttgtctctatggatttgcgtgttctagatccctcatataaatggaatcattcaGTCAGACACGCAACAGGGGATAGGCAAGGCACACAGGGGATAGG
>N_chr4-163661803_- (81 bp) 0
aggaatcagaaatcacacatgtattgcattattcaaaaatatcttttatcttttcatacacagatccctaaatcattttaaGTCAGACACGCAACAGGGGATAGGCAAGGCACACAGGGGATAGG
>N_chr2-136204310_- (80 bp) 2
ggtaataatataatttatcctttagggctattgtgatgatcaatcacatagagaccattgtaagtgcttagcaagtActtGTCAGACACGCAACAGGGGATAGGCAAGGCACACAGGGGATAGG
>N_chr13-23636120_- (73 bp) 1
agaaataacaatgatagttctttctaaaacatttgaatttataTcactgtgatgttatgatcccatttatgctGTCAGACACGCAACAGGGGATAGGCAAGGCACACAGGGGATAGG
>N_chr10-35987372_- (56 bp) 0
aTtgatcataaaaaaatcagaacaataataataatgatgaccagcttggatgattaGTCAGACACGCAACAGGGGATAGGCAAGGCACACAGGGGATAGG
>N_chr6-119479091_+ (63 bp) 0
attatcctaagtgatctaacacaaaggcaaaaaaccagataccgcatgtcctcatttataagtGTCAGACACGCAACAGGGGATAGGCAAGGCACACAGGGGATAGG
>N_chr3-154278074_- (89 bp) 4
accatgcctagctaatttttgtattttattctattctttttttgagatgaagtttcactcttgtcgcccaggctggagtgcagtggcgtGTCAGACACGCAACAGGGGATAGGCAAGGCACACAGGGGATAGG
>N_chr3-179472307_+ (105 bp) 3
tttatcttgatgtagaactctgattacatgttgtaTgagaaatattgcatcatagtggttaaagccatgagatccagaaagacccactCccaggctccacctggtGTCAGACACGCAACAGGGGATAGGCAAGGCACACAGGGGATAGG
>N_chr8-125218777_- (49 bp) 1
gaaaatcagttggcttacagttagcaagcagtattgttaaatAatcatGGTCAGACACGCAACAGGGGATAGGCAAGGCACACAGGGGATAGG
>N_chr9-1508383_- (44 bp) 4
atggttttctcatgacGacaaagttttcaaccatCctcCtcttaGTCAGACACGCAACAGGGGATAGGCAAGGCACACAGGGGATAGG
>N_chr6-134553760_- (43 bp) 1
ttcgacaaaaacataattggcacatatgaggaagataagcacCGTCAGACACGCAACAGGGGATAGGCAAGGCACACAGGGGATAGG
>N_chr6-145171390_- (48 bp) 0
gacctaatgtacagcttgtggctacagataatacacttgaaattcactGTCAGACACGCAACAGGGGATAGGCAAGGCACACAGGGGATAGG
>N_chr15-73803607_+ (56 bp) 0
aaggggaccaggagctctgtgtactttgcacagcacccagaaaaggagccattgccGTCAGACACGCAACAGGGGATAGGCAAGGCACACAGGGGATAGG
>N_chr2-195028872_- (69 bp) 0
gttaaaaagtaagttgctgttatccatgtgtgatttatcatgaaatgcatttcttatgcattccctttcGTCAGACACGCAACAGGGGATAGGCAAGGCACACAGGGGATAGG
>N_chr4-40799095_- (35 bp) 2
gtaagacacagagaagaacctggcataagagtcaaGTCAGACACGCAACAGGGGATAGGCAAGGCACACAGGGGATAGG
>N_chr7-36264194_+ (84 bp) 5
ttttccttgtaatgtcaggcccctctgctacaggtctgctggagtttgcAggaggtccactccagaccccgtttacctaggtatGTCAGACACGCAACAGGGGATAGGCAAGGCACACAGGGGATAGG
>N_chr19-44018452_- (39 bp) 0
aggctgaggcaggtgggtcagttgagcctaggaggttaaGTCAGACACGCAACAGGGGATAGGCAAGGCACACAGGGGATAGG
>N_chr3-75615003_+ (66 bp) 0
ggaaaagtgtcttgaaggaagtaagtcccttcagataagggaggaagaagcttgatcagtatgcagGTCAGACACGCAACAGGGGATAGGCAAGGCACACAGGGGATAGG
>N_chr3-49255836_- (50 bp) 0
aTatgggctgggcatggtggcttacacctgtaatcccatcactttgggagGTCAGACACGCAACAGGGGATAGGCAAGGCACACAGGGGATAGG
>N_chr5-38948274_- (43 bp) 1
tgagcacggaatatttttctatttctttgtgtcatctatgattGTCAGACACGCAACAGGGGATAGGCAAGGCACACAGGGGATAGG
>N_chr5-176544228_+ (69 bp) 2
aagctcacgcatccctcccagtttaccctcccaagttgctgaaactacaggtgtAtgctaccacgtctgGTCAGACACGCAACAGGGGATAGGCAAGGCACACAGGGGATAGG
>N_chr1-7326098_+ (73 bp) 2
aaacaaaggaggaattagagtaattagatgaattataatcttcagttcatgacacactattgttgttgtttGcGTCAGACACGCAACAGGGGATAGGCAAGGCACACAGGGGATAGG
>N_chr9-94954941_- (50 bp) 2
catcccaacagtggcatgctggttagcagggagaaggacttcagaattgcGTCAGACACGCAACAGGGGATAGGCAAGGCACACAGGGGATAGG
>N_chr10-3394632_+ (59 bp) 0
gagatttattccatgaggaacaaagtattttatccactaagtacactcaaggccctcaaGTCAGACACGCAACAGGGGATAGGCAAGGCACACAGGGGATAGG
>N_chr16-70389838_- (58 bp) 1
gtgcagtggctcatgcctgtaatcccagcactttgggaggccgaggctggTggatcacGTCAGACACGCAACAGGGGATAGGCAAGGCACACAGGGGATAGG
>N_chr3-181544500_+ (46 bp) 1
accatttgtttatttttacttttgtCgcctatgctttgagatcttaGTCAGACACGCAACAGGGGATAGGCAAGGCACACAGGGGATAGG
>N_chr2-145826175_+ (81 bp) 0
tatgggtttgctttcatttgctcatccatagtaatttctatttttggctactcttgcaaaaaattagatcccctggatcaaGTCAGACACGCAACAGGGGATAGGCAAGGCACACAGGGGATAGG
>N_chr1-153420867_- (60 bp) 0
tggagcaagaacttcagggacaaacactggcactgggggctgtgagactgcagaacagggGTCAGACACGCAACAGGGGATAGGCAAGGCACACAGGGGATAGG
>N_chr1-120465238_- (71 bp) 0
ctgtatgatatataatagtggatacgtgtcatacatttgtccaaacccatagaatgcacgatgccaaAagtGTCAGACACGCAACAGGGGATAGGCAAGGCACACAGGGGATAGG
>N_chr5-19028801_- (113 bp) 2
ggggtgggtagctaggggagggatagcattaggagaaatacataatgtagatgatgggttgattggtgcagcaaaccaccaatgtacatgtatacctatgtaacaaacctgcaGTCAGACACGCAACAGGGGATAGGCAAGGCACACAGGGGATAGG
>N_chr8-124263039_- (39 bp) 0
aggttttcctgcccaaagggtgagaaagctgcggagtttGTCAGACACGCAACAGGGGATAGGCAAGGCACACAGGGGATAGG
>N_chr15-42212378_+ (50 bp) 3
agtagctgggactacaagtgcttgccaccatgcccggctaatttttgtacGTCAGACACGCAACAGGGGATAGGCAAGGCACACAGGGGATAGG
>N_chr6-63122961_+ (69 bp) 0
aactgaaaaccatcattacaatctaagtttgtcttgcatcaaagaaaaatgttacattattttgagaaaGTCAGACACGCAACAGGGGATAGGCAAGGCACACAGGGGATAGG
>N_chr1-70783759_+ (44 bp) 0
gaaTtaacaaaaagGaacaaaggctggagttacccatgttctcttGTCAGACACGCAACAGGGGATAGGCAAGGCACACAGGGGATAGG
>N_chr21-18285601_+ (53 bp) 1
tcgGaccaacaatgtataagagttcccttttctccatattctcactagcatctGTCAGACACGCAACAGGGGATAGGCAAGGCACACAGGGGATAGG
>N_chr4-30972197_- (60 bp) 1
tatgcgtttttatgtgtatgtgtgtgtgtcttaacacttttaattcatttgataagtcctGTCAGACACGCAACAGGGGATAGGCAAGGCACACAGGGGATAGG
>N_chr1-100870461_+ (73 bp) 1
tgccatgctggtgcgctgcacccattaactcgtcgtctagcattaggtatatctcctaatgctatcactccccGTCAGACACGCAACAGGGGATAGGCAAGGCACACAGGGGATAGG
>N_chr7-36422267_- (61 bp) 0
acaaaaattagctgggcatggtggcaggcgcctgtaatcccagctactcgggaggctgaggGTCAGACACGCAACAGGGGATAGGCAAGGCACACAGGGGATAGG
>N_chr11-6394783_- (63 bp) 1
caggcgtgatggctcacgcctgtaatcccagcactttaggaggccaaggcgggcggatcacctGTCAGACACGCAACAGGGGATAGGCAAGGCACACAGGGGATAGG
>N_chr9-13195335_+ (46 bp) 0
aatatcagaatggtcaacaattttagaaatgaaacagcacttttcaGTCAGACACGCAACAGGGGATAGGCAAGGCACACAGGGGATAGG
>N_chr6-50573383_- (103 bp) 0
taaacatctaccaagagttttgacacTtccccatagccaggtaaggggtcttttatgagtggacattcacaggtgtaaacttttgcTtaaatgttcaatataaGTCAGACACGCAACAGGGGATAGGCAAGGCACACAGGGGATAGG
>N_chr12-37900613_+ (44 bp) 0
tgattattgccaagacactTttcctgtaagtgggctcttcgaagGTCAGACACGCAACAGGGGATAGGCAAGGCACACAGGGGATAGG
>N_chr7-103437744_+ (53 bp) 3
ggccagggcatcccacagtaggcacaacacactcttttgcctaagggatccatGTCAGACACGCAACAGGGGATAGGCAAGGCACACAGGGGATAGG
>N_chr6-14210542_+ (45 bp) 0
tcacacaggaaggagaggagaacaggtgagaaaggccacctctgtGTCAGACACGCAACAGGGGATAGGCAAGGCACACAGGGGATAGG
>N_chr4-98928459_+ (64 bp) 0
ttttaatgtttagTtcccacaaataagtgacaacatgcagtctgtctttctttgcctggcttatGTCAGACACGCAACAGGGGATAGGCAAGGCACACAGGGGATAGG
>N_chr17-14980307_+ (52 bp) 0
aactaaatcccagaattcagcagtcttacccacctaAcagtggaccatgcaAGTCAGACACGCAACAGGGGATAGGCAAGGCACACAGGGGATAGG
>N_chr18-59789807_- (64 bp) 0
caccatgggccagggactgctgaaagcagagggattgtctgcaatagagaagtgggggctggaaGTCAGACACGCAACAGGGGATAGGCAAGGCACACAGGGGATAGG
>N_chr18-26881060_- (52 bp) 0
TatgaggtctggcagtcagcccattcacacctgtaaccttcactcttgagcaGTCAGACACGCAACAGGGGATAGGCAAGGCACACAGGGGATAGG
>N_chr3-38256253_- (49 bp) 1
acagagctaagagaccgggagaccaaggcagattaagttgataaaacagGTCAGACACGCAACAGGGGATAGGCAAGGCACACAGGGGATAGG
>N_chr4-71882350_- (45 bp) 1
TtggagtgcagtggctcagtcttggctcactgcaacctccgcctcGTCAGACACGCAACAGGGGATAGGCAAGGCACACAGGGGATAGG
>N_chr9-84141722_- (69 bp) 1
cagaatgccatacggtttgaatcatatagtacatagccttttcagatcgacttttttcactcagtagtaGTCAGACACGCAACAGGGGATAGGCAAGGCACACAGGGGATAGG
>N_chr6-27070025_- (99 bp) 0
gttgaaaagaccaactagtgaactaaatcagtctccaaaatatatgtttttggcatttacctgtttattttgaaactctttgtaagaaatgtaaacctAGTCAGACACGCAACAGGGGATAGGCAAGGCACACAGGGGATAGG
>N_chr13-45374837_- (88 bp) 1
aagaattaTagatgagagctcttcaagggcgggatacttctgatgtttctccagcccccagcacagtcagaggctttctaagtgcagaGTCAGACACGCAACAGGGGATAGGCAAGGCACACAGGGGATAGG
>N_chr15-58103174_+ (53 bp) 0
attttacagattttgagataagctcaaattttatttctccaatAcatctagggGTCAGACACGCAACAGGGGATAGGCAAGGCACACAGGGGATAGG
>N_chr1-114231611_+ (40 bp) 0
tttTtacctcttgtagtttcctgacatgtaatcctggaacGTCAGACACGCAACAGGGGATAGGCAAGGCACACAGGGGATAGG
>N_chr7-86493332_+ (98 bp) 0
gtacagtcactaagaaagcactgagaaaaagatgcctttccagaatagctgaacatgagaaagtaagggggaaagctggaagagttgtgatttcatAAGTCAGACACGCAACAGGGGATAGGCAAGGCACACAGGGGATAGG
>N_chr19-7734393_- (56 bp) 0
gattccagaccccaacacctacctccccaggacccaggggtctgggaggctctgtcGTCAGACACGCAACAGGGGATAGGCAAGGCACACAGGGGATAGG
>N_chr2-179926749_+ (45 bp) 1
ttttgctgttccattggaatacatctcttttactgagcAgagaacGTCAGACACGCAACAGGGGATAGGCAAGGCACACAGGGGATAGG
>N_chr4-71016430_+ (35 bp) 0
cagacaagatgtaagaaagcctgttagaaagctAaGTCAGACACGCAACAGGGGATAGGCAAGGCACACAGGGGATAGG
>N_chr14-93196484_- (38 bp) 1
caagcctatatggaaacttgctcttatatttagaaAaAGTCAGACACGCAACAGGGGATAGGCAAGGCACACAGGGGATAGG
>N_chr3-138030453_- (51 bp) 1
ttgtcatcagtttaaaataatgggttataagacagtatttgcaagcctcatGTCAGACACGCAACAGGGGATAGGCAAGGCACACAGGGGATAGG
>N_chr10-42021909_- (59 bp) 3
gtatgtgtggtgaatatatttatttttgttcagagcaaacattttttcaatatgtatatGTCAGACACGCAACAGGGGATAGGCAAGGCACACAGGGGATAGG
>N_chr20-46359755_- (67 bp) 0
aggaaccttctgtccaccttaaaaattccgtaggaaccattggtctagctggttggggcaggcctTcGTCAGACACGCAACAGGGGATAGGCAAGGCACACAGGGGATAGG
>N_chr3-47822232_- (52 bp) 0
ggcaggctgatcacTtgacgtcaggggtttgagaccagcctAgccaacatggGTCAGACACGCAACAGGGGATAGGCAAGGCACACAGGGGATAGG
>N_chr12-32872788_- (48 bp) 0
aagagcctgtaacaatcctgttagagcagttaattctgattttaaatgGTCAGACACGCAACAGGGGATAGGCAAGGCACACAGGGGATAGG
>N_chr6-10470116_+ (98 bp) 5
tacagatagcaagatttctggcacaaagtaaaTtacagaattttcaattcagggattttttgtctttgGttcctctctccagtccaggtggattcctcGTCAGACACGCAACAGGGGATAGGCAAGGCACACAGGGGATAGG
>N_chr2-168339502_+ (58 bp) 1
cagcctcccaaagtgctgggattacaataggcgtgagccaccacacccggcctctatAtttGTCAGACACGCAACAGGGGATAGGCAAGGCACACAGGGGATAGG
>N_chr15-46958254_+ (82 bp) 0
aTtaTttgaggagggacccaactttccgctatcttttgggttcattccaaatagttttgtgccattgaaaaacttgaccttcGTCAGACACGCAACAGGGGATAGGCAAGGCACACAGGGGATAGG
>N_chr14-42335572_+ (31 bp) 0
tcgtggtagatacgctttttgatgtgctgctGTCAGACACGCAACAGGGGATAGGCAAGGCACACAGGGGATAGG
>N_chr2-65228645_+ (71 bp) 1
agagtttctctcttgttgcccaggctggagtgcaatggcgtgatctcagctcactgtagcctccacctcctGTCAGACACGCAACAGGGGATAGGCAAGGCACACAGGGGATAGG
>N_chr6-35850732_- (58 bp) 4
ttttttttttgtttgtttttgagacagagtctcacgctattgcccaggctgaagtgcaGTCAGACACGCAACAGGGGATAGGCAAGGCACACAGGGGATAGG
>N_chr9-32907243_- (80 bp) 1
tTaaatactgtaacctagattagagtgaaagtgattgctgcattactgtaatttcagtaaatgctgaagtttaattaagcGTCAGACACGCAACAGGGGATAGGCAAGGCACACAGGGGATAGG
>N_chr6-103166763_+ (73 bp) 0
gactataaattattataaatAacatatatgtaaataattttaagtaccataaaaacaacaaatgtataatatAGTCAGACACGCAACAGGGGATAGGCAAGGCACACAGGGGATAGG
>N_chr6-106269338_+ (48 bp) 0
tgagaacatcatagtgtacttgcacaaaactagatAgtatAgcctactGTCAGACACGCAACAGGGGATAGGCAAGGCACACAGGGGATAGG
>N_chr3-18178344_+ (79 bp) 1
tgtatgttgactgtcagggaaaAaaggaggaagtaaaaattaaaccagaactctggtccaaactgcagtgattttttttGTCAGACACGCAACAGGGGATAGGCAAGGCACACAGGGGATAGG
>N_chr2-69225266_+ (59 bp) 1
cTtgtcctatttctggcagagaCagctaatatctcttcattgtggcagaatcaacctacGTCAGACACGCAACAGGGGATAGGCAAGGCACACAGGGGATAGG
>N_chr7-125445026_+ (109 bp) 3
gcagaggtgaaaaactgagtaagaaacactatgacaccatcttaTagtgaagagaAcaaatacattttatttttagtttgctttatgtgtattgtagttttaaaagtaaGTCAGACACGCAACAGGGGATAGGCAAGGCACACAGGGGATAGG
>N_chr10-104832692_- (60 bp) 2
AgcaggcagcttccattatccagaaagatggattatgTaatctaaggtaagtAgaagaaaGTCAGACACGCAACAGGGGATAGGCAAGGCACACAGGGGATAGG
>N_chr12-41828774_- (82 bp) 2
acagccattgctatttctatttcaaaagaataaagctattctactagaggttttaaattaaaatctacgagcagctacctatGTCAGACACGCAACAGGGGATAGGCAAGGCACACAGGGGATAGG
>N_chr4-111748394_- (65 bp) 1
gtaaaagaattctttagcagaaattctgtcataatgtttttcaacactgccagcatcttccctacGTCAGACACGCAACAGGGGATAGGCAAGGCACACAGGGGATAGG
>N_chr16-45665987_- (43 bp) 1
gTTtcatttcttggcttttccccattacccacaaataactcacGTCAGACACGCAACAGGGGATAGGCAAGGCACACAGGGGATAGG
>N_chr10-116229831_+ (50 bp) 1
ctttacTattaacccaaccctatcatcacctctttggtcatcacagaattGTCAGACACGCAACAGGGGATAGGCAAGGCACACAGGGGATAGG
>N_chr17-8839765_- (76 bp) 2
TtTcaggccagctggtcatctacaacatggattttgatcctcaagaattcTctcccagactccctggcctgaaaagGTCAGACACGCAACAGGGGATAGGCAAGGCACACAGGGGATAGG
>N_chr7-125733601_+ (34 bp) 0
ttTcttgtaaactaagattccttcctttgaagctGTCAGACACGCAACAGGGGATAGGCAAGGCACACAGGGGATAGG
>N_chr7-65981519_- (86 bp) 0
aagttttctaaggttcttgaccaggcagtaagactAtgagcccccaggagtttacataggttttctagggtcttcacacaActaacGTCAGACACGCAACAGGGGATAGGCAAGGCACACAGGGGATAGG
>N_chr2-23085452_+ (78 bp) 2
TTaaTagTggcccTttctcgtcaTagacccctcctcctcccactgcagGcgctggtgagcagtggggacttacgccttGTCAGACACGCAACAGGGGATAGGCAAGGCACACAGGGGATAGG
>N_chr5-149464499_+ (44 bp) 1
TTactgattttagatgtatgaagagtgaatgaGttaatgaatgaGTCAGACACGCAACAGGGGATAGGCAAGGCACACAGGGGATAGG
>N_chr3-161368318_- (41 bp) 0
cctgcctcggcctcccagagtgctgggattattacaggtgtGTCAGACACGCAACAGGGGATAGGCAAGGCACACAGGGGATAGG
>N_chr10-122897605_+ (57 bp) 0
taataaatgtattcagaaaggtagggtaaaattgcttataataattaaaattcttgtGTCAGACACGCAACAGGGGATAGGCAAGGCACACAGGGGATAGG
>N_chr6-19565847_- (56 bp) 1
atgttgctctctaaatctgaatcatgtgccgtggggcagagcccagggtttgacctGTCAGACACGCAACAGGGGATAGGCAAGGCACACAGGGGATAGG
>N_chr2-137990232_- (66 bp) 0
tttTtgcttatataaattaagtaggaatgcaggagacttcctacaaatttcacttttaggaacaccGTCAGACACGCAACAGGGGATAGGCAAGGCACACAGGGGATAGG
>N_chr2-125844497_+ (57 bp) 0
ttgattgaagataaaaagtcatatgttgtcttctgtcccctgcaggaatagaaaTaAGTCAGACACGCAACAGGGGATAGGCAAGGCACACAGGGGATAGG
>N_chr4-21589324_- (69 bp) 2
ttactcatttagtgggacaaagacattcgtaaaactggcctcGtattttaagttCtatttttagaatacGTCAGACACGCAACAGGGGATAGGCAAGGCACACAGGGGATAGG
>N_chr2-886094_- (57 bp) 0
ctttcctttttagtctcattgGagtccttgggtcactttacccctgcccttgggttgGTCAGACACGCAACAGGGGATAGGCAAGGCACACAGGGGATAGG
>N_chr7-31641076_+ (29 bp) 0
gtcttggcttagctGgctgaaggaactAAGTCAGACACGCAACAGGGGATAGGCAAGGCACACAGGGGATAGG
>N_chr14-96581837_- (124 bp) 3
tccaaggatcggtccggcagatgtaggctgagatcTtaccgtgtgccaagcaTtgtgctcgacgtgggggagttaaacatggagcttccagtgcagTtgaaacagacaaggggaccaacactgaGTCAGACACGCAACAGGGGATAGGCAAGGCACACAGGGGATAGG
>N_chr19-17135908_- (50 bp) 0
ccggttctagctcatgctattttccctttgggctgggtgtgcaacaacatGTCAGACACGCAACAGGGGATAGGCAAGGCACACAGGGGATAGG
>N_chr19-48542989_+ (85 bp) 1
atggtggTtcacacctttaatctcagcactttgggaagctgatgaagtcaggagttcgagaccagcctgggcaacatgctaatacGTCAGACACGCAACAGGGGATAGGCAAGGCACACAGGGGATAGG
>N_chr2-52339615_- (42 bp) 2
cttggtctctctgccagccccttcaatgaaCtgtctcaacttGTCAGACACGCAACAGGGGATAGGCAAGGCACACAGGGGATAGG
>N_chr11-34537156_- (38 bp) 0
cttaagaaaaccatggagatccaggactctagagaaagGTCAGACACGCAACAGGGGATAGGCAAGGCACACAGGGGATAGG
>N_chr3-85180864_+ (62 bp) 1
gtcttagtgaCaatgaagtaggggattaaaaaagtttcaggaaaaaggcagtggttaattgtGTCAGACACGCAACAGGGGATAGGCAAGGCACACAGGGGATAGG
>N_chr15-19468433_- (61 bp) 2
ctggttaatggtttcctcgggggaaatgacaattgaaagtcggAattttctactttcaaatGTCAGACACGCAACAGGGGATAGGCAAGGCACACAGGGGATAGG
>N_chr13-63923037_+ (43 bp) 0
caaaatgggaataaaaatacaaagaagaaagtttgttaatAtaGTCAGACACGCAACAGGGGATAGGCAAGGCACACAGGGGATAGG
>N_chr9-25194039_+ (56 bp) 0
gggactccataaactatgaatgatatgctaagatggaaacccaaaatgatggtaacGTCAGACACGCAACAGGGGATAGGCAAGGCACACAGGGGATAGG
>N_chr6-163229933_+ (58 bp) 0
ggaaagagagcataggtttatatttcaAggtatcagtcatgcggccatgggatcaAatGTCAGACACGCAACAGGGGATAGGCAAGGCACACAGGGGATAGG
>N_chr5-56459437_+ (54 bp) 1
aattccttgaacaaggtgggcacagaaggaagaaaacttctgggagagagtggcGTCAGACACGCAACAGGGGATAGGCAAGGCACACAGGGGATAGG
>N_chr10-125947422_- (66 bp) 2
ggggagatgggagtggctttccctgagatggggacacctgaggaagggcagatttgggaccaggaaGTCAGACACGCAACAGGGGATAGGCAAGGCACACAGGGGATAGG
>N_chr10-25179758_+ (82 bp) 2
gtctctgtgacttttggtttaaatttctaattcccaggacagagagactgattggtccactatgggtaagttgtctacctctGTCAGACACGCAACAGGGGATAGGCAAGGCACACAGGGGATAGG
>N_chr21-37366859_+ (53 bp) 1
tacagGcacccaggctggcgcgcgccccgcaacagaaggggtggcggaggataGTCAGACACGCAACAGGGGATAGGCAAGGCACACAGGGGATAGG
>N_chr11-88824961_+ (54 bp) 0
actgtttccaaagaaactccatttcttgttctgcccctaccccattgttctgAcGTCAGACACGCAACAGGGGATAGGCAAGGCACACAGGGGATAGG
>N_chr1-228640900_- (61 bp) 1
taaaggaatgtgtccagttgttttacaaGtgcagtggatggcgtgttttcaatatcaattgGTCAGACACGCAACAGGGGATAGGCAAGGCACACAGGGGATAGG
>N_chr4-33332875_- (38 bp) 0
cagcacatgtaaaataaaaggaataactccacataaaaGTCAGACACGCAACAGGGGATAGGCAAGGCACACAGGGGATAGG
>N_chr5-114956999_+ (62 bp) 2
acaaaaaaagtcattttccaatagatcaaaaaatatcaaatagttgggcatacatctaacGTCAGACACGCAACAGGGGATAGGCAAGGCACACAGGGGATAGG
>N_chr8-111054719_+ (72 bp) 0
tagaagtgtatacatagtaaagctactttggattaatacattttattacccattttctggtaagaacagatAGTCAGACACGCAACAGGGGATAGGCAAGGCACACAGGGGATAGG
>N_chr3-60477872_+ (51 bp) 0
caaattccaaggtatctcttaatgacaaaaagtgggtgaatagttataaagGTCAGACACGCAACAGGGGATAGGCAAGGCACACAGGGGATAGG
>N_chr13-19921213_- (72 bp) 1
acccaagctggagtgcagtggctcaatcttggctcactgcaacctccacctcctgggttcaagtgattctccGTCAGACACGCAACAGGGGATAGGCAAGGCACACAGGGGATAGG
>N_chr2-182639152_+ (46 bp) 0
ttacaggtacagctttccatattattcaccatgtattccccatactGTCAGACACGCAACAGGGGATAGGCAAGGCACACAGGGGATAGG
>N_chr8-65896006_+ (95 bp) 3
ggaagttattcTgcgttcagagcagagcacaaTcaagagaatgcttgattactagggggaaaagaaggtgaaaagtgaggtgtgccaacaaaattGTCAGACACGCAACAGGGGATAGGCAAGGCACACAGGGGATAGG
>N_chr5-83720064_- (56 bp) 0
aaaaaagactacctttagtgttattcgttgcttgacaaactgaaagatggactaaaGTCAGACACGCAACAGGGGATAGGCAAGGCACACAGGGGATAGG
>N_chr14-33927631_+ (57 bp) 3
tTTTTatTttcacctcagcaatgacattTggcctcatgtgtgggaaggtactAtttcGTCAGACACGCAACAGGGGATAGGCAAGGCACACAGGGGATAGG
>N_chr15-35992624_- (53 bp) 2
aacatttattagtgtctactggctctcaggaaagtcatctattcaggcaatgtGTCAGACACGCAACAGGGGATAGGCAAGGCACACAGGGGATAGG
>N_chr8-142015762_- (53 bp) 0
aTagTattggtcgggtgcagtgagtcaggaaggcccccatatttgcatcccagGTCAGACACGCAACAGGGGATAGGCAAGGCACACAGGGGATAGG
>N_chr15-86048568_+ (79 bp) 2
ctcagaccccattcacCgcccactgtttgcattcaTgcaaagttaagaggttcctgaacactgcagaggcacagagcccGTCAGACACGCAACAGGGGATAGGCAAGGCACACAGGGGATAGG
>N_chr8-143461820_- (65 bp) 1
tggccaccccatggccagaccttctctctgccaggaggtccctgcctgagggcacagcatgactcGTCAGACACGCAACAGGGGATAGGCAAGGCACACAGGGGATAGG
>N_chr4-112409998_- (67 bp) 0
tTtattcaaagacataggtagataatgcacgatgaacagacagagaaacagagcattaaataGaaacGTCAGACACGCAACAGGGGATAGGCAAGGCACACAGGGGATAGG
>N_chr5-50872673_- (55 bp) 1
gaagttggatagaaatttttaaagtcttgaaagtagaagctaccaactagacctaGTCAGACACGCAACAGGGGATAGGCAAGGCACACAGGGGATAGG
>N_chr8-121327249_- (46 bp) 0
gTTtcttggaactcttgctgttacagtcctgagctgacaCgtaagaGTCAGACACGCAACAGGGGATAGGCAAGGCACACAGGGGATAGG
>N_chr4-135468228_- (46 bp) 0
tccacacgatgggctgtgccagcacctcagcctggtagtaaatgcAGTCAGACACGCAACAGGGGATAGGCAAGGCACACAGGGGATAGG
>N_chr12-637678_+ (83 bp) 1
acctcggcctcccaaagtgctgggaCtacaggtgtgagccactgcgcccagAcgagtggctttatacagaatgatacgtaatAGTCAGACACGCAACAGGGGATAGGCAAGGCACACAGGGGATAGG
>N_chr7-151220044_- (130 bp) 2
tattcAtctaaatccccagagtaacaagaagatccaatgcctctgctttacttgagcctggaaatgacCctggcatcccacaagcaccaatcggagtcagaagcccacccacccaaagactcgggattttGTCAGACACGCAACAGGGGATAGGCAAGGCACACAGGGGATAGG
>N_chr2-95338574_+ (51 bp) 2
gagggccattggtgggctgtggtccaatgggccagaccacacctgtcccccGTCAGACACGCAACAGGGGATAGGCAAGGCACACAGGGGATAGG
>N_chr9-130132868_+ (49 bp) 0
ttgattttaaatatgcatcttgtttagcccaatatatccaaagtattatGTCAGACACGCAACAGGGGATAGGCAAGGCACACAGGGGATAGG
>N_chr4-31719917_- (57 bp) 1
tttattatagaaatcatttgaGaagttgcatgtggactatagaatactttaCaatatGTCAGACACGCAACAGGGGATAGGCAAGGCACACAGGGGATAGG
>N_chr1-235865474_+ (77 bp) 1
aaactttccctgtattgtagttgcaatagcattcTaagtagtcacctgacttttttccttgctcacctggcatctgGTCAGACACGCAACAGGGGATAGGCAAGGCACACAGGGGATAGG
>N_chr6-63571571_+ (37 bp) 0
tgttcagaagtgtgaaaactttccccccttttcacacGTCAGACACGCAACAGGGGATAGGCAAGGCACACAGGGGATAGG
>N_chr12-31404261_- (39 bp) 0
aatccattattaaaatagttcaactttttctctacaatgGTCAGACACGCAACAGGGGATAGGCAAGGCACACAGGGGATAGG
>N_chr4-130757104_+ (53 bp) 1
tgctttTttcaactttattgtcctattttatactaaGgagttgtaggtcctgtGTCAGACACGCAACAGGGGATAGGCAAGGCACACAGGGGATAGG
>N_chr2-126280704_+ (82 bp) 1
gttccactgtattcagcatgatttttttccatgagagttttGttaatttaccagttttctaatggcaagccaattactctAGTCAGACACGCAACAGGGGATAGGCAAGGCACACAGGGGATAGG
>N_chr6-168797657_- (45 bp) 3
agctcaggtgcagggttggtgagttcctaacatTtggttggagctGTCAGACACGCAACAGGGGATAGGCAAGGCACACAGGGGATAGG
>N_chr10-37965834_- (55 bp) 0
TaatgacttttaccatcttactttctttccaccacttttttcttggtccccagtaGTCAGACACGCAACAGGGGATAGGCAAGGCACACAGGGGATAGG
>N_chr2-50327091_+ (34 bp) 0
taaaaccagaacctGaactTttgtttatttcctaGTCAGACACGCAACAGGGGATAGGCAAGGCACACAGGGGATAGG
>N_chr1-161721871_- (62 bp) 1
aaaaaacagactttatccatgacaaactactgcaaaatgtcagaaCttAtgaacagcaagttGTCAGACACGCAACAGGGGATAGGCAAGGCACACAGGGGATAGG
>N_chr2-51201752_- (50 bp) 0
atttgatgatggagtgctgctgtggatgtccaactttatggctatatgagGTCAGACACGCAACAGGGGATAGGCAAGGCACACAGGGGATAGG
>N_chr2-62399008_- (115 bp) 0
tcccagGggtcatacttcaaccactcatagactgctgaatgttcaaactacgcacaaataaggcaaGcgcagagctgtaaccaatctcactgtttctgtacctcacttctgattcGTCAGACACGCAACAGGGGATAGGCAAGGCACACAGGGGATAGG
>N_chr8-132059555_+ (64 bp) 1
cattaccatagaagtcagcacaaggcatcatatgtcTcttgcatattccaaagagattctggaaGTCAGACACGCAACAGGGGATAGGCAAGGCACACAGGGGATAGG
>N_chr2-158075191_- (37 bp) 1
taagttttgtaagggaaggtctagagtagctttaacgGTCAGACACGCAACAGGGGATAGGCAAGGCACACAGGGGATAGG
>N_chr11-72913179_+ (48 bp) 2
taaatcttaaactgatcctTtaatttatttctttcctcttctattttcGTCAGACACGCAACAGGGGATAGGCAAGGCACACAGGGGATAGG
>N_chr5-140786491_+ (49 bp) 0
ctggaatctgctatagatgcagatgtagggcctcactctctccagagttGTCAGACACGCAACAGGGGATAGGCAAGGCACACAGGGGATAGG
>N_chr5-86025629_- (71 bp) 0
TtgataaaacatcacCgtttcggcattactgccccagaaagacactcactacagctgatgaaacagcccctGTCAGACACGCAACAGGGGATAGGCAAGGCACACAGGGGATAGG
>N_chr20-34398758_+ (42 bp) 1
ctgtgTgcacacctctccctcctcctacagcaaatacattttGTCAGACACGCAACAGGGGATAGGCAAGGCACACAGGGGATAGG
>N_chr10-35757841_+ (45 bp) 0
gTTtttgggccccttacttagggcaaggcacaagtattcttttttGTCAGACACGCAACAGGGGATAGGCAAGGCACACAGGGGATAGG
>N_chr1-11695070_- (48 bp) 1
TTcagtacccagcctggtgccttgaatgtAggtgctggTtggtacctgGTCAGACACGCAACAGGGGATAGGCAAGGCACACAGGGGATAGG
>N_chr9-108386611_+ (84 bp) 1
gaagaagagcattcgtggcagacTaatacgagcaggctcaagtactgtaagaatgtaagaatgtagaggagtgcagggatgagAGTCAGACACGCAACAGGGGATAGGCAAGGCACACAGGGGATAGG
>N_chr10-73546373_- (49 bp) 0
catagctgaagagAgaaatcgtgaactggaagttagatcagaagaTattGTCAGACACGCAACAGGGGATAGGCAAGGCACACAGGGGATAGG
>N_chr7-28616873_+ (53 bp) 3
tTtctgcacagttctgggcctggaaggtccaggCagtggccttggaaagttaaGTCAGACACGCAACAGGGGATAGGCAAGGCACACAGGGGATAGG
>N_chr6-58623437_+ (39 bp) 0
aggtattcctacctactccatatgaaagtatctgctgttGTCAGACACGCAACAGGGGATAGGCAAGGCACACAGGGGATAGG
>N_chr13-35968328_+ (54 bp) 0
tccaaaaagtattgtttttaatctcatgtatggtgttcattacatttaacttttGTCAGACACGCAACAGGGGATAGGCAAGGCACACAGGGGATAGG
>N_chr18-74367818_- (37 bp) 1
gaGagatgatcagaaaagcggaggtggccgccttAAAGTCAGACACGCAACAGGGGATAGGCAAGGCACACAGGGGATAGG
>N_chr20-7647361_+ (206 bp) 3
aaaatagtgaaatgcaatcacttccaccactgtgactttggtcctggtcttcTtcatttccagtctcgattatagcaatagcatcttaactggtttctctgcttccaagcttatacattaccttctgttctgcacgtggtagttagaataatccctagacaactaaaatcagatgaagttattcctgtggttgaaacaAcacattcGTCAGACACGCAACAGGGGATAGGCAAGGCACACAGGGGATAGG
>N_chr9-12565747_+ (49 bp) 1
cacagctgtcttatttatcttctcatttataaatGtagtcaaatagttaGTCAGACACGCAACAGGGGATAGGCAAGGCACACAGGGGATAGG
>N_chr5-126513321_- (65 bp) 1
tgtatttagaaagattactctgattgtaacatggagaaaaggggaacaggaagacagagcTagttGTCAGACACGCAACAGGGGATAGGCAAGGCACACAGGGGATAGG
>N_chr3-176320799_- (42 bp) 0
ttagaggatttgttttaatagatttTtatgtttttaatgccaGTCAGACACGCAACAGGGGATAGGCAAGGCACACAGGGGATAGG
>N_chr7-130993110_- (42 bp) 0
agctccctttgcctttatctgtcggtctacagccttaaaggtGTCAGACACGCAACAGGGGATAGGCAAGGCACACAGGGGATAGG
>N_chr4-140499322_+ (64 bp) 1
tggggaatgtctactaatggtcctaatcagtaatgtttccatggttcctttagcgtaGaAatttGTCAGACACGCAACAGGGGATAGGCAAGGCACACAGGGGATAGG
>N_chr13-86125098_- (89 bp) 2
gatcttggctactgcaacctctgcctcccaggttcaaatgattctcctgcctcagccttctgagtagctgggattacaggcgcgtaccaGTCAGACACGCAACAGGGGATAGGCAAGGCACACAGGGGATAGG
>N_chr17-43467612_- (47 bp) 1
caaaatccacatccagaaaattCaaaactgagctgaccacaccttgcGTCAGACACGCAACAGGGGATAGGCAAGGCACACAGGGGATAGG
>N_chr1-201517517_+ (47 bp) 0
agtactttagagcatggtaActgctcattaagtttttgtgaaataatGTCAGACACGCAACAGGGGATAGGCAAGGCACACAGGGGATAGG
>N_chr3-197740691_- (85 bp) 2
ctcctgacctcgtgatccgccagcctcagTctcccaaagtgctgggattacaggcgtgagccaccgtgcccggcctcagaagctcGTCAGACACGCAACAGGGGATAGGCAAGGCACACAGGGGATAGG
>N_chr12-43077466_- (69 bp) 0
tgcaaacctgtttcatcatctcaatttcattctgtctggtcctgcctgtaaacttactaagtgctatggGTCAGACACGCAACAGGGGATAGGCAAGGCACACAGGGGATAGG
>N_chr1-157953357_- (80 bp) 0
gTTtgtaatcccagcactttgggaggctgaggtgggcagatcatgaggtcaggagattgagGccattctggctaacatggGTCAGACACGCAACAGGGGATAGGCAAGGCACACAGGGGATAGG
>N_chr22-36655052_- (65 bp) 0
tgagTagatcgtgagcccctggaggccaaagacagggtcttttttttttctgagacagagtctcaGTCAGACACGCAACAGGGGATAGGCAAGGCACACAGGGGATAGG
>N_chr9-112819168_- (45 bp) 0
actcaatgagctgtgttacccagaaagcccatgaaAataagAactGTCAGACACGCAACAGGGGATAGGCAAGGCACACAGGGGATAGG
>N_chr6-111833119_- (55 bp) 0
gtaacagctttattgagttataatttatatccgtttaaagaggacagtttgatAAGTCAGACACGCAACAGGGGATAGGCAAGGCACACAGGGGATAGG
>N_chr16-8209893_- (76 bp) 1
cactgcgtacttctgaccgccacaaatgtcaAatgataaatttctgcagttttaagccactaaattggtcataattGTCAGACACGCAACAGGGGATAGGCAAGGCACACAGGGGATAGG
>N_chr12-16390280_+ (90 bp) 1
cacgaggtcaggagatcaagaccatcctggctaacacagagaaaccccgtctctactaaaaatacaaaaaattCgccaggcgtgatggcaGTCAGACACGCAACAGGGGATAGGCAAGGCACACAGGGGATAGG
>N_chr9-14678565_- (77 bp) 1
ggtgatccacccgcctttgcctcccaaagtgctgggattacaggcatgagccactgtgcctggccctcatttgtttgGTCAGACACGCAACAGGGGATAGGCAAGGCACACAGGGGATAGG
>N_chr3-190985200_+ (56 bp) 0
ttttcagaacttagctggtTaccctaaaatgggtgagatctaatatcttgctttggGTCAGACACGCAACAGGGGATAGGCAAGGCACACAGGGGATAGG
>N_chr13-55128953_+ (100 bp) 2
gtatcaggaataatgtgggaggccggattgaagtctgggccaggaacaatAgtaattgtgggagactcaacaaagagtgagtatagctgaaggagccgggGTCAGACACGCAACAGGGGATAGGCAAGGCACACAGGGGATAGG
>N_chr2-124495255_+ (49 bp) 0
tcaggatattaaccctaaactgcattttcagtttttttttttaatatagGTCAGACACGCAACAGGGGATAGGCAAGGCACACAGGGGATAGG
>N_chr7-134168551_- (86 bp) 0
ggttaatgaaacccatttccacattaataagatatttcatattgaacatcccataatgtttatctccaaaggatagtatttttaaaGTCAGACACGCAACAGGGGATAGGCAAGGCACACAGGGGATAGG
>N_chr1-113864142_+ (40 bp) 1
aatgtaacttgaatgcttataggtaaagtttgtctatcatGTCAGACACGCAACAGGGGATAGGCAAGGCACACAGGGGATAGG
>N_chr1-242911554_+ (40 bp) 0
agtacatacaaatagttttggaattacaccagtaccactaGTCAGACACGCAACAGGGGATAGGCAAGGCACACAGGGGATAGG
>N_chr19-36943486_+ (74 bp) 4
aatagaagagattgctaagactagtggttttttttttTaaagaatatcagtagaAtgactctagttaacaatacGTCAGACACGCAACAGGGGATAGGCAAGGCACACAGGGGATAGG
>N_chr8-1270596_+ (51 bp) 1
aatTgtagctgttgctgcattgtctagaaattcagggcaaaccatagttctGTCAGACACGCAACAGGGGATAGGCAAGGCACACAGGGGATAGG
>N_chr12-75942183_- (67 bp) 1
ggggagacaaacggggtaagtgtgGtaagaaagcaaagaagaaggaacgcctgccttgggatcctaaGTCAGACACGCAACAGGGGATAGGCAAGGCACACAGGGGATAGG
>N_chr8-137738390_- (55 bp) 2
taggtgttaagatgtgttctggttatatttccattgctgatttctggttcaactaGTCAGACACGCAACAGGGGATAGGCAAGGCACACAGGGGATAGG
>N_chr3-131089705_+ (48 bp) 0
ggaggcaggtttttcactgatgaagcaggaggttacGtataagcaaggGTCAGACACGCAACAGGGGATAGGCAAGGCACACAGGGGATAGG
>N_chr6-10507655_+ (65 bp) 1
ttacgaagcctggggaaagagaaagttgaaatttcgcagaggtagatgaggTctgcactcaggaaGTCAGACACGCAACAGGGGATAGGCAAGGCACACAGGGGATAGG
>N_chr5-14430897_- (64 bp) 1
acTagacctcttTtcactctcacctccatttgaccatcttacgataaagaGaccactggaaattGTCAGACACGCAACAGGGGATAGGCAAGGCACACAGGGGATAGG
>N_chr2-100198428_- (45 bp) 2
cgtgcatggctcaggagacccagactgCtgggggaagggAaggagGTCAGACACGCAACAGGGGATAGGCAAGGCACACAGGGGATAGG
>N_chr2-112046573_- (50 bp) 0
ccaggagtttgagaccaggctggccaacatggtgaaccccatctctactaGTCAGACACGCAACAGGGGATAGGCAAGGCACACAGGGGATAGG
>N_chr13-84580359_+ (64 bp) 2
atataatacttatttgagaaattaatgccctcagaaaaggagAcctctcattttaaccaaatCaGTCAGACACGCAACAGGGGATAGGCAAGGCACACAGGGGATAGG
>N_chr3-74629573_+ (56 bp) 1
tcctagtctcagtaacagattttgttaaaattgcaacatataTatgccaggatgacGTCAGACACGCAACAGGGGATAGGCAAGGCACACAGGGGATAGG
>N_chr4-46971946_- (45 bp) 0
TtttgtcattttcttatcaaggctaacttgaagtaaacTtacagaGTCAGACACGCAACAGGGGATAGGCAAGGCACACAGGGGATAGG
>N_chr12-70399069_- (73 bp) 1
ctattggtaacacagaccaatatttagtcccccattcaatatgggaggggactaaaaaggagccatcctAAagGTCAGACACGCAACAGGGGATAGGCAAGGCACACAGGGGATAGG
>N_chr16-81490207_- (45 bp) 0
cttgcagtaaaggaaggcacactgtgccctctatttctctagacaGTCAGACACGCAACAGGGGATAGGCAAGGCACACAGGGGATAGG
>N_chr6-23197897_- (60 bp) 0
caatttatctcacctttcccagtagTtgatgtcataatcagtcttatctGgaggtggAttGTCAGACACGCAACAGGGGATAGGCAAGGCACACAGGGGATAGG
>N_chr5-81178135_+ (48 bp) 0
gTatcagaatcctaaacattattgtctgagaacaaatcacttgattagGTCAGACACGCAACAGGGGATAGGCAAGGCACACAGGGGATAGG
>N_chr11-37460080_+ (74 bp) 1
attagaaatgggcaagaaggccgagcgcggtggttcacggtggttcacgcctgtaatcccagcactttgggaggGTCAGACACGCAACAGGGGATAGGCAAGGCACACAGGGGATAGG
>N_chr8-27815111_+ (114 bp) 2
gaagacaccccgcaatgggacaggcacagacctcagccctgaatcgtgacaactattcccGtccagccccaaggtccttacatctgcatctggagctaccagtgaaagaggggaGTCAGACACGCAACAGGGGATAGGCAAGGCACACAGGGGATAGG
>N_chr4-141649565_+ (50 bp) 0
tgcccctctgagatAaagcttccagaagaagaatcaggcagcaacatttgGTCAGACACGCAACAGGGGATAGGCAAGGCACACAGGGGATAGG
>N_chr10-36248897_+ (51 bp) 1
ggggAactgggagggtcccagGTcccaaatatcttcctaacttcctcttccGTCAGACACGCAACAGGGGATAGGCAAGGCACACAGGGGATAGG
>N_chr3-12377435_+ (60 bp) 1
gTttcagccaataatagagtatgttgagcttcaggagatgttgccaacagttctgaacagGTCAGACACGCAACAGGGGATAGGCAAGGCACACAGGGGATAGG
>N_chr4-34982942_+ (52 bp) 0
gtgtattaCgtataattatttaattccattaaaaTatacagggtaattaaaaGTCAGACACGCAACAGGGGATAGGCAAGGCACACAGGGGATAGG
>N_chr1-215319900_- (43 bp) 0
TattagtaaGctgggtgtagcttcatctatctcataggactgtGTCAGACACGCAACAGGGGATAGGCAAGGCACACAGGGGATAGG
>N_chr11-118739640_+ (50 bp) 2
tgggaaaggaggggtgggggctggAaagaatccgtcccctcacctaggggGTCAGACACGCAACAGGGGATAGGCAAGGCACACAGGGGATAGG
>N_chr3-149897100_- (46 bp) 2
TtaggaatagaaacttcctcaaactgtaaagtttatttatgaaaaaGTCAGACACGCAACAGGGGATAGGCAAGGCACACAGGGGATAGG
>N_chr7-39099389_+ (48 bp) 0
tagagaaactaagtaatataattatacatgaactaaatgcttcagagaGTCAGACACGCAACAGGGGATAGGCAAGGCACACAGGGGATAGG
>N_chr18-73712306_+ (55 bp) 0
gcacttaccagtaagtgtttctccttcattcaattctatgaccactcatgtaaccGTCAGACACGCAACAGGGGATAGGCAAGGCACACAGGGGATAGG
>N_chr7-109029155_- (64 bp) 2
aacttataaaaaattgaatgttagagaatttaaaaaagacatatttaacaTtcaaaatgctttaGTCAGACACGCAACAGGGGATAGGCAAGGCACACAGGGGATAGG
>N_chr12-43494976_+ (133 bp) 2
atataggtaaagcattttatatgtataaattctttaatcctcacaacaacttatgaagcagtattattatcctcaatttacagatgaggaaattgagatacagatcttaggtgacttcTccaatgtccacagaGTCAGACACGCAACAGGGGATAGGCAAGGCACACAGGGGATAGG
>N_chr12-38329555_+ (46 bp) 0
tgtattagttagctgagacattagtataagctctctctgactttaAGTCAGACACGCAACAGGGGATAGGCAAGGCACACAGGGGATAGG
>N_chr3-96629132_- (57 bp) 2
taaaCacgtgtccaaaatcgatgttctaagctagactttctggattctcacActttAGTCAGACACGCAACAGGGGATAGGCAAGGCACACAGGGGATAGG
>N_chr5-32367709_+ (61 bp) 1
gagccagaaagggggcggggagcgggaggagtccatttattttctcacTtcatgtgagacgGTCAGACACGCAACAGGGGATAGGCAAGGCACACAGGGGATAGG
>N_chr10-1155577_+ (114 bp) 1
tgttgtgcgcctaacactgctgaccttGtaatattataagtggccagtcacttgcccccttcgctgggaggagggaggcgtcactggagtgactttacctcctcctcttctgcaGTCAGACACGCAACAGGGGATAGGCAAGGCACACAGGGGATAGG
>N_chr8-145914139_+ (129 bp) 6
acatcctcagtcccagggtccacagcaagtacgtgtcacaacagccGttagagccacAcacaagccctcccatgccccggtgcttccttccattctacgtaaatgtgaggcctAtgggcctcttaagggGTCAGACACGCAACAGGGGATAGGCAAGGCACACAGGGGATAGG
>N_chr3-116738699_- (70 bp) 1
tcctgcaatggcttatacataagtgGgcaactgaaacatacatgttgattgaagagggaaattattctatGTCAGACACGCAACAGGGGATAGGCAAGGCACACAGGGGATAGG
>N_chr4-41010705_- (44 bp) 0
tctgatggtagtttcttttgctgtgcagaagctctttagtttcaGTCAGACACGCAACAGGGGATAGGCAAGGCACACAGGGGATAGG
>N_chr14-77107875_+ (58 bp) 2
atacgtttgagctttttttctttttttgagagagagagtctcgcactgtcgcccaAAcGTCAGACACGCAACAGGGGATAGGCAAGGCACACAGGGGATAGG
>N_chr10-18451287_- (140 bp) 1
gTcctcacatatgaataaaaccacagtgttcaaagtggctcaatgcttcagggcactggctatggcctaggtttggatacccacaaatagcaccccactccatgtAgctttgcaggaatgcccctctgaagatagatcagGTCAGACACGCAACAGGGGATAGGCAAGGCACACAGGGGATAGG
>N_chr10-54427364_+ (52 bp) 1
gtgattgaagttaagttgttttcaacttgaaatagaatgtttgaagtataaaGTCAGACACGCAACAGGGGATAGGCAAGGCACACAGGGGATAGG
>N_chr13-62318348_- (49 bp) 2
aaaactttgtaaaagtaacttcaaataaaattcataGttTaaggactttGTCAGACACGCAACAGGGGATAGGCAAGGCACACAGGGGATAGG
>N_chr12-39951004_+ (66 bp) 3
gtaaagttgattattaaaatgtcaaaacttaatttttacacaatgaaattttattttctaaatctgGTCAGACACGCAACAGGGGATAGGCAAGGCACACAGGGGATAGG
>N_chr3-21469074_- (54 bp) 1
gattttattctttttcatgcaattgtaagggaaattgttttcttaactttagatGTCAGACACGCAACAGGGGATAGGCAAGGCACACAGGGGATAGG
>N_chr14-62392791_- (46 bp) 1
gaagGtaattaggaaaagttagtaTtggttatcattatggaAAgAcGTCAGACACGCAACAGGGGATAGGCAAGGCACACAGGGGATAGG
>N_chr7-54874185_- (67 bp) 2
cttTtgatagatgcatttattttgtgaaaggtgatgcggttattagaacagaaaataacaAactcaaGTCAGACACGCAACAGGGGATAGGCAAGGCACACAGGGGATAGG
>N_chr2-222426220_+ (52 bp) 1
ttatcctctatataatagctttatattgctgagtttaaacataaatggagagGTCAGACACGCAACAGGGGATAGGCAAGGCACACAGGGGATAGG
>N_chr7-137865521_- (114 bp) 2
agtttgaaaacacagacatagtaatgtatgcactactaatatGtgggaaagcaaatcaaagtgatatttgattttaagcagttttggaaacttaaaattgtacttaaatttttCTTTCAtGTCAGACACGCAACAGGGGATAGGCAAGGCACACAGGGGATAGG
>N_chr11-106867944_- (39 bp) 0
agtagcagccagagagacttcagtAccacacaaaacagtGTCAGACACGCAACAGGGGATAGGCAAGGCACACAGGGGATAGG
>N_chr3-110249270_- (66 bp) 1
TTttgttggtatttttactgtttaacagaagcaactgaactctatactgctaaagaattgctttggGTCAGACACGCAACAGGGGATAGGCAAGGCACACAGGGGATAGG
>N_chr10-121971190_+ (75 bp) 2
acaaagctcctttcatgaaagactatcaagtttcaagggttgtGcccCctctagctgagttcttagttttgtactGTCAGACACGCAACAGGGGATAGGCAAGGCACACAGGGGATAGG
>N_chr9-113076773_+ (69 bp) 0
cctggtttctaagcctacatattcagatacatacaggacatttccacttggatatccaacaggcacttgGTCAGACACGCAACAGGGGATAGGCAAGGCACACAGGGGATAGG
>N_chr8-114941236_- (40 bp) 0
ctgaagtgaagttacaaatttacaccctatgcaaatgaGgGTCAGACACGCAACAGGGGATAGGCAAGGCACACAGGGGATAGG
>N_chr11-18830925_- (67 bp) 1
gggcctCgctgtaccttgatctatgcccatgaagggtagggtagctcaggctgctggtccaggaaaaGTCAGACACGCAACAGGGGATAGGCAAGGCACACAGGGGATAGG
>N_chr11-6418300_+ (54 bp) 0
atccagggtggtagcatcaaagctccagcTatctgagcagcgttctAAAAtAAaGTCAGACACGCAACAGGGGATAGGCAAGGCACACAGGGGATAGG
>N_chr1-91576883_- (74 bp) 0
tgcaccagtggtgAtggcacagcagggtccatgtttgcagtgtatcagcagtggcaagacagcagcatagtgAAGTCAGACACGCAACAGGGGATAGGCAAGGCACACAGGGGATAGG
>N_chr12-43087362_- (114 bp) 5
acctggAtgacagagagaaagagagagatcctgcAtGttaGaaaaaaatagggtaatgttgaagttgattcaattttctagtttgtgtaagcggGtgagtggtgacaataagcaGTCAGACACGCAACAGGGGATAGGCAAGGCACACAGGGGATAGG
>N_chr16-59818965_- (48 bp) 0
tgttggTcttttaataatatttattacatcatgttataacttttttgtGTCAGACACGCAACAGGGGATAGGCAAGGCACACAGGGGATAGG
>N_chr5-7593944_+ (86 bp) 1
gaatttggtccggattcagggggtgggagcaagggaagatcagagaGttcttaagatgaaaaggcactcgaggacttccgtcctgtGTCAGACACGCAACAGGGGATAGGCAAGGCACACAGGGGATAGG
>N_chr4-85594879_- (46 bp) 0
atttttcagtttattttcttagattttgtaagtattcatactattgGTCAGACACGCAACAGGGGATAGGCAAGGCACACAGGGGATAGG
>N_chr2-50637271_- (40 bp) 0
ccctaggaatgtgaaaacacaaacatattacgccctattcGTCAGACACGCAACAGGGGATAGGCAAGGCACACAGGGGATAGG
>N_chr3-20587374_- (80 bp) 1
tgtcactttattttgaaCatatatacgtattatatatgcttatAtagaattgagatgaatgatagcaaagatacaaAAAaGTCAGACACGCAACAGGGGATAGGCAAGGCACACAGGGGATAGG
>N_chr1-191045610_+ (49 bp) 0
gtgagccagaaatagtgtctgccttttgaactaaattcattaacaatCcGTCAGACACGCAACAGGGGATAGGCAAGGCACACAGGGGATAGG
>N_chr7-22994708_+ (48 bp) 0
ttgtttctaggtcctcccagtgaacaaaActaggagatatatgcatAcGTCAGACACGCAACAGGGGATAGGCAAGGCACACAGGGGATAGG
>N_chr9-18987806_- (49 bp) 1
tggagtttgctggaagtccactccagaacttgtttgccttgtatcaccaGTCAGACACGCAACAGGGGATAGGCAAGGCACACAGGGGATAGG
>N_chr7-32472941_- (44 bp) 1
tagctcttcgtgttgaattgatccctttaccattatgtaatAAcGTCAGACACGCAACAGGGGATAGGCAAGGCACACAGGGGATAGG
>N_chr12-60842806_+ (45 bp) 1
aaggaatttagatcaacaaaGagaaattAagatcaattaaaagaaGTCAGACACGCAACAGGGGATAGGCAAGGCACACAGGGGATAGG
>N_chr11-32262168_- (63 bp) 0
TtgattTaattttggaagtcattattgaactgttcagggTttcactttcttcttggttcaatcGTCAGACACGCAACAGGGGATAGGCAAGGCACACAGGGGATAGG
>N_chr15-95192016_+ (81 bp) 0
catcaacagaGgaatggataaagaaaatgtggtacatatacacaatagagtactattcaatcattaaacagaatgagatcAGTCAGACACGCAACAGGGGATAGGCAAGGCACACAGGGGATAGG
>N_chr3-185042853_+ (59 bp) 0
acatacatatttgctgccatgtgaaataaggagaaatgactgaatgttgacagcaacatGTCAGACACGCAACAGGGGATAGGCAAGGCACACAGGGGATAGG
>N_chr19-15174661_+ (52 bp) 0
gAtgaggactttgcctgggagggttatttatttgttcattcatgtattcaacGTCAGACACGCAACAGGGGATAGGCAAGGCACACAGGGGATAGG
>N_chr10-2390123_- (68 bp) 1
ttctaaccatatgcaggaaatagattattcacctgggcttgcaattttattagggacctttgcagatgGTCAGACACGCAACAGGGGATAGGCAAGGCACACAGGGGATAGG
>N_chr2-158350355_+ (50 bp) 0
tacacccagtgcctaaataatctctcattataaaacactcatttagggaaGTCAGACACGCAACAGGGGATAGGCAAGGCACACAGGGGATAGG
>N_chr5-22265242_+ (49 bp) 3
gaTattaagaCtaacataggatttggggccttgttactccagcctgggcGTCAGACACGCAACAGGGGATAGGCAAGGCACACAGGGGATAGG
>N_chr6-82896961_+ (44 bp) 0
tTataTAttaaggctcctgGcctattcagtgcagtaagaaaaagGTCAGACACGCAACAGGGGATAGGCAAGGCACACAGGGGATAGG
>N_chr12-106286343_+ (57 bp) 0
gtaatgactatcacatagttggcacccatcatattttgtgtctatccattctttaatGTCAGACACGCAACAGGGGATAGGCAAGGCACACAGGGGATAGG
>N_chr7-31984184_+ (61 bp) 2
gctaccaagctgatcattcgTagagccagggttcaaatccaggctgtccaactccaaagatGTCAGACACGCAACAGGGGATAGGCAAGGCACACAGGGGATAGG
>N_chr11-65474787_- (64 bp) 0
ggatcacgaggtcaggatagcgagaccatcctggctaacacagtgaaaccccatctctactaaaGTCAGACACGCAACAGGGGATAGGCAAGGCACACAGGGGATAGG
>N_chr10-2611444_- (41 bp) 0
tgaatgaagtgGtcagtgttctctccttctcatcctgcagtGTCAGACACGCAACAGGGGATAGGCAAGGCACACAGGGGATAGG
>N_chr5-55922257_+ (59 bp) 1
aaggcttttactaaaagttaattgtctttctttcttttttttttttttctgagacactgtGTCAGACACGCAACAGGGGATAGGCAAGGCACACAGGGGATAGG
>N_chr3-140933995_+ (92 bp) 1
tgtcaccagggttttcatagcatcagtggtctcatccaactcttgaAttattccatagtttctctttttcccatgaaagatgaaggacaagaGTCAGACACGCAACAGGGGATAGGCAAGGCACACAGGGGATAGG
>N_chr3-172626600_- (32 bp) 0
gttccaagtctttgctattgtgagtagtgctgGTCAGACACGCAACAGGGGATAGGCAAGGCACACAGGGGATAGG
>N_chr15-60694489_+ (58 bp) 0
tttcaccatgttggccaggttggtctcgaactcctgacctcaggggatccgTctgcctGTCAGACACGCAACAGGGGATAGGCAAGGCACACAGGGGATAGG
>N_chr11-57509468_+ (38 bp) 1
cccagctacttgaaaggctgaggcaggagaattgcgtgGTCAGACACGCAACAGGGGATAGGCAAGGCACACAGGGGATAGG
>N_chr6-8525250_+ (77 bp) 1
gctctcaaagggcactaaaaaggatactgaagctatgaatgaatgtctaaaagtgattgaagatgagtgatatAgttGTCAGACACGCAACAGGGGATAGGCAAGGCACACAGGGGATAGG
>N_chr2-99759229_+ (42 bp) 0
tttctgtagttagaggagcaatgcagaaagacttccGaagttGTCAGACACGCAACAGGGGATAGGCAAGGCACACAGGGGATAGG
>N_chr1-34121630_- (57 bp) 1
ccttggagaaatactgacttaaaaaaaaaaggcaactgtgaggggacctaacatctaGTCAGACACGCAACAGGGGATAGGCAAGGCACACAGGGGATAGG
>N_chr8-60670475_+ (56 bp) 1
atgGggAtttaggcagaagtaattttgtggtattattaatgaatttaatgttaaAtGTCAGACACGCAACAGGGGATAGGCAAGGCACACAGGGGATAGG
>N_chr1-200026637_- (77 bp) 2
ttcttcataaaagttgaggctcagagaaggggaagaacaatcccctcgtcttctatcatagagctgtgaagaaAacAGTCAGACACGCAACAGGGGATAGGCAAGGCACACAGGGGATAGG
>N_chr5-17871759_- (74 bp) 4
attatagtcatggttacaggggtgtctacacttgtcaaaatgcaccaatctatattcttagaatgcgatattttGTCAGACACGCAACAGGGGATAGGCAAGGCACACAGGGGATAGG
>N_chr8-101706643_+ (51 bp) 1
aaaatacgtgTtttgttgctattctgctctgaggcagaggaacattcttaaGTCAGACACGCAACAGGGGATAGGCAAGGCACACAGGGGATAGG
>N_chr11-122102168_+ (49 bp) 0
tggcacatctcaaacacgcacgtgaacacccagtcattacgcttatgaaGTCAGACACGCAACAGGGGATAGGCAAGGCACACAGGGGATAGG
>N_chr11-20716798_- (108 bp) 0
ttctcgtcctctagcaggaaaagttcttccccaggcattacctcattggtgattcacaataccctgggaaatagatatttcctcctacactttacatgtggggacatgGTCAGACACGCAACAGGGGATAGGCAAGGCACACAGGGGATAGG
>N_chr11-126473665_- (60 bp) 0
cttgatagaggttacctggatacacaaaggagcaggatggcaggagtgatcataatttccGTCAGACACGCAACAGGGGATAGGCAAGGCACACAGGGGATAGG
>N_chr14-34425933_- (68 bp) 1
aaagtgctacCggcataaaccaccgcgcccggcctgatttctcttttgaGttcagagccttgtcttccGTCAGACACGCAACAGGGGATAGGCAAGGCACACAGGGGATAGG
>N_chr7-105315577_+ (73 bp) 2
aatAtcacaggaggctgagcagcacggatggctgtggtgggcagcaaagtctcaggagagaggagaaacttgaGTCAGACACGCAACAGGGGATAGGCAAGGCACACAGGGGATAGG
>N_chr7-124793102_+ (98 bp) 1
gggcattcatgtcttattctggttctcaaggagactgatttcagcttttgtccattcagtatgacataagttgtgggtttgtcatagatttctcttaaGTCAGACACGCAACAGGGGATAGGCAAGGCACACAGGGGATAGG
>N_chr11-20812469_- (94 bp) 3
gcttacttgcataaccaaTtacctactcaacatctctcccggaataccctaaactcaatactcgcaagacataactcctaattctttcccTaaaGTCAGACACGCAACAGGGGATAGGCAAGGCACACAGGGGATAGG
>N_chr12-13330426_+ (77 bp) 0
gggagatggaagtcagaggacacaaagtagaagatctggaatgaacaagtctagagatttgatttacagcatgagaaGTCAGACACGCAACAGGGGATAGGCAAGGCACACAGGGGATAGG
>N_chr1-167632758_- (81 bp) 2
gcaccagtgtgatagcctttgataccttatcatttattgtttacttatttctgtgagaaatggAtCgaagaCtggttacagGTCAGACACGCAACAGGGGATAGGCAAGGCACACAGGGGATAGG
>N_chr4-71305780_- (38 bp) 1
AtatcaataagagaaaggtgagcCgccagtgaaggGaaGTCAGACACGCAACAGGGGATAGGCAAGGCACACAGGGGATAGG
>N_chr1-72663045_+ (60 bp) 0
aaagaaaagtacattaggctgaatgaaagaagtcagttatgaaagaccacatattgtacaGTCAGACACGCAACAGGGGATAGGCAAGGCACACAGGGGATAGG
>N_chr12-50252574_- (57 bp) 1
gaaacaacagatttttcgataaatggtgctagaatgattgggtaattacttggaaaaGTCAGACACGCAACAGGGGATAGGCAAGGCACACAGGGGATAGG
>N_chr2-134332775_- (51 bp) 0
aaactggcatacaggattggcttcataatttAcaggacccagggtaaaaggGTCAGACACGCAACAGGGGATAGGCAAGGCACACAGGGGATAGG
>N_chr12-79972962_+ (33 bp) 0
tatTcctggtcttcgctgttacatttaccctttGTCAGACACGCAACAGGGGATAGGCAAGGCACACAGGGGATAGG
>N_chr16-18211359_- (58 bp) 2
tttttttgagatggaatgtcactctgtcacctaggctggagtacagtAgcacagtctcGTCAGACACGCAACAGGGGATAGGCAAGGCACACAGGGGATAGG
>N_chr3-36029725_- (58 bp) 0
tagcacattgatttcagaatttttgtttcatgtaccaatatcaacaaattctgcctgcGTCAGACACGCAACAGGGGATAGGCAAGGCACACAGGGGATAGG
>N_chr19-11191151_+ (52 bp) 0
TtgcacccggcttaaaaaaatcactgttaatcggctgggcgtggtggctcacGTCAGACACGCAACAGGGGATAGGCAAGGCACACAGGGGATAGG
>N_chr20-2631266_+ (50 bp) 0
TcctcatgcccatgacatcccaggtgttatggcttagcctgaaAccaaAtGTCAGACACGCAACAGGGGATAGGCAAGGCACACAGGGGATAGG
>N_chr4-178080752_- (57 bp) 0
tttgagtattttcttggcctcccatgatgctgcatccttgtccttaaaattgtcagaGTCAGACACGCAACAGGGGATAGGCAAGGCACACAGGGGATAGG
>N_chr11-96890800_+ (70 bp) 2
ctcaactgattatgcctaatatttaTtgttatgcaatgttctacctggttagaccGcctcagtAatcatcGTCAGACACGCAACAGGGGATAGGCAAGGCACACAGGGGATAGG
>N_chr12-101840788_- (68 bp) 2
taaccgtCtaacggagacagtccaatttatatctggttttttttctgtgtgattataactaAtacctcGTCAGACACGCAACAGGGGATAGGCAAGGCACACAGGGGATAGG
>N_chr2-239413911_+ (56 bp) 0
cctgaccttgtgatctgcctgcctcagcctcccaaagtgctgggattacaggcgAAGTCAGACACGCAACAGGGGATAGGCAAGGCACACAGGGGATAGG
>N_chr4-11412972_+ (72 bp) 3
TtgactaggcacgctacttctacttgaaaaagaTtgatgcttgtcttacaccattttgaggtcaccacagtaGTCAGACACGCAACAGGGGATAGGCAAGGCACACAGGGGATAGG
>N_chr5-131148925_- (74 bp) 0
aatttttgtatttttagtagcggcggggtttcaccatgttgggcaggctggtcttgaactcctgacctcaaAcaGTCAGACACGCAACAGGGGATAGGCAAGGCACACAGGGGATAGG
>N_chr18-73683121_+ (51 bp) 0
tttgcagatgcttgagaagaaaacaaattattcagctttttcaaatttattGTCAGACACGCAACAGGGGATAGGCAAGGCACACAGGGGATAGG
>N_chr4-137451037_- (45 bp) 0
atagactggattaagaaaatgtggcacatatacactatggaatacGTCAGACACGCAACAGGGGATAGGCAAGGCACACAGGGGATAGG
>N_chr8-97325459_+ (165 bp) 1
taaaaccaagttcaagacgataaacctaaaagaaagtaaatttgctatgaatcgttatgtagaaatagttattttggtaccatggcaaggctgcactgattttttttttttttgagatggagctcgctatgttgcccaggatggagtgcagtggcatgatctcctGTCAGACACGCAACAGGGGATAGGCAAGGCACACAGGGGATAGG
>N_chr7-139715653_- (73 bp) 0
gtttgttcttcccattcatttattcattcattcgacagatatttattgctcatctagcatatgtcaatgggaaGTCAGACACGCAACAGGGGATAGGCAAGGCACACAGGGGATAGG
>N_chr4-68363666_+ (46 bp) 0
tggccatgtgagttagttcaaccattatggaagacagtgtggtgCtGTCAGACACGCAACAGGGGATAGGCAAGGCACACAGGGGATAGG
>N_chr7-122860626_- (67 bp) 0
cctgctaaacaaaactccagttgttttgtatttatattacaaagtatatttttgtaattgttttcttGTCAGACACGCAACAGGGGATAGGCAAGGCACACAGGGGATAGG
>N_chr11-124002474_+ (50 bp) 0
taAtttgatacactgccatttcaagttggaccaagatggagttagcaaagGTCAGACACGCAACAGGGGATAGGCAAGGCACACAGGGGATAGG
>N_chr3-65570544_+ (43 bp) 3
gcttcccaaagtgttgggattataggcgtgagccatcacgcccGTCAGACACGCAACAGGGGATAGGCAAGGCACACAGGGGATAGG
>N_chr3-188440121_+ (53 bp) 2
ctctacagctccgccattcctctcttctctgaggcttcactgcctggagtcctGTCAGACACGCAACAGGGGATAGGCAAGGCACACAGGGGATAGG
>N_chr1-34755008_- (62 bp) 5
gggaatgacagtcactgagacctacttgagggtgaagggtgggaagagggagaggatcagaaGTCAGACACGCAACAGGGGATAGGCAAGGCACACAGGGGATAGG
>N_chr20-44188907_+ (52 bp) 1
aTttcccctctcttagcctcagtttcttcatctgtaaaatgggatgataacaGTCAGACACGCAACAGGGGATAGGCAAGGCACACAGGGGATAGG
>N_chr8-80236881_- (71 bp) 0
cctgctagttttttatgaatttaataactacttggtttaatCctcattttcaaccatccacatattcctAaGTCAGACACGCAACAGGGGATAGGCAAGGCACACAGGGGATAGG
>N_chr2-135367023_- (120 bp) 1
tttattaaatgcagtttcagtgagtgataaagaCaaaatcaaatAcattcaatcaaaagtaaatgggtggtgaaaaatgcaaatctaagtgttaactacttacttcttctctgtcattAtGTCAGACACGCAACAGGGGATAGGCAAGGCACACAGGGGATAGG
>N_chr17-23098678_- (58 bp) 4
taTttaaaaaaaaattaattagctgggcatcatagtgcactcctgtaAtcccaactgcGTCAGACACGCAACAGGGGATAGGCAAGGCACACAGGGGATAGG
>N_chr7-31617364_- (52 bp) 1
gtgtatgacaataataccgcaaaggagggaggaggaaataaaactatactggGTCAGACACGCAACAGGGGATAGGCAAGGCACACAGGGGATAGG
>N_chr7-132656206_- (60 bp) 0
gcagagcacttcacaaatagactcttaggacttccagtttattattaagaataagacaaaGTCAGACACGCAACAGGGGATAGGCAAGGCACACAGGGGATAGG
>N_chr13-58819177_- (84 bp) 2
catgtaattacaagtaggtagaaatatgattgcagaactgcctctgagccgccactctgggcacactgcctctacggtagccccGTCAGACACGCAACAGGGGATAGGCAAGGCACACAGGGGATAGG
>N_chr1-236907355_- (50 bp) 1
aacAtggaatccaaaactgagtgaatgaagtgacagtgtattcatacagtGTCAGACACGCAACAGGGGATAGGCAAGGCACACAGGGGATAGG
>N_chr16-48749987_+ (61 bp) 0
tacagggaatttgcagaacttggtcttgagccctgggtccagaaacttcttAtggaaggtgGTCAGACACGCAACAGGGGATAGGCAAGGCACACAGGGGATAGG
>N_chr7-30351906_- (53 bp) 2
atgtgaagtTtaaattatctcctaataacCaggacttgTagagagaggcagtAGTCAGACACGCAACAGGGGATAGGCAAGGCACACAGGGGATAGG
>N_chr19-53572573_+ (49 bp) 0
cctcctggcatcaagcaatcctcctgcctcaagccccaaagtagctAAgGTCAGACACGCAACAGGGGATAGGCAAGGCACACAGGGGATAGG
>N_chr3-74710122_- (70 bp) 0
taTtttaaattttttacatcagtttccaacagtggagaaacattggactgtgccatttagcaataagttgGTCAGACACGCAACAGGGGATAGGCAAGGCACACAGGGGATAGG
>N_chr6-97180021_- (51 bp) 0
tagtggggaaaaatgctgatagagtagcctacgaagaCccatgaggccagaGTCAGACACGCAACAGGGGATAGGCAAGGCACACAGGGGATAGG
>N_chr15-52587454_+ (49 bp) 2
taaagaaaActactagttttctccctgaaacctcattgacctcttgctgGTCAGACACGCAACAGGGGATAGGCAAGGCACACAGGGGATAGG
>N_chr7-11637757_- (54 bp) 0
tttctgctgtaacctttacagaaaagtaactttgaaatgaccaatccacgttttGTCAGACACGCAACAGGGGATAGGCAAGGCACACAGGGGATAGG
>N_chr12-77545061_+ (115 bp) 3
ttttgaatcttattttataggacacaattttcaagtgtaaatgtctatctgggttagacagataaagaaaatgtaCgaggcatgttggtagaaatgggtgacctggaatgttaaAGTCAGACACGCAACAGGGGATAGGCAAGGCACACAGGGGATAGG
>N_chr10-117797687_- (48 bp) 1
ctgggacgtaGgacagaacctatgacatcccaaaagacagctggttctGTCAGACACGCAACAGGGGATAGGCAAGGCACACAGGGGATAGG
>N_chr2-96270414_+ (49 bp) 1
aaggcaagagggcagttattacagagagccatggggcaagagtggagccGTCAGACACGCAACAGGGGATAGGCAAGGCACACAGGGGATAGG
>N_chr12-88279441_- (58 bp) 1
tatgtaTctgaaagactctagtcactacactgcatcatcaaacttaatcggttaaagtGTCAGACACGCAACAGGGGATAGGCAAGGCACACAGGGGATAGG
>N_chr8-23235366_+ (50 bp) 1
gcctttccagctcacactgcacacagggActtgggGcctgctgccAggccaGTCAGACACGCAACAGGGGATAGGCAAGGCACACAGGGGATAGG
>N_chr2-84220368_+ (45 bp) 2
gatcctgtgatcaagcagcaaaggatacgaaatcctctcacccttGTCAGACACGCAACAGGGGATAGGCAAGGCACACAGGGGATAGG
>N_chr3-89096155_+ (142 bp) 0
aattttatttatgtggtaaaagtcccctagctttcacacttagctttcaattatcaattaatcactctgagcctctccctttcttttttctaaggcaatagcacttatctgacccacaagttttatgtccttataggtacctGTCAGACACGCAACAGGGGATAGGCAAGGCACACAGGGGATAGG
>N_chr9-39579388_- (65 bp) 1
cttttaacagaggaagaaaattgttttttcagggtatttccactgttacctcagtttcctcatatGTCAGACACGCAACAGGGGATAGGCAAGGCACACAGGGGATAGG
>N_chr13-104877950_- (45 bp) 0
atatattaggagaattgccatttgccctatctgtattttcaaactGTCAGACACGCAACAGGGGATAGGCAAGGCACACAGGGGATAGG
>N_chr9-131983479_- (64 bp) 2
acggaacatgcctaataccagattctcaccgcagtgacagcccctgaccgtcccgtgctgcagcGTCAGACACGCAACAGGGGATAGGCAAGGCACACAGGGGATAGG
>N_chr2-230708416_- (62 bp) 3
agcaTtagggacAgactaaggccaggaccagatctggaggaccttgataGtattccaaggAtGTCAGACACGCAACAGGGGATAGGCAAGGCACACAGGGGATAGG
>N_chr14-28378917_- (68 bp) 0
ctaggtctttactgatgtttgtctgttttatcaattgctgagagagagttaaaatctctacctatAatGTCAGACACGCAACAGGGGATAGGCAAGGCACACAGGGGATAGG
>N_chr5-94822159_- (48 bp) 0
tgtatgaactactctcacccaacacgctacttacaacacagtatcaccGTCAGACACGCAACAGGGGATAGGCAAGGCACACAGGGGATAGG
>N_chr6-111490449_- (65 bp) 0
ggcacaatctcagctcactgaaacctctaTctcctggactcaagccatTctcccacctcagcctcGTCAGACACGCAACAGGGGATAGGCAAGGCACACAGGGGATAGG
>N_chr1-231305050_- (83 bp) 3
attaataacgacaatatattaggaactcaaacaactaCaGagcaaaaaaaattaataacaatttagaaatgggcaaaagttctGTCAGACACGCAACAGGGGATAGGCAAGGCACACAGGGGATAGG
>N_chr9-34321560_+ (71 bp) 1
cCtacctaaaCtggagggaatgtgagctgcagaggtacctatggtaggagcaatatcttgctctaatagaaGTCAGACACGCAACAGGGGATAGGCAAGGCACACAGGGGATAGG
>N_chr2-115897841_- (161 bp) 1
gtacTCgaggagtttggcataaccatgaatgcaatttatagattttctTcttataaaatcagcttttgccaaagataaacccataaaagttaagaatagaaaaaaaatagcaaatagaacagacactatAtaaggtattcttgctgatgaagacagtcataGTCAGACACGCAACAGGGGATAGGCAAGGCACACAGGGGATAGG
>N_chr1-57418830_+ (52 bp) 0
cctaagatagtcttctactagctttgttcctagataacaatgacaaaatatgGTCAGACACGCAACAGGGGATAGGCAAGGCACACAGGGGATAGG
>N_chr11-21248880_- (31 bp) 0
ggtctgctttatgacccagaacatggtttatGTCAGACACGCAACAGGGGATAGGCAAGGCACACAGGGGATAGG
>N_chr2-73371778_+ (56 bp) 0
ggaaggcgtggggcgtgtgccagttacaaaagactgtcttgaatcccagggtagtgGTCAGACACGCAACAGGGGATAGGCAAGGCACACAGGGGATAGG
>N_chr17-63674038_+ (52 bp) 0
cagaggattttttttccccccgagatggagtcttgctctgttgcccagagctGTCAGACACGCAACAGGGGATAGGCAAGGCACACAGGGGATAGG
>N_chr8-111177567_+ (45 bp) 2
attTTtgggtttacaacatggctcatcatttaatccttttgcaacGTCAGACACGCAACAGGGGATAGGCAAGGCACACAGGGGATAGG
>N_chr1-113991018_- (60 bp) 0
tccatttagttctaataatatttttgggtgcaggtcctatgtaacctatttatctctgtaGTCAGACACGCAACAGGGGATAGGCAAGGCACACAGGGGATAGG
>N_chr20-22484784_- (35 bp) 1
agattgggttgtttctcccagatctttatttctagGTCAGACACGCAACAGGGGATAGGCAAGGCACACAGGGGATAGG
>N_chr14-91929697_- (83 bp) 1
tagtcccagctactcagaaggcagaggtgggaggatcacttgagtctgggagattgaggctgcagtgagctgtgatcaccaccGTCAGACACGCAACAGGGGATAGGCAAGGCACACAGGGGATAGG
>N_chr17-15451060_- (65 bp) 0
ttctgtaacccagcTTagcaaagtactatagatatcttcccatggtaaatatgacaatcgtatttGTCAGACACGCAACAGGGGATAGGCAAGGCACACAGGGGATAGG
>N_chr9-15264113_+ (47 bp) 0
caagtcacatcactccctattaaaacttgaataaagtactgatttttGTCAGACACGCAACAGGGGATAGGCAAGGCACACAGGGGATAGG
>N_chr8-11069735_- (53 bp) 0
cttggggcGtttgaaaaggtgaaggggtccgttgatcatccgttctcttgtgcGTCAGACACGCAACAGGGGATAGGCAAGGCACACAGGGGATAGG
>N_chr4-172208043_+ (67 bp) 0
tcaccaccatgaacaaacaaacaagaattgagcagccatgcaaaaagagggccaggcagctaaaataGTCAGACACGCAACAGGGGATAGGCAAGGCACACAGGGGATAGG
>N_chr4-12927574_+ (99 bp) 1
agacatataccccctaatgacattgctggatcatatggtaatgtatttgtaggCttttgaggGatctccatactgtttttcatagtggctgtatgaaatGTCAGACACGCAACAGGGGATAGGCAAGGCACACAGGGGATAGG
>N_chr10-101261020_- (56 bp) 0
actcttagtgatttttacaatgtacaataaattactgttgattgtagtcaccctgtGTCAGACACGCAACAGGGGATAGGCAAGGCACACAGGGGATAGG
>N_chr3-110145047_- (36 bp) 0
atttgtggagatagtcAccctccttatctcctgattGTCAGACACGCAACAGGGGATAGGCAAGGCACACAGGGGATAGG
>N_chr18-55266743_+ (36 bp) 0
TagccttgggagttaggaccgagaacatggctgacgGTCAGACACGCAACAGGGGATAGGCAAGGCACACAGGGGATAGG
>N_chr10-77113406_+ (72 bp) 0
tTctttcGtttaccttacctgaaagctggccaaggcaagccttatgtctttctggagtttattatcatggtgGTCAGACACGCAACAGGGGATAGGCAAGGCACACAGGGGATAGG
>N_chr9-11284382_+ (49 bp) 0
tattgtgtggttatcaaatctctgtgtaggtctctaagaatttgttttaGTCAGACACGCAACAGGGGATAGGCAAGGCACACAGGGGATAGG
>N_chr4-153118565_- (78 bp) 0
gtgttgtctgataaaatagctaatttccattattctgactaagtgaaaccaacccagttgtcctatagaactgatgttGTCAGACACGCAACAGGGGATAGGCAAGGCACACAGGGGATAGG
>N_chr1-44033631_- (65 bp) 0
taaggcagaactaggtgtcgaagctggtaggtgttgtcgggaaaactgaaggctaggtaaactgaGTCAGACACGCAACAGGGGATAGGCAAGGCACACAGGGGATAGG
>N_chr2-192097553_- (51 bp) 1
gcaTatgcctgtaatcccagctacttgggaggcggaggctggagaattgctGTCAGACACGCAACAGGGGATAGGCAAGGCACACAGGGGATAGG
>N_chr6-32658393_- (50 bp) 3
atTtaaatataagaactttcaaaacttaaatgacgttccctaatccttctGTCAGACACGCAACAGGGGATAGGCAAGGCACACAGGGGATAGG
>N_chr4-163877749_- (52 bp) 0
taagaacatgattgctttaagaacaTagggtggaataaagaaatgtagaaaaGTCAGACACGCAACAGGGGATAGGCAAGGCACACAGGGGATAGG
>N_chr3-22559087_+ (56 bp) 0
gtaacctgatccttctgattcttctTcctgggagtttattgactggacagtgggggGTCAGACACGCAACAGGGGATAGGCAAGGCACACAGGGGATAGG
>N_chr5-79048456_+ (37 bp) 1
aaatctatagtgcagaccaaattgattaatttgaagtGTCAGACACGCAACAGGGGATAGGCAAGGCACACAGGGGATAGG
>N_chr9-15275293_+ (37 bp) 0
tcatgcccagtgtatttgtttgtttactttcagtctcGTCAGACACGCAACAGGGGATAGGCAAGGCACACAGGGGATAGG
>N_chr1-238207714_+ (92 bp) 2
aatttaaatgttttatttgggaaagcacaaattgcagttcagggaatacacatagtccaagtgctcttcagaatgtccaagGacaaagagaGGTCAGACACGCAACAGGGGATAGGCAAGGCACACAGGGGATAGG
>N_chr14-55413518_- (73 bp) 0
ttaatgtgaaccatcctctaaggatgatattccttttcaggcaaaacgcctaatctctcatatCcaCctgtctGTCAGACACGCAACAGGGGATAGGCAAGGCACACAGGGGATAGG
>N_chr1-33597360_- (40 bp) 0
tcattcattcagcaatattgattgagcatctactaaattcGTCAGACACGCAACAGGGGATAGGCAAGGCACACAGGGGATAGG
>N_chr6-66509001_+ (55 bp) 1
tattacaggaataccagaaacattctatagcattattgcttaGagaaaacacacaGTCAGACACGCAACAGGGGATAGGCAAGGCACACAGGGGATAGG
>N_chr1-102194307_- (56 bp) 1
gattttgtttttagtaagattgctatggtagcactgtaaagtttagactggtatagGTCAGACACGCAACAGGGGATAGGCAAGGCACACAGGGGATAGG
>N_chr4-97026249_+ (146 bp) 4
tgcagtgttctcagaggtactcttaattgatctcagaagagaaattagaatatgtgggctgccttctgtCActaggCtgggatcagcaaatgcctggtctgacttcattttctcctcttggttggggtaaatgtaagacattccctGTCAGACACGCAACAGGGGATAGGCAAGGCACACAGGGGATAGG
>N_chr10-18176199_+ (52 bp) 1
agaattctgtaacttggccttactgTttaacctgccggtgctgggattctcaGTCAGACACGCAACAGGGGATAGGCAAGGCACACAGGGGATAGG
>N_chr6-53909286_+ (77 bp) 0
gcttgagatatgccaggagaatggagaaataatccttttcatcctgctgaaaagtcctgaaatcaagacctccttgaGTCAGACACGCAACAGGGGATAGGCAAGGCACACAGGGGATAGG
>N_chr2-96152157_+ (58 bp) 0
ccctgTtgcttcttggccaggacccctggagcactcgctgaagtctttgtcttccctgGTCAGACACGCAACAGGGGATAGGCAAGGCACACAGGGGATAGG
>N_chr6-114761979_+ (57 bp) 0
gaaatagggatgaaaagaatacaatccctgtccctgagaagcactcaagtcaggtgaGTCAGACACGCAACAGGGGATAGGCAAGGCACACAGGGGATAGG
>N_chr11-101062515_+ (63 bp) 0
tgtgttacattttgctttTttggtggaagggtgggttggtgtgtttggctgctccctacagctGTCAGACACGCAACAGGGGATAGGCAAGGCACACAGGGGATAGG
>N_chr6-167481337_- (44 bp) 0
cctggcagctagggtggggagcaagctcccgagctggcggctgtGTCAGACACGCAACAGGGGATAGGCAAGGCACACAGGGGATAGG
>N_chr1-43625324_- (54 bp) 1
ttatgtTtcaggttgtattttccttgaaaatgcactgtttgcctgtggatgggaGTCAGACACGCAACAGGGGATAGGCAAGGCACACAGGGGATAGG
>N_chr9-38549400_+ (89 bp) 1
ctctcaagtacaggaataaatcaccAcccaccaggccacacctgcaacatttggaattacaatttcccatgtgttttggtagagacacaGTCAGACACGCAACAGGGGATAGGCAAGGCACACAGGGGATAGG
>N_chr20-24108434_+ (65 bp) 1
agtcagttttacacacaccatctagaatgaacttctggaaatgtgaatctggttataccatctctGTCAGACACGCAACAGGGGATAGGCAAGGCACACAGGGGATAGG
>N_chr2-86807279_- (61 bp) 1
attaattatctccagagtacgtctggaaaaagaaCggctaacaaagttaaatctacttctaGTCAGACACGCAACAGGGGATAGGCAAGGCACACAGGGGATAGG
>N_chr4-164674855_- (57 bp) 0
tttctcatgccaactccagaagttgacctagaCtgtggtgttaggaaccatgaaActGTCAGACACGCAACAGGGGATAGGCAAGGCACACAGGGGATAGG
>N_chr5-83319848_- (73 bp) 2
aaactgacttgcatttgtctttcaaaaagaagttgcctgaatcacaaaagtatgattagttttcttttatgtgGTCAGACACGCAACAGGGGATAGGCAAGGCACACAGGGGATAGG
>N_chr15-99629763_- (49 bp) 0
TTacaaaattgggtgcttggagtcgagttgccgaattactgggataaaAGTCAGACACGCAACAGGGGATAGGCAAGGCACACAGGGGATAGG
>N_chr8-4967553_- (52 bp) 11
tacctatgtaacaaaccgtcacggcacccgcAtgTctatgtaacaaaccacCGTCAGACACGCAACAGGGGATAGGCAAGGCACACAGGGGATAGG
>N_chr1-105257081_+ (68 bp) 1
TtgtatatgtcagtttattctcaattccataaatttaaatctatagttgtatataactataaacatatGTCAGACACGCAACAGGGGATAGGCAAGGCACACAGGGGATAGG
>N_chr6-152121328_- (46 bp) 0
tcaggtgatccgcccactttggcctcccaaagtgctgggattacagGTCAGACACGCAACAGGGGATAGGCAAGGCACACAGGGGATAGG
>N_chr7-105482457_+ (54 bp) 2
gtcccatgcacctgggtatgtgaaccctgccGccctcctgcacaagagcccagtGTCAGACACGCAACAGGGGATAGGCAAGGCACACAGGGGATAGG
>N_chr5-149420615_+ (69 bp) 1
acctccatgggtacaggctcccagaaggttgacgatgttctcgtgctggcTcaggtggctcatgatcttGTCAGACACGCAACAGGGGATAGGCAAGGCACACAGGGGATAGG
>N_chr9-16263347_+ (63 bp) 1
tataggagaatgcaacctgtctgcaccttcttcccaagggggccagtgaatgaatgaacgaaaGTCAGACACGCAACAGGGGATAGGCAAGGCACACAGGGGATAGG
>N_chr4-10884254_- (51 bp) 1
aacaaaacaactaaaaatgacttatgtatttcaattgaTaagtaaattccaGTCAGACACGCAACAGGGGATAGGCAAGGCACACAGGGGATAGG
>N_chr13-65345709_+ (61 bp) 1
aaAgaaggaaggaaagaaggaagggaaaaggcactgagggagaaaggaaggaaggaatgacGTCAGACACGCAACAGGGGATAGGCAAGGCACACAGGGGATAGG
>N_chr7-80756779_+ (52 bp) 3
gcaaaaaaaaaaaaattagccagtcatggtggctggcacctgtagccccagcGTCAGACACGCAACAGGGGATAGGCAAGGCACACAGGGGATAGG
>N_chr9-20643918_+ (45 bp) 1
gcgattctcctgcctcagcctgctgagtagctggaactacaggcAGTCAGACACGCAACAGGGGATAGGCAAGGCACACAGGGGATAGG
>N_chr14-62932949_- (57 bp) 1
TgagtattaagtaaatctcaaatatctgaaaacAAtgtactgacttctctttctcccGTCAGACACGCAACAGGGGATAGGCAAGGCACACAGGGGATAGG
>N_chr1-226649157_+ (41 bp) 1
tagcagtgacccatcggtggcGctgtagaaagagagatgtcGTCAGACACGCAACAGGGGATAGGCAAGGCACACAGGGGATAGG
>N_chr5-62020527_- (42 bp) 1
cctgtctactgagccctttaagcaggcattcctatatCtcatGTCAGACACGCAACAGGGGATAGGCAAGGCACACAGGGGATAGG
>N_chr14-71607896_- (38 bp) 1
tagtaaggtacaaTacatgcttactcaatgaatcatcaGTCAGACACGCAACAGGGGATAGGCAAGGCACACAGGGGATAGG
>N_chr5-35778275_- (79 bp) 0
atttgtataatttaaaatatacaaatctgatatttgcataatctgttagttgagtaaaatttacaagttcttactAtAtGTCAGACACGCAACAGGGGATAGGCAAGGCACACAGGGGATAGG
>N_chr4-190006491_- (36 bp) 1
ctctatggaaatgagcatggcaattaaaaaaattaaGTCAGACACGCAACAGGGGATAGGCAAGGCACACAGGGGATAGG
>N_chr11-124092785_- (41 bp) 1
tcctttccagcatatgaTccctcagctttactattccaaagGTCAGACACGCAACAGGGGATAGGCAAGGCACACAGGGGATAGG
>N_chr5-74243556_- (65 bp) 0
aaggggtcgggggatttccctcccccagccaagggaagccgtgagagactgtactgggaggaatgGTCAGACACGCAACAGGGGATAGGCAAGGCACACAGGGGATAGG
>N_chr16-62467430_+ (47 bp) 2
agaaagtagccatgccagtacctgtaacacagggggggtttaatacaGTCAGACACGCAACAGGGGATAGGCAAGGCACACAGGGGATAGG
>N_chr1-105236348_+ (38 bp) 2
agaatcacataaaaattctagaattgaaaagtaaaataGTCAGACACGCAACAGGGGATAGGCAAGGCACACAGGGGATAGG
>N_chr10-109608212_- (73 bp) 0
agcctattgcaattgccttcagtagagttCtccttgcgacttggctctatctaatAcattctttgacacttatGTCAGACACGCAACAGGGGATAGGCAAGGCACACAGGGGATAGG
>N_chr1-12199407_+ (97 bp) 1
atgggccaggcttgcagcttctcttgcccatttctttaatcaggacagaacatgtggtttggcTgagctaggaccagcctgggtagagaaggaatgtGTCAGACACGCAACAGGGGATAGGCAAGGCACACAGGGGATAGG
>N_chr4-154742519_+ (66 bp) 0
ttcatgtaagaaaagtcttgTctacttaagtatctctgttatatcctaAaacagaatctataattAGTCAGACACGCAACAGGGGATAGGCAAGGCACACAGGGGATAGG
>N_chr12-63323363_+ (52 bp) 0
taaagtgttagatgcacagatactcacaacatttttcaaatggaaaagaattGTCAGACACGCAACAGGGGATAGGCAAGGCACACAGGGGATAGG
>N_chr6-140849187_- (59 bp) 0
ttaacacatattctaaatatccttcatacttcacattttccccatttctctaaaaagtAGTCAGACACGCAACAGGGGATAGGCAAGGCACACAGGGGATAGG
>N_chr6-33189259_+ (37 bp) 1
atccacctaggacacccctagaaagtgctgttctcatGTCAGACACGCAACAGGGGATAGGCAAGGCACACAGGGGATAGG
>N_chr19-61737535_- (79 bp) 1
atgggaaagagagatcctcctcttccaaacataccccaccccaactggagaaactgaaAgtctgcttgtgggagaagttGTCAGACACGCAACAGGGGATAGGCAAGGCACACAGGGGATAGG
>N_chr13-37864175_+ (140 bp) 1
ccttttgttattagctactggggtgggtagagtaatatcatcaggttggggcaggattaggcagtttgagctTagactcttcttgtgtggggcttgctgccaccactgtagggAatgtgggggtggttctcaggccaatGTCAGACACGCAACAGGGGATAGGCAAGGCACACAGGGGATAGG
>N_chr2-184073360_- (39 bp) 0
aaaattttagggaaatgcttcagaacatttgggcaaataGTCAGACACGCAACAGGGGATAGGCAAGGCACACAGGGGATAGG
>N_chr1-36176555_- (119 bp) 0
aggttagaaacaattcgtatgataaatatatggacagacggatggatgtctgggaagatatacaagaaagagttaacaatggtttcatctggaggataggatcGtactttcatcttctaGTCAGACACGCAACAGGGGATAGGCAAGGCACACAGGGGATAGG
>N_chr11-20091564_- (48 bp) 0
tccaagctTcttttcttaagcctcaattatctaatggtaaaatgatttGTCAGACACGCAACAGGGGATAGGCAAGGCACACAGGGGATAGG
>N_chr16-64093037_- (41 bp) 0
cttttgttttaaaaagtgactttgcattttgcatgttgaaaGTCAGACACGCAACAGGGGATAGGCAAGGCACACAGGGGATAGG
>N_chr6-102238827_+ (95 bp) 1
agattttggggaaatcaaaagtatctctcaatagggaaaataaatgaaacaactagttGaggatacatagaactcataggcctacatttgaaggcGTCAGACACGCAACAGGGGATAGGCAAGGCACACAGGGGATAGG
>N_chr18-11298565_- (59 bp) 0
gtcaccagctcttgcaggatgccgccagcaccaataagctttctttcaaaacaacttAcGTCAGACACGCAACAGGGGATAGGCAAGGCACACAGGGGATAGG
>N_chr19-24053404_+ (55 bp) 0
aattgcaaggacagttgcacaggtgtctctgaatgcttagacagcctggcctttcGTCAGACACGCAACAGGGGATAGGCAAGGCACACAGGGGATAGG
>N_chr18-13757794_+ (52 bp) 0
aacagactttaaaccaacaaacatgaagagaccagggcattacacaatgattGTCAGACACGCAACAGGGGATAGGCAAGGCACACAGGGGATAGG
>N_chr2-46860188_- (105 bp) 1
atactttctccacaggattgctgtgagcTctgaagccaagataccaggtactattagaaactggctttcaacctttcagataatgtctttttgaagttacaagttGTCAGACACGCAACAGGGGATAGGCAAGGCACACAGGGGATAGG
>N_chr4-9287373_- (128 bp) 5
atatatatgtatatatagtggtgcagtagtacaatcatagctcattgcacccttgaacttctgggcttaagtgattctgccacctcagcctcttgagtagctggggccacaggcatgtgccaccattcGTCAGACACGCAACAGGGGATAGGCAAGGCACACAGGGGATAGG
>N_chr2-12384959_+ (50 bp) 2
TggTTaggcgTagtggctcacgcctgtaatcccagcactttgggaggtcaGTCAGACACGCAACAGGGGATAGGCAAGGCACACAGGGGATAGG
>N_chr1-194490085_- (35 bp) 0
atatatcatttagcttttcctaatataaatgaAtAGTCAGACACGCAACAGGGGATAGGCAAGGCACACAGGGGATAGG
>N_chr7-90720870_+ (56 bp) 0
TtttgtagattctggatattagccctttgtcagatggataggttgcaaacattttcGTCAGACACGCAACAGGGGATAGGCAAGGCACACAGGGGATAGG
>N_chr2-224135358_+ (77 bp) 0
TacagataagtgacttgtcctctttgtgcctcggttgcctcatccataaagtagaaataacaatagctatatcaaaaGTCAGACACGCAACAGGGGATAGGCAAGGCACACAGGGGATAGG
>N_chr4-53479512_+ (53 bp) 0
ttctccttatTcatccaatcctacccatccaccataaggtaaccattataaatGTCAGACACGCAACAGGGGATAGGCAAGGCACACAGGGGATAGG
>N_chr5-94334980_- (35 bp) 0
ggatgcaaaaatggtctctgtcttcatactattttGTCAGACACGCAACAGGGGATAGGCAAGGCACACAGGGGATAGG
>N_chr15-41986905_+ (53 bp) 0
TtggagtgcagtggcatgatcatagctcactgtagcctcgacctcctggactgGTCAGACACGCAACAGGGGATAGGCAAGGCACACAGGGGATAGG
>N_chr1-13602410_- (47 bp) 0
ttattcatctggggaaatctgaagcaaataggcaaaatgttaacaatGTCAGACACGCAACAGGGGATAGGCAAGGCACACAGGGGATAGG
>N_chr13-67575983_+ (43 bp) 0
caacaaatgaatgacggttatgtgtgctaggtttatgctgggaGTCAGACACGCAACAGGGGATAGGCAAGGCACACAGGGGATAGG
>N_chr6-9874974_- (50 bp) 1
attgaatcatgggggcagtttcccccttcctgtcctcccgatagtgagttGTCAGACACGCAACAGGGGATAGGCAAGGCACACAGGGGATAGG
>N_chr5-175087370_- (47 bp) 0
gttacaatcttatgatgcctcttggcaGgTatgTcttgatgaaccaaGTCAGACACGCAACAGGGGATAGGCAAGGCACACAGGGGATAGG
>N_chr14-55488648_- (47 bp) 0
aaatggagtattaatatccatgaggcttccctatgatgctgcaggagGTCAGACACGCAACAGGGGATAGGCAAGGCACACAGGGGATAGG
>N_chr3-49441216_+ (54 bp) 0
cccaactgtggccagggacaaaatgacccctaacttctattttggttcactattGTCAGACACGCAACAGGGGATAGGCAAGGCACACAGGGGATAGG
>N_chr1-232506748_- (41 bp) 2
gaggccaaggcgggcagatcacttgaggtcaggagttcaaAGTCAGACACGCAACAGGGGATAGGCAAGGCACACAGGGGATAGG
>N_chr7-80664925_- (53 bp) 1
atttcgcagacagaaagaaacaaatacccgcttgctgagggacaggatgTtcaGTCAGACACGCAACAGGGGATAGGCAAGGCACACAGGGGATAGG
>N_chr15-93896477_+ (86 bp) 4
gatgtaaaactaacAtctccattcatttataaataaaaaagaacaaaaaatttaaatatatcaaaaaaagatgtttttagcatattGTCAGACACGCAACAGGGGATAGGCAAGGCACACAGGGGATAGG
>N_chr10-16315643_- (59 bp) 0
tatTTatggctagtgttgcaagccagttGggtttttctctcggctattgtgacccctAtGTCAGACACGCAACAGGGGATAGGCAAGGCACACAGGGGATAGG
>N_chr2-65675467_+ (81 bp) 3
aacctccgcctcccaggttcaagcaattctattgcctcagcctcctaagtagctgggatcacaggcatgcaccaccacgccGTCAGACACGCAACAGGGGATAGGCAAGGCACACAGGGGATAGG
>N_chr5-166578247_- (46 bp) 0
ggaaaagcaacaagttgttttcttttattcatttattttttcttttGTCAGACACGCAACAGGGGATAGGCAAGGCACACAGGGGATAGG
>N_chr1-208789319_- (71 bp) 1
cagagaaccatggactctgaatataaacctccccacaataccacactctgccaatccatccttcacaggtaGTCAGACACGCAACAGGGGATAGGCAAGGCACACAGGGGATAGG
>N_chr12-4545765_- (90 bp) 2
agatggaggaggacacacaaaAaacataaatatgaaagaacattgttttttccagaaattttgGgcactgtccttggacattgcTgatggGTCAGACACGCAACAGGGGATAGGCAAGGCACACAGGGGATAGG
>N_chr9-17791241_- (55 bp) 2
TtcTaccaaagttttatCcagtgtgtgagcccaaagaacacttcagttgaggaaaGTCAGACACGCAACAGGGGATAGGCAAGGCACACAGGGGATAGG
>N_chr2-225596744_- (38 bp) 0
tgGtactttcttgaaacagttattactgtggatgggcaGTCAGACACGCAACAGGGGATAGGCAAGGCACACAGGGGATAGG
>N_chr20-18766620_+ (77 bp) 1
ctttgattggacaagagactgatttctgtaacttactcctgattaaagTccattgacaacagaccggctctggctggGTCAGACACGCAACAGGGGATAGGCAAGGCACACAGGGGATAGG
>N_chr10-81873403_- (39 bp) 3
actgcgcgccactgcactccagcctgggcaacagaAtAaGTCAGACACGCAACAGGGGATAGGCAAGGCACACAGGGGATAGG
>N_chr5-41349919_- (75 bp) 0
tgtattcatctctgacctccccaatccgtagttttgcagggtttgtgatgacaccatgttaaatcagaatacaaaGTCAGACACGCAACAGGGGATAGGCAAGGCACACAGGGGATAGG
>N_chr8-20286614_- (62 bp) 1
agttagcctttcaaaatactgccacccctaagcctctcttatataaaaattctggaatcacaGTCAGACACGCAACAGGGGATAGGCAAGGCACACAGGGGATAGG
>N_chr2-154182303_+ (89 bp) 2
tttttggtatcagagtaatactggccttgtatcagtttggaagtattccctcctcttttatttttggaaaagtttgggtacgatagctaGTCAGACACGCAACAGGGGATAGGCAAGGCACACAGGGGATAGG
>N_chr15-34740284_- (41 bp) 1
CatggccaaggcacttatactcagtccctgcagagctcaacGTCAGACACGCAACAGGGGATAGGCAAGGCACACAGGGGATAGG
>N_chr12-54555037_+ (74 bp) 1
TtcctgggttcaagcgattcccctgcctTagcccaagtagctgggattacatgcgcacgccaccacactcggctGTCAGACACGCAACAGGGGATAGGCAAGGCACACAGGGGATAGG
>N_chr7-101707425_+ (107 bp) 0
aatacaaaaaaactagccaggcatggtggcacatgcctgtaatcccagctacttgggaggctgaggcaggagaatcgcttgaacccgggaggcagaggttgcaAtAaGTCAGACACGCAACAGGGGATAGGCAAGGCACACAGGGGATAGG
>N_chr17-16139595_- (35 bp) 0
tcactggagccttgacttccaggctcaagtgatccGTCAGACACGCAACAGGGGATAGGCAAGGCACACAGGGGATAGG
>N_chr12-19095430_+ (37 bp) 0
atgcgctgtttgtttttctgttcttgtgttagtttgcGTCAGACACGCAACAGGGGATAGGCAAGGCACACAGGGGATAGG
>N_chr2-192752962_- (62 bp) 1
tttctgaaacttaGtgattgttacaagcatctcatttttaatactttaCtttgctaatggcaGTCAGACACGCAACAGGGGATAGGCAAGGCACACAGGGGATAGG
>N_chr10-30015662_- (67 bp) 1
agtgaggaatattgataaagtaagaGgcagtgcggtatttccagaggttaaatgcaGaccgattcatGTCAGACACGCAACAGGGGATAGGCAAGGCACACAGGGGATAGG
>N_chr8-66762075_- (83 bp) 1
atTtcaaaaaaaaaaaaaaaaagtattctttaagattacGaagctgtatatatttattatgtttgaaatatAtgcagtggttcGTCAGACACGCAACAGGGGATAGGCAAGGCACACAGGGGATAGG
>N_chr6-53819606_- (73 bp) 0
taagaaagtctgccctagattcttgaatagcaagatcctactatgcgataataccacttctcacataatcagaGTCAGACACGCAACAGGGGATAGGCAAGGCACACAGGGGATAGG
>N_chr7-113431013_- (72 bp) 0
ttcattgtatagatctttcaccttcctggttagttgtattcctaggtatttgattcgttttatggcaattAtGTCAGACACGCAACAGGGGATAGGCAAGGCACACAGGGGATAGG
>N_chr4-154860371_+ (71 bp) 3
aactgttttatgTatcatcaactatagtttGtattCCcattaggcagggtttcagacagagctgaaaggttGTCAGACACGCAACAGGGGATAGGCAAGGCACACAGGGGATAGG
>N_chr18-64060310_+ (98 bp) 3
cagtttagtctcgaaaaggggcatgagggaactcttcagtgggagggaggataaaatattatctatgttaattatggtAgttatatgactgtacttatGTCAGACACGCAACAGGGGATAGGCAAGGCACACAGGGGATAGG
>N_chr8-47960240_- (64 bp) 0
ctacaggacTtctgctagaagggctgacactttctgtagatagggatcaagtggccttgctgtTGTCAGACACGCAACAGGGGATAGGCAAGGCACACAGGGGATAGG
>N_chr10-8549346_+ (83 bp) 0
attctctgtactatggagatatttatcttctagtgccatggagaggatttagaatcatggtgtatgaattgtttagcacatccGTCAGACACGCAACAGGGGATAGGCAAGGCACACAGGGGATAGG
>N_chr18-14547467_+ (43 bp) 3
TagccaggcgcagtggctagtgcctgtaatcccagcaatttggGTCAGACACGCAACAGGGGATAGGCAAGGCACACAGGGGATAGG
>N_chr2-190591179_+ (60 bp) 0
TttcagcTattatttatttaaatagttttctggcttcttttctctcctgtttctggaaatGTCAGACACGCAACAGGGGATAGGCAAGGCACACAGGGGATAGG
>N_chr10-25923237_- (47 bp) 0
atgtgcaaaatacagcatcaacatccaatcagactgaagtcttgaggGTCAGACACGCAACAGGGGATAGGCAAGGCACACAGGGGATAGG
>N_chr17-43863058_- (55 bp) 0
tgTtgTTaTgTtgccgcgattctcccaaatgttggtgtccttatattgcttattAGTCAGACACGCAACAGGGGATAGGCAAGGCACACAGGGGATAGG
>N_chr17-13267993_- (123 bp) 4
taagtattTagtcaataagcaaatgaataaatatactacctcagatcacttaccaccatcactaatccccaaaatttcactctgaactcTtccccctggatcgtttataagagtgctttattcGTCAGACACGCAACAGGGGATAGGCAAGGCACACAGGGGATAGG
>N_chr13-32117965_+ (46 bp) 0
tcacccctttttccgttaGcatttgtctcTcaaaacatcactgtccGTCAGACACGCAACAGGGGATAGGCAAGGCACACAGGGGATAGG
>N_chr8-96906177_+ (46 bp) 1
cttaatactgctcactctttgggtccGcactgcttttatgagctgtGTCAGACACGCAACAGGGGATAGGCAAGGCACACAGGGGATAGG
>N_chr10-116469458_+ (42 bp) 0
tctggctgaagtcaggctccctgctttagcattctggtggccGTCAGACACGCAACAGGGGATAGGCAAGGCACACAGGGGATAGG
>N_chr6-134727643_- (99 bp) 0
gataaagaaagaagttacttgtgaagtcgagagacctaaacaggatgttaagggtgctccagaaaccaaaaaagctgttttttcctaatgaagagggaaGTCAGACACGCAACAGGGGATAGGCAAGGCACACAGGGGATAGG
>N_chr19-8526714_- (44 bp) 2
cagaagctgatagcgtcggtgagccaggtgccgcatccccgtgcGTCAGACACGCAACAGGGGATAGGCAAGGCACACAGGGGATAGG
>N_chr2-28123574_+ (66 bp) 1
tacaatcctgttgtggaaaatatatatattagatttgtgataaccaagcataattaatttgattttGTCAGACACGCAACAGGGGATAGGCAAGGCACACAGGGGATAGG
>N_chr7-119871594_- (88 bp) 1
atgaaaatCagtaaagggtgctttgtacctcagaaacagctgaaagctaagtactaacaatactaaagGtcTtatatttcacctctaaGTCAGACACGCAACAGGGGATAGGCAAGGCACACAGGGGATAGG
>N_chr9-74600350_+ (95 bp) 2
ccagaGctgctttacaagacatcttgaaaggagcactaaatggagtaaggaaagactattagcagctaatacaaaagcatacttaaatacacagaGTCAGACACGCAACAGGGGATAGGCAAGGCACACAGGGGATAGG
>N_chr13-80319980_- (66 bp) 1
aaTtgcctttattcacaaatgacatgattgtctatacagaaaatccgaaagaatcaatctgAaattGTCAGACACGCAACAGGGGATAGGCAAGGCACACAGGGGATAGG
>N_chr6-6829077_+ (67 bp) 0
gagctgtggttgtaccactacactccagcctgggcaacagagtgagaccctgtctcaaaaagaaaaCGTCAGACACGCAACAGGGGATAGGCAAGGCACACAGGGGATAGG
>N_chr10-87189518_+ (56 bp) 2
tTtTcacttttatgatgagggaactaaaatttaggaaagcaacttggccagAaccAGTCAGACACGCAACAGGGGATAGGCAAGGCACACAGGGGATAGG
>N_chr4-32852492_+ (55 bp) 0
catatctatttgatttgtacatagagctaaactaaaaaatTatcatcaggtagaaGTCAGACACGCAACAGGGGATAGGCAAGGCACACAGGGGATAGG
>N_chr14-94446481_+ (73 bp) 0
gaaggaaggaaaggattgaataagaattagtgccctaaatggtgggaccccgtccctctccccttcagActccGTCAGACACGCAACAGGGGATAGGCAAGGCACACAGGGGATAGG
>N_chr3-65853628_+ (86 bp) 1
gaggcagaaacaaacagaaatgtgagctcagatttgtagctCttagcctgaaagtaaaactgcaatcattgttcctttccccaggtGTCAGACACGCAACAGGGGATAGGCAAGGCACACAGGGGATAGG
>N_chr10-1597430_+ (60 bp) 1
attattctggtttctttatacaaaagacacaagaaacctcttattgtgtctttttctgttGTCAGACACGCAACAGGGGATAGGCAAGGCACACAGGGGATAGG
>N_chr15-32973725_+ (44 bp) 1
aaaaaaaagtcctgatagcaaccacagaaaaatgatgcattacaGTCAGACACGCAACAGGGGATAGGCAAGGCACACAGGGGATAGG
>N_chr21-34704287_+ (37 bp) 1
gtttcagttctgttttaagatattgtcctaagcccccGTCAGACACGCAACAGGGGATAGGCAAGGCACACAGGGGATAGG
>N_chr1-59058769_+ (73 bp) 1
gtttcaccatgttggccaggctggtctcgaactcccgacctcagatgatccacctgctttggcctcccaaaatGTCAGACACGCAACAGGGGATAGGCAAGGCACACAGGGGATAGG
>N_chr2-147092575_+ (41 bp) 1
aattaaactaaagcacttctgcatatcaaaagaaGctatcaGTCAGACACGCAACAGGGGATAGGCAAGGCACACAGGGGATAGG
>N_chr22-30126242_+ (47 bp) 1
cctggatagtgtgtgattccattgcgtgcggccctgagagcgctttaGTCAGACACGCAACAGGGGATAGGCAAGGCACACAGGGGATAGG
>N_chr10-101748047_- (72 bp) 1
TtcctgagctcaggcaatccacccacctcagcctcccaaagtgttgggattacaggcgtgagccactacgccGTCAGACACGCAACAGGGGATAGGCAAGGCACACAGGGGATAGG
>N_chr6-76075326_- (43 bp) 0
catctcccttgtatctacgtattttctctcttacagtcaggacGTCAGACACGCAACAGGGGATAGGCAAGGCACACAGGGGATAGG
>N_chr7-149564520_- (57 bp) 2
cttgcatttacttactttacatgGtgtgcctacaaatatactacgatcaatcataAAGTCAGACACGCAACAGGGGATAGGCAAGGCACACAGGGGATAGG
>N_chr3-144182636_+ (80 bp) 1
ggacttgtcggcCagggctgccataacaaagtaccatagactgcgtggcttaaacaactggtatttattttctcacagttGTCAGACACGCAACAGGGGATAGGCAAGGCACACAGGGGATAGG
>N_chr5-152585305_+ (60 bp) 2
TttttttgctttcaTttTgtttaataagcaacccaaaacatttgtcctgtacaggctcctGTCAGACACGCAACAGGGGATAGGCAAGGCACACAGGGGATAGG
>N_chr18-44427019_- (74 bp) 2
TTcaggctgaagtacagtggtttgatcacagctcaccgcaacctccacctcccaggctgaagtgatcctcctacGTCAGACACGCAACAGGGGATAGGCAAGGCACACAGGGGATAGG
>N_chr4-88362916_- (60 bp) 0
accagcctggccaacatggtaaaaccctgtctctactaaaaatgcaaaaattagccgggcGTCAGACACGCAACAGGGGATAGGCAAGGCACACAGGGGATAGG
>N_chr16-59390984_- (45 bp) 0
tttattttccaaagaatttaatatttgggagggggcaaggattacGTCAGACACGCAACAGGGGATAGGCAAGGCACACAGGGGATAGG
>N_chr6-98958678_+ (39 bp) 0
gttttattctattcaggccttcaacaatttggatgaggtGTCAGACACGCAACAGGGGATAGGCAAGGCACACAGGGGATAGG
>N_chr15-95150318_- (43 bp) 1
tgtccttcattTtgacgtttgaattaaactctttgattcatggGTCAGACACGCAACAGGGGATAGGCAAGGCACACAGGGGATAGG
>N_chr3-190625962_+ (62 bp) 0
gtctgggctgggataatttggtttgaggcagtggttgtccactatggctatacatgagaatcGTCAGACACGCAACAGGGGATAGGCAAGGCACACAGGGGATAGG
>N_chr17-51610521_+ (40 bp) 0
tgcTgacttaggtgaactgggcctggattaaactctgatgGTCAGACACGCAACAGGGGATAGGCAAGGCACACAGGGGATAGG
>N_chr9-38728584_+ (74 bp) 2
tagaaagtaggctcttaatcaggaatccttaggcatgatttgaagattttaatgtgttttttatttcattgctaGTCAGACACGCAACAGGGGATAGGCAAGGCACACAGGGGATAGG
>N_chr4-100506113_+ (53 bp) 0
ttcacttctctggttgatacctaggtatttaattttatttgtggtAActataaGTCAGACACGCAACAGGGGATAGGCAAGGCACACAGGGGATAGG
>N_chr20-55486557_+ (53 bp) 0
gtgactagcttggtgttccttacaaatgggaggtggtggctgAaataggccagGTCAGACACGCAACAGGGGATAGGCAAGGCACACAGGGGATAGG
>N_chr10-83230712_- (48 bp) 1
TtTcttaacgatctttttagatcagggctcagcagtctcaaaacccttGTCAGACACGCAACAGGGGATAGGCAAGGCACACAGGGGATAGG
>N_chr14-39713502_+ (56 bp) 1
tggatattagccctttgtcagatgagtagattgcaaaaattttctcccattctgtaGTCAGACACGCAACAGGGGATAGGCAAGGCACACAGGGGATAGG
>N_chr1-161450802_+ (49 bp) 0
ccatacttcacttcagggtgaatccttcagaaacgaacaccttcacattGTCAGACACGCAACAGGGGATAGGCAAGGCACACAGGGGATAGG
>N_chr1-189779646_- (61 bp) 2
agacagctcaaattatccactgtagtcttctcatatgtcctgcagagcttcatcctcttttGTCAGACACGCAACAGGGGATAGGCAAGGCACACAGGGGATAGG
>N_chr18-23958553_+ (49 bp) 0
acttaagtactctgatctactacttcgatatcttggtatttaaaagagaGTCAGACACGCAACAGGGGATAGGCAAGGCACACAGGGGATAGG
>N_chr9-16336124_+ (56 bp) 0
aattTaggagggaggggttttctctcagagtactttcaaagaaaataggaactgggGTCAGACACGCAACAGGGGATAGGCAAGGCACACAGGGGATAGG
>N_chr4-143739649_+ (53 bp) 1
tgtctggggctgtcagtagtgacgccataccacagccactaccaataccagtaGTCAGACACGCAACAGGGGATAGGCAAGGCACACAGGGGATAGG
>N_chr2-32656832_+ (100 bp) 1
ttTacaaaataatccatttttcccttacagtgtatacccacagaaagCggccttagtttGattttaacactgactcaaagctTcccaccTcacctgtctgGTCAGACACGCAACAGGGGATAGGCAAGGCACACAGGGGATAGG
>N_chr7-67794938_+ (86 bp) 1
gCcttccatcaaggtctctccccgtggaattttgcccgtagcactgccggcatttgctcggtgactaactcatcatgcttccatgaGTCAGACACGCAACAGGGGATAGGCAAGGCACACAGGGGATAGG
>N_chr6-1917618_- (48 bp) 0
gttacttctggtgccattttcttatacagaaatcatgacagatttttcGTCAGACACGCAACAGGGGATAGGCAAGGCACACAGGGGATAGG
>N_chr4-174019382_- (73 bp) 1
ttattcactatcatgagaacagcataggaaagaaccacctccatgattcaattacctcccactgggtccctccGTCAGACACGCAACAGGGGATAGGCAAGGCACACAGGGGATAGG
>N_chr10-118136356_- (48 bp) 0
agctgattggcaagtcacttatcaaagatcctaggtagagtgacttcaGTCAGACACGCAACAGGGGATAGGCAAGGCACACAGGGGATAGG
>N_chr4-141739726_- (54 bp) 1
gaaagtattagcctttctccttatgagatagtctagagagtgccttatttacacGTCAGACACGCAACAGGGGATAGGCAAGGCACACAGGGGATAGG
>N_chr1-64320468_- (49 bp) 2
tcatatggattactgccacgaacttattcccttctctggcttgtcttccGTCAGACACGCAACAGGGGATAGGCAAGGCACACAGGGGATAGG
>N_chr3-7863614_- (53 bp) 2
ttgatgcacagatgagaaatcaatgtccagcaggaattcctcatgaCgttcttGTCAGACACGCAACAGGGGATAGGCAAGGCACACAGGGGATAGG
>N_chr7-13566470_+ (66 bp) 1
ctaagtaacaattggctattaaaaattaagcagcaaatgcacagaccttattttctcagaataataGTCAGACACGCAACAGGGGATAGGCAAGGCACACAGGGGATAGG
>N_chr9-2816307_- (103 bp) 2
aaaataatttcctgatggtagccacTcacgtaagcttatggtttgatgaccatagcagcaccttcGCttttggagatttttcttacttcctgaaaaatacaAtGTCAGACACGCAACAGGGGATAGGCAAGGCACACAGGGGATAGG
>N_chr6-56502422_+ (40 bp) 0
tctgcaccatatctttatcctccctggagctcaaaaccttGTCAGACACGCAACAGGGGATAGGCAAGGCACACAGGGGATAGG
>N_chr3-146000153_+ (60 bp) 2
aagaTattttattctttTttatggctgcacggtatGccatggtgtatatgtaccacatttGTCAGACACGCAACAGGGGATAGGCAAGGCACACAGGGGATAGG
>N_chr3-36079988_+ (58 bp) 0
tagcagggacttgatcataccttctgagtcttaattccttagagaacaagaacttcctGTCAGACACGCAACAGGGGATAGGCAAGGCACACAGGGGATAGG
>N_chr13-92687709_+ (44 bp) 0
gattatagatattagtcctttgtcagatgcatGgtttgcaaatcGTCAGACACGCAACAGGGGATAGGCAAGGCACACAGGGGATAGG
>N_chr2-122131202_+ (70 bp) 3
cTttTaTTtcccaggtttCagcaattctcctgTctcagcctcctgagtagctgggattacaggcgcAtgtGTCAGACACGCAACAGGGGATAGGCAAGGCACACAGGGGATAGG
>N_chr15-33097737_- (38 bp) 1
ccagctacttgggaggctgaggcaggagaatcacttgaGTCAGACACGCAACAGGGGATAGGCAAGGCACACAGGGGATAGG
>N_chr10-67582372_- (60 bp) 0
taggcatagtttgcacagcattttgaaaattaccaagaatcttagtttaaaaacttatacGTCAGACACGCAACAGGGGATAGGCAAGGCACACAGGGGATAGG
>N_chr7-33354391_+ (63 bp) 1
ttgtggctagattttttcacttagcatcatgttttcaaggttcacccatgttgtggcatgtaaGTCAGACACGCAACAGGGGATAGGCAAGGCACACAGGGGATAGG
>N_chr6-141803436_- (62 bp) 0
tgattttgatgaaagtatccaattgaaagggacaaaggatagtcttttcaaaataaaataatGTCAGACACGCAACAGGGGATAGGCAAGGCACACAGGGGATAGG
>N_chr20-54405866_- (73 bp) 0
gTatggcacttttggccaacatcctctctgtgtcaagtatctttatcgaagcatcagcagacccagtagctatGTCAGACACGCAACAGGGGATAGGCAAGGCACACAGGGGATAGG
>N_chr4-14701035_- (53 bp) 1
agaggaaaagcctcagatcaataatctaagctctcatctcatgaactgggagaGTCAGACACGCAACAGGGGATAGGCAAGGCACACAGGGGATAGG
>N_chr12-116841126_- (56 bp) 4
cccagctaatttttaaaatttttgttctttgtagagacaccagaacatggcagggtGTCAGACACGCAACAGGGGATAGGCAAGGCACACAGGGGATAGG
>N_chr1-99307521_+ (82 bp) 0
ggcacaggattcgtaagcccaaggaattctagagggggaggcagtagcagcagacaaatggcacactgctaaaaatgcctttGTCAGACACGCAACAGGGGATAGGCAAGGCACACAGGGGATAGG
>N_chr11-28101835_+ (75 bp) 0
attttatcaaattacatgctaatttaggcatatattttttatctttgtcctatttggcctgtgtcatctgtaataGTCAGACACGCAACAGGGGATAGGCAAGGCACACAGGGGATAGG
>N_chr2-56892092_- (84 bp) 2
gctgataaagacatacccgagactaggcaatttacaaaaAaaagaggtttaattgaactcacagttccatgtggctggggaggcGTCAGACACGCAACAGGGGATAGGCAAGGCACACAGGGGATAGG
>N_chr13-36830903_+ (81 bp) 0
aaacactttaaatagctccccaaattcaaaaggactataatatccttattttcaacttggaaaatagatctaccctacctgGTCAGACACGCAACAGGGGATAGGCAAGGCACACAGGGGATAGG
>N_chr9-15680291_- (71 bp) 0
tccttactgtttcattgctttcttcattattttgtcagtaccaaactcttaattgtggtaactttattttGTCAGACACGCAACAGGGGATAGGCAAGGCACACAGGGGATAGG
>N_chr5-105358317_+ (40 bp) 0
ctggtcttaccatgttcccttccccagcatcctgaaacagGTCAGACACGCAACAGGGGATAGGCAAGGCACACAGGGGATAGG
>N_chr4-165868300_+ (97 bp) 2
atgccacCgctaactgatgaaggtTgtattccataaaaaccctccatcctttttcttattAatggatggctccaaaaaattctgtccctccactttcGTCAGACACGCAACAGGGGATAGGCAAGGCACACAGGGGATAGG
>N_chr9-130648725_+ (39 bp) 0
gaaagaaagaaattggccagacctgagagccaccaaactGTCAGACACGCAACAGGGGATAGGCAAGGCACACAGGGGATAGG
>N_chr2-148697191_+ (59 bp) 0
ttgaatttggtttgctagtattttgttgaggatttttgcatcactattcatcagaaataGTCAGACACGCAACAGGGGATAGGCAAGGCACACAGGGGATAGG
>N_chr10-70643268_+ (43 bp) 0
agtatggtacgtttAttataattaatgaaccaagactgatacaGTCAGACACGCAACAGGGGATAGGCAAGGCACACAGGGGATAGG
>N_chr11-55840493_+ (40 bp) 0
ctaataatgattatcttaggttatcatgccctccatctccGTCAGACACGCAACAGGGGATAGGCAAGGCACACAGGGGATAGG
>N_chr8-76048629_- (57 bp) 0
gaaagtttcaacaaacctctagaaatgtattttattcatcaatttagttttcacttaGTCAGACACGCAACAGGGGATAGGCAAGGCACACAGGGGATAGG
>N_chr7-18933621_+ (48 bp) 1
gagagggaggaaaatggctacagtttttataattagacttccctggatGTCAGACACGCAACAGGGGATAGGCAAGGCACACAGGGGATAGG
>N_chr6-141300410_+ (73 bp) 1
tcctactgcacacccttacTtggtgtagcccccaaattgcctttataatggttgtctctgggagctggggaggGTCAGACACGCAACAGGGGATAGGCAAGGCACACAGGGGATAGG
>N_chr1-171981618_+ (42 bp) 0
tatcatgtttagaaagtatttgcttgaacccaggaggcggagGTCAGACACGCAACAGGGGATAGGCAAGGCACACAGGGGATAGG
>N_chr3-190062409_- (48 bp) 0
tgcaacaggcactgtttgaggacttttttccataaaaaaatgttttagGTCAGACACGCAACAGGGGATAGGCAAGGCACACAGGGGATAGG
>N_chr4-152307953_+ (58 bp) 0
aagtgagaaacattaagaattatataaaatagaaaaagaaaacctcttgtaatctcatGTCAGACACGCAACAGGGGATAGGCAAGGCACACAGGGGATAGG
>N_chr11-43887607_- (68 bp) 0
ttccttatcatttcttttcagcttgttttcccaaactgtggtgttgccttgcccttgagaacccagctGTCAGACACGCAACAGGGGATAGGCAAGGCACACAGGGGATAGG
>N_chr15-57584636_- (93 bp) 3
cgcccagcTTttgtcttaattctagactagacatagttgaagatagaatcagtggattcaatgatagtagcaaggaactcactcagaatgtagGTCAGACACGCAACAGGGGATAGGCAAGGCACACAGGGGATAGG
>N_chr2-120435743_- (126 bp) 3
ggaTatttcatataaatgcaatcatacaatatgtggcctttttgacctctttcactatgctaaAtgttttccaggtttacccatgctgtagtatgtatcactacttcgttcctttttattgccaaaGTCAGACACGCAACAGGGGATAGGCAAGGCACACAGGGGATAGG
>N_chr20-14071725_- (51 bp) 0
atttgtttaagcttcctactaatcaaattttctaggatgataaccatcaagGTCAGACACGCAACAGGGGATAGGCAAGGCACACAGGGGATAGG
>N_chr4-25506314_- (71 bp) 1
ggggcaggtgcctgtggtcccctctcagacctggaaacgaggttAttagctctccacctctattcatttccGTCAGACACGCAACAGGGGATAGGCAAGGCACACAGGGGATAGG
>N_chr19-49055134_- (56 bp) 1
gctttatctctctctttagatctaataatattggctttataaatctgagtgttccaGTCAGACACGCAACAGGGGATAGGCAAGGCACACAGGGGATAGG
>N_chr8-121635491_+ (57 bp) 0
tattatgacattagtgagaaaagaaatcgattcccggggaggtccactgcctgtgtgGTCAGACACGCAACAGGGGATAGGCAAGGCACACAGGGGATAGG
>N_chr9-27688884_- (48 bp) 2
ttagcaatcttcaccagcttcctactgagaagaaaagtaacTtgtacaGTCAGACACGCAACAGGGGATAGGCAAGGCACACAGGGGATAGG
>N_chr10-67730372_- (49 bp) 0
ttgtatgtatctaaagtgttcatgatttcactggaattacagattttaAGTCAGACACGCAACAGGGGATAGGCAAGGCACACAGGGGATAGG
>N_chr20-30261602_+ (56 bp) 0
ttggctgtccctccttggattgagtaccagcatcacaagcctTctttcaccaacgtGTCAGACACGCAACAGGGGATAGGCAAGGCACACAGGGGATAGG
>N_chr8-56607664_- (66 bp) 2
ttcactgtgttagccaggatggtctcgatctTctgaccttgtgatccgcccgcctcagcctcccaaGTCAGACACGCAACAGGGGATAGGCAAGGCACACAGGGGATAGG
>N_chr9-133303199_+ (146 bp) 0
ggaacccatcctggcactggcacaggggtcaccttaCcTagtgctcagtgcttctttgTtgctacctggttttTtctcatatgtgaggggcaggtaagaagaagtgcccagtgttgtgcgagttttagaacatctaccagtaagtAGTCAGACACGCAACAGGGGATAGGCAAGGCACACAGGGGATAGG
>N_chr2-6929238_- (104 bp) 1
tttagaCgccagtctggtagacaatatactaacaAacatgtatatgcacacacacaaaaaaatacaggtaggcacaagtaatgatcttttagcttttattttaaGTCAGACACGCAACAGGGGATAGGCAAGGCACACAGGGGATAGG
>N_chr18-65857579_+ (46 bp) 2
TaggtTacgagagagtAgcatAacatatttcaagtgctgaagggaaGTCAGACACGCAACAGGGGATAGGCAAGGCACACAGGGGATAGG
>N_chr22-31196451_- (56 bp) 1
TcgcacctggcctgctaaacattctagaatagacaggacagccccctacaaccaagGTCAGACACGCAACAGGGGATAGGCAAGGCACACAGGGGATAGG
>N_chr13-76143259_- (53 bp) 1
tgtgtcaattcatgctgttCtctttttctacttattaacttttaccacactagGTCAGACACGCAACAGGGGATAGGCAAGGCACACAGGGGATAGG
>N_chr17-74483323_+ (58 bp) 0
ccgggcatggtggcaggtacctgtaatcccagctactcagaaggctgagacaggaAaaGTCAGACACGCAACAGGGGATAGGCAAGGCACACAGGGGATAGG
>N_chr2-144869740_+ (81 bp) 0
tggtacttcaGctttcttttcaaaaattaacccactatctctctactcatagtgaagaattaggctgttttcttgtcaGctGTCAGACACGCAACAGGGGATAGGCAAGGCACACAGGGGATAGG
>N_chr14-54614093_+ (55 bp) 0
ccctgtttgaaagcagctcaccttggggatggattaCaaaaatcgcaagccccagGTCAGACACGCAACAGGGGATAGGCAAGGCACACAGGGGATAGG
>N_chr4-185155613_- (70 bp) 1
agccaaggtcctcttaggaaaacaaaaaacacaccacttccctgcataaaatcctccagggactgcctacGTCAGACACGCAACAGGGGATAGGCAAGGCACACAGGGGATAGG
>N_chr16-29677052_- (70 bp) 0
gagctctctgcttccacaacaggcctgttctgccctgctgagtcttctctcaggctgagcctccctctttGTCAGACACGCAACAGGGGATAGGCAAGGCACACAGGGGATAGG
>N_chr21-16191669_+ (62 bp) 0
gatctagaaatagccccaaaagggcaaatctaagagttattggccttaaGgaggtgatagagGTCAGACACGCAACAGGGGATAGGCAAGGCACACAGGGGATAGG
>N_chr18-25403630_- (74 bp) 6
gttaagttgtaggtGtAaagttgaatatactttctatgacattagaagcacctgagacCccttcaaattgctgAGTCAGACACGCAACAGGGGATAGGCAAGGCACACAGGGGATAGG
>N_chr12-37381948_- (76 bp) 0
aTaTttgacttgttagttctagagttagaactacagataagaTcagactctaattcagctttcactgcatgtcacgGTCAGACACGCAACAGGGGATAGGCAAGGCACACAGGGGATAGG
>N_chr3-114629674_+ (56 bp) 0
gattccccaagagggggccctggagaaTtactctctaataataccttagctctttcGTCAGACACGCAACAGGGGATAGGCAAGGCACACAGGGGATAGG
>N_chr12-100643429_- (74 bp) 2
tgaatttgacttcctcagtttaccagtctccatcacaggtgtaaaccaggccaattactcAttacAaTagatgaGTCAGACACGCAACAGGGGATAGGCAAGGCACACAGGGGATAGG
>N_chr5-86549331_+ (48 bp) 1
gctggcagtgagaatttcaacccagtgggtcttagcttgttgggctccGTCAGACACGCAACAGGGGATAGGCAAGGCACACAGGGGATAGG
>N_chr12-102827662_+ (42 bp) 1
agcacccccaaaaagaaactgtacccactaaggatcattctcGTCAGACACGCAACAGGGGATAGGCAAGGCACACAGGGGATAGG
>N_chr13-45375925_+ (106 bp) 1
aataccacttgccaagaaccatgggttgtagaaagatgaataagacagctcctgcctgCgaggatctctcagcctgatgtgaagaaaGgaaatagctgttCaaagaGTCAGACACGCAACAGGGGATAGGCAAGGCACACAGGGGATAGG
>N_chr6-136602131_+ (38 bp) 1
agaaatagtcaaaaataattgaatgtcattatctctaAGTCAGACACGCAACAGGGGATAGGCAAGGCACACAGGGGATAGG
>N_chr17-17309308_+ (60 bp) 0
cttgaggtaaatactgcattgcctaccagttgttgtttagactttgatgaagcaacggtaGTCAGACACGCAACAGGGGATAGGCAAGGCACACAGGGGATAGG
>N_chr11-100855150_+ (65 bp) 1
atgtggtctcgccattgggtaattactgcctagactgcctcctctccttctgttgaagagtcagGTCAGACACGCAACAGGGGATAGGCAAGGCACACAGGGGATAGG
>N_chr6-55683187_- (42 bp) 0
attttcaaggtagataaaaatctaaaagttttaatatcatgAGTCAGACACGCAACAGGGGATAGGCAAGGCACACAGGGGATAGG
>N_chr3-77566535_+ (114 bp) 1
aagttgatgagttccagctactggatcctaggtaaggaagagcaaatcaatatgtaacagtgtttttggtgttaagggtcaaattgaataaattgtgtaccatattacccttacGTCAGACACGCAACAGGGGATAGGCAAGGCACACAGGGGATAGG
>N_chr18-32175320_- (56 bp) 1
tttctggggtcttggccaccttggtagttctccagagccttaaaacaaatgtttttGTCAGACACGCAACAGGGGATAGGCAAGGCACACAGGGGATAGG
>N_chr20-24730069_- (44 bp) 2
ttgcaaagttaaatatgtcaacaAcatgggtgggaaaaaaatcGTCAGACACGCAACAGGGGATAGGCAAGGCACACAGGGGATAGG
>N_chr5-52627131_+ (42 bp) 1
tatttacttatttgagacagggtctcactctgttgccTaggtGTCAGACACGCAACAGGGGATAGGCAAGGCACACAGGGGATAGG
>N_chr12-63919180_- (62 bp) 1
gataaaaattttaaatgtaggtaaattacattttaaaaactaaattttaataaactttataaGTCAGACACGCAACAGGGGATAGGCAAGGCACACAGGGGATAGG
>N_chr1-178220326_+ (30 bp) 0
gtcacatattAtcactttcaccacatgtgaGTCAGACACGCAACAGGGGATAGGCAAGGCACACAGGGGATAGG
>N_chr2-29369840_- (56 bp) 1
atccccagacacctatactctatatgtGcccacaatatattctcatggctcttgaaGTCAGACACGCAACAGGGGATAGGCAAGGCACACAGGGGATAGG
>N_chr16-56438114_- (45 bp) 0
gtgagtgtttgtttgggaaagaaattgtacctatcagaatgaaacGTCAGACACGCAACAGGGGATAGGCAAGGCACACAGGGGATAGG
>N_chr6-105931593_- (69 bp) 1
gtggaggGttgtttgcctccgaagttaattatctttgatgtatactacttggaaacatttaattctgtgGTCAGACACGCAACAGGGGATAGGCAAGGCACACAGGGGATAGG
>N_chr6-138357673_+ (62 bp) 2
aatggaaaattaatagatcaatgtaattcactacttaacaaaaaaggggggaagcatataaaGTCAGACACGCAACAGGGGATAGGCAAGGCACACAGGGGATAGG
>N_chr8-77152524_- (64 bp) 1
aatacttttgactgaacaagactctttgtggaaacgttttcaaaatgtattgctaacaatatctGTCAGACACGCAACAGGGGATAGGCAAGGCACACAGGGGATAGG
>N_chr15-57031638_+ (52 bp) 3
aattgttatgcattctccattaataactttaagtggacactcgtggcacagaGTCAGACACGCAACAGGGGATAGGCAAGGCACACAGGGGATAGG
>N_chr2-220307982_- (46 bp) 1
attcccagcacttgccatgacctcttTactcccttgctttttcctcGTCAGACACGCAACAGGGGATAGGCAAGGCACACAGGGGATAGG
>N_chr1-59591145_+ (47 bp) 0
taagtttctttccttgaaatgccatcatttaaatagatggcagtatAGTCAGACACGCAACAGGGGATAGGCAAGGCACACAGGGGATAGG
>N_chr12-78158935_- (48 bp) 1
gtctcctaagtagctgggactaaaggcatgtgTcaccaagacaggctgGTCAGACACGCAACAGGGGATAGGCAAGGCACACAGGGGATAGG
>N_chr5-33241464_+ (58 bp) 0
aaatacaaaattacatgatatattcacagaatcccaaGtgaagagccagtgtatatttGTCAGACACGCAACAGGGGATAGGCAAGGCACACAGGGGATAGG
>N_chr1-164860127_+ (77 bp) 1
ctacaatgatgagggaagataaaatactaaattttgctttagacatagttAatttcctgcaaaaccaagttatctaaGTCAGACACGCAACAGGGGATAGGCAAGGCACACAGGGGATAGG
>N_chr10-73453358_+ (83 bp) 0
ggcataaactacccagaatgcagcagagagagataaaaacatgaaatgctagttaaaacacaaagacaaggccgggcgcggtgGTCAGACACGCAACAGGGGATAGGCAAGGCACACAGGGGATAGG
>N_chr3-184364504_- (62 bp) 4
gaggctgaggcaggagaatcgcctgaacccaagtttgcagtgagcccagatcacaccattgcGTCAGACACGCAACAGGGGATAGGCAAGGCACACAGGGGATAGG
>N_chr12-126292941_- (89 bp) 2
gagtggtcctgttctgtcaggaagtgtttttaaaaagggaattattgacaacatttaaaattcataatattttatgtaaaagtccagatGTCAGACACGCAACAGGGGATAGGCAAGGCACACAGGGGATAGG
>N_chr13-29417058_- (61 bp) 2
tttttgtatttttagtagaAacggggtttctccatgttggccagActggtctcgaactcctGTCAGACACGCAACAGGGGATAGGCAAGGCACACAGGGGATAGG
>N_chr3-172634970_+ (56 bp) 1
tgctctgttgcccaggctggaatacagtggtaccagcatagctcactgcagcctcaGTCAGACACGCAACAGGGGATAGGCAAGGCACACAGGGGATAGG
>N_chr18-27585308_- (120 bp) 1
aatttagctttatccattttgggagtaggggaaaatgggaagaaagggcatgagagtgaagggtaagaggaaaagggaagagaaagagaggactaagaaaggtagatgtgcatggtacctGTCAGACACGCAACAGGGGATAGGCAAGGCACACAGGGGATAGG
>N_chr2-133110205_+ (46 bp) 1
gtgtctggttttacctttggataatataggtcGatattatctcctaGTCAGACACGCAACAGGGGATAGGCAAGGCACACAGGGGATAGG
>N_chr7-122599123_+ (41 bp) 0
tTtatggatgttgctaaacagataactccaattagcagtaaGTCAGACACGCAACAGGGGATAGGCAAGGCACACAGGGGATAGG
>N_chr1-156171680_- (48 bp) 1
acatagtgccaagagaaaaatgcccaataGcatatgtaaattaaaaagGTCAGACACGCAACAGGGGATAGGCAAGGCACACAGGGGATAGG
>N_chr10-26341714_- (77 bp) 0
tgtgatgcctcctgatttgtttttgtttttgttgtttttttgtattgttttgttttttgcttaggattgctttgGTCAGACACGCAACAGGGGATAGGCAAGGCACACAGGGGATAGG
>N_chr8-122019506_+ (89 bp) 3
tataattcaagtgcttagcacatcaaaAgcctggaggagctgtccccaatgccagaaacaacttgtgaatcttagttcattcaaaaaggGTCAGACACGCAACAGGGGATAGGCAAGGCACACAGGGGATAGG
>N_chr14-89428922_+ (58 bp) 0
caggaggcagagattgcagtgagcTaagactgtgccactgcactccagcctgggcaacGTCAGACACGCAACAGGGGATAGGCAAGGCACACAGGGGATAGG
>N_chr5-21223993_- (34 bp) 1
tcaaaactaaataaAttcactgaaacttaatcaAGTCAGACACGCAACAGGGGATAGGCAAGGCACACAGGGGATAGG
>N_chr1-20653392_+ (60 bp) 1
tgtgcctgtgtgtatgtctgtgtgtctttgtgtatgtctagtgcctgtgtatctgtctgtGTCAGACACGCAACAGGGGATAGGCAAGGCACACAGGGGATAGG
>N_chr13-54599693_+ (36 bp) 0
catacctatcatcccagttgcaacagagattacagaGTCAGACACGCAACAGGGGATAGGCAAGGCACACAGGGGATAGG
>N_chr7-106372558_+ (58 bp) 0
attcacccctagtctgcattccaaccacttctagggagcaaatggactaccccaatgcGTCAGACACGCAACAGGGGATAGGCAAGGCACACAGGGGATAGG
>N_chr7-107681246_- (62 bp) 1
acccagcttggcactttgaaactcatctgatattagcataaaaacaaaactcaataacagcaGTCAGACACGCAACAGGGGATAGGCAAGGCACACAGGGGATAGG
>N_chr3-184881353_+ (52 bp) 1
aatatgtaattaaagtgtcaccagatttctgttaaaaccaaggttgaaataaGTCAGACACGCAACAGGGGATAGGCAAGGCACACAGGGGATAGG
>N_chr11-1256967_+ (72 bp) 1
acctgctctgctgacaatgaggggatgtggcgccgactggccctcaagtgaatcccaacagcacggccccaaGTCAGACACGCAACAGGGGATAGGCAAGGCACACAGGGGATAGG
>N_chr10-29350404_+ (69 bp) 1
aaatatgtcaagttttaggatcgatttcaatgtactgatcatatcctgagcagtcaaagaAtaattggAGTCAGACACGCAACAGGGGATAGGCAAGGCACACAGGGGATAGG
>N_chr2-177381958_- (51 bp) 2
ttcagcattaccattttactactaggtttaaatttacgggaagaagaagaaGTCAGACACGCAACAGGGGATAGGCAAGGCACACAGGGGATAGG
>N_chr1-169987295_+ (64 bp) 0
aTaTtcaccagccaccaaggaattccctgatcatctgaatgggactgaaaacaatccagtgattGTCAGACACGCAACAGGGGATAGGCAAGGCACACAGGGGATAGG
>N_chr2-81022751_+ (50 bp) 0
tttgttgtagttagaattccatttcctacatttttaatcacatatttcctGTCAGACACGCAACAGGGGATAGGCAAGGCACACAGGGGATAGG
>N_chr13-59146800_+ (45 bp) 0
ccaataccgtatccaccatggcctccctaaacattcctacatatgGTCAGACACGCAACAGGGGATAGGCAAGGCACACAGGGGATAGG
>N_chr2-71683288_- (82 bp) 4
gaggTgttggaaggggaaaaagttctTtattagtatcaaggcgcactaggcggggccagaggtcagcatgccagatAccaccGTCAGACACGCAACAGGGGATAGGCAAGGCACACAGGGGATAGG
>N_chr1-226413002_- (51 bp) 3
gTcgccgcagggaaggcgcagggcgggggccgcggcgggggggcgggggcgGTCAGACACGCAACAGGGGATAGGCAAGGCACACAGGGGATAGG
>N_chr1-94155887_+ (60 bp) 1
agtattgtggccacgatcaaaacctagatccttcaacttcaaattctttactcttccataGTCAGACACGCAACAGGGGATAGGCAAGGCACACAGGGGATAGG
>N_chr1-245378691_- (85 bp) 7
cctacaggtacctgccaccacacccggctattttttttttttttttttttgtatttttagtGAagacggggtttcaccAtgttagccaGTCAGACACGCAACAGGGGATAGGCAAGGCACACAGGGGATAGG
>N_chr3-23157032_- (52 bp) 1
ccagtaatgggattgttgggtcaaatggtatttctagttctagatccttgagGTCAGACACGCAACAGGGGATAGGCAAGGCACACAGGGGATAGG
>N_chr12-20378645_- (70 bp) 1
taggcccaaaataaagggatgtaggactacttaccaaggaaatggaaagcaaaaaaaaagcaggagttgcGTCAGACACGCAACAGGGGATAGGCAAGGCACACAGGGGATAGG
>N_chr3-77264636_+ (143 bp) 4
aaataattcatgtaaaccgtgtgtggtaagtttacaatatttttgagtttaattcaaTaaatatgttttgaacatcttctacatgttaggcagtgtgctaggttgaaggtttacagaagtgaatacatcttaagagagagatAGTCAGACACGCAACAGGGGATAGGCAAGGCACACAGGGGATAGG
>N_chr4-171707540_- (105 bp) 1
atgaatggttattcactcatgatgccttcattaagcaagaaggcaaaaaattcatttaaaatcataaggcggatttcTacaaactAaacaaaatttattcccctaGTCAGACACGCAACAGGGGATAGGCAAGGCACACAGGGGATAGG
>N_chr7-11406395_+ (36 bp) 0
ggcacatgtatacatatgtaacaaacctgcatgttgGTCAGACACGCAACAGGGGATAGGCAAGGCACACAGGGGATAGG
>N_chr7-135518423_- (88 bp) 8
gtTaattaaaTttTtttcctttataaactacccagtcttgtgtatgtctttattagctgcatgaaaacagactagtacctAgagtgaaGTCAGACACGCAACAGGGGATAGGCAAGGCACACAGGGGATAGG
>N_chr14-45989599_+ (48 bp) 3
atttggaatagaaaagtctaaacaatacaatcAGtaaatgactgctttGTCAGACACGCAACAGGGGATAGGCAAGGCACACAGGGGATAGG
>N_chr11-84388073_- (42 bp) 0
ataaggccagatatatctctctttgaacatgatggttttaaaGTCAGACACGCAACAGGGGATAGGCAAGGCACACAGGGGATAGG
>N_chr3-5533370_+ (46 bp) 1
TTTattctgtaggttgcctgttcactctgatggtagtttcttttgcGTCAGACACGCAACAGGGGATAGGCAAGGCACACAGGGGATAGG
>N_chr7-33556956_- (62 bp) 0
taatatacagagttgagacatcctgtacacagaaatacaactaaaggtgtttactttttaAaGTCAGACACGCAACAGGGGATAGGCAAGGCACACAGGGGATAGG
>N_chr11-36931520_+ (67 bp) 0
tgttagtggttaaggctgtggatgctgatgctgaactcctgttttcaaaCttctattccaccacttaGTCAGACACGCAACAGGGGATAGGCAAGGCACACAGGGGATAGG
>N_chr6-147451550_- (120 bp) 0
gaaccaactggcaggttcaggtggagccattggtagtgagaaatgcaaaaatctgaaaagacatctcaaaaggccaatcttaggttcttcatatgtgatgttatctgcaggagtaattggGTCAGACACGCAACAGGGGATAGGCAAGGCACACAGGGGATAGG
>N_chr5-131372771_- (49 bp) 1
gggagagatgacataaagtcggAgatgggggtgtggcaatgcaccaggaGTCAGACACGCAACAGGGGATAGGCAAGGCACACAGGGGATAGG
>N_chr2-168712580_- (112 bp) 0
gattgcagttggaagaggcatgcctctgattctgtaactgctaactgctaaagccctgactttccctggtctgtgtttttcttctttcaccaagaaaatcgggtgaaagggcGTCAGACACGCAACAGGGGATAGGCAAGGCACACAGGGGATAGG
>N_chr7-99743443_+ (45 bp) 1
catgaTgagccatcaaccgcagccccaggaagagcagagcccccaGTCAGACACGCAACAGGGGATAGGCAAGGCACACAGGGGATAGG
>N_chr4-43022537_+ (71 bp) 1
ttaagccacttcctcattttcagaatttgcaaaactcccttccagatataaagtcccttaaCaggtaagagGTCAGACACGCAACAGGGGATAGGCAAGGCACACAGGGGATAGG
>N_chr10-20499495_- (41 bp) 1
ttttaaatttaagcttaagatagtgtgcatatttcaGgAAcGTCAGACACGCAACAGGGGATAGGCAAGGCACACAGGGGATAGG
>N_chr12-6170571_+ (74 bp) 7
gggcgagccggctgctctgagtgcggggcccgccaagcccacgcccacctggaactccagctggcccgcaaAcAGTCAGACACGCAACAGGGGATAGGCAAGGCACACAGGGGATAGG
>N_chr12-83942847_+ (114 bp) 5
TtaatactttaaaatatcAgaccaaaattttcttcttgagataagttatgtttcctagtttcacagaaaaaaaaattcagagacaaaaatgtaatctttacCtctatttaGatAGTCAGACACGCAACAGGGGATAGGCAAGGCACACAGGGGATAGG
>N_chr12-23110438_+ (57 bp) 1
tttctaTcccaacctgagtcattccaacccacacatctgatttcacacacaaaAaaaGTCAGACACGCAACAGGGGATAGGCAAGGCACACAGGGGATAGG
>N_chr15-52087173_- (138 bp) 1
gtattcctgtctttggtatagaaatatgcttattacctggcttttcttgttatttttggttctgggttacatgggctggatgtgcaggtttgttacatagataaatgtgtgccatgctggtttgctacacctgtcaacGTCAGACACGCAACAGGGGATAGGCAAGGCACACAGGGGATAGG
[truncated: 13,460,632 more chars]
